# Supplementary material for: Finding the dark matter: Large language model‐based enzyme kinetic data extractor and its validation
Source: Protein Sci. 2025 Aug 15;34(9):e70251. doi: 10.1002/pro.70251 (PMC12355964; doi:10.1002/pro.70251)
Supplement: Supplementary file 2 — DATA S2. Supporting Information. [file PRO-34-e70251-s002.zip]

Archive with 254 entries (196 files):
- data/
- data/.DS_Store
- data/dataset_223_EnzyExtract_BRENDA_manual_curation/
- data/dataset_223_EnzyExtract_BRENDA_manual_curation/.DS_Store
- data/dataset_223_EnzyExtract_BRENDA_manual_curation/223_brenda_enzyextract.parquet
- data/dataset_223_EnzyExtract_BRENDA_manual_curation/manual_curated_runeem_dataset.csv
- data/dataset_384_pipeline_benchmark_dataset/
- data/dataset_384_pipeline_benchmark_dataset/rumble_4o-05_dev1.parquet
- data/dataset_384_pipeline_benchmark_dataset/rumble_4o-mini_dev1.parquet
- data/dataset_384_pipeline_benchmark_dataset/rumble_4o-mini_Rx_dev1.parquet
- data/dataset_384_pipeline_benchmark_dataset/rumble_4o-mini_xG_dev1.parquet
- data/dataset_384_pipeline_benchmark_dataset/rumble_4o-mini_xG_dev1_8.parquet
- data/dataset_384_pipeline_benchmark_dataset/rumble_gemini_dev1.parquet
- data/dataset_384_pipeline_benchmark_dataset/rumble_RGF_dev1.parquet
- data/dataset_384_pipeline_benchmark_dataset/rumble_RxF_dev1.parquet
- data/dataset_384_pipeline_benchmark_dataset/rumble_sonnet37_dev1.parquet
- data/dataset_384_pipeline_benchmark_dataset/rumble_xGF_dev1.parquet
- data/dataset_aligned_sequence_dataset/
- data/dataset_aligned_sequence_dataset/aligned_sequence_datapoints.csv
- data/dataset_aligned_sequence_dataset/pmid_to_identifiers.parquet
- data/dataset_crude_database/
- data/dataset_crude_database/TheData.parquet
- data/dataset_enzyextract_brenda_correlation/
- data/dataset_enzyextract_brenda_correlation/correlation_brenda_enzyextract.parquet
- data/dataset_gpt4_finetuned/
- data/dataset_gpt4_finetuned/t2neboth.train.jsonl
- data/dataset_gpt4_finetuned/t2neboth.val.jsonl
- data/dataset_gpt4_finetuned/train t2neboth.md
- data/dataset_OCR_dataset/
- data/dataset_OCR_dataset/resnet_iter3_test.txt
- data/dataset_OCR_dataset/resnet_iter3_train.txt
- data/dataset_OCR_dataset/resnet_iter3_val.txt
- data/dataset_retrain_predictor/
- data/dataset_retrain_predictor/The_kcat_dataset.csv
- data/EnzyExtract-main/
- data/EnzyExtract-main/.gitattributes
- data/EnzyExtract-main/.gitignore
- data/EnzyExtract-main/data/
- data/EnzyExtract-main/data/.gitignore
- data/EnzyExtract-main/data/backform/
- data/EnzyExtract-main/data/backform/checkpoints/
- data/EnzyExtract-main/data/backform/checkpoints/perfect_checkpoints.txt
- data/EnzyExtract-main/data/backform/checkpoints/perfect_pmids.txt
- data/EnzyExtract-main/data/brenda/
- data/EnzyExtract-main/data/brenda/brenda_kcat_cleanest.parquet
- data/EnzyExtract-main/data/brenda/brenda_kcat_v3.parquet
- data/EnzyExtract-main/data/brenda/brenda_to_ec.parquet
- data/EnzyExtract-main/data/brenda/README.md
- data/EnzyExtract-main/data/models/
- data/EnzyExtract-main/data/models/resnet18-remicro-iter3.pth
- data/EnzyExtract-main/data/pmids/
- data/EnzyExtract-main/data/pmids/t2neboth_train.parquet
- data/EnzyExtract-main/data/thesaurus/
- data/EnzyExtract-main/data/thesaurus/abbr/
- data/EnzyExtract-main/data/thesaurus/abbr/beluga-abbrs-4ostruct_20241213.parquet
- data/EnzyExtract-main/data/thesaurus/abbr/beluga_abbrs.parquet
- data/EnzyExtract-main/data/thesaurus/abbr/beluga_paper_abbrs.parquet
- data/EnzyExtract-main/data/thesaurus/confident/
- data/EnzyExtract-main/data/thesaurus/confident/ncbi.parquet
- data/EnzyExtract-main/data/thesaurus/confident/pdb.parquet
- data/EnzyExtract-main/data/thesaurus/confident/uniprot.parquet
- data/EnzyExtract-main/data/thesaurus/organism/
- data/EnzyExtract-main/data/thesaurus/organism/.gitignore
- data/EnzyExtract-main/data/thesaurus/organism/ncbi_binomial_taxonomy.parquet
- data/EnzyExtract-main/data/thesaurus/organism/README.md
- data/EnzyExtract-main/data/thesaurus/organism/uniprot_organism.parquet
- data/EnzyExtract-main/data/thesaurus/substrate/
- data/EnzyExtract-main/data/thesaurus/substrate/apogee_substrate_thesaurus.parquet
- data/EnzyExtract-main/data/thesaurus/substrate/beluga_substrate_thesaurus.parquet
- data/EnzyExtract-main/data/thesaurus/substrate/latest_substrate_thesaurus.parquet
- data/EnzyExtract-main/enzyextract/
- data/EnzyExtract-main/enzyextract/backform/
- data/EnzyExtract-main/enzyextract/backform/backform_tabextr.py
- data/EnzyExtract-main/enzyextract/backform/backform_utils.py
- data/EnzyExtract-main/enzyextract/backform/eval.py
- data/EnzyExtract-main/enzyextract/backform/process_human_perfect.py
- data/EnzyExtract-main/enzyextract/backform/quality_assure.py
- data/EnzyExtract-main/enzyextract/backform/__init__.py
- data/EnzyExtract-main/enzyextract/dependency/
- data/EnzyExtract-main/enzyextract/dependency/backup.py
- data/EnzyExtract-main/enzyextract/dependency/base.py
- data/EnzyExtract-main/enzyextract/dependency/external/
- data/EnzyExtract-main/enzyextract/dependency/external/generate_brenda.py
- data/EnzyExtract-main/enzyextract/dependency/injection.py
- data/EnzyExtract-main/enzyextract/dependency/prereqs.py
- data/EnzyExtract-main/enzyextract/fetch_sequences/
- data/EnzyExtract-main/enzyextract/fetch_sequences/accession_schemas.py
- data/EnzyExtract-main/enzyextract/fetch_sequences/confirm_enzyme_sequences.py
- data/EnzyExtract-main/enzyextract/fetch_sequences/fasta_for_genbank.py
- data/EnzyExtract-main/enzyextract/fetch_sequences/get_closest_both.py
- data/EnzyExtract-main/enzyextract/fetch_sequences/get_closest_enzyme.py
- data/EnzyExtract-main/enzyextract/fetch_sequences/get_closest_substrate.py
- data/EnzyExtract-main/enzyextract/fetch_sequences/get_smiles.py
- data/EnzyExtract-main/enzyextract/fetch_sequences/preview_smiles.py
- data/EnzyExtract-main/enzyextract/fetch_sequences/query_idents.py
- data/EnzyExtract-main/enzyextract/fetch_sequences/query_uniprot.py
- data/EnzyExtract-main/enzyextract/fetch_sequences/read_pdfs_for_idents.py
- data/EnzyExtract-main/enzyextract/fetch_sequences/__init__.py
- data/EnzyExtract-main/enzyextract/hungarian/
- data/EnzyExtract-main/enzyextract/hungarian/csv_fix.py
- data/EnzyExtract-main/enzyextract/hungarian/hungarian_matching.py
- data/EnzyExtract-main/enzyextract/hungarian/pl_hungarian_match.py
- data/EnzyExtract-main/enzyextract/hungarian/postmatched_utils.py
- data/EnzyExtract-main/enzyextract/hungarian/set_matching.py
- data/EnzyExtract-main/enzyextract/hungarian/__init__.py
- data/EnzyExtract-main/enzyextract/metrics/
- data/EnzyExtract-main/enzyextract/metrics/es_metrics.py
- data/EnzyExtract-main/enzyextract/metrics/get_perfects.py
- data/EnzyExtract-main/enzyextract/metrics/mantissa_distances.py
- data/EnzyExtract-main/enzyextract/metrics/polaric.py
- data/EnzyExtract-main/enzyextract/metrics/precision_recall.py
- data/EnzyExtract-main/enzyextract/metrics/quick_reports.py
- data/EnzyExtract-main/enzyextract/metrics/tupled_matching.py
- data/EnzyExtract-main/enzyextract/pipeline/
- data/EnzyExtract-main/enzyextract/pipeline/accessions/
- data/EnzyExtract-main/enzyextract/pipeline/accessions/acc1_regroup_accessions.py
- data/EnzyExtract-main/enzyextract/pipeline/accessions/acc2_run_accessions.py
- data/EnzyExtract-main/enzyextract/pipeline/accessions/acc3_run_uniprot_from_pmid.py
- data/EnzyExtract-main/enzyextract/pipeline/accessions/acc4_run_uniprot_searched.py
- data/EnzyExtract-main/enzyextract/pipeline/accessions/acc5_finalize_accessions.py
- data/EnzyExtract-main/enzyextract/pipeline/evaluation/
- data/EnzyExtract-main/enzyextract/pipeline/evaluation/eval1b_compare_precision_recall.py
- data/EnzyExtract-main/enzyextract/pipeline/evaluation/eval1_compare_dfs.py
- data/EnzyExtract-main/enzyextract/pipeline/evaluation/eval2_plot_dfs.py
- data/EnzyExtract-main/enzyextract/pipeline/evaluation/eval3_qualitative.py
- data/EnzyExtract-main/enzyextract/pipeline/llm_log.py
- data/EnzyExtract-main/enzyextract/pipeline/ossia/
- data/EnzyExtract-main/enzyextract/pipeline/ossia/step3b_get_ctx_df.py
- data/EnzyExtract-main/enzyextract/pipeline/step1b_run_pdf_binaries.py
- data/EnzyExtract-main/enzyextract/pipeline/step1c_run_xmls.py
- data/EnzyExtract-main/enzyextract/pipeline/step1_run_tableboth.py
- data/EnzyExtract-main/enzyextract/pipeline/step2_download.py
- data/EnzyExtract-main/enzyextract/pipeline/step3_llm_to_df.py
- data/EnzyExtract-main/enzyextract/pipeline/step4_clean_df.py
- data/EnzyExtract-main/enzyextract/pipeline/step5_generate_identifiers.py
- data/EnzyExtract-main/enzyextract/pipeline/__init__.py
- data/EnzyExtract-main/enzyextract/post/
- data/EnzyExtract-main/enzyextract/post/decode.py
- data/EnzyExtract-main/enzyextract/post/explode/
- data/EnzyExtract-main/enzyextract/post/explode/explode_auto_context.py
- data/EnzyExtract-main/enzyextract/post/finale/
- data/EnzyExtract-main/enzyextract/post/finale/deduplication.py
- data/EnzyExtract-main/enzyextract/post/finale/hallucination.py
- data/EnzyExtract-main/enzyextract/post/finale/repetition.py
- data/EnzyExtract-main/enzyextract/post/finale/scientific.py
- data/EnzyExtract-main/enzyextract/post/fragments/
- data/EnzyExtract-main/enzyextract/post/fragments/coalescing.py
- data/EnzyExtract-main/enzyextract/post/fragments/exfiltrate.py
- data/EnzyExtract-main/enzyextract/post/fragments/fragment_tagging.py
- data/EnzyExtract-main/enzyextract/post/metadata/
- data/EnzyExtract-main/enzyextract/post/metadata/doctype.py
- data/EnzyExtract-main/enzyextract/post/metadata/regurgitation.py
- data/EnzyExtract-main/enzyextract/post/pl_validation.py
- data/EnzyExtract-main/enzyextract/post/regexes.py
- data/EnzyExtract-main/enzyextract/post/yaml/
- data/EnzyExtract-main/enzyextract/post/yaml/collect_rulebreakers.py
- data/EnzyExtract-main/enzyextract/post/yaml/join_context.py
- data/EnzyExtract-main/enzyextract/post/yaml/normalize.py
- data/EnzyExtract-main/enzyextract/post/yaml/pl_parse_yaml.py
- data/EnzyExtract-main/enzyextract/post/yaml/README.md
- data/EnzyExtract-main/enzyextract/post/yaml/schemas.py
- data/EnzyExtract-main/enzyextract/post/yaml/thresh_context.py
- data/EnzyExtract-main/enzyextract/post/yaml/thresh_yaml.py
- data/EnzyExtract-main/enzyextract/pre/
- data/EnzyExtract-main/enzyextract/pre/finetune/
- data/EnzyExtract-main/enzyextract/pre/finetune/step3_submit_finetune.py
- data/EnzyExtract-main/enzyextract/pre/reocr/
- data/EnzyExtract-main/enzyextract/pre/reocr/micro_fix.py
- data/EnzyExtract-main/enzyextract/pre/reocr/m_mu_reocr.py
- data/EnzyExtract-main/enzyextract/pre/reocr/reocr_schema.py
- data/EnzyExtract-main/enzyextract/pre/scans/
- data/EnzyExtract-main/enzyextract/pre/scans/scan_accessions.py
- data/EnzyExtract-main/enzyextract/pre/scans/scan_to_parquet.py
- data/EnzyExtract-main/enzyextract/pre/table/
- data/EnzyExtract-main/enzyextract/pre/table/recompute_tables.py
- data/EnzyExtract-main/enzyextract/pre/table/reocr_for_gmft.py
- data/EnzyExtract-main/enzyextract/pre/table/scan_tables.py
- data/EnzyExtract-main/enzyextract/pre/xml/
- data/EnzyExtract-main/enzyextract/pre/xml/xml_cals.py
- data/EnzyExtract-main/enzyextract/pre/xml/xml_format.py
- data/EnzyExtract-main/enzyextract/pre/xml/xml_pipeline.py
- data/EnzyExtract-main/enzyextract/prompts/
- data/EnzyExtract-main/enzyextract/prompts/agentic_similarity.py
- data/EnzyExtract-main/enzyextract/prompts/ask_best_uniprots.py
- data/EnzyExtract-main/enzyextract/prompts/for_abbreviations.py
- data/EnzyExtract-main/enzyextract/prompts/for_vision.py
- data/EnzyExtract-main/enzyextract/submit/
- data/EnzyExtract-main/enzyextract/submit/anthropic_management.py
- data/EnzyExtract-main/enzyextract/submit/base.py
- data/EnzyExtract-main/enzyextract/submit/batch_utils.py
- data/EnzyExtract-main/enzyextract/submit/litellm_management.py
- data/EnzyExtract-main/enzyextract/submit/openai_management.py
- data/EnzyExtract-main/enzyextract/submit/openai_schema.py
- data/EnzyExtract-main/enzyextract/submit/openai_synch.py
- data/EnzyExtract-main/enzyextract/submit/submit_scripts.py
- data/EnzyExtract-main/enzyextract/submit/vertexai_management.py
- data/EnzyExtract-main/enzyextract/thesaurus/
- data/EnzyExtract-main/enzyextract/thesaurus/ascii_patterns.py
- data/EnzyExtract-main/enzyextract/thesaurus/convert_ec.py
- data/EnzyExtract-main/enzyextract/thesaurus/convert_es.py
- data/EnzyExtract-main/enzyextract/thesaurus/enzyme_io.py
- data/EnzyExtract-main/enzyextract/thesaurus/fuzz_utils.py
- data/EnzyExtract-main/enzyextract/thesaurus/mutant_patterns.py
- data/EnzyExtract-main/enzyextract/thesaurus/organism/
- data/EnzyExtract-main/enzyextract/thesaurus/organism/ncbi_taxonomy.py
- data/EnzyExtract-main/enzyextract/thesaurus/organism_patterns.py
- data/EnzyExtract-main/enzyextract/thesaurus/protein_patterns.py
- data/EnzyExtract-main/enzyextract/thesaurus/substrate_io.py
- data/EnzyExtract-main/enzyextract/thesaurus/uniprot_organisms.py
- data/EnzyExtract-main/enzyextract/utils/
- data/EnzyExtract-main/enzyextract/utils/construct_batch.py
- data/EnzyExtract-main/enzyextract/utils/doi_management.py
- data/EnzyExtract-main/enzyextract/utils/foo.txt
- data/EnzyExtract-main/enzyextract/utils/fragment_utils.py
- data/EnzyExtract-main/enzyextract/utils/fresh_version.py
- data/EnzyExtract-main/enzyextract/utils/locate_batch.py
- data/EnzyExtract-main/enzyextract/utils/md_management.py
- data/EnzyExtract-main/enzyextract/utils/namespace_management.py
- data/EnzyExtract-main/enzyextract/utils/openai_schema.py
- data/EnzyExtract-main/enzyextract/utils/pl_utils.py
- data/EnzyExtract-main/enzyextract/utils/pmid_doi_convert.py
- data/EnzyExtract-main/enzyextract/utils/pmid_management.py
- data/EnzyExtract-main/enzyextract/utils/prompt_collections.py
- data/EnzyExtract-main/enzyextract/utils/working.py
- data/EnzyExtract-main/enzyextract/utils/yaml_process.py
- data/EnzyExtract-main/enzyextract/__init__.py
- data/EnzyExtract-main/experiments/
- data/EnzyExtract-main/experiments/.gitignore
- data/EnzyExtract-main/experiments/example/
- data/EnzyExtract-main/experiments/example/EnzyExtract_Tutorial.ipynb
- data/EnzyExtract-main/experiments/example/evaluation/
- data/EnzyExtract-main/experiments/example/evaluation/ex_eval1b_compare_precision_recall.py
- data/EnzyExtract-main/experiments/example/evaluation/ex_eval1_compare_dfs.py
- data/EnzyExtract-main/experiments/example/evaluation/ex_eval2_plot_dfs.py
- data/EnzyExtract-main/experiments/example/pipeline/
- data/EnzyExtract-main/experiments/example/pipeline/ex_step0b_preprocess_xmls.py
- data/EnzyExtract-main/experiments/example/pipeline/ex_step0_run_preprocessing.py
- data/EnzyExtract-main/experiments/example/pipeline/ex_step1b_run_pdf_binaries.py
- data/EnzyExtract-main/experiments/example/pipeline/ex_step1_run_tableboth.py
- data/EnzyExtract-main/experiments/example/pipeline/ex_step2_download.py
- data/EnzyExtract-main/experiments/example/pipeline/ex_step3_llm_to_df.py
- data/EnzyExtract-main/experiments/example/pipeline/ex_step5_generate_identifiers.py
- data/EnzyExtract-main/experiments/post/
- data/EnzyExtract-main/experiments/post/.DS_Store
- data/EnzyExtract-main/experiments/post/duplication/
- data/EnzyExtract-main/experiments/post/duplication/duplication_threshold.py
- data/EnzyExtract-main/pyproject.toml
- data/EnzyExtract-main/README.md
- data/EnzyExtract-main/test/
- data/EnzyExtract-main/test/hungarian/
- data/EnzyExtract-main/test/hungarian/test_parsing.py
- data/EnzyExtractDB/
- data/EnzyExtractDB/.DS_Store
- data/EnzyExtractDB/EnzyExtractDB_deduplication.parquet
