# Supplementary material for: Finding the dark matter: Large language model‐based enzyme kinetic data extractor and its validation
Source: Protein Sci. 2025 Aug 15;34(9):e70251. doi: 10.1002/pro.70251 (PMC12355964; doi:10.1002/pro.70251)
Supplement: Supplementary file 2 — DATA S2. Supporting Information. [file PRO-34-e70251-s002.zip › data/dataset_223_EnzyExtract_BRENDA_manual_curation/manual_curated_runeem_dataset.csv]

pmid	enzyme	enzyme_full	organism	substrate	substrate_full	kcat	km	kcat_km	temperature	pH	mutant	src	enzyme_preferred	viable_ecs
10092863	AArgAGlyALeuAGly		Homo sapiens	UDP-GalNAc		4.9 s^-1	15 µM	330 mM^-1 s^-1			AArgAGlyALeuAGly	brenda_wiley_tbl	AArgAGlyALeuAGly
10092863	AArgAGlyALeuAGly		Homo sapiens	UDP-Gal		0.020 s^-1	23 µM	0.87 mM^-1 s^-1			AArgAGlyALeuAGly	brenda_wiley_tbl	AArgAGlyALeuAGly
10092863	BAAA		Homo sapiens	UDP-GalNAc		55 s^-1	43 µM	1300 mM^-1 s^-1			BAAA	brenda_wiley_tbl	BAAA
10092863	BAAA		Homo sapiens	UDP-Gal		0.037 s^-1	68 µM	0.54 mM^-1 s^-1			BAAA	brenda_wiley_tbl	BAAA
10092863	BBAA		Homo sapiens	UDP-GalNAc		24 s^-1	206 µM	120 mM^-1 s^-1			BBAA	brenda_wiley_tbl	BBAA
10092863	BBAA		Homo sapiens	UDP-Gal		0.030 s^-1	708 µM	0.042 mM^-1 s^-1			BBAA	brenda_wiley_tbl	BBAA
10092863	ABAA		Homo sapiens	UDP-GalNAc		5.8 s^-1	44 µM	132 mM^-1 s^-1			ABAA	brenda_wiley_tbl	ABAA
10092863	ABAA		Homo sapiens	UDP-Gal		0.010 s^-1	529 µM	0.01 mM^-1 s^-1			ABAA	brenda_wiley_tbl	ABAA
10092863	AABA		Homo sapiens	UDP-GalNAc		7.4 s^-1	35 µM	211 mM^-1 s^-1			AABA	brenda_wiley_tbl	AABA
10092863	AABA		Homo sapiens	UDP-Gal		0.95 s^-1	30 µM	32 mM^-1 s^-1			AABA	brenda_wiley_tbl	AABA
10092863	ABBA		Homo sapiens	UDP-GalNAc		12 s^-1	251 µM	48 mM^-1 s^-1			ABBA	brenda_wiley_tbl	ABBA
10092863	ABBA		Homo sapiens	UDP-Gal		4.4 s^-1	292 µM	15 mM^-1 s^-1			ABBA	brenda_wiley_tbl	ABBA
10092863	BBBA		Homo sapiens	UDP-GalNAc		10 s^-1	348 µM	29 mM^-1 s^-1			BBBA	brenda_wiley_tbl	BBBA
10092863	BBBA		Homo sapiens	UDP-Gal		2.1 s^-1	420 µM	5.0 mM^-1 s^-1			BBBA	brenda_wiley_tbl	BBBA
10092863	BABA		Homo sapiens	UDP-GalNAc		5.5 s^-1	67 µM	82 mM^-1 s^-1			BABA	brenda_wiley_tbl	BABA
10092863	BABA		Homo sapiens	UDP-Gal		3.4 s^-1	100 µM	34 mM^-1 s^-1			BABA	brenda_wiley_tbl	BABA
10092863	BGlyBSerBMetBAla		Homo sapiens	UDP-GalNAc		0.3 s^-1	281 µM	1.1 mM^-1 s^-1			BGlyBSerBMetBAla	brenda_wiley_tbl	BGlyBSerBMetBAla
10092863	BGlyBSerBMetBAla		Homo sapiens	UDP-Gal		6.5 s^-1	54 µM	120 mM^-1 s^-1			BGlyBSerBMetBAla	brenda_wiley_tbl	BGlyBSerBMetBAla
10092885	PGK		yeast	3-phospho-D-glycerate		354 s^-1	0.77 mM	4.6 × 10^5 s^-1 m^-1	['25°C']	['7.5']	wild-type	brenda_wiley_tbl	PGK	1.1.1.95; 2.7.2.10; 2.7.2.3
10092885	PGK		yeast	ATP		354 s^-1	0.33 mM	4.6 × 10^5 s^-1 m^-1	['25°C']	['7.5']	wild-type	brenda_wiley_tbl	PGK	1.1.1.95; 2.7.2.10; 2.7.2.3
10092885	PGK		yeast	3-phospho-D-glycerate		3.4 s^-1	2.5 mM	1.36 × 10^3 s^-1 m^-1	['25°C']	['7.5']	Pro204His	brenda_wiley_tbl	PGK	1.1.1.95; 2.7.2.10; 2.7.2.3
10092885	PGK		yeast	ATP		3.4 s^-1	1.25 mM	1.36 × 10^3 s^-1 m^-1	['25°C']	['7.5']	Pro204His	brenda_wiley_tbl	PGK	1.1.1.95; 2.7.2.10; 2.7.2.3
10092885	PGK		yeast						['25°C']	['7.5']	Pro204Phe	brenda_wiley_tbl	PGK	1.1.1.95; 2.7.2.10; 2.7.2.3
10095764	E-PPase		Escherichia coli	dimagnesium pyrophosphate		126 ± 2 s^-1	1.96 ± 0.06 µM		['25°C']	['7.2']		brenda_wiley_tbl	E-PPase	3.6.1.1
10095764	E-PPase		Escherichia coli	dimagnesium pyrophosphate		104 ± 2 s^-1	0.45 ± 0.03 µM		['25°C']	['7.2']		brenda_wiley_tbl	E-PPase	3.6.1.1
10095764	E-PPase		Escherichia coli	dimagnesium pyrophosphate		107 ± 6 s^-1	0.53 ± 0.06 µM		['25°C']	['7.2']		brenda_wiley_tbl	E-PPase	3.6.1.1
10095764	E-PPase		Escherichia coli	dimagnesium pyrophosphate		106 ± 4 s^-1	1.33 ± 0.13 µM		['25°C']	['7.2']		brenda_wiley_tbl	E-PPase	3.6.1.1
10095764	E-PPase		Escherichia coli	dimagnesium pyrophosphate		141 ± 4 s^-1	1.68 ± 0.08 µM		['25°C']	['7.2']		brenda_wiley_tbl	E-PPase	3.6.1.1
10095764	E-PPase		Escherichia coli	dimagnesium pyrophosphate		123 ± 4 s^-1	1.44 ± 0.07 µM		['25°C']	['7.2']		brenda_wiley_tbl	E-PPase	3.6.1.1
10095764	E-PPase		Escherichia coli	dimagnesium pyrophosphate		123 ± 8 s^-1	1.96 ± 0.14 µM		['25°C']	['7.2']		brenda_wiley_tbl	E-PPase	3.6.1.1
10095764	E-PPase		Escherichia coli	dimagnesium pyrophosphate		102 ± 2 s^-1	1.16 ± 0.05 µM		['25°C']	['7.2']		brenda_wiley_tbl	E-PPase	3.6.1.1
10095764	E-PPase		Escherichia coli	dimagnesium pyrophosphate		83 ± 2 s^-1	0.55 ± 0.02 µM		['25°C']	['7.2']		brenda_wiley_tbl	E-PPase	3.6.1.1
10215844	GluRS		Escherichia coli	tRNAGlu Wild-type		3.0 s^-1	56 µM		['37°C']	['7.2']		brenda_wiley_tbl	GluRS	1.2.1.70; 6.1.1.17; 6.1.1.24; 6.3.5.7
10215844	GluRS		Escherichia coli	tRNAAsp Wild-type		n.d.	n.d.	<0.001	['37°C']	['7.2']	DE.0	brenda_wiley_tbl	GluRS	1.2.1.70; 6.1.1.17; 6.1.1.24; 6.3.5.7
10215844	GluRS		Escherichia coli			0.026 s^-1	78 µM	0.0064	['37°C']	['7.2']	DE.0	brenda_wiley_tbl	GluRS	1.2.1.70; 6.1.1.17; 6.1.1.24; 6.3.5.7
10215844	GluRS		Escherichia coli	tRNAAsp		0.26 s^-1	160 µM	0.032	['37°C']	['7.2']	DE.1	brenda_wiley_tbl	GluRS	1.2.1.70; 6.1.1.17; 6.1.1.24; 6.3.5.7
10215844	GluRS		Escherichia coli	tRNAAsp		0.095 s^-1	93 µM	0.02	['37°C']	['7.2']	DE.2	brenda_wiley_tbl	GluRS	1.2.1.70; 6.1.1.17; 6.1.1.24; 6.3.5.7
10215844	GluRS		Escherichia coli	tRNAAsp		0.54 s^-1	59 µM	0.17	['37°C']	['7.2']	DE.1.2	brenda_wiley_tbl	GluRS	1.2.1.70; 6.1.1.17; 6.1.1.24; 6.3.5.7
10215844	GluRS		Escherichia coli	tRNAAsp		0.031 s^-1	55 µM	0.011	['37°C']	['7.2']	DE.3	brenda_wiley_tbl	GluRS	1.2.1.70; 6.1.1.17; 6.1.1.24; 6.3.5.7
10215844	GluRS		Escherichia coli	tRNAAsp		0.023 s^-1	45 µM	0.01	['37°C']	['7.2']	DE.4	brenda_wiley_tbl	GluRS	1.2.1.70; 6.1.1.17; 6.1.1.24; 6.3.5.7
10215844	GluRS		Escherichia coli	tRNAAsp		0.56 s^-1	280 µM	0.038	['37°C']	['7.2']	DE.1.3.4	brenda_wiley_tbl	GluRS	1.2.1.70; 6.1.1.17; 6.1.1.24; 6.3.5.7
10215844	AspRS		Escherichia coli	tRNAAsp		2.1 s^-1	1.7 µM	1	['37°C']	['7.2']		brenda_wiley_tbl	AspRS	6.1.1.12; 6.1.1.23
10215844	AspRS		Escherichia coli			n.d.	n.d.	approximately 0.0002	['37°C']	['7.2']		brenda_wiley_tbl	AspRS	6.1.1.12; 6.1.1.23
10215844	AspRS		Escherichia coli			n.d.	n.d.	< 0.0001	['37°C']	['7.2']		brenda_wiley_tbl	AspRS	6.1.1.12; 6.1.1.23
10215844	AspRS		Escherichia coli			n.d.	n.d.	< 0.0001	['37°C']	['7.2']		brenda_wiley_tbl	AspRS	6.1.1.12; 6.1.1.23
10336648	SsEF-2		Sulfolobus solfataricus	GTP					['60°C']	['7.5']		brenda_wiley_tbl	SsEF-2	3.6.5.1; 3.6.5.3
10336648	SsEF-2		Sulfolobus solfataricus	GTP		0.2 min^-1	9.6 µM	0.02 min^-1 mM^-1	['60°C']	['7.5']	wild-type	brenda_wiley_tbl	SsEF-2	3.6.5.1; 3.6.5.3
10336648	SsEF-2		Sulfolobus solfataricus	GTP		1.9 min^-1	1.0 µM	1.9 min^-1 mM^-1	['60°C']	['7.5']	wild-type	brenda_wiley_tbl	SsEF-2	3.6.5.1; 3.6.5.3
10336648	A26GSsEF-2		Sulfolobus solfataricus	GTP		8.0 min^-1	19.4 µM	0.4 min^-1 mM^-1	['60°C']	['7.5']	A26G	brenda_wiley_tbl	A26GSsEF-2
10336648	A26GSsEF-2		Sulfolobus solfataricus	GTP		7.2 min^-1	5.5 µM	1.3 min^-1 mM^-1	['60°C']	['7.5']	A26G	brenda_wiley_tbl	A26GSsEF-2
10336648	A26GSsEF-2		Sulfolobus solfataricus	GTP		9.9 min^-1	0.8 µM	12.4 min^-1 mM^-1	['60°C']	['7.5']	A26G	brenda_wiley_tbl	A26GSsEF-2
10411640	hK2		Homo sapiens	Pro-Phe-Arg-AMC		55 min^-1	40 µM	1.375 mm^-1 min^-1	['37°C']	['7.5']		brenda_wiley_tbl	hK2
10411640	hK2		Homo sapiens	Val-Pro-Arg-AMC		1.6 min^-1	48 µM	0.034 mm^-1 min^-1	['37°C']	['7.5']		brenda_wiley_tbl	hK2
10411640	hK2		Homo sapiens	Gly-Pro-Arg-AMC					['37°C']	['7.5']		brenda_wiley_tbl	hK2
10411640	hK2		Homo sapiens	Gly-Pro-Lys-AMC					['37°C']	['7.5']		brenda_wiley_tbl	hK2
10411640	hK2		Homo sapiens	Leu-Leu-Arg-AMC		2.4 min^-1	71 µM	0.034 mm^-1 min^-1	['37°C']	['7.5']		brenda_wiley_tbl	hK2
10411640	hK2		Homo sapiens	Val-Val-Arg-AMC					['37°C']	['7.5']		brenda_wiley_tbl	hK2
10411640	hK2		Homo sapiens	Val-Leu-Lys-AMC					['37°C']	['7.5']		brenda_wiley_tbl	hK2
10411640	hK2		Homo sapiens	Phe-Ser-Arg-AMC					['37°C']	['7.5']		brenda_wiley_tbl	hK2
10411640	hK2		Homo sapiens	Gln-Gly-Arg-AMC					['37°C']	['7.5']		brenda_wiley_tbl	hK2
10411640	hK2		Homo sapiens	Ala-Arg-Arg-AMC		7.2 min^-1	20 µM	0.360 mm^-1 min^-1	['37°C']	['7.5']		brenda_wiley_tbl	hK2
10411640	hK2		Homo sapiens	Arg-Gln-Arg-Arg-AMC					['37°C']	['7.5']		brenda_wiley_tbl	hK2
10417722	At4CL1		Arabidopsis thaliana	Cinnamate			6320 µM		[None]	[None]		brenda_wiley_tbl	At4CL1	6.2.1.12
10417722	At4CL1		Arabidopsis thaliana	4-coumarate			38 µM		[None]	[None]		brenda_wiley_tbl	At4CL1	6.2.1.12
10417722	At4CL1		Arabidopsis thaliana	Caffeate			11 µM		[None]	[None]		brenda_wiley_tbl	At4CL1	6.2.1.12
10417722	At4CL1		Arabidopsis thaliana	Ferulate			199 µM		[None]	[None]		brenda_wiley_tbl	At4CL1	6.2.1.12
10417722	At4CL1		Arabidopsis thaliana	Sinapate			n.c.		[None]	[None]		brenda_wiley_tbl	At4CL1	6.2.1.12
10417722	At4CL2		Arabidopsis thaliana	Cinnamate			6630 µM		[None]	[None]		brenda_wiley_tbl	At4CL2
10417722	At4CL2		Arabidopsis thaliana	4-coumarate			252 µM		[None]	[None]		brenda_wiley_tbl	At4CL2
10417722	At4CL2		Arabidopsis thaliana	Caffeate			20 µM		[None]	[None]		brenda_wiley_tbl	At4CL2
10417722	At4CL2		Arabidopsis thaliana	Ferulate			n.c.		[None]	[None]		brenda_wiley_tbl	At4CL2
10417722	At4CL2		Arabidopsis thaliana	Sinapate			n.c.		[None]	[None]		brenda_wiley_tbl	At4CL2
10417722	At4CL3		Arabidopsis thaliana	Cinnamate			2070 µM		[None]	[None]		brenda_wiley_tbl	At4CL3
10417722	At4CL3		Arabidopsis thaliana	4-coumarate			23 µM		[None]	[None]		brenda_wiley_tbl	At4CL3
10417722	At4CL3		Arabidopsis thaliana	Caffeate			374 µM		[None]	[None]		brenda_wiley_tbl	At4CL3
10417722	At4CL3		Arabidopsis thaliana	Ferulate			166 µM		[None]	[None]		brenda_wiley_tbl	At4CL3
10417722	At4CL3		Arabidopsis thaliana	Sinapate			n.c.		[None]	[None]		brenda_wiley_tbl	At4CL3
10429198	SCP		Streptococcus pyogenes	Z-Val-Arg-MCA		0.042 s^-1	193 µM	220 m^-1 s^-1	['25°C']	['7.0']		brenda_wiley_tbl	SCP	3.4.16.5; 3.4.22.10
10429198	SCP		Streptococcus pyogenes	Z-Val-Arg-MCA		0.0027 s^-1	149 µM	18 m^-1 s^-1	['25°C']	['7.0']	proSCP	brenda_wiley_tbl	SCP	3.4.16.5; 3.4.22.10
10429198	SCP		Streptococcus pyogenes	Abz-AlaAlaIleLysAlaGlyAlaArg-OH				7700 m^-1 s^-1	['25°C']	['7.0']		brenda_wiley_tbl	SCP	3.4.16.5; 3.4.22.10
10429198	SCP		Streptococcus pyogenes	Abz-AspLysValAsnLeuGlyGlyGlu-OH				1200 m^-1 s^-1	['25°C']	['7.0']		brenda_wiley_tbl	SCP	3.4.16.5; 3.4.22.10
10429198	SCP		Streptococcus pyogenes	Abz-GluGlnIleLysGluAsnLysLys-OH				1900 m^-1 s^-1	['25°C']	['7.0']		brenda_wiley_tbl	SCP	3.4.16.5; 3.4.22.10
10429198	SCP		Streptococcus pyogenes	Abz-ThrThrTyrAlaGlyThrAlaGlu-OH				4700 m^-1 s^-1	['25°C']	['7.0']		brenda_wiley_tbl	SCP	3.4.16.5; 3.4.22.10
10429198	SCP		Streptococcus pyogenes	Abz-AlaGluIleLysGlnProValVal-OH				5900 m^-1 s^-1	['25°C']	['7.0']		brenda_wiley_tbl	SCP	3.4.16.5; 3.4.22.10
10447675	mt-TR		Bovine	mt-Trx		1200 s^-1	2.8 µM		['37°C']	['7.5']		brenda_wiley_tbl	mt-TR
10447675	mt-TR		Bovine	Human Trx		1030 s^-1	6.0 µM		['37°C']	['7.5']		brenda_wiley_tbl	mt-TR
10447675	mt-TR		Bovine	E. coli Trx		1300 s^-1	70 µM		['37°C']	['7.5']		brenda_wiley_tbl	mt-TR
10447675	mt-TR		Bovine	selenocystine		1600 s^-1	620 µM		['37°C']	['7.5']		brenda_wiley_tbl	mt-TR
10447675	mt-TR		Bovine	Nbs2		2300 s^-1	3900 µM		['37°C']	['7.5']		brenda_wiley_tbl	mt-TR
10447682	BCO		Brevibacterium sterolicum	cholesterol		106 s^-1	0.2 mM		['25°C']	['7.5']		brenda_wiley_tbl	BCO	1.13.11.63
10447682	BCO		Brevibacterium sterolicum	cholesterol		26 s^-1	1.6 mM		['25°C']	['7.5']		brenda_wiley_tbl	BCO	1.13.11.63
10447682	BCO		Brevibacterium sterolicum	cholesterol		48 s^-1	0.07 mM		['25°C']	['7.5']		brenda_wiley_tbl	BCO	1.13.11.63
10447682	BCO		Brevibacterium sterolicum	cholesterol		48 s^-1	0.04 mM		['25°C']	['7.5']		brenda_wiley_tbl	BCO	1.13.11.63
10447682	BCO		Brevibacterium sterolicum	trans-dehydroandrosterone		0.6 s^-1	0.6 mM		['25°C']	['7.5']		brenda_wiley_tbl	BCO	1.13.11.63
10447682	BCO		Brevibacterium sterolicum	trans-dehydroandrosterone		0.2 s^-1	2.6 mM		['25°C']	['7.5']		brenda_wiley_tbl	BCO	1.13.11.63
10447682	BCO		Brevibacterium sterolicum	trans-dehydroandrosterone		0.8 s^-1	1.2 mM		['25°C']	['7.5']		brenda_wiley_tbl	BCO	1.13.11.63
10447682	BCO		Brevibacterium sterolicum	trans-dehydroandrosterone		1.0 s^-1	0.9 mM		['25°C']	['7.5']		brenda_wiley_tbl	BCO	1.13.11.63
10447682	BCO		Brevibacterium sterolicum	pregnenolone		44 s^-1	0.9 mM		['25°C']	['7.5']		brenda_wiley_tbl	BCO	1.13.11.63
10447682	BCO		Brevibacterium sterolicum	pregnenolone		12 s^-1	2.1 mM		['25°C']	['7.5']		brenda_wiley_tbl	BCO	1.13.11.63
10447682	BCO		Brevibacterium sterolicum	pregnenolone		21 s^-1	0.4 mM		['25°C']	['7.5']		brenda_wiley_tbl	BCO	1.13.11.63
10447682	BCO		Brevibacterium sterolicum	pregnenolone		35 s^-1	0.2 mM		['25°C']	['7.5']		brenda_wiley_tbl	BCO	1.13.11.63
10447682	BCO		Brevibacterium sterolicum	androstensulphate		0.05 s^-1	1.4 mM		['25°C']	['7.5']		brenda_wiley_tbl	BCO	1.13.11.63
10447682	BCO		Brevibacterium sterolicum	androstensulphate		0.02 s^-1	3.4 mM		['25°C']	['7.5']		brenda_wiley_tbl	BCO	1.13.11.63
10447682	BCO		Brevibacterium sterolicum	cholestanol		12 s^-1	0.6 mM		['25°C']	['7.5']		brenda_wiley_tbl	BCO	1.13.11.63
10447682	BCO		Brevibacterium sterolicum	cholestanol		40 s^-1	0.02 mM		['25°C']	['7.5']		brenda_wiley_tbl	BCO	1.13.11.63
10447682	BCO		Brevibacterium sterolicum	trans-androsterone		0.1 s^-1	1.5 mM		['25°C']	['7.5']		brenda_wiley_tbl	BCO	1.13.11.63
10447682	BCO		Brevibacterium sterolicum	trans-androsterone		0.8 s^-1	0.8 mM		['25°C']	['7.5']		brenda_wiley_tbl	BCO	1.13.11.63
10447682	SCO		Streptomyces hygroscopicus	cholesterol		271 s^-1	2.2 mM		['25°C']	['7.5']		brenda_wiley_tbl	SCO
10447682	SCO		Streptomyces hygroscopicus	cholesterol		2 s^-1	0.4 mM		['25°C']	['7.5']		brenda_wiley_tbl	SCO
10447682	SCO		Streptomyces hygroscopicus	cholesterol		63 s^-1	0.8 mM		['25°C']	['7.5']		brenda_wiley_tbl	SCO
10447682	SCO		Streptomyces hygroscopicus	cholesterol		31 s^-1	0.4 mM		['25°C']	['7.5']		brenda_wiley_tbl	SCO
10447682	SCO		Streptomyces hygroscopicus	trans-dehydroandrosterone		22 s^-1	0.1 mM		['25°C']	['7.5']		brenda_wiley_tbl	SCO
10447682	SCO		Streptomyces hygroscopicus	trans-dehydroandrosterone		0.9 s^-1	0.1 mM		['25°C']	['7.5']		brenda_wiley_tbl	SCO
10447682	SCO		Streptomyces hygroscopicus	trans-dehydroandrosterone		8.2 s^-1	0.3 mM		['25°C']	['7.5']		brenda_wiley_tbl	SCO
10447682	SCO		Streptomyces hygroscopicus	trans-dehydroandrosterone		6.0 s^-1	0.2 mM		['25°C']	['7.5']		brenda_wiley_tbl	SCO
10447682	SCO		Streptomyces hygroscopicus	pregnenolone		82 s^-1	0.3 mM		['25°C']	['7.5']		brenda_wiley_tbl	SCO
10447682	SCO		Streptomyces hygroscopicus	pregnenolone		3 s^-1	0.08 mM		['25°C']	['7.5']		brenda_wiley_tbl	SCO
10447682	SCO		Streptomyces hygroscopicus	pregnenolone		24 s^-1	0.2 mM		['25°C']	['7.5']		brenda_wiley_tbl	SCO
10447682	SCO		Streptomyces hygroscopicus	pregnenolone		21 s^-1	0.2 mM		['25°C']	['7.5']		brenda_wiley_tbl	SCO
10447682	SCO		Streptomyces hygroscopicus	androstensulphate		0.6 s^-1	0.2 mM		['25°C']	['7.5']		brenda_wiley_tbl	SCO
10447682	SCO		Streptomyces hygroscopicus	androstensulphate		0.2 s^-1	1.5 mM		['25°C']	['7.5']		brenda_wiley_tbl	SCO
10447682	SCO		Streptomyces hygroscopicus	cholestanol		6 s^-1	0.8 mM		['25°C']	['7.5']		brenda_wiley_tbl	SCO
10447682	SCO		Streptomyces hygroscopicus	cholestanol		37 s^-1	0.7 mM		['25°C']	['7.5']		brenda_wiley_tbl	SCO
10447682	SCO		Streptomyces hygroscopicus	trans-androsterone		0.7 s^-1	0.2 mM		['25°C']	['7.5']		brenda_wiley_tbl	SCO
10447682	SCO		Streptomyces hygroscopicus	trans-androsterone		7 s^-1	0.5 mM		['25°C']	['7.5']		brenda_wiley_tbl	SCO
10469156	At-CDA1		Arabidopsis thaliana	cytidine			0.25 mM		['25°C']	['7.5']		brenda_wiley_tbl	At-CDA1
10469156	At-CDA1		Arabidopsis thaliana	20-deoxycytidine			0.12 mM		['25°C']	['7.5']		brenda_wiley_tbl	At-CDA1
10469156	CDA		Escherichia coli	cytidine			0.22 mM		['25°C']	['7.5']		brenda_wiley_tbl	CDA	3.2.1.54; 3.5.1.136; 3.5.1.41; 3.5.4.1; 3.5.4.5
10469156	CDA		Escherichia coli	20-deoxycytidine			0.06 mM		['25°C']	['7.5']		brenda_wiley_tbl	CDA	3.2.1.54; 3.5.1.136; 3.5.1.41; 3.5.4.1; 3.5.4.5
10491091	GS		Phaseolus vulgaris	NH4+			25 x 10^-3 mM		['37°C']	['7.5']	Wild-type	brenda_wiley_tbl	GS	2.4.1.123; 4.2.3.22; 6.3.1.2; 6.3.2.3
10491091	GS		Phaseolus vulgaris	NH4+			20 x 10^-3 mM		['37°C']	['7.5']	D56A	brenda_wiley_tbl	GS	2.4.1.123; 4.2.3.22; 6.3.1.2; 6.3.2.3
10491091	GS		Phaseolus vulgaris	NH4+			13 x 10^-3 mM		['37°C']	['7.5']	D56E	brenda_wiley_tbl	GS	2.4.1.123; 4.2.3.22; 6.3.1.2; 6.3.2.3
10491091	GS		Phaseolus vulgaris	ATP			0.3 mM		['37°C']	['7.5']	Wild-type	brenda_wiley_tbl	GS	2.4.1.123; 4.2.3.22; 6.3.1.2; 6.3.2.3
10491091	GS		Phaseolus vulgaris	ATP			1.6 mM		['37°C']	['7.5']	D56A	brenda_wiley_tbl	GS	2.4.1.123; 4.2.3.22; 6.3.1.2; 6.3.2.3
10491091	GS		Phaseolus vulgaris	ATP			1.0 mM		['37°C']	['7.5']	D56E	brenda_wiley_tbl	GS	2.4.1.123; 4.2.3.22; 6.3.1.2; 6.3.2.3
10491091	GS		Phaseolus vulgaris	glutamate			7 mM		['37°C']	['7.5']		brenda_wiley_tbl	GS	2.4.1.123; 4.2.3.22; 6.3.1.2; 6.3.2.3
10491091	GS		Phaseolus vulgaris	glutamate			38 mM		['37°C']	['7.5']	D56A	brenda_wiley_tbl	GS	2.4.1.123; 4.2.3.22; 6.3.1.2; 6.3.2.3
10491091	GS		Phaseolus vulgaris	glutamate			18 mM		['37°C']	['7.5']	D56E	brenda_wiley_tbl	GS	2.4.1.123; 4.2.3.22; 6.3.1.2; 6.3.2.3
10491091	GS		Phaseolus vulgaris	Mg2+			[S]0.5 = 5 mM h = 1.6		['37°C']	['7.5']		brenda_wiley_tbl	GS	2.4.1.123; 4.2.3.22; 6.3.1.2; 6.3.2.3
10491091	GS		Phaseolus vulgaris	Mg2+			[S]0.5 = 11 mM h = 1.0		['37°C']	['7.5']	D56A	brenda_wiley_tbl	GS	2.4.1.123; 4.2.3.22; 6.3.1.2; 6.3.2.3
10491091	GS		Phaseolus vulgaris	Mg2+			[S]0.5 = 1 mM h = 1.2		['37°C']	['7.5']	D56E	brenda_wiley_tbl	GS	2.4.1.123; 4.2.3.22; 6.3.1.2; 6.3.2.3
10491136	ADH		Thermococcus hydrothermalis	benzyl alcohol			2.00 mM		['50°C']	['10.5', '7.5']		brenda_wiley_tbl	ADH	1.1.1.1; 1.1.1.105; 1.1.1.12; 1.1.1.14; 1.1.1.144; 1.1.1.192; 1.1.1.195; 1.1.1.2; 1.1.1.244; 1.1.1.304; 1.1.1.71; 1.1.1.80; 1.1.1.90; 1.1.1.91; 1.1.5.5; 1.2.1.3; 1.3.1.43; 1.4.1.1; 1.5.1.17
10491136	ADH		Thermococcus hydrothermalis	benzaldehyde			0.01 mM	170 mm^-1 s^-1	['50°C']	['10.5', '7.5']		brenda_wiley_tbl	ADH	1.1.1.1; 1.1.1.105; 1.1.1.12; 1.1.1.14; 1.1.1.144; 1.1.1.192; 1.1.1.195; 1.1.1.2; 1.1.1.244; 1.1.1.304; 1.1.1.71; 1.1.1.80; 1.1.1.90; 1.1.1.91; 1.1.5.5; 1.2.1.3; 1.3.1.43; 1.4.1.1; 1.5.1.17
10491136	ADH		Thermococcus hydrothermalis	NADP			0.80 mM	32 mm^-1 s^-1	['50°C']	['10.5', '7.5']		brenda_wiley_tbl	ADH	1.1.1.1; 1.1.1.105; 1.1.1.12; 1.1.1.14; 1.1.1.144; 1.1.1.192; 1.1.1.195; 1.1.1.2; 1.1.1.244; 1.1.1.304; 1.1.1.71; 1.1.1.80; 1.1.1.90; 1.1.1.91; 1.1.5.5; 1.2.1.3; 1.3.1.43; 1.4.1.1; 1.5.1.17
10491136	ADH		Thermococcus hydrothermalis	NADPH			0.13 mM	470 mm^-1 s^-1	['50°C']	['10.5', '7.5']		brenda_wiley_tbl	ADH	1.1.1.1; 1.1.1.105; 1.1.1.12; 1.1.1.14; 1.1.1.144; 1.1.1.192; 1.1.1.195; 1.1.1.2; 1.1.1.244; 1.1.1.304; 1.1.1.71; 1.1.1.80; 1.1.1.90; 1.1.1.91; 1.1.5.5; 1.2.1.3; 1.3.1.43; 1.4.1.1; 1.5.1.17
10491140	GPtdIns-PLC		Trypanosoma brucei	glycosylphosphatidylinositol		5.0 min^-1	1136 nM	44.0 min^-1 · nm^-1 (10^4)	[None]	[None]	Wild-type	brenda_wiley_tbl	GPtdIns-PLC
10491140	GPtdIns-PLC		Trypanosoma brucei	glycosylphosphatidylinositol		1.7 min^-1	1833 nM	9.2 min^-1 · nm^-1 (10^4)	[None]	[None]	Cys80Ala	brenda_wiley_tbl	GPtdIns-PLC
10491140	GPtdIns-PLC		Trypanosoma brucei	glycosylphosphatidylinositol		2.0 min^-1	2081 nM	9.6 min^-1 · nm^-1 (10^4)	[None]	[None]	Cys80Thr	brenda_wiley_tbl	GPtdIns-PLC
10491140	GPtdIns-PLC		Trypanosoma brucei	glycosylphosphatidylinositol		0.2 min^-1	274 nM	7.3 min^-1 · nm^-1 (10^4)	[None]	[None]	Gln81Asn	brenda_wiley_tbl	GPtdIns-PLC
10491140	GPtdIns-PLC		Trypanosoma brucei	glycosylphosphatidylinositol		10.3 min^-1	481 nM	214.0 min^-1 · nm^-1 (10^4)	[None]	[None]	Wild-typea (WT*)	brenda_wiley_tbl	GPtdIns-PLC
10491164	TMP kinase		Yersinia pestis	TMP			0.045 mM	2.14 × 10^5 s^-1 m^-1	['30°C']	['7.4']		brenda_wiley_tbl	TMP kinase	2.7.4.9
10491164	TMP kinase		Yersinia pestis	5Br-dUMP			0.10 mM	6.50 × 10^4 s^-1 m^-1	['30°C']	['7.4']		brenda_wiley_tbl	TMP kinase	2.7.4.9
10491164	TMP kinase		Yersinia pestis	dUMP			3.80 mM	2.22 × 10^3 s^-1 m^-1	['30°C']	['7.4']		brenda_wiley_tbl	TMP kinase	2.7.4.9
10491164	TMP kinase		Yersinia pestis	3'F-TMP			0.17 mM	4.50 × 10^3 s^-1 m^-1	['30°C']	['7.4']		brenda_wiley_tbl	TMP kinase	2.7.4.9
10491164	TMP kinase		Yersinia pestis	D4-TMP			0.27 mM	1.71 × 10^3 s^-1 m^-1	['30°C']	['7.4']		brenda_wiley_tbl	TMP kinase	2.7.4.9
10491164	TMP kinase		Yersinia pestis	AZTMP			0.09 mM	1.11 × 10^3 s^-1 m^-1	['30°C']	['7.4']		brenda_wiley_tbl	TMP kinase	2.7.4.9
10491164	TMP kinase		Yersinia pestis	TMP			0.015 mM	1.32 × 10^6 s^-1 m^-1	['30°C']	['7.4']		brenda_wiley_tbl	TMP kinase	2.7.4.9
10491164	TMP kinase		Yersinia pestis	5Br-dUMP			0.08 mM	1.98 × 10^5 s^-1 m^-1	['30°C']	['7.4']		brenda_wiley_tbl	TMP kinase	2.7.4.9
10491164	TMP kinase		Yersinia pestis	dUMP			2.50 mM	4.80 × 10^3 s^-1 m^-1	['30°C']	['7.4']		brenda_wiley_tbl	TMP kinase	2.7.4.9
10491164	TMP kinase		Yersinia pestis	3'F-TMP			0.17 mM	8.4 × 10^3 s^-1 m^-1	['30°C']	['7.4']		brenda_wiley_tbl	TMP kinase	2.7.4.9
10491164	TMP kinase		Yersinia pestis	D4-TMP			0.22 mM	3.61 × 10^3 s^-1 m^-1	['30°C']	['7.4']		brenda_wiley_tbl	TMP kinase	2.7.4.9
10491164	TMP kinase		Yersinia pestis	AZTMP			0.17 mM	4.94 × 10^4 s^-1 m^-1	['30°C']	['7.4']		brenda_wiley_tbl	TMP kinase	2.7.4.9
10518789	1a-hydroxylase		Homo sapiens	25-hydroxyvitamin D3			2.7 ± 0.7 µM		[None]	[None]		brenda_wiley_tbl	1a-hydroxylase
10518789	1a-hydroxylase		Homo sapiens	(24R),25-dihydroxyvitamin D3			1.1 ± 0.3 µM		[None]	[None]		brenda_wiley_tbl	1a-hydroxylase
10518925	hBr3		Homo sapiens	p-nitrophenylacetate			22.9 µM		['37°C']	['7.4']		brenda_wiley_tbl	hBr3
10518925	HU1		Homo sapiens	p-nitrophenylacetate			365.1 µM		['37°C']	['7.4']		brenda_wiley_tbl	HU1
10542068	WaSATase		Watermelon	l-Ser			0.59 mM		['37°C']	['8.0']		brenda_wiley_tbl	WaSATase
10542068	WaSATase		Watermelon	acetyl-CoA			0.13 mM		['37°C']	['8.0']		brenda_wiley_tbl	WaSATase
10542068	WaSATase		Watermelon	l-Ser			2.05 mM		['37°C']	['8.0']	SWA19	brenda_wiley_tbl	WaSATase
10542068	WaSATase		Watermelon	acetyl-CoA			0.11 mM		['37°C']	['8.0']	SWA19	brenda_wiley_tbl	WaSATase
10542068	WaSATase		Watermelon	l-Ser			0.97 mM		['37°C']	['8.0']	SATG277C	brenda_wiley_tbl	WaSATase
10542068	WaSATase		Watermelon	acetyl-CoA			0.06 mM		['37°C']	['8.0']	SATG277C	brenda_wiley_tbl	WaSATase
10542068	WaSATase		Watermelon	l-Ser			0.26 mM		['37°C']	['8.0']	SATE278L	brenda_wiley_tbl	WaSATase
10542068	WaSATase		Watermelon	acetyl-CoA			0.38 mM		['37°C']	['8.0']	SATE278L	brenda_wiley_tbl	WaSATase
10542068	WaSATase		Watermelon	l-Ser			1.09 mM		['37°C']	['8.0']	SATM280I	brenda_wiley_tbl	WaSATase
10542068	WaSATase		Watermelon	acetyl-CoA			0.06 mM		['37°C']	['8.0']	SATM280I	brenda_wiley_tbl	WaSATase
10542068	WaSATase		Watermelon	l-Ser			0.42 mM		['37°C']	['8.0']	SATS279T	brenda_wiley_tbl	WaSATase
10542068	WaSATase		Watermelon	acetyl-CoA			0.16 mM		['37°C']	['8.0']	SATS279T	brenda_wiley_tbl	WaSATase
10542068	WaSATase		Watermelon	l-Ser			1.1 mM		['37°C']	['8.0']	SATH282Q	brenda_wiley_tbl	WaSATase
10542068	WaSATase		Watermelon	acetyl-CoA			0.10 mM		['37°C']	['8.0']	SATH282Q	brenda_wiley_tbl	WaSATase
10542068	WaSATase		Watermelon	l-Ser			0.63 mM		['37°C']	['8.0']	SATF285Y	brenda_wiley_tbl	WaSATase
10542068	WaSATase		Watermelon	acetyl-CoA			0.09 mM		['37°C']	['8.0']	SATF285Y	brenda_wiley_tbl	WaSATase
10561608	FAEA		Aspergillus niger	ethyl ferulate		85.6 ± 0.2 s^-1	3.4 ± 0.1 mM	25.0 s^-1 · mM^-1	['37°C']	['6.1', '3.2']		brenda_wiley_tbl	FAEA	3.1.1.73
10561608	FAEA		Aspergillus niger	5-5-diester		137.0 ± 11.0 s^-1	0.74 ± 0.1 mM	185.0 s^-1 · mM^-1	['37°C']	['6.1', '3.2']		brenda_wiley_tbl	FAEA	3.1.1.73
10561608	FAEA		Aspergillus niger	5-5-monoester		32.4 ± 0.9 s^-1	2.0 ± 0.1 mM	16.0 s^-1 · mM^-1	['37°C']	['6.1', '3.2']		brenda_wiley_tbl	FAEA	3.1.1.73
10561608	FAEA		Aspergillus niger	8-5-benzofuran diester				99.4 s^-1 · mM^-1	['37°C']	['6.1', '3.2']		brenda_wiley_tbl	FAEA	3.1.1.73
10561608	FAEA		Aspergillus niger	8-O-4-diester				0.10 s^-1 · mM^-1	['37°C']	['6.1', '3.2']		brenda_wiley_tbl	FAEA	3.1.1.73
10561608	FAEA		Aspergillus niger	8-O-4-monoester				0.002 s^-1 · mM^-1	['37°C']	['6.1', '3.2']		brenda_wiley_tbl	FAEA	3.1.1.73
10561608	FAEA		Aspergillus niger	Ara-ferulate		132.0 ± 12.0 s^-1	0.27 ± 0.03 mM	489.0 s^-1 · mM^-1	['37°C']	['6.1', '3.2']		brenda_wiley_tbl	FAEA	3.1.1.73
10561608	FAEA		Aspergillus niger	Ara-5-5-Ara		140.0 ± 0.2 s^-1	0.08 ± 0.01 mM	1750.0 s^-1 · mM^-1	['37°C']	['6.1', '3.2']		brenda_wiley_tbl	FAEA	3.1.1.73
10561608	FAEA		Aspergillus niger	Xyl-Ara-ferulate		126.0 ± 12.0 s^-1	0.11 ± 0.02 mM	1145.0 s^-1 · mM^-1	['37°C']	['6.1', '3.2']		brenda_wiley_tbl	FAEA	3.1.1.73
10561608	FAEA		Aspergillus niger	Xyl-Ara-5-5-Ara		57.0 ± 0.2 s^-1	0.12 ± 0.01 mM	475.0 s^-1 · mM^-1	['37°C']	['6.1', '3.2']		brenda_wiley_tbl	FAEA	3.1.1.73
10561608	FAEA		Aspergillus niger	Xyl-Ara-5-5-Ara		40.0 ± 2.5 s^-1	0.07 ± 0.01 mM	571.0 s^-1 · mM^-1	['37°C']	['6.1', '3.2']		brenda_wiley_tbl	FAEA	3.1.1.73
10561608	FAEA		Aspergillus niger	ethyl ferulate		7.1 ± 0.3 s^-1	1.42 ± 0.12 mM	5.0 s^-1 · mM^-1	['37°C']	['6.1', '3.2']		brenda_wiley_tbl	FAEA	3.1.1.73
10561608	FAEA		Aspergillus niger	5-5-diester		21.0 ± 3.5 s^-1	0.14 ± 0.04 mM	150.0 s^-1 · mM^-1	['37°C']	['6.1', '3.2']		brenda_wiley_tbl	FAEA	3.1.1.73
10561608	FAEA		Aspergillus niger	5-5-monoester		1.8 ± 0.8 s^-1	0.08 ± 0.02 mM	22.5 s^-1 · mM^-1	['37°C']	['6.1', '3.2']		brenda_wiley_tbl	FAEA	3.1.1.73
10561613	Malonyl-CoA decarboxylase		Acinetobacter calcoaceticus	malonyl-CoA			0.11 mM		['30°C']	['6.8']	adbg	brenda_wiley_tbl	Malonyl-CoA decarboxylase
10561613	Malonyl-CoA decarboxylase		Acinetobacter calcoaceticus	malonyl-CoA			0.16 mM		['30°C']	['6.8']	bg	brenda_wiley_tbl	Malonyl-CoA decarboxylase
10561613	Malonyl-CoA decarboxylase		Acinetobacter calcoaceticus	malonyl-CoA			1.20 mM		['30°C']	['6.8']	b	brenda_wiley_tbl	Malonyl-CoA decarboxylase
10561613	Malonate decarboxylase		Acinetobacter calcoaceticus	malonate			3.23 mM		['30°C']	['6.8']	adbg	brenda_wiley_tbl	Malonate decarboxylase
10561613	Malonate/ACP transferase		Acinetobacter calcoaceticus	malonate			9.61 mM		['30°C']	['6.8']	a	brenda_wiley_tbl	Malonate/ACP transferase
10561613	Malonate decarboxylase		Acinetobacter calcoaceticus	acetyl-CoA			0.26 mM		['30°C']	['6.8']	adbg	brenda_wiley_tbl	Malonate decarboxylase
10561613	Malonate/ACP transferase		Acinetobacter calcoaceticus	acetyl-CoA			24.36 mM		['30°C']	['6.8']	a	brenda_wiley_tbl	Malonate/ACP transferase
10561613	Malonyl-CoA/ACP transacylase		Acinetobacter calcoaceticus	methylmalonyl-CoA			0.01 mM		['30°C']	['6.8']	MdcH	brenda_wiley_tbl	Malonyl-CoA/ACP transacylase
10561613	Malonyl-CoA/ACP transacylase			malonyl-CoA			0.05 mM				MdcH	brenda_wiley_tbl	Malonyl-CoA/ACP transacylase
10583418	GS		Anabaena azollae	ammonium		42 s^-1	0.05 mM		['30°C']	['7.5']	Wild-type	brenda_wiley_tbl	GS	2.4.1.123; 4.2.3.22; 6.3.1.2; 6.3.2.3
10583418	GS		Anabaena azollae	glutamate		42 s^-1	1.50 mM		['30°C']	['7.5']	Wild-type	brenda_wiley_tbl	GS	2.4.1.123; 4.2.3.22; 6.3.1.2; 6.3.2.3
10583418	GS		Anabaena azollae	ATP		42 s^-1	0.21 mM		['30°C']	['7.5']	Wild-type	brenda_wiley_tbl	GS	2.4.1.123; 4.2.3.22; 6.3.1.2; 6.3.2.3
10583418	GS		Anabaena azollae	ammonium		13.1 s^-1	5.95 mM		['30°C']	['7.5']	D51S	brenda_wiley_tbl	GS	2.4.1.123; 4.2.3.22; 6.3.1.2; 6.3.2.3
10583418	GS		Anabaena azollae	glutamate		13.1 s^-1	0.37 mM		['30°C']	['7.5']	D51S	brenda_wiley_tbl	GS	2.4.1.123; 4.2.3.22; 6.3.1.2; 6.3.2.3
10583418	GS		Anabaena azollae	ATP		13.1 s^-1	0.07 mM		['30°C']	['7.5']	D51S	brenda_wiley_tbl	GS	2.4.1.123; 4.2.3.22; 6.3.1.2; 6.3.2.3
10583418	GS		Anabaena azollae	ammonium		2.6 s^-1	12.45 mM		['30°C']	['7.5']	D51A	brenda_wiley_tbl	GS	2.4.1.123; 4.2.3.22; 6.3.1.2; 6.3.2.3
10583418	GS		Anabaena azollae	glutamate		2.6 s^-1	0.32 mM		['30°C']	['7.5']	D51A	brenda_wiley_tbl	GS	2.4.1.123; 4.2.3.22; 6.3.1.2; 6.3.2.3
10583418	GS		Anabaena azollae	ATP		2.6 s^-1	0.05 mM		['30°C']	['7.5']	D51A	brenda_wiley_tbl	GS	2.4.1.123; 4.2.3.22; 6.3.1.2; 6.3.2.3
10583418	GS		Anabaena azollae	ammonium		0.33 s^-1	0.55 mM		['30°C']	['7.5']	D51E	brenda_wiley_tbl	GS	2.4.1.123; 4.2.3.22; 6.3.1.2; 6.3.2.3
10583418	GS		Anabaena azollae	glutamate		0.33 s^-1	16 mM		['30°C']	['7.5']	D51E	brenda_wiley_tbl	GS	2.4.1.123; 4.2.3.22; 6.3.1.2; 6.3.2.3
10583418	GS		Anabaena azollae	ATP		0.33 s^-1	10.6 mM		['30°C']	['7.5']	D51E	brenda_wiley_tbl	GS	2.4.1.123; 4.2.3.22; 6.3.1.2; 6.3.2.3
10583418	GS		Anabaena azollae	ammonium		0.96 s^-1	0.92 mM		['30°C']	['7.5']	D51N	brenda_wiley_tbl	GS	2.4.1.123; 4.2.3.22; 6.3.1.2; 6.3.2.3
10583418	GS		Anabaena azollae	glutamate		0.96 s^-1	0.85 mM		['30°C']	['7.5']	D51N	brenda_wiley_tbl	GS	2.4.1.123; 4.2.3.22; 6.3.1.2; 6.3.2.3
10583418	GS		Anabaena azollae	ATP		0.96 s^-1	0.12 mM		['30°C']	['7.5']	D51N	brenda_wiley_tbl	GS	2.4.1.123; 4.2.3.22; 6.3.1.2; 6.3.2.3
10601844	dihydrocoumarin hydrolase		Acinetobacter calcoaceticus F46	3,4-dihydrocoumarin			0.806 mM		['30°C']	['7.0']		brenda_wiley_tbl	dihydrocoumarin hydrolase	3.1.1.35
10601844	dihydrocoumarin hydrolase		Acinetobacter calcoaceticus F46	2-Coumaranone			0.761 mM		['30°C']	['7.0']		brenda_wiley_tbl	dihydrocoumarin hydrolase	3.1.1.35
10601844	dihydrocoumarin hydrolase		Acinetobacter calcoaceticus F46	Homogentisic acid g-lactone			0.560 mM		['30°C']	['7.0']		brenda_wiley_tbl	dihydrocoumarin hydrolase	3.1.1.35
10601844	dihydrocoumarin hydrolase		Acinetobacter calcoaceticus F46	Methyl dl-b-acetylthioisobutyrate			25.9 mM		['30°C']	['7.0']		brenda_wiley_tbl	dihydrocoumarin hydrolase	3.1.1.35
10601858	GDH		Psychrobacter sp. TAD1	NH4+			4.0 ± 0.9 mM		['20°C']	['8.0', '9.0']		brenda_wiley_tbl	GDH	1.1.1.118; 1.1.1.119; 1.1.1.16; 1.1.1.183; 1.1.1.29; 1.1.1.316; 1.1.1.4; 1.1.1.45; 1.1.1.47; 1.1.1.6; 1.1.5.2; 1.1.5.9; 1.1.99.14; 1.1.99.35; 1.3.8.6; 1.3.99.32; 1.4.1.2; 1.4.1.3; 1.4.1.4; 4.2.1.30; 4.2.1.40
10601858	GDH		Psychrobacter sp. TAD1	NH4+			2.5 ± 0.25 mM		['20°C']	['8.0', '9.0']		brenda_wiley_tbl	GDH	1.1.1.118; 1.1.1.119; 1.1.1.16; 1.1.1.183; 1.1.1.29; 1.1.1.316; 1.1.1.4; 1.1.1.45; 1.1.1.47; 1.1.1.6; 1.1.5.2; 1.1.5.9; 1.1.99.14; 1.1.99.35; 1.3.8.6; 1.3.99.32; 1.4.1.2; 1.4.1.3; 1.4.1.4; 4.2.1.30; 4.2.1.40
10601858	GDH		Psychrobacter sp. TAD1	NH4+			4.5 ± 0.5 mM		['20°C']	['8.0', '9.0']		brenda_wiley_tbl	GDH	1.1.1.118; 1.1.1.119; 1.1.1.16; 1.1.1.183; 1.1.1.29; 1.1.1.316; 1.1.1.4; 1.1.1.45; 1.1.1.47; 1.1.1.6; 1.1.5.2; 1.1.5.9; 1.1.99.14; 1.1.99.35; 1.3.8.6; 1.3.99.32; 1.4.1.2; 1.4.1.3; 1.4.1.4; 4.2.1.30; 4.2.1.40
10601858	GDH		Psychrobacter sp. TAD1	NH4+			1.1 ± 0.1 mM		['20°C']	['8.0', '9.0']		brenda_wiley_tbl	GDH	1.1.1.118; 1.1.1.119; 1.1.1.16; 1.1.1.183; 1.1.1.29; 1.1.1.316; 1.1.1.4; 1.1.1.45; 1.1.1.47; 1.1.1.6; 1.1.5.2; 1.1.5.9; 1.1.99.14; 1.1.99.35; 1.3.8.6; 1.3.99.32; 1.4.1.2; 1.4.1.3; 1.4.1.4; 4.2.1.30; 4.2.1.40
10601858	GDH		Psychrobacter sp. TAD1	2-oxoglutarate					['20°C']	['8.0', '9.0']		brenda_wiley_tbl	GDH	1.1.1.118; 1.1.1.119; 1.1.1.16; 1.1.1.183; 1.1.1.29; 1.1.1.316; 1.1.1.4; 1.1.1.45; 1.1.1.47; 1.1.1.6; 1.1.5.2; 1.1.5.9; 1.1.99.14; 1.1.99.35; 1.3.8.6; 1.3.99.32; 1.4.1.2; 1.4.1.3; 1.4.1.4; 4.2.1.30; 4.2.1.40
10601858	GDH		Psychrobacter sp. TAD1	2-oxoglutarate			0.2 ± 0.03 mM		['20°C']	['8.0', '9.0']		brenda_wiley_tbl	GDH	1.1.1.118; 1.1.1.119; 1.1.1.16; 1.1.1.183; 1.1.1.29; 1.1.1.316; 1.1.1.4; 1.1.1.45; 1.1.1.47; 1.1.1.6; 1.1.5.2; 1.1.5.9; 1.1.99.14; 1.1.99.35; 1.3.8.6; 1.3.99.32; 1.4.1.2; 1.4.1.3; 1.4.1.4; 4.2.1.30; 4.2.1.40
10601858	GDH		Psychrobacter sp. TAD1	2-oxoglutarate			6.8 ± 0.4 mM		['20°C']	['8.0', '9.0']		brenda_wiley_tbl	GDH	1.1.1.118; 1.1.1.119; 1.1.1.16; 1.1.1.183; 1.1.1.29; 1.1.1.316; 1.1.1.4; 1.1.1.45; 1.1.1.47; 1.1.1.6; 1.1.5.2; 1.1.5.9; 1.1.99.14; 1.1.99.35; 1.3.8.6; 1.3.99.32; 1.4.1.2; 1.4.1.3; 1.4.1.4; 4.2.1.30; 4.2.1.40
10601858	GDH		Psychrobacter sp. TAD1	2-oxoglutarate			3.6 ± 0.2 mM		['20°C']	['8.0', '9.0']		brenda_wiley_tbl	GDH	1.1.1.118; 1.1.1.119; 1.1.1.16; 1.1.1.183; 1.1.1.29; 1.1.1.316; 1.1.1.4; 1.1.1.45; 1.1.1.47; 1.1.1.6; 1.1.5.2; 1.1.5.9; 1.1.99.14; 1.1.99.35; 1.3.8.6; 1.3.99.32; 1.4.1.2; 1.4.1.3; 1.4.1.4; 4.2.1.30; 4.2.1.40
10601858	GDH		Psychrobacter sp. TAD1	NADPH					['20°C']	['8.0', '9.0']		brenda_wiley_tbl	GDH	1.1.1.118; 1.1.1.119; 1.1.1.16; 1.1.1.183; 1.1.1.29; 1.1.1.316; 1.1.1.4; 1.1.1.45; 1.1.1.47; 1.1.1.6; 1.1.5.2; 1.1.5.9; 1.1.99.14; 1.1.99.35; 1.3.8.6; 1.3.99.32; 1.4.1.2; 1.4.1.3; 1.4.1.4; 4.2.1.30; 4.2.1.40
10601858	GDH		Psychrobacter sp. TAD1	NADPH			0.035 ± 0.007 mM		['20°C']	['8.0', '9.0']		brenda_wiley_tbl	GDH	1.1.1.118; 1.1.1.119; 1.1.1.16; 1.1.1.183; 1.1.1.29; 1.1.1.316; 1.1.1.4; 1.1.1.45; 1.1.1.47; 1.1.1.6; 1.1.5.2; 1.1.5.9; 1.1.99.14; 1.1.99.35; 1.3.8.6; 1.3.99.32; 1.4.1.2; 1.4.1.3; 1.4.1.4; 4.2.1.30; 4.2.1.40
10601858	GDH		Psychrobacter sp. TAD1	NADPH			0.023 ± 0.001 mM		['20°C']	['8.0', '9.0']		brenda_wiley_tbl	GDH	1.1.1.118; 1.1.1.119; 1.1.1.16; 1.1.1.183; 1.1.1.29; 1.1.1.316; 1.1.1.4; 1.1.1.45; 1.1.1.47; 1.1.1.6; 1.1.5.2; 1.1.5.9; 1.1.99.14; 1.1.99.35; 1.3.8.6; 1.3.99.32; 1.4.1.2; 1.4.1.3; 1.4.1.4; 4.2.1.30; 4.2.1.40
10601858	GDH		Psychrobacter sp. TAD1	NADPH			2.3 ± 0.1 mM		['20°C']	['8.0', '9.0']		brenda_wiley_tbl	GDH	1.1.1.118; 1.1.1.119; 1.1.1.16; 1.1.1.183; 1.1.1.29; 1.1.1.316; 1.1.1.4; 1.1.1.45; 1.1.1.47; 1.1.1.6; 1.1.5.2; 1.1.5.9; 1.1.99.14; 1.1.99.35; 1.3.8.6; 1.3.99.32; 1.4.1.2; 1.4.1.3; 1.4.1.4; 4.2.1.30; 4.2.1.40
10601858	GDH		Psychrobacter sp. TAD1	l-glutamate			67.4 ± 8.2 mM		['20°C']	['8.0', '9.0']		brenda_wiley_tbl	GDH	1.1.1.118; 1.1.1.119; 1.1.1.16; 1.1.1.183; 1.1.1.29; 1.1.1.316; 1.1.1.4; 1.1.1.45; 1.1.1.47; 1.1.1.6; 1.1.5.2; 1.1.5.9; 1.1.99.14; 1.1.99.35; 1.3.8.6; 1.3.99.32; 1.4.1.2; 1.4.1.3; 1.4.1.4; 4.2.1.30; 4.2.1.40
10601858	GDH		Psychrobacter sp. TAD1	l-glutamate			2.3 ± 0.32 mM		['20°C']	['8.0', '9.0']		brenda_wiley_tbl	GDH	1.1.1.118; 1.1.1.119; 1.1.1.16; 1.1.1.183; 1.1.1.29; 1.1.1.316; 1.1.1.4; 1.1.1.45; 1.1.1.47; 1.1.1.6; 1.1.5.2; 1.1.5.9; 1.1.99.14; 1.1.99.35; 1.3.8.6; 1.3.99.32; 1.4.1.2; 1.4.1.3; 1.4.1.4; 4.2.1.30; 4.2.1.40
10601858	GDH		Psychrobacter sp. TAD1	l-glutamate			67.9 ± 5.6 mM		['20°C']	['8.0', '9.0']		brenda_wiley_tbl	GDH	1.1.1.118; 1.1.1.119; 1.1.1.16; 1.1.1.183; 1.1.1.29; 1.1.1.316; 1.1.1.4; 1.1.1.45; 1.1.1.47; 1.1.1.6; 1.1.5.2; 1.1.5.9; 1.1.99.14; 1.1.99.35; 1.3.8.6; 1.3.99.32; 1.4.1.2; 1.4.1.3; 1.4.1.4; 4.2.1.30; 4.2.1.40
10601858	GDH		Psychrobacter sp. TAD1	l-glutamate			1.2 ± 0.1 mM		['20°C']	['8.0', '9.0']		brenda_wiley_tbl	GDH	1.1.1.118; 1.1.1.119; 1.1.1.16; 1.1.1.183; 1.1.1.29; 1.1.1.316; 1.1.1.4; 1.1.1.45; 1.1.1.47; 1.1.1.6; 1.1.5.2; 1.1.5.9; 1.1.99.14; 1.1.99.35; 1.3.8.6; 1.3.99.32; 1.4.1.2; 1.4.1.3; 1.4.1.4; 4.2.1.30; 4.2.1.40
10601858	GDH		Psychrobacter sp. TAD1	NADP+			0.043 ± 0.06 mM		['20°C']	['8.0', '9.0']		brenda_wiley_tbl	GDH	1.1.1.118; 1.1.1.119; 1.1.1.16; 1.1.1.183; 1.1.1.29; 1.1.1.316; 1.1.1.4; 1.1.1.45; 1.1.1.47; 1.1.1.6; 1.1.5.2; 1.1.5.9; 1.1.99.14; 1.1.99.35; 1.3.8.6; 1.3.99.32; 1.4.1.2; 1.4.1.3; 1.4.1.4; 4.2.1.30; 4.2.1.40
10601858	GDH		Psychrobacter sp. TAD1	NADP+			0.045 ± 0.005 mM		['20°C']	['8.0', '9.0']		brenda_wiley_tbl	GDH	1.1.1.118; 1.1.1.119; 1.1.1.16; 1.1.1.183; 1.1.1.29; 1.1.1.316; 1.1.1.4; 1.1.1.45; 1.1.1.47; 1.1.1.6; 1.1.5.2; 1.1.5.9; 1.1.99.14; 1.1.99.35; 1.3.8.6; 1.3.99.32; 1.4.1.2; 1.4.1.3; 1.4.1.4; 4.2.1.30; 4.2.1.40
10601858	GDH		Psychrobacter sp. TAD1	NADP+			0.052 ± 0.07 mM		['20°C']	['8.0', '9.0']		brenda_wiley_tbl	GDH	1.1.1.118; 1.1.1.119; 1.1.1.16; 1.1.1.183; 1.1.1.29; 1.1.1.316; 1.1.1.4; 1.1.1.45; 1.1.1.47; 1.1.1.6; 1.1.5.2; 1.1.5.9; 1.1.99.14; 1.1.99.35; 1.3.8.6; 1.3.99.32; 1.4.1.2; 1.4.1.3; 1.4.1.4; 4.2.1.30; 4.2.1.40
10601858	GDH		Psychrobacter sp. TAD1	NADP+			0.8 ± 0.1 mM		['20°C']	['8.0', '9.0']		brenda_wiley_tbl	GDH	1.1.1.118; 1.1.1.119; 1.1.1.16; 1.1.1.183; 1.1.1.29; 1.1.1.316; 1.1.1.4; 1.1.1.45; 1.1.1.47; 1.1.1.6; 1.1.5.2; 1.1.5.9; 1.1.99.14; 1.1.99.35; 1.3.8.6; 1.3.99.32; 1.4.1.2; 1.4.1.3; 1.4.1.4; 4.2.1.30; 4.2.1.40
10622721	PGFS		Homo sapiens	prostaglandin D2		72 min^-1	3.4 µM	21,200 min^-1 mM^-1	['37°C']	['8.5', '10.0']		brenda_wiley_tbl	PGFS	1.1.1.188
10622721	PGFS		Homo sapiens	prostaglandin H2			20 µM		['37°C']	['8.5', '10.0']		brenda_wiley_tbl	PGFS	1.1.1.188
10622721	PGFS		Homo sapiens	phenanthrenequinone		111 min^-1	0.8 µM	138,000 min^-1 mM^-1	['37°C']	['8.5', '10.0']		brenda_wiley_tbl	PGFS	1.1.1.188
10622721	PGFS		Homo sapiens	9K,11L-prostaglandin F2		242 min^-1	134 µM	1,810 min^-1 mM^-1	['37°C']	['8.5', '10.0']		brenda_wiley_tbl	PGFS	1.1.1.188
10622721	PGFS		Homo sapiens	nitrobenzaldehyde		65 min^-1	77.4 µM	840 min^-1 mM^-1	['37°C']	['8.5', '10.0']		brenda_wiley_tbl	PGFS	1.1.1.188
10622721	PGFS		Homo sapiens	5L-androstane-3,17-dione		1.9 min^-1	3.1 µM	640 min^-1 mM^-1	['37°C']	['8.5', '10.0']		brenda_wiley_tbl	PGFS	1.1.1.188
10622721	PGFS		Homo sapiens	5K-androstane-3,17-dione			222 µM		['37°C']	['8.5', '10.0']		brenda_wiley_tbl	PGFS	1.1.1.188
10622721	PGFS		Homo sapiens	5L-androstan-3K-ol,17-one		0.3 min^-1	1 µM	310 min^-1 mM^-1	['37°C']	['8.5', '10.0']		brenda_wiley_tbl	PGFS	1.1.1.188
10622721	PGFS		Homo sapiens	5L-pregnane-3K,20K-diol			1.1 µM		['37°C']	['8.5', '10.0']		brenda_wiley_tbl	PGFS	1.1.1.188
10622721	PGFS		Homo sapiens	5K-pregnane-3K,20K-diol			0.4 µM		['37°C']	['8.5', '10.0']		brenda_wiley_tbl	PGFS	1.1.1.188
10622721	PGFS		Homo sapiens	prostaglandin F2K			1.2 µM		['37°C']	['8.5', '10.0']		brenda_wiley_tbl	PGFS	1.1.1.188
10637769	PSerAT		Bovine	L-glutamate			1.2 mM		['30°C']	['7.5']		brenda_wiley_tbl	PSerAT	2.6.1.52
10637769	PSerAT		Bovine	3-phosphohydroxypyruvate			0.005 mM		['30°C']	['7.5']		brenda_wiley_tbl	PSerAT	2.6.1.52
10637769	PSerAT		Bovine	L-phosphoserine			0.035 mM		['30°C']	['7.5']		brenda_wiley_tbl	PSerAT	2.6.1.52
10637769	PSerAT		Bovine	‘±-ketoglutarate			0.8 mM		['30°C']	['7.5']		brenda_wiley_tbl	PSerAT	2.6.1.52
10651827	OmpT		Escherichia coli	Abz-Ala-Arg-Arg-Ala-Tyr(NO2)-NH2		38 s^-1	0.3 µM			['6.5']		brenda_wiley_tbl	OmpT
10651827	OmpT		Escherichia coli	Abz-Ala-Arg-Arg-Ala-Tyr(NO2)-NH2		41 s^-1	0.4 µM			['6.5']	recombinant	brenda_wiley_tbl	OmpT
10651827	OmpT		Escherichia coli	Abz-Ala-Arg-Arg-Ala-Tyr(NO2)-NH2		1.6 s^-1	1.1 µM			['6.5']	G216K/K217G	brenda_wiley_tbl	OmpT
10651827	OmpT		Escherichia coli	IAA-Arg-Arg-pNA		0.4 s^-1	530 µM			['6.5']		brenda_wiley_tbl	OmpT
10651827	OmpT		Escherichia coli	IAA-Arg-Arg-pNA		0.4 s^-1	580 µM			['6.5']	recombinant	brenda_wiley_tbl	OmpT
10651827	OmpT		Escherichia coli	IAA-Arg-Arg-pNA		0.3 s^-1	790 µM			['6.5']	G216K/K217G	brenda_wiley_tbl	OmpT
10675562	HsPIP		Homo sapiens	3P-phosphoadenosine 5P-phosphate			< 1 µM		['30°C']	['7.5']		brenda_wiley_tbl	HsPIP
10675562	HsPIP		Homo sapiens	inositol-1,4-bisphosphate			0.4 µM		['30°C']	['7.5']		brenda_wiley_tbl	HsPIP
10691963	PPO		mushroom	4-hydroxyanisole		184.2 ± 6.1 s^-1	0.08 ± 0.003 mM	2300 ± 162 s^-1 mM^-1	['25°C']	['6.8']		brenda_wiley_tbl	PPO	1.10.3.1; 1.14.18.1; 1.14.99.47; 1.3.3.15; 1.3.3.4; 1.3.5.3
10691963	PPO		mushroom	4-ethoxyphenol		132.0 ± 4.4 s^-1	0.17 ± 0.005 mM	776 ± 48 s^-1 mM^-1	['25°C']	['6.8']		brenda_wiley_tbl	PPO	1.10.3.1; 1.14.18.1; 1.14.99.47; 1.3.3.15; 1.3.3.4; 1.3.5.3
10691963	PPO		mushroom	p-hydroxyphenyl propionic acid		66.7 ± 2.7 s^-1	0.44 ± 0.01 mM	152 ± 10 s^-1 mM^-1	['25°C']	['6.8']		brenda_wiley_tbl	PPO	1.10.3.1; 1.14.18.1; 1.14.99.47; 1.3.3.15; 1.3.3.4; 1.3.5.3
10691963	PPO		mushroom	p-hydroxyphenyl acetic acid		44.3 ± 1.5 s^-1	1.91 ± 0.08 mM	23 ± 2 s^-1 mM^-1	['25°C']	['6.8']		brenda_wiley_tbl	PPO	1.10.3.1; 1.14.18.1; 1.14.99.47; 1.3.3.15; 1.3.3.4; 1.3.5.3
10691963	PPO		mushroom	tyramine		25.9 ± 1.1 s^-1	0.51 ± 0.02 mM	51 ± 4 s^-1 mM^-1	['25°C']	['6.8']		brenda_wiley_tbl	PPO	1.10.3.1; 1.14.18.1; 1.14.99.47; 1.3.3.15; 1.3.3.4; 1.3.5.3
10691963	PPO		mushroom	phenol		12.7 ± 0.6 s^-1	0.70 ± 0.04 mM	18 ± 2 s^-1 mM^-1	['25°C']	['6.8']		brenda_wiley_tbl	PPO	1.10.3.1; 1.14.18.1; 1.14.99.47; 1.3.3.15; 1.3.3.4; 1.3.5.3
10691963	PPO		mushroom	l-tyrosine		7.9 ± 0.3 s^-1	0.21 ± 0.01 mM	38 ± 3 s^-1 mM^-1	['25°C']	['6.8']		brenda_wiley_tbl	PPO	1.10.3.1; 1.14.18.1; 1.14.99.47; 1.3.3.15; 1.3.3.4; 1.3.5.3
10691963	PPO		mushroom	l-a-methyl tyrosine		0.6 ± 0.03 s^-1	1.20 ± 0.08 mM	0.5 ± 0.06 s^-1 mM^-1	['25°C']	['6.8']		brenda_wiley_tbl	PPO	1.10.3.1; 1.14.18.1; 1.14.99.47; 1.3.3.15; 1.3.3.4; 1.3.5.3
10712619	FBP aldolase		Escherichia coli	fructose 1,6-bisphosphate		630 ± 40 min^-1	0.17 ± 0.003 mM	3700 min^-1 mm^-1	[None]	[None]	Wild-Type	brenda_wiley_tbl	FBP aldolase	4.1.2.13
10712619	FBP aldolase		Escherichia coli	tagatose 1,6-bisphosphate		0.9 ± 0.08 min^-1	0.35 ± 0.06 mM	2.6 min^-1 mm^-1	[None]	[None]	Wild-Type	brenda_wiley_tbl	FBP aldolase	4.1.2.13
10712619	AgaY TBP aldolase		Escherichia coli	fructose 1,6-bisphosphate		4.1 ± 0.4 min^-1	1.3 ± 0.3 mM	3.2 min^-1 mm^-1	[None]	[None]	Wild-Type	brenda_wiley_tbl	AgaY TBP aldolase
10712619	AgaY TBP aldolase		Escherichia coli	tagatose 1,6-bisphosphate		280 ± 10 min^-1	0.26 ± 0.03 mM	1080 min^-1 mm^-1	[None]	[None]	Wild-Type	brenda_wiley_tbl	AgaY TBP aldolase
10712619	FBP aldolase		Escherichia coli	fructose 1,6-bisphosphate		9.7 ± 0.2 min^-1	0.9 ± 0.1 mM		[None]	[None]	N35A	brenda_wiley_tbl	FBP aldolase	4.1.2.13
10712619	FBP aldolase		Escherichia coli	fructose 1,6-bisphosphate		51 ± 2 min^-1	2.7 ± 0.33 mM		[None]	[None]	S61A	brenda_wiley_tbl	FBP aldolase	4.1.2.13
10712619	FBP aldolase		Escherichia coli	fructose 1,6-bisphosphate		380 ± 14 min^-1	0.43 ± 0.052 mM	880 min^-1 mm^-1	[None]	[None]	S61T	brenda_wiley_tbl	FBP aldolase	4.1.2.13
10712619	FBP aldolase		Escherichia coli	tagatose 1,6-bisphosphate		0.8 ± 0.02 min^-1	0.40 ± 0.26 mM	2 min^-1 mm^-1	[None]	[None]	S61T	brenda_wiley_tbl	FBP aldolase	4.1.2.13
10712619	FBP aldolase		Escherichia coli	fructose 1,6-bisphosphate		35 ± 0.92 min^-1	0.38 ± 0.04 mM	92 min^-1 mm^-1	[None]	[None]	K325A	brenda_wiley_tbl	FBP aldolase	4.1.2.13
10712619	FBP aldolase		Escherichia coli	fructose 1,6-bisphosphate		510 ± 18 min^-1	0.22 ± 0.03 mM	2320 min^-1 mm^-1	[None]	[None]	Q59A	brenda_wiley_tbl	FBP aldolase	4.1.2.13
10712619	FBP aldolase		Escherichia coli	tagatose 1,6-bisphosphate		0.61 ± 0.03 min^-1	0.38 ± 0.04 mM	1.6 min^-1 mm^-1	[None]	[None]	Q59A	brenda_wiley_tbl	FBP aldolase	4.1.2.13
10712619	FBP aldolase		Escherichia coli	fructose 1,6-bisphosphate		160 ± 6 min^-1	0.20 ± 0.03 mM	800 min^-1 mm^-1	[None]	[None]	G64T	brenda_wiley_tbl	FBP aldolase	4.1.2.13
10712619	FBP aldolase		Escherichia coli	tagatose 1,6-bisphosphate		0.77 ± 0.02 min^-1	0.14 ± 0.02 mM	5.5 min^-1 mm^-1	[None]	[None]	G64T	brenda_wiley_tbl	FBP aldolase	4.1.2.13
10712619	FBP aldolase		Escherichia coli	fructose 1,6-bisphosphate		130 ± 7 min^-1	1.0 ± 0.02 mM	130 min^-1 mm^-1	[None]	[None]	D288A	brenda_wiley_tbl	FBP aldolase	4.1.2.13
10712619	FBP aldolase		Escherichia coli	tagatose 1,6-bisphosphate		0.41 ± 0.02 min^-1	0.36 ± 0.07 mM	1.1 min^-1 mm^-1	[None]	[None]	D288A	brenda_wiley_tbl	FBP aldolase	4.1.2.13
10712619	FBP aldolase		Escherichia coli	fructose 1,6-bisphosphate		800 ± 0.03 min^-1	0.21 ± 0.02 mM	3810 min^-1 mm^-1	[None]	[None]	F67H	brenda_wiley_tbl	FBP aldolase	4.1.2.13
10712619	FBP aldolase		Escherichia coli	tagatose 1,6-bisphosphate		0.43 ± 0.02 min^-1	0.32 ± 0.03 mM	1.3 min^-1 mm^-1	[None]	[None]	F67H	brenda_wiley_tbl	FBP aldolase	4.1.2.13
10712619	FBP aldolase		Escherichia coli	fructose 1,6-bisphosphate		440 ± 14 min^-1	0.55 ± 0.06 mM	800 min^-1 mm^-1	[None]	[None]	Q59A/F67H	brenda_wiley_tbl	FBP aldolase	4.1.2.13
10712619	FBP aldolase		Escherichia coli	tagatose 1,6-bisphosphate		0.79 ± 0.03 min^-1	0.16 ± 0.03 mM	4.9 min^-1 mm^-1	[None]	[None]	Q59A/F67H	brenda_wiley_tbl	FBP aldolase	4.1.2.13
10712619	FBP aldolase		Escherichia coli	fructose 1,6-bisphosphate		11 ± 0.6 min^-1	5.9 ± 0.7 mM	1.9 min^-1 mm^-1	[None]	[None]	Q59A/G64T/F67H	brenda_wiley_tbl	FBP aldolase	4.1.2.13
10712619	FBP aldolase		Escherichia coli	tagatose 1,6-bisphosphate		0.38 ± 0.03 min^-1	0.19 ± 0.06 mM	2 min^-1 mm^-1	[None]	[None]	Q59A/G64T/F67H	brenda_wiley_tbl	FBP aldolase	4.1.2.13
10712619	FBP aldolase		Escherichia coli	fructose 1,6-bisphosphate		13 ± 0.2 min^-1	0.2 ± 0.01 mM	65 min^-1 mm^-1	[None]	[None]	S61T/G64T/F67H	brenda_wiley_tbl	FBP aldolase	4.1.2.13
10712619	FBP aldolase		Escherichia coli	tagatose 1,6-bisphosphate		1.3 ± 0.03 min^-1	0.18 ± 0.02 mM	7.2 min^-1 mm^-1	[None]	[None]	S61T/G64T/F67H	brenda_wiley_tbl	FBP aldolase	4.1.2.13
10712619	FBP aldolase		Escherichia coli	fructose 1,6-bisphosphate		2.9 ± 0.1 min^-1	1.7 ± 0.2 mM	1.7 min^-1 mm^-1	[None]	[None]	Q59A/S61T/D288A	brenda_wiley_tbl	FBP aldolase	4.1.2.13
10712619	FBP aldolase		Escherichia coli	tagatose 1,6-bisphosphate		0.55 ± 0.02 min^-1	0.23 ± 0.04 mM	2.4 min^-1 mm^-1	[None]	[None]	Q59A/S61T/D288A	brenda_wiley_tbl	FBP aldolase	4.1.2.13
10733557	ADH gg		Homo sapiens	isoLCA		0.9 min^-1	18.3 mM	0.05 min^-1 · mmol/L^-1	['25°C']	['10', '8.5']		brenda_wiley_tbl	ADH gg
10733557	ADH gg		Homo sapiens	isoDCA		2.8 min^-1	28.3 mM	0.10 min^-1 · mmol/L^-1	['25°C']	['10', '8.5']		brenda_wiley_tbl	ADH gg
10733557	ADH gg		Homo sapiens	isoCDCA		1.3 min^-1	15.3 mM	0.09 min^-1 · mmol/L^-1	['25°C']	['10', '8.5']		brenda_wiley_tbl	ADH gg
10733557	ADH gg		Homo sapiens	isoUDCA		2 min^-1	23.8 mM	0.08 min^-1 · mmol/L^-1	['25°C']	['10', '8.5']		brenda_wiley_tbl	ADH gg
10733557	ADH gg		Homo sapiens	ethanol		50 min^-1	490 mM	0.10 min^-1 · mmol/L^-1	['25°C']	['10', '8.5']		brenda_wiley_tbl	ADH gg
10759850	Pel-15		Bacillus sp. strain KSM-P15	polygalacturonate		173 s^-1		94.4 s^-1 g^-1 L	['30°C']	['10.5']		brenda_wiley_tbl	Pel-15	4.2.2.2
10759850	Pel-15		Bacillus sp. strain KSM-P15	polygalacturonate					['30°C']	['10.5']	K20A	brenda_wiley_tbl	Pel-15	4.2.2.2
10759850	Pel-15		Bacillus sp. strain KSM-P15	polygalacturonate					['30°C']	['10.5']	E38Q	brenda_wiley_tbl	Pel-15	4.2.2.2
10759850	Pel-15		Bacillus sp. strain KSM-P15	polygalacturonate		154 s^-1		99.4 s^-1 g^-1 L	['30°C']	['10.5']	K41A	brenda_wiley_tbl	Pel-15	4.2.2.2
10759850	Pel-15		Bacillus sp. strain KSM-P15	polygalacturonate					['30°C']	['10.5']	E47Q	brenda_wiley_tbl	Pel-15	4.2.2.2
10759850	Pel-15		Bacillus sp. strain KSM-P15	polygalacturonate					['30°C']	['10.5']	D63N	brenda_wiley_tbl	Pel-15	4.2.2.2
10759850	Pel-15		Bacillus sp. strain KSM-P15	polygalacturonate		101 s^-1		66.5 s^-1 g^-1 L	['30°C']	['10.5']	H66A	brenda_wiley_tbl	Pel-15	4.2.2.2
10759850	Pel-15		Bacillus sp. strain KSM-P15	polygalacturonate		196 s^-1		94.9 s^-1 g^-1 L	['30°C']	['10.5']	W78F	brenda_wiley_tbl	Pel-15	4.2.2.2
10759850	Pel-15		Bacillus sp. strain KSM-P15	polygalacturonate					['30°C']	['10.5']	W78Y	brenda_wiley_tbl	Pel-15	4.2.2.2
10759850	Pel-15		Bacillus sp. strain KSM-P15	polygalacturonate		156 s^-1		87.8 s^-1 g^-1 L	['30°C']	['10.5']	D80N	brenda_wiley_tbl	Pel-15	4.2.2.2
10759850	Pel-15		Bacillus sp. strain KSM-P15	polygalacturonate					['30°C']	['10.5']	E83Q	brenda_wiley_tbl	Pel-15	4.2.2.2
10759850	Pel-15		Bacillus sp. strain KSM-P15	polygalacturonate		43.2 s^-1		27.0 s^-1 g^-1 L	['30°C']	['10.5']	D84N	brenda_wiley_tbl	Pel-15	4.2.2.2
10759850	Pel-15		Bacillus sp. strain KSM-P15	polygalacturonate		42.2 s^-1		29.7 s^-1 g^-1 L	['30°C']	['10.5']	K89A	brenda_wiley_tbl	Pel-15	4.2.2.2
10759850	Pel-15		Bacillus sp. strain KSM-P15	polygalacturonate					['30°C']	['10.5']	D106N	brenda_wiley_tbl	Pel-15	4.2.2.2
10759850	Pel-15		Bacillus sp. strain KSM-P15	polygalacturonate					['30°C']	['10.5']	K107A	brenda_wiley_tbl	Pel-15	4.2.2.2
10759850	Pel-15		Bacillus sp. strain KSM-P15	polygalacturonate					['30°C']	['10.5']	K107R	brenda_wiley_tbl	Pel-15	4.2.2.2
10759850	Pel-15		Bacillus sp. strain KSM-P15	polygalacturonate					['30°C']	['10.5']	K107H	brenda_wiley_tbl	Pel-15	4.2.2.2
10759850	Pel-15		Bacillus sp. strain KSM-P15	polygalacturonate		72.9 s^-1		54.3 s^-1 g^-1 L	['30°C']	['10.5']	D126N	brenda_wiley_tbl	Pel-15	4.2.2.2
10759850	Pel-15		Bacillus sp. strain KSM-P15	polygalacturonate					['30°C']	['10.5']	K129A	brenda_wiley_tbl	Pel-15	4.2.2.2
10759850	Pel-15		Bacillus sp. strain KSM-P15	polygalacturonate					['30°C']	['10.5']	K129H	brenda_wiley_tbl	Pel-15	4.2.2.2
10759850	Pel-15		Bacillus sp. strain KSM-P15	polygalacturonate					['30°C']	['10.5']	R132A	brenda_wiley_tbl	Pel-15	4.2.2.2
10759850	Pel-15		Bacillus sp. strain KSM-P15	polygalacturonate					['30°C']	['10.5']	R132K	brenda_wiley_tbl	Pel-15	4.2.2.2
10759850	Pel-15		Bacillus sp. strain KSM-P15	polygalacturonate					['30°C']	['10.5']	R132H	brenda_wiley_tbl	Pel-15	4.2.2.2
10759850	Pel-15		Bacillus sp. strain KSM-P15	polygalacturonate					['30°C']	['10.5']	R152A	brenda_wiley_tbl	Pel-15	4.2.2.2
10759850	Pel-15		Bacillus sp. strain KSM-P15	polygalacturonate		159 s^-1		85.6 s^-1 g^-1 L	['30°C']	['10.5']	Y174A	brenda_wiley_tbl	Pel-15	4.2.2.2
10759850	Pel-15		Bacillus sp. strain KSM-P15	polygalacturonate					['30°C']	['10.5']	K182A	brenda_wiley_tbl	Pel-15	4.2.2.2
10759850	Pel-15		Bacillus sp. strain KSM-P15	polygalacturonate					['30°C']	['10.5']	K185A	brenda_wiley_tbl	Pel-15	4.2.2.2
10759850	Pel-15		Bacillus sp. strain KSM-P15	polygalacturonate		7.48 s^-1		4.83 s^-1 g^-1 L	['30°C']	['10.5']	Chimeric enzyme	brenda_wiley_tbl	Pel-15	4.2.2.2
10759857	GK		Trypanosoma brucei	ATP			0.24 ± 0.09 mM		['25°C']	['8.0']	wild-type	brenda_wiley_tbl	GK	2.7.1.1; 2.7.1.2; 2.7.1.30; 2.7.1.31; 2.7.2.11; 2.7.3.1; 2.7.4.13; 2.7.4.8
10759857	GK		Trypanosoma brucei	glycerol			0.44 ± 0.09 mM		['25°C']	['8.0']	wild-type	brenda_wiley_tbl	GK	2.7.1.1; 2.7.1.2; 2.7.1.30; 2.7.1.31; 2.7.2.11; 2.7.3.1; 2.7.4.13; 2.7.4.8
10759857	GK		Trypanosoma brucei	ADP			0.56 ± 0.02 mM		['25°C']	['8.0']	wild-type	brenda_wiley_tbl	GK	2.7.1.1; 2.7.1.2; 2.7.1.30; 2.7.1.31; 2.7.2.11; 2.7.3.1; 2.7.4.13; 2.7.4.8
10759857	GK		Trypanosoma brucei	l-glycerol 3 phosphate			3.83 ± 1.15 mM		['25°C']	['8.0']	wild-type	brenda_wiley_tbl	GK	2.7.1.1; 2.7.1.2; 2.7.1.30; 2.7.1.31; 2.7.2.11; 2.7.3.1; 2.7.4.13; 2.7.4.8
10759857	GK		Trypanosoma brucei	ATP			0.14 ± 0.03 mM		['25°C']	['8.0']	Ala137Ser	brenda_wiley_tbl	GK	2.7.1.1; 2.7.1.2; 2.7.1.30; 2.7.1.31; 2.7.2.11; 2.7.3.1; 2.7.4.13; 2.7.4.8
10759857	GK		Trypanosoma brucei	glycerol			0.14 ± 0.03 mM		['25°C']	['8.0']	Ala137Ser	brenda_wiley_tbl	GK	2.7.1.1; 2.7.1.2; 2.7.1.30; 2.7.1.31; 2.7.2.11; 2.7.3.1; 2.7.4.13; 2.7.4.8
10759857	GK		Trypanosoma brucei	ADP					['25°C']	['8.0']	Ala137Ser	brenda_wiley_tbl	GK	2.7.1.1; 2.7.1.2; 2.7.1.30; 2.7.1.31; 2.7.2.11; 2.7.3.1; 2.7.4.13; 2.7.4.8
10759857	GK		Trypanosoma brucei	l-glycerol 3 phosphate			1.06 ± 0.35 mM		['25°C']	['8.0']	Ala137Ser	brenda_wiley_tbl	GK	2.7.1.1; 2.7.1.2; 2.7.1.30; 2.7.1.31; 2.7.2.11; 2.7.3.1; 2.7.4.13; 2.7.4.8
10781823	MLCK		rabbit	regulatory light chain			6.7 ± 0.5 µM		['37°C']	['7.0']	M968P	brenda_wiley_tbl	MLCK	2.7.11.18
10781823	MLCK		rabbit	regulatory light chain					['37°C']	['7.0']	A983P	brenda_wiley_tbl	MLCK	2.7.11.18
10781823	MLCK		rabbit	regulatory light chain			11 ± 0.8 µM		['37°C']	['7.0']	A986P	brenda_wiley_tbl	MLCK	2.7.11.18
10781823	MLCK		rabbit	regulatory light chain			14 ± 1.4 µM		['37°C']	['7.0']	Wild-type	brenda_wiley_tbl	MLCK	2.7.11.18
10785382	TRH-DE		Rattus norvegicus	thyrotropin-releasing hormone			32.5 ± 1 µM				Wild-type	brenda_wiley_tbl	TRH-DE	3.4.19.6
10785382	TRH-DE		Rattus norvegicus	thyrotropin-releasing hormone			29.3 ± 0.4 µM				C68S	brenda_wiley_tbl	TRH-DE	3.4.19.6
10785382	TRH-DE		Rattus norvegicus	thyrotropin-releasing hormone							C174S	brenda_wiley_tbl	TRH-DE	3.4.19.6
10785382	TRH-DE		Rattus norvegicus	thyrotropin-releasing hormone			28 ± 4 µM				C279S	brenda_wiley_tbl	TRH-DE	3.4.19.6
10785382	TRH-DE		Rattus norvegicus	thyrotropin-releasing hormone			34 ± 3 µM				C338S	brenda_wiley_tbl	TRH-DE	3.4.19.6
10785382	TRH-DE		Rattus norvegicus	thyrotropin-releasing hormone							C444S	brenda_wiley_tbl	TRH-DE	3.4.19.6
10785382	TRH-DE		Rattus norvegicus	thyrotropin-releasing hormone							C823S	brenda_wiley_tbl	TRH-DE	3.4.19.6
10785382	TRH-DE		Rattus norvegicus	thyrotropin-releasing hormone							C830S	brenda_wiley_tbl	TRH-DE	3.4.19.6
10785382	TRH-DE		Rattus norvegicus	thyrotropin-releasing hormone							C859S	brenda_wiley_tbl	TRH-DE	3.4.19.6
10785382	TRH-DE		Rattus norvegicus	thyrotropin-releasing hormone							C895S	brenda_wiley_tbl	TRH-DE	3.4.19.6
10806385	L-protein		Pisum sativum (pea)	H-protein		345 ± 10 s^-1	27 ± 3 µM	1.3 ± 0.2 × 10^7 M^-1 s^-1	['37°C']	['7.5']		brenda_wiley_tbl	L-protein	1.8.1.4
10806385	L-protein		Pisum sativum (pea)	R,S-lipoamide		190 ± 20 s^-1	500 ± 50 µM	7.6 ± 0.2 × 10^5 M^-1 s^-1	['30°C']	['7.5']		brenda_wiley_tbl	L-protein	1.8.1.4
10806385	L-protein		Pisum sativum (pea)	R,S-LGT		350 ± 30 s^-1	130 ± 10 µM	4.6 ± 0.18 × 10^6 M^-1 s^-1	['30°C']	['7.5']		brenda_wiley_tbl	L-protein	1.8.1.4
10806385	L-protein		Pisum sativum (pea)	[R]-LBT		383 ± 30 s^-1	86 ± 6 µM	4.4 ± 0.18 × 10^6 M^-1 s^-1	['30°C']	['7.5']		brenda_wiley_tbl	L-protein	1.8.1.4
10806385	L-protein		Pisum sativum (pea)	R,S-LBT		380 ± 28 s^-1	155 ± 15 µM	4.8 ± 0.15 × 10^6 M^-1 s^-1	['30°C']	['7.5']		brenda_wiley_tbl	L-protein	1.8.1.4
10806385	L-protein		Pisum sativum (pea)	R,S-LLB		300 ± 25 s^-1	170 ± 10 µM	3.5 ± 0.13 × 10^6 M^-1 s^-1	['30°C']	['7.5']		brenda_wiley_tbl	L-protein	1.8.1.4
10806385	L-protein		Pisum sativum (pea)	H552102		298 ± 30 s^-1	42 ± 8 µM	7 ± 0.3 × 10^6 M^-1 s^-1	['30°C']	['7.5']		brenda_wiley_tbl	L-protein	1.8.1.4
10806385	L-protein		Pisum sativum (pea)	H55266		319 ± 25 s^-1	62 ± 3 µM	5 ± 0.15 × 10^6 M^-1 s^-1	['30°C']	['7.5']		brenda_wiley_tbl	L-protein	1.8.1.4
10806397	pTh		Rattus norvegicus	acetoacetyl-CoA			9 µM		['37°C']	['8.0']	Peroxisomes	brenda_wiley_tbl	pTh
10806397	pTh		Rattus norvegicus	CoA			8* µM		['37°C']	['8.0']	Peroxisomes	brenda_wiley_tbl	pTh
10806397	cTh		Rattus norvegicus	acetoacetyl-CoA			16 µM		['37°C']	['8.0']	Cytosol	brenda_wiley_tbl	cTh
10806397	cTh		Rattus norvegicus	CoA			20* µM		['37°C']	['8.0']	Cytosol	brenda_wiley_tbl	cTh
10806397			Rattus norvegicus	acetoacetyl-CoA			35 µM		['37°C']	['8.0']	Peroxisomes	brenda_wiley_tbl
10806397			Rattus norvegicus	CoA			80 µM		['37°C']	['8.0']	Cytosol	brenda_wiley_tbl
10848966	Ph DNA ligase		Pseudoalteromonas haloplanktis	nicked-DNA		0.0100 s^-1	0.165 µM	0.0603 s^-1 mM^-1	['4°C', '18°C', '25°C', '30°C', '45°C', '60°C']	['7.8']	4 C	brenda_wiley_tbl	Ph DNA ligase
10848966	Ph DNA ligase		Pseudoalteromonas haloplanktis	nicked-DNA		0.0337 s^-1	0.296 µM	0.1139 s^-1 mM^-1	['4°C', '18°C', '25°C', '30°C', '45°C', '60°C']	['7.8']	18 C	brenda_wiley_tbl	Ph DNA ligase
10848966	Ph DNA ligase		Pseudoalteromonas haloplanktis	nicked-DNA		0.0465 s^-1	0.631 µM	0.0737 s^-1 mM^-1	['4°C', '18°C', '25°C', '30°C', '45°C', '60°C']	['7.8']	25 C	brenda_wiley_tbl	Ph DNA ligase
10848966	Ec DNA ligase		Escherichia coli	nicked-DNA		0.0038 s^-1	0.179 µM	0.0214 s^-1 mM^-1	['4°C', '18°C', '25°C', '30°C', '45°C', '60°C']	['7.8']	18 C	brenda_wiley_tbl	Ec DNA ligase
10848966	Ec DNA ligase		Escherichia coli	nicked-DNA		0.0212 s^-1	0.702 µM	0.0302 s^-1 mM^-1	['4°C', '18°C', '25°C', '30°C', '45°C', '60°C']	['7.8']	30 C	brenda_wiley_tbl	Ec DNA ligase
10848966	Ec DNA ligase		Escherichia coli	nicked-DNA		0.0317 s^-1	2.040 µM	0.0155 s^-1 mM^-1	['4°C', '18°C', '25°C', '30°C', '45°C', '60°C']	['7.8']	45 C	brenda_wiley_tbl	Ec DNA ligase
10848966	Ts DNA ligase		Thermus scotoductus	nicked-DNA		0.0125 s^-1	0.236 µM	0.0530 s^-1 mM^-1	['4°C', '18°C', '25°C', '30°C', '45°C', '60°C']	['7.8']	45 C	brenda_wiley_tbl	Ts DNA ligase
10848966	Ts DNA ligase		Thermus scotoductus	nicked-DNA		0.0613 s^-1	0.465 µM	0.1319 s^-1 mM^-1	['4°C', '18°C', '25°C', '30°C', '45°C', '60°C']	['7.8']	60 C	brenda_wiley_tbl	Ts DNA ligase
10848975	OGDHC		Azotobacter vinelandii	2-oxoglutarate			0.15 ± 0.04 mM		['25°C']	['6.3', '7.0']		brenda_wiley_tbl	OGDHC	1.2.1.105; 1.2.4.2
10848975	OGDHC		Azotobacter vinelandii	2-oxoglutarate			0.044 ± 0.003 mM		['25°C']	['6.3', '7.0']		brenda_wiley_tbl	OGDHC	1.2.1.105; 1.2.4.2
10848975	OGDHC		Azotobacter vinelandii	CoA			0.014 mM		['25°C']	['6.3', '7.0']		brenda_wiley_tbl	OGDHC	1.2.1.105; 1.2.4.2
10848975	OGDHC		Azotobacter vinelandii	NAD1			0.17 ± 0.01 mM		['25°C']	['6.3', '7.0']		brenda_wiley_tbl	OGDHC	1.2.1.105; 1.2.4.2
10848975	OGDHC		Azotobacter vinelandii	2-oxoadipate			0.032 ± 0.004 mM		['25°C']	['6.3', '7.0']		brenda_wiley_tbl	OGDHC	1.2.1.105; 1.2.4.2
10848975	OGDHC		Azotobacter vinelandii	2-oxoadipate			0.023 ± 0.006 mM		['25°C']	['6.3', '7.0']		brenda_wiley_tbl	OGDHC	1.2.1.105; 1.2.4.2
10848975	OGDHC		Azotobacter vinelandii	2-oxo-4-methiolbutyrate					['25°C']	['6.3', '7.0']		brenda_wiley_tbl	OGDHC	1.2.1.105; 1.2.4.2
10848975	OGDHC		Azotobacter vinelandii	pyruvate					['25°C']	['6.3', '7.0']		brenda_wiley_tbl	OGDHC	1.2.1.105; 1.2.4.2
10848975	OGDHC		Azotobacter vinelandii	oxaloacetate					['25°C']	['6.3', '7.0']		brenda_wiley_tbl	OGDHC	1.2.1.105; 1.2.4.2
10850809	penicillopepsin		Penicillium janthinellum	Ac-Lys-Nph-amide		0.002 s^-1	0.4 mM		['25°C']	['5.0']	Wild-type	brenda_wiley_tbl	penicillopepsin
10850809	penicillopepsin		Penicillium janthinellum	Ac-Lys-Nph-amide		0.003 s^-1	0.51 mM		['25°C']	['5.0']	Thr219Ser	brenda_wiley_tbl	penicillopepsin
10850809	penicillopepsin		Penicillium janthinellum	Ac-Lys-Nph-amide		0.0016 s^-1	0.46 mM		['25°C']	['5.0']	Thr219Val	brenda_wiley_tbl	penicillopepsin
10850809	penicillopepsin		Penicillium janthinellum	Ac-Lys-Nph-amide		0.005 s^-1	0.48 mM		['25°C']	['5.0']	Thr219Gly	brenda_wiley_tbl	penicillopepsin
10850809	penicillopepsin		Penicillium janthinellum	Ac-Lys-Nph-amide		0.002 s^-1	0.65 mM		['25°C']	['5.0']	Thr219Ala	brenda_wiley_tbl	penicillopepsin
10850809	penicillopepsin		Penicillium janthinellum	Ac-Ala-Lys-Nph-amide		0.003 s^-1	0.4 mM		['25°C']	['5.0']	Wild-type	brenda_wiley_tbl	penicillopepsin
10850809	penicillopepsin		Penicillium janthinellum	Ac-Ala-Lys-Nph-amide		0.003 s^-1	0.42 mM		['25°C']	['5.0']	Thr219Ser	brenda_wiley_tbl	penicillopepsin
10850809	penicillopepsin		Penicillium janthinellum	Ac-Ala-Lys-Nph-amide		0.0054 s^-1	0.6 mM		['25°C']	['5.0']	Thr219Val	brenda_wiley_tbl	penicillopepsin
10850809	penicillopepsin		Penicillium janthinellum	Ac-Ala-Lys-Nph-amide		0.003 s^-1	0.54 mM		['25°C']	['5.0']	Thr219Gly	brenda_wiley_tbl	penicillopepsin
10850809	penicillopepsin		Penicillium janthinellum	Ac-Ala-Lys-Nph-amide		0.005 s^-1	0.75 mM		['25°C']	['5.0']	Thr219Ala	brenda_wiley_tbl	penicillopepsin
10850809	penicillopepsin		Penicillium janthinellum	Ac-Ala-Ala-Lys-Nph-amide		0.36 s^-1	0.5 mM		['25°C']	['5.0']	Wild-type	brenda_wiley_tbl	penicillopepsin
10850809	penicillopepsin		Penicillium janthinellum	Ac-Ala-Ala-Lys-Nph-amide		0.11 s^-1	0.37 mM		['25°C']	['5.0']	Thr219Ser	brenda_wiley_tbl	penicillopepsin
10850809	penicillopepsin		Penicillium janthinellum	Ac-Ala-Ala-Lys-Nph-amide		0.0019 s^-1	0.6 mM		['25°C']	['5.0']	Thr219Val	brenda_wiley_tbl	penicillopepsin
10850809	penicillopepsin		Penicillium janthinellum	Ac-Ala-Ala-Lys-Nph-amide		0.003 s^-1	0.45 mM		['25°C']	['5.0']	Thr219Gly	brenda_wiley_tbl	penicillopepsin
10850809	penicillopepsin		Penicillium janthinellum	Ac-Ala-Ala-Lys-Nph-amide		0.004 s^-1	0.8 mM		['25°C']	['5.0']	Thr219Ala	brenda_wiley_tbl	penicillopepsin
10850809	penicillopepsin		Penicillium janthinellum	Ac-Lys-Nph-Ala-amide		0.4 s^-1	0.59 mM		['25°C']	['5.0']	Wild-type	brenda_wiley_tbl	penicillopepsin
10850809	penicillopepsin		Penicillium janthinellum	Ac-Lys-Nph-Ala-amide		0.07 s^-1	0.5 mM		['25°C']	['5.0']	Thr219Ser	brenda_wiley_tbl	penicillopepsin
10850809	penicillopepsin		Penicillium janthinellum	Ac-Lys-Nph-Ala-amide		0.05 s^-1	0.57 mM		['25°C']	['5.0']	Thr219Val	brenda_wiley_tbl	penicillopepsin
10850809	penicillopepsin		Penicillium janthinellum	Ac-Lys-Nph-Ala-amide		0.14 s^-1	0.74 mM		['25°C']	['5.0']	Thr219Gly	brenda_wiley_tbl	penicillopepsin
10850809	penicillopepsin		Penicillium janthinellum	Ac-Lys-Nph-Ala-amide		0.042 s^-1	0.83 mM		['25°C']	['5.0']	Thr219Ala	brenda_wiley_tbl	penicillopepsin
10850809	penicillopepsin		Penicillium janthinellum	Ac-Ala-Lys-Nph-Ala-amide		0.6 s^-1	0.5 mM		['25°C']	['5.0']	Wild-type	brenda_wiley_tbl	penicillopepsin
10850809	penicillopepsin		Penicillium janthinellum	Ac-Ala-Lys-Nph-Ala-amide		0.09 s^-1	0.3 mM		['25°C']	['5.0']	Thr219Ser	brenda_wiley_tbl	penicillopepsin
10850809	penicillopepsin		Penicillium janthinellum	Ac-Ala-Lys-Nph-Ala-amide		0.23 s^-1	0.8 mM		['25°C']	['5.0']	Thr219Val	brenda_wiley_tbl	penicillopepsin
10850809	penicillopepsin		Penicillium janthinellum	Ac-Ala-Lys-Nph-Ala-amide		0.13 s^-1	0.83 mM		['25°C']	['5.0']	Thr219Gly	brenda_wiley_tbl	penicillopepsin
10850809	penicillopepsin		Penicillium janthinellum	Ac-Ala-Lys-Nph-Ala-amide		0.046 s^-1	0.6 mM		['25°C']	['5.0']	Thr219Ala	brenda_wiley_tbl	penicillopepsin
10850809	penicillopepsin		Penicillium janthinellum	Ac-Ala-Ala-Lys-Nph-Ala-amide		15 s^-1	0.35 mM		['25°C']	['5.0']	Wild-type	brenda_wiley_tbl	penicillopepsin
10850809	penicillopepsin		Penicillium janthinellum	Ac-Ala-Ala-Lys-Nph-Ala-amide		3.8 s^-1	0.48 mM		['25°C']	['5.0']	Thr219Ser	brenda_wiley_tbl	penicillopepsin
10850809	penicillopepsin		Penicillium janthinellum	Ac-Ala-Ala-Lys-Nph-Ala-amide		0.12 s^-1	0.71 mM		['25°C']	['5.0']	Thr219Val	brenda_wiley_tbl	penicillopepsin
10850809	penicillopepsin		Penicillium janthinellum	Ac-Ala-Ala-Lys-Nph-Ala-amide		0.35 s^-1	0.45 mM		['25°C']	['5.0']	Thr219Gly	brenda_wiley_tbl	penicillopepsin
10850809	penicillopepsin		Penicillium janthinellum	Ac-Ala-Ala-Lys-Nph-Ala-amide		0.09 s^-1	0.71 mM		['25°C']	['5.0']	Thr219Ala	brenda_wiley_tbl	penicillopepsin
10850809	penicillopepsin		Penicillium janthinellum	Ac-Lys-Nph-Ala-Ala-amide		0.29 s^-1	0.21 mM		['25°C']	['5.0']	Wild-type	brenda_wiley_tbl	penicillopepsin
10850809	penicillopepsin		Penicillium janthinellum	Ac-Lys-Nph-Ala-Ala-amide		0.33 s^-1	0.6 mM		['25°C']	['5.0']	Thr219Ser	brenda_wiley_tbl	penicillopepsin
10850809	penicillopepsin		Penicillium janthinellum	Ac-Lys-Nph-Ala-Ala-amide		0.17 s^-1	0.55 mM		['25°C']	['5.0']	Thr219Val	brenda_wiley_tbl	penicillopepsin
10850809	penicillopepsin		Penicillium janthinellum	Ac-Lys-Nph-Ala-Ala-amide		0.43 s^-1	0.6 mM		['25°C']	['5.0']	Thr219Gly	brenda_wiley_tbl	penicillopepsin
10850809	penicillopepsin		Penicillium janthinellum	Ac-Lys-Nph-Ala-Ala-amide		0.12 s^-1	0.77 mM		['25°C']	['5.0']	Thr219Ala	brenda_wiley_tbl	penicillopepsin
10850809	penicillopepsin		Penicillium janthinellum	Ac-Ala-Lys-Nph-Ala-Ala-amide		0.3 s^-1	0.41 mM		['25°C']	['5.0']	Wild-type	brenda_wiley_tbl	penicillopepsin
10850809	penicillopepsin		Penicillium janthinellum	Ac-Ala-Lys-Nph-Ala-Ala-amide		0.15 s^-1	0.46 mM		['25°C']	['5.0']	Thr219Ser	brenda_wiley_tbl	penicillopepsin
10850809	penicillopepsin		Penicillium janthinellum	Ac-Ala-Lys-Nph-Ala-Ala-amide		0.45 s^-1	0.45 mM		['25°C']	['5.0']	Thr219Val	brenda_wiley_tbl	penicillopepsin
10850809	penicillopepsin		Penicillium janthinellum	Ac-Ala-Lys-Nph-Ala-Ala-amide		0.24 s^-1	0.45 mM		['25°C']	['5.0']	Thr219Gly	brenda_wiley_tbl	penicillopepsin
10850809	penicillopepsin		Penicillium janthinellum	Ac-Ala-Lys-Nph-Ala-Ala-amide		0.3 s^-1	0.6 mM		['25°C']	['5.0']	Thr219Ala	brenda_wiley_tbl	penicillopepsin
10850809	penicillopepsin		Penicillium janthinellum	Ac-Ala-Ala-Lys-Nph-Ala-Ala-amide		40 s^-1	0.32 mM		['25°C']	['5.0']	Wild-type	brenda_wiley_tbl	penicillopepsin
10850809	penicillopepsin		Penicillium janthinellum	Ac-Ala-Ala-Lys-Nph-Ala-Ala-amide		14.9 s^-1	0.48 mM		['25°C']	['5.0']	Thr219Ser	brenda_wiley_tbl	penicillopepsin
10850809	penicillopepsin		Penicillium janthinellum	Ac-Ala-Ala-Lys-Nph-Ala-Ala-amide		0.3 s^-1	0.5 mM		['25°C']	['5.0']	Thr219Val	brenda_wiley_tbl	penicillopepsin
10850809	penicillopepsin		Penicillium janthinellum	Ac-Ala-Ala-Lys-Nph-Ala-Ala-amide		0.5 s^-1	0.4 mM		['25°C']	['5.0']	Thr219Gly	brenda_wiley_tbl	penicillopepsin
10850809	penicillopepsin		Penicillium janthinellum	Ac-Ala-Ala-Lys-Nph-Ala-Ala-amide		0.45 s^-1	0.59 mM		['25°C']	['5.0']	Thr219Ala	brenda_wiley_tbl	penicillopepsin
10850809	penicillopepsin		Penicillium janthinellum	Ac-Ala-Ala-Ala-Lys-Nph-Ala-Ala-amide		34 s^-1	0.46 mM		['25°C']	['5.0']	Wild-type	brenda_wiley_tbl	penicillopepsin
10850809	penicillopepsin		Penicillium janthinellum	Ac-Ala-Ala-Ala-Lys-Nph-Ala-Ala-amide		16.1 s^-1	0.39 mM		['25°C']	['5.0']	Thr219Ser	brenda_wiley_tbl	penicillopepsin
10850809	penicillopepsin		Penicillium janthinellum	Ac-Ala-Ala-Ala-Lys-Nph-Ala-Ala-amide		0.35 s^-1	0.59 mM		['25°C']	['5.0']	Thr219Val	brenda_wiley_tbl	penicillopepsin
10850809	penicillopepsin		Penicillium janthinellum	Ac-Ala-Ala-Ala-Lys-Nph-Ala-Ala-amide		0.45 s^-1	0.55 mM		['25°C']	['5.0']	Thr219Gly	brenda_wiley_tbl	penicillopepsin
10850809	penicillopepsin		Penicillium janthinellum	Ac-Ala-Ala-Ala-Lys-Nph-Ala-Ala-amide		0.36 s^-1	0.68 mM		['25°C']	['5.0']	Thr219Ala	brenda_wiley_tbl	penicillopepsin
10951198	cathepsin X		Homo sapiens	Abz-FR-Dap(Dnp)-P		0.07 s^-1	3.7 µM	19.0 x 10^3 m^-1 s^-1	['37°C']	['5.1']		brenda_wiley_tbl	cathepsin X	3.4.18.1; 3.4.18.1
10951198	cathepsin X		Homo sapiens	P2 residue		0.07 s^-1	3.7 µM	19.0 x 10^3 m^-1 s^-1		['5.1']		brenda_wiley_tbl	cathepsin X	3.4.18.1; 3.4.18.1
10951198	cathepsin X		Homo sapiens	Abz-RR-Dap(Dnp)-P		0.06 s^-1	8.3 µM	7.2 x 10^3 m^-1 s^-1	['37°C']	['5.1']		brenda_wiley_tbl	cathepsin X	3.4.18.1; 3.4.18.1
10951198	cathepsin X		Homo sapiens	Abz-LR-Dap(Dnp)-P		0.02 s^-1	10.5 µM	1.9 x 10^3 m^-1 s^-1	['37°C']	['5.1']		brenda_wiley_tbl	cathepsin X	3.4.18.1; 3.4.18.1
10951198	cathepsin X		Homo sapiens	Dnp-GFFR-W		0.3 s^-1	3.6 µM	90 x 10^3 m^-1 s^-1	['37°C']	['5.1']		brenda_wiley_tbl	cathepsin X	3.4.18.1; 3.4.18.1
10951198	cathepsin X		Homo sapiens	Dnp-GFFF-W				60 x 10^3 m^-1 s^-1	['37°C']	['5.1']		brenda_wiley_tbl	cathepsin X	3.4.18.1; 3.4.18.1
10951198	cathepsin X		Homo sapiens	Dnp-GFFG-W		0.07 s^-1	1.8 µM	35 x 10^3 m^-1 s^-1	['37°C']	['5.1']		brenda_wiley_tbl	cathepsin X	3.4.18.1; 3.4.18.1
10951198	cathepsin X		Homo sapiens	Dnp-GRFF-W		0.23 s^-1	4.6 µM	50 x 10^3 m^-1 s^-1	['37°C']	['5.1']		brenda_wiley_tbl	cathepsin X	3.4.18.1; 3.4.18.1
10951198	cathepsin X		Homo sapiens	Dnp-GFR-FW		0.03 s^-1	2.4 µM	13 x 10^3 m^-1 s^-1	['37°C']	['5.1']		brenda_wiley_tbl	cathepsin X	3.4.18.1; 3.4.18.1
10951198	cathepsin X		Homo sapiens	Dnp-GFR-W		0.7 s^-1	4.2 µM	180 x 10^3 m^-1 s^-1	['37°C']	['5.1']		brenda_wiley_tbl	cathepsin X	3.4.18.1; 3.4.18.1
10951198	cathepsin X		Homo sapiens	Dnp-GFF-W		0.07 s^-1	1.0 µM	70 x 10^3 m^-1 s^-1	['37°C']	['5.1']		brenda_wiley_tbl	cathepsin X	3.4.18.1; 3.4.18.1
10951198	cathepsin X		Homo sapiens	Z-RR-MCA		0.63 s^-1	130 µM	5.0 x 10^3 m^-1 s^-1	['37°C']	['5.1']		brenda_wiley_tbl	cathepsin X	3.4.18.1; 3.4.18.1
10951198	cathepsin X		Homo sapiens	Z-FR-MCA		0.22 s^-1	63 µM	3.5 x 10^3 m^-1 s^-1	['37°C']	['5.1']		brenda_wiley_tbl	cathepsin X	3.4.18.1; 3.4.18.1
10951198	cathepsin X		Homo sapiens	jNH2-Cap-LC(Bzl)-MCA		0.09 s^-1	25 µM	3.6 x 10^3 m^-1 s^-1	['37°C']	['5.1']		brenda_wiley_tbl	cathepsin X	3.4.18.1; 3.4.18.1
10951198	cathepsin X		Homo sapiens	jNH2Cap-LR-MCA		0.25 s^-1	40 µM	6.3 x 10^3 m^-1 s^-1	['37°C']	['5.1']		brenda_wiley_tbl	cathepsin X	3.4.18.1; 3.4.18.1
10951198	cathepsin X		Homo sapiens	jNH2Cap-LF-MCA				0.57 x 10^3 m^-1 s^-1	['37°C']	['5.1']		brenda_wiley_tbl	cathepsin X	3.4.18.1; 3.4.18.1
10951198	cathepsin X		Homo sapiens	jNH2Cap-LG-MCA				1.7 x 10^3 m^-1 s^-1	['37°C']	['5.1']		brenda_wiley_tbl	cathepsin X	3.4.18.1; 3.4.18.1
10951220	GABA-T		Homo sapiens	GABA			1.27 mM		['25°C']	['8.4']	recombinant human	brenda_wiley_tbl	GABA-T	2.6.1.19; 2.6.1.96
10951220	GABA-T		Homo sapiens	GABA			1.0 mM		['25°C']	['8.4']	bovine brain	brenda_wiley_tbl	GABA-T	2.6.1.19; 2.6.1.96
10951220	GABA-T		Homo sapiens	GABA			1.1 mM		['25°C']	['8.4']	pig brain	brenda_wiley_tbl	GABA-T	2.6.1.19; 2.6.1.96
10951220	GABA-T		Homo sapiens	‘±-Ketoglutarate			0.11 mM		['25°C']	['8.4']	recombinant human	brenda_wiley_tbl	GABA-T	2.6.1.19; 2.6.1.96
10951220	GABA-T		Homo sapiens	‘±-Ketoglutarate			0.1 mM		['25°C']	['8.4']	bovine brain	brenda_wiley_tbl	GABA-T	2.6.1.19; 2.6.1.96
10951220	GABA-T		Homo sapiens	‘±-Ketoglutarate			0.13 mM		['25°C']	['8.4']	pig brain	brenda_wiley_tbl	GABA-T	2.6.1.19; 2.6.1.96
10951223	MST1		Arabidopsis thaliana	mercaptopyruvate		9900 min^-1	11 mM		['30°C']			brenda_wiley_tbl	MST1
10951223	MST1		Arabidopsis thaliana	thiosulfate		130 min^-1	1.7 mM		['30°C']			brenda_wiley_tbl	MST1
10951223	MST2		Arabidopsis thaliana	mercaptopyruvate		1800 min^-1	72 mM		['30°C']			brenda_wiley_tbl	MST2
10951223	MST2		Arabidopsis thaliana	thiosulfate		5.3 min^-1	5.4 mM		['30°C']			brenda_wiley_tbl	MST2
10998050	CARP		Mus musculus	CO2		12 ± 1 ms^-1	19 ± 3 mM	0.62 ± 0.04 mM^-1 s^-1	['25°C']	['9.0']	R94H	brenda_wiley_tbl	CARP	4.2.1.1
10998050	CARP		Mus musculus	CO2		23 ± 1 ms^-1	22 ± 1 mM	1.0 ± 0.02 mM^-1 s^-1	['25°C']	['9.0']	R94H/E92Q	brenda_wiley_tbl	CARP	4.2.1.1
10998050	CARP		Mus musculus	CO2		34 ± 1 ms^-1	13 ± 1 mM	2.6 ± 0.1 mM^-1 s^-1	['25°C']	['9.0']	R94H/E92Q/I121V	brenda_wiley_tbl	CARP	4.2.1.1
10998050	CARP		Mus musculus	CO2		19 ± 1 ms^-1	5.9 ± 0.4 mM	3.3 ± 0.2 mM^-1 s^-1	['25°C']	['9.0']	R94H/E92Q/I143V	brenda_wiley_tbl	CARP	4.2.1.1
10998050	CARP		Mus musculus	CO2		46 ± 1 ms^-1	15 ± 1 mM	3.0 ± 0.1 mM^-1 s^-1	['25°C']	['9.0']	R94H/E92Q/I200T	brenda_wiley_tbl	CARP	4.2.1.1
10998050	CARP		Mus musculus	CO2		38 ± 1 ms^-1	5.6 ± 0.4 mM	6.8 ± 0.3 mM^-1 s^-1	['25°C']	['9.0']	R94H/E92Q/I143V/I200T	brenda_wiley_tbl	CARP	4.2.1.1
10998050	CARP		Mus musculus	CO2		39 ± 1 ms^-1	1.6 ± 0.1 mM	24 ± 2 mM^-1 s^-1	['25°C']	['9.0']	R94H/E92Q/I121V/I143V/I200T	brenda_wiley_tbl	CARP	4.2.1.1
10998050	CARP		Mus musculus	CO2		550 ± 50 ms^-1	31 ± 4 mM	17 ± 1 mM^-1 s^-1	['25°C']	['9.0']	R94H/E92Q/I121V/I143V/I200T in 50 mm DMI/H2SO4	brenda_wiley_tbl	CARP	4.2.1.1
10998050	CA I		Homo sapiens	CO2		210 ms^-1	5.3 mM	39 mM^-1 s^-1	['25°C']	['9.0']		brenda_wiley_tbl	CA I	4.2.1.1
10998050	CA II		Homo sapiens	CO2		910 ms^-1	8.8 mM	100 mM^-1 s^-1	['25°C']	['9.0']		brenda_wiley_tbl	CA II	4.2.1.1
10998050	CA III		Bos taurus	CO2		6.4 ms^-1	15 mM	0.43 mM^-1 s^-1	['25°C']	['9.0']		brenda_wiley_tbl	CA III	4.2.1.1
10998050	CARP			CO2				5.7 ± 0.2 mM^-1 s^-1			R94H/E92Q/I143V	brenda_wiley_tbl	CARP	4.2.1.1
10998050	CARP			CO2				6.5 ± 0.1 mM^-1 s^-1			R94H/E92Q/I200T	brenda_wiley_tbl	CARP	4.2.1.1
10998050	CARP			CO2				9.2 ± 0.2 mM^-1 s^-1			R94H/E92Q/I143V/I200T	brenda_wiley_tbl	CARP	4.2.1.1
10998050	CARP			CO2				24 ± 1 mM^-1 s^-1			R94H/E92Q/I121V/I143V/I200T	brenda_wiley_tbl	CARP	4.2.1.1
10998057	scSHMT		Ovis aries (sheep)	serine		4.10 s^-1	1.0 mM	4.10 s^-1 mM^-1	[None]	[None]		brenda_wiley_tbl	scSHMT
10998057	scSHMT		Ovis aries (sheep)	serine		0.015 s^-1	1.5 mM	0.01 s^-1 mM^-1	[None]	[None]	E74Q	brenda_wiley_tbl	scSHMT
10998057	scSHMT		Ovis aries (sheep)	serine		0.219 s^-1	0.3 mM	0.88 s^-1 mM^-1	[None]	[None]	Y82F	brenda_wiley_tbl	scSHMT
10998057	scSHMT		Ovis aries (sheep)	l-allo threonine		3.70 s^-1	0.70 mM	5.34 s^-1 mM^-1	[None]	[None]		brenda_wiley_tbl	scSHMT
10998057	scSHMT		Ovis aries (sheep)	l-allo threonine		3.17 s^-1	10.60 mM	0.30 s^-1 mM^-1	[None]	[None]	E74Q	brenda_wiley_tbl	scSHMT
10998057	scSHMT		Ovis aries (sheep)	l-allo threonine		0.11 s^-1	0.45 mM	0.31 s^-1 mM^-1	[None]	[None]	Y82F	brenda_wiley_tbl	scSHMT
11054116	Ara 1		Hordeum vulgare (barley)	p-nitrophenyl ‘±-L-arabinofuranoside		7.1 s^-1	0.5 mM	14.1 s^-1 mM^-1	['60°C']	['4.2']		brenda_wiley_tbl	Ara 1
11082184	FAEB		Penicillium funiculosum	methyl ferulate		16.0 (0.7) s^-1	47.2 (0.5) µM	0.34 x 10^6 M^-1 s^-1	['37°C']	['6.0']		brenda_wiley_tbl	FAEB	3.1.1.73
11082184	FAEB		Penicillium funiculosum	methyl p-coumarate		24.2 (0.5) s^-1	6.8 (0.6) µM	3.6 x 10^6 M^-1 s^-1	['37°C']	['6.0']		brenda_wiley_tbl	FAEB	3.1.1.73
11082184	FAEB		Penicillium funiculosum	methyl caffeate		24.1 (0.3) s^-1	139 (6) µM	0.17 x 10^6 M^-1 s^-1	['37°C']	['6.0']		brenda_wiley_tbl	FAEB	3.1.1.73
11082184	FAEB		Penicillium funiculosum	feruloylated arabinoxylan		16.8 (0.4) s^-1	24.6 (1.9) µM	0.68 x 10^6 M^-1 s^-1	['37°C']	['6.0']		brenda_wiley_tbl	FAEB	3.1.1.73
11082184	FAEB		Penicillium funiculosum	feruloylated arabinan		74.5 (0.9) s^-1	140 (8) µM	0.53 x 10^6 M^-1 s^-1	['37°C']	['6.0']		brenda_wiley_tbl	FAEB	3.1.1.73
11106168						45 ± 5 s^-1	28 ± 9 µM	1.61 ± 0.18 µM^-1 s^-1			HuCatD	brenda_wiley_tbl
11106168						24 ± 8 s^-1	72 ± 28 µM	0.33 ± 0.10 µM^-1 s^-1			Pepsin	brenda_wiley_tbl
11106168	pepsin		Sus scrofa (pig)	Lys-Pro-Ile-Leu-Phe*Nph-Arg-Leu		14.0 ± 1.8 s^-1	8.1 ± 1.0 µM	1.75 ± 1.80 µM^-1 s^-1	['25°C', '37°C']	['3.5', '3.0']	wild-type	brenda_wiley_tbl	pepsin	3.4.23.1; 3.4.23.2; 3.4.4.1
11106168	pepsin		Sus scrofa (pig)	Lys-Pro-Ile-Leu-Phe*Nph-Arg-Leu		34.4 ± 0.5 s^-1	9.3 ± 0.7 µM	3.82 ± 0.71 µM^-1 s^-1	['25°C', '37°C']	['3.5', '3.0']	EM	brenda_wiley_tbl	pepsin	3.4.23.1; 3.4.23.2; 3.4.4.1
11106168	pepsin		Sus scrofa (pig)	Lys-Pro-Ile-Leu-Phe*Nph-Arg-Leu		22.1 ± 2.0 s^-1	5.1 ± 0.9 µM	4.42 ± 2.00 µM^-1 s^-1	['25°C', '37°C']	['3.5', '3.0']	TV	brenda_wiley_tbl	pepsin	3.4.23.1; 3.4.23.2; 3.4.4.1
11106168	pepsin		Sus scrofa (pig)	Lys-Pro-Ile-Leu-Phe*Nph-Arg-Leu		35.6 ± 0.4 s^-1	5.2 ± 0.4 µM	7.12 ± 1.00 µM^-1 s^-1	['25°C', '37°C']	['3.5', '3.0']	TV0EM	brenda_wiley_tbl	pepsin	3.4.23.1; 3.4.23.2; 3.4.4.1
11106168	pepsin		Sus scrofa (pig)	Lys-Pro-Ile-Leu-Phe*Nph-Arg-Leu		53.1 ± 1.1 s^-1	8.2 ± 0.8 µM	6.64 ± 1.38 µM^-1 s^-1	['25°C', '37°C']	['3.5', '3.0']	FT0LF	brenda_wiley_tbl	pepsin	3.4.23.1; 3.4.23.2; 3.4.4.1
11106168	pepsin		Sus scrofa (pig)	Lys-Pro-Ile-Leu-Phe*Nph-Arg-Leu		60.4 ± 1.7 s^-1	6.2 ± 0.8 µM	10.07 ± 2.12 µM^-1 s^-1	['25°C', '37°C']	['3.5', '3.0']	FT0LF0EM	brenda_wiley_tbl	pepsin	3.4.23.1; 3.4.23.2; 3.4.4.1
11106168	pepsin		Sus scrofa (pig)	Lys-Pro-Ile-Leu-Phe*Nph-Arg-Leu		36.3 ± 0.8 s^-1	6.4 ± 1.4 µM	6.05 ± 0.80 µM^-1 s^-1	['25°C', '37°C']	['3.5', '3.0']	FT0LF0TV0EM	brenda_wiley_tbl	pepsin	3.4.23.1; 3.4.23.2; 3.4.4.1
11106168	pepsin		Sus scrofa (pig)	Lys-Pro-Ile-Leu-Phe*Nph-Arg-Leu		21.4 ± 0.3 s^-1	9.1 ± 0.7 µM	2.38 ± 0.43 µM^-1 s^-1	['25°C', '37°C']	['3.5', '3.0']	S-M	brenda_wiley_tbl	pepsin	3.4.23.1; 3.4.23.2; 3.4.4.1
11106168	pepsin		Sus scrofa (pig)	Lys-Pro-Ile-Leu-Phe*Nph-Arg-Leu		24.4 ± 0.7 s^-1	18.8 ± 2.1 µM	1.28 ± 0.35 µM^-1 s^-1	['25°C', '37°C']	['3.5', '3.0']	Y-T	brenda_wiley_tbl	pepsin	3.4.23.1; 3.4.23.2; 3.4.4.1
11106168	pepsin		Sus scrofa (pig)	Lys-Pro-Ile-Glu-Phe*Nph-Arg-Leu		68.9 ± 1.1 s^-1	35 ± 2 µM	1.97 ± 0.55 µM^-1 s^-1	['25°C', '37°C']	['3.5', '3.0']	wild-type	brenda_wiley_tbl	pepsin	3.4.23.1; 3.4.23.2; 3.4.4.1
11106168	pepsin		Sus scrofa (pig)	Lys-Pro-Ile-Glu-Phe*Nph-Arg-Leu		60.7 ± 2.6 s^-1	24 ± 3 µM	2.53 ± 0.87 µM^-1 s^-1	['25°C', '37°C']	['3.5', '3.0']	EM	brenda_wiley_tbl	pepsin	3.4.23.1; 3.4.23.2; 3.4.4.1
11106168	pepsin		Sus scrofa (pig)	Lys-Pro-Ile-Glu-Phe*Nph-Arg-Leu		41.5 ± 0.9 s^-1	20 ± 2 µM	2.08 ± 0.45 µM^-1 s^-1	['25°C', '37°C']	['3.5', '3.0']	TV	brenda_wiley_tbl	pepsin	3.4.23.1; 3.4.23.2; 3.4.4.1
11106168	pepsin		Sus scrofa (pig)	Lys-Pro-Ile-Glu-Phe*Nph-Arg-Leu		56.8 ± 1.2 s^-1	11 ± 1 µM	5.16 ± 1.20 µM^-1 s^-1	['25°C', '37°C']	['3.5', '3.0']	TV0EM	brenda_wiley_tbl	pepsin	3.4.23.1; 3.4.23.2; 3.4.4.1
11106168	pepsin		Sus scrofa (pig)	Lys-Pro-Ile-Glu-Phe*Nph-Arg-Leu		72.5 ± 0.2 s^-1	19 ± 2 µM	3.82 ± 0.10 µM^-1 s^-1	['25°C', '37°C']	['3.5', '3.0']	FT0LF	brenda_wiley_tbl	pepsin	3.4.23.1; 3.4.23.2; 3.4.4.1
11106168	pepsin		Sus scrofa (pig)	Lys-Pro-Ile-Glu-Phe*Nph-Arg-Leu		97.8 ± 1.8 s^-1	18 ± 1 µM	5.43 ± 1.80 µM^-1 s^-1	['25°C', '37°C']	['3.5', '3.0']	FT0LF0EM	brenda_wiley_tbl	pepsin	3.4.23.1; 3.4.23.2; 3.4.4.1
11106168	pepsin		Sus scrofa (pig)	Lys-Pro-Ile-Glu-Phe*Nph-Arg-Leu		52.3 ± 1.2 s^-1	11 ± 1 µM	4.75 ± 1.20 µM^-1 s^-1	['25°C', '37°C']	['3.5', '3.0']	FT0LF0TV0EM	brenda_wiley_tbl	pepsin	3.4.23.1; 3.4.23.2; 3.4.4.1
11106168	pepsin		Sus scrofa (pig)	Lys-Pro-Ile-Glu-Phe*Nph-Arg-Leu		46.0 ± 0.9 s^-1	32 ± 2 µM	1.44 ± 0.45 µM^-1 s^-1	['25°C', '37°C']	['3.5', '3.0']	S-M	brenda_wiley_tbl	pepsin	3.4.23.1; 3.4.23.2; 3.4.4.1
11106168	pepsin		Sus scrofa (pig)	Lys-Pro-Ile-Glu-Phe*Nph-Arg-Leu		45.5 ± 1.3 s^-1	50 ± 4 µM	0.91 ± 0.32 µM^-1 s^-1	['25°C', '37°C']	['3.5', '3.0']	Y-T	brenda_wiley_tbl	pepsin	3.4.23.1; 3.4.23.2; 3.4.4.1
11106168	pepsin		Sus scrofa (pig)	Lys-Pro-Ile-Gln-Phe*Nph-Arg-Leu		47.9 ± 2.0 s^-1	46 ± 5 µM	1.04 ± 0.40 µM^-1 s^-1	['25°C', '37°C']	['3.5', '3.0']	wild-type	brenda_wiley_tbl	pepsin	3.4.23.1; 3.4.23.2; 3.4.4.1
11106168	pepsin		Sus scrofa (pig)	Lys-Pro-Ile-Gln-Phe*Nph-Arg-Leu		85.2 ± 2.5 s^-1	50 ± 4 µM	1.70 ± 0.62 µM^-1 s^-1	['25°C', '37°C']	['3.5', '3.0']	EM	brenda_wiley_tbl	pepsin	3.4.23.1; 3.4.23.2; 3.4.4.1
11106168	pepsin		Sus scrofa (pig)	Lys-Pro-Ile-Gln-Phe*Nph-Arg-Leu		49.7 ± 0.8 s^-1	20 ± 1 µM	2.49 ± 0.80 µM^-1 s^-1	['25°C', '37°C']	['3.5', '3.0']	TV	brenda_wiley_tbl	pepsin	3.4.23.1; 3.4.23.2; 3.4.4.1
11106168	pepsin		Sus scrofa (pig)	Lys-Pro-Ile-Gln-Phe*Nph-Arg-Leu		77.4 ± 2.0 s^-1	36 ± 3 µM	2.15 ± 0.67 µM^-1 s^-1	['25°C', '37°C']	['3.5', '3.0']	TV0EM	brenda_wiley_tbl	pepsin	3.4.23.1; 3.4.23.2; 3.4.4.1
11106168	pepsin		Sus scrofa (pig)	Lys-Pro-Ile-Gln-Phe*Nph-Arg-Leu		82.2 ± 4.0 s^-1	34 ± 6 µM	2.42 ± 0.67 µM^-1 s^-1	['25°C', '37°C']	['3.5', '3.0']	FT0LF	brenda_wiley_tbl	pepsin	3.4.23.1; 3.4.23.2; 3.4.4.1
11106168	pepsin		Sus scrofa (pig)	Lys-Pro-Ile-Gln-Phe*Nph-Arg-Leu		97.7 ± 2.0 s^-1	34 ± 2 µM	2.87 ± 1.00 µM^-1 s^-1	['25°C', '37°C']	['3.5', '3.0']	FT0LF0EM	brenda_wiley_tbl	pepsin	3.4.23.1; 3.4.23.2; 3.4.4.1
11106168	pepsin		Sus scrofa (pig)	Lys-Pro-Ile-Gln-Phe*Nph-Arg-Leu		68.9 ± 1.5 s^-1	15 ± 1 µM	4.59 ± 1.50 µM^-1 s^-1	['25°C', '37°C']	['3.5', '3.0']	FT0LF0TV0EM	brenda_wiley_tbl	pepsin	3.4.23.1; 3.4.23.2; 3.4.4.1
11106168	pepsin		Sus scrofa (pig)	Lys-Pro-Ile-Gln-Phe*Nph-Arg-Leu		44.5 ± 1.6 s^-1	50 ± 6 µM	0.89 ± 0.27 µM^-1 s^-1	['25°C', '37°C']	['3.5', '3.0']	S-M	brenda_wiley_tbl	pepsin	3.4.23.1; 3.4.23.2; 3.4.4.1
11106168	pepsin		Sus scrofa (pig)	Lys-Pro-Ile-Gln-Phe*Nph-Arg-Leu		43.1 ± 0.9 s^-1	60 ± 4 µM	0.72 ± 0.22 µM^-1 s^-1	['25°C', '37°C']	['3.5', '3.0']	Y-T	brenda_wiley_tbl	pepsin	3.4.23.1; 3.4.23.2; 3.4.4.1
11106168	cathepsin D		Homo sapiens (human)	Lys-Pro-Ile-Leu-Phe*Nph-Arg-Leu		20 ± 6 s^-1	14 ± 5 µM	1.40 ± 0.60 µM^-1 s^-1	['25°C', '37°C']	['3.5', '3.0']	Pepsin	brenda_wiley_tbl	cathepsin D	3.4.23.5; 3.4.23.5
11106168	cathepsin D		Homo sapiens (human)	Lys-Pro-Ile-Lys-Phe*Nph-Arg-Leu		5 ± 1 s^-1	28 ± 7 µM	0.18 ± 0.06 µM^-1 s^-1	['25°C', '37°C']	['3.5', '3.0']	Pepsin	brenda_wiley_tbl	cathepsin D	3.4.23.5; 3.4.23.5
11106168	cathepsin D		Homo sapiens (human)	Lys-Pro-Ile-Glu-Phe*Nph-Arg-Leu		46 ± 2 s^-1	50 ± 4 µM	0.92 ± 0.03 µM^-1 s^-1	['25°C', '37°C']	['3.5', '3.0']	HuCatD	brenda_wiley_tbl	cathepsin D	3.4.23.5; 3.4.23.5
11106168	cathepsin D		Homo sapiens (human)	Lys-Pro-Pro-Glu-Phe*Nph-Arg-Leu		25 s^-1	1080 µM	0.025 µM^-1 s^-1	['25°C', '37°C']	['3.5', '3.0']	HuCatD	brenda_wiley_tbl	cathepsin D	3.4.23.5; 3.4.23.5
11106168	cathepsin D		Homo sapiens (human)	Lys-Pro-Ile-Gln-Phe*Nph-Arg-Leu		11 ± 2 s^-1	54 ± 15 µM	0.20 ± 0.04 µM^-1 s^-1	['25°C', '37°C']	['3.5', '3.0']	HuCatD	brenda_wiley_tbl	cathepsin D	3.4.23.5; 3.4.23.5
11106168	cathepsin D		Homo sapiens (human)	Lys-Pro-Ile-Glu-Phe*Nph-Arg-Leu		72 ± 9 s^-1	70 ± 11 µM	1.02 ± 0.20 µM^-1 s^-1	['25°C', '37°C']	['3.5', '3.0']	Pepsin	brenda_wiley_tbl	cathepsin D	3.4.23.5; 3.4.23.5
11106168	cathepsin D		Homo sapiens (human)	Lys-Pro-Pro-Glu-Phe*Nph-Arg-Leu		220 s^-1	190 µM	1.16 µM^-1 s^-1	['25°C', '37°C']	['3.5', '3.0']	Pepsin	brenda_wiley_tbl	cathepsin D	3.4.23.5; 3.4.23.5
11106168						38.9 ± 1.4 s^-1	79 ± 7 µM	0.49 ± 0.20 µM^-1 s^-1			wild-type	brenda_wiley_tbl
11106168						44.2 ± 4.4 s^-1	160 ± 32 µM	0.28 ± 0.14 µM^-1 s^-1			EM	brenda_wiley_tbl
11106168						40.5 ± 1.4 s^-1	85 ± 7 µM	0.48 ± .20 µM^-1 s^-1			TV	brenda_wiley_tbl
11106168						55.5 ± 2.4 s^-1	134 ± 12 µM	0.41 ± .20 µM^-1 s^-1			TV0EM	brenda_wiley_tbl
11106168						38.8 ± 1.1 s^-1	46 ± 4 µM	.84 ± 0.28 µM^-1 s^-1			FT0LF	brenda_wiley_tbl
11106168						41.4 ± 1.9 s^-1	75 ± 7 µM	0.55 ± 0.27 µM^-1 s^-1			FT0LF0EM	brenda_wiley_tbl
11106168						32.3 ± 1.0 s^-1	30 ± 3 µM	1.08 ± 0.33 µM^-1 s^-1			FT0LF0TV0EM	brenda_wiley_tbl
11106168						27.6 ± 1.0 s^-1	80 ± 6 µM	0.35 ± .17 µM^-1 s^-1			S-M	brenda_wiley_tbl
11106168						28.7 ± 1.1 s^-1	142 ± 12 µM	0.20 ± 0.09 µM^-1 s^-1			Y-T	brenda_wiley_tbl
11106168						47.3 ± 1.1 s^-1	53 ± 4 µM	0.89 ± 0.28 µM^-1 s^-1			wild-type	brenda_wiley_tbl
11106168						62.3 ± 5.4 s^-1	74 ± 15 µM	0.84 ± 0.39 µM^-1 s^-1			EM	brenda_wiley_tbl
11106168						71.4 ± 1.5 s^-1	42 ± 3 µM	1.70 ± 0.50 µM^-1 s^-1			TV	brenda_wiley_tbl
11106168						70.0 ± 1.5 s^-1	27 ± 2 µM	2.59 ± 0.75 µM^-1 s^-1			TV0EM	brenda_wiley_tbl
11106168						62.2 ± 1.2 s^-1	24 ± 2 µM	2.59 ± 0.60 µM^-1 s^-1			FT0LF	brenda_wiley_tbl
11106168						79.8 ± 1.7 s^-1	25 ± 2 µM	3.32 ± 0.85 µM^-1 s^-1			FT0LF0EM	brenda_wiley_tbl
11106168						58.9 ± 1.3 s^-1	13 ± 1 µM	4.53 ± 1.30 µM^-1 s^-1			FT0LF0TV0EM	brenda_wiley_tbl
11106168						37.4 ± 1.1 s^-1	40 ± 4 µM	0.94 ± 0.28 µM^-1 s^-1			S-M	brenda_wiley_tbl
11106168						38.5 ± 0.7 s^-1	55 ± 3 µM	0.70 ± 0.23 µM^-1 s^-1			Y-T	brenda_wiley_tbl
11106414	MnP		Phanerochaete chrysosporium	MnII		256 s^-1	0.09 mM	2.84 x 10^6 M^-1 s^-1	[None]	[None]		brenda_wiley_tbl	MnP	1.11.1.13
11106414	MnP		Phanerochaete chrysosporium	MnII		30.2 s^-1	2.15 mM	1.40 x 10^4 M^-1 s^-1	[None]	[None]	R177D	brenda_wiley_tbl	MnP	1.11.1.13
11106414	MnP		Phanerochaete chrysosporium	MnII		34.6 s^-1	3.61 mM	9.58 x 10^3 M^-1 s^-1	[None]	[None]	R177N	brenda_wiley_tbl	MnP	1.11.1.13
11106414	MnP		Phanerochaete chrysosporium	MnII		25.5 s^-1	3.90 mM	6.54 x 10^3 M^-1 s^-1	[None]	[None]	R177E	brenda_wiley_tbl	MnP	1.11.1.13
11106414	MnP		Phanerochaete chrysosporium	MnII		25 s^-1	2.91 mM	8.59 x 10^3 M^-1 s^-1	[None]	[None]	R177Q	brenda_wiley_tbl	MnP	1.11.1.13
11106414	MnP		Phanerochaete chrysosporium	MnII		184 s^-1	1.64 mM	1.12 x 10^5 M^-1 s^-1	[None]	[None]	R177A	brenda_wiley_tbl	MnP	1.11.1.13
11106414	MnP		Phanerochaete chrysosporium	MnII		262 s^-1	2.32 mM	1.13 x 10^5 M^-1 s^-1	[None]	[None]	R177K	brenda_wiley_tbl	MnP	1.11.1.13
11106414	MnP		Phanerochaete chrysosporium	MnII		0.77 s^-1	4.40 mM	1.75 x 10^2 M^-1 s^-1	[None]	[None]	E35Q	brenda_wiley_tbl	MnP	1.11.1.13
11106414	MnP		Phanerochaete chrysosporium	H2O2		253 s^-1	55 µM	4.60 x 10^6 M^-1 s^-1	[None]	[None]		brenda_wiley_tbl	MnP	1.11.1.13
11106414	MnP		Phanerochaete chrysosporium	H2O2		28.8 s^-1	12.6 µM	2.28 x 10^6 M^-1 s^-1	[None]	[None]	R177D	brenda_wiley_tbl	MnP	1.11.1.13
11106414	MnP		Phanerochaete chrysosporium	H2O2		35.8 s^-1	12.1 µM	3.00 x 10^6 M^-1 s^-1	[None]	[None]	R177N	brenda_wiley_tbl	MnP	1.11.1.13
11106414	MnP		Phanerochaete chrysosporium	H2O2		17.3 s^-1	5.7 µM	3.04 x 10^6 M^-1 s^-1	[None]	[None]	R177E	brenda_wiley_tbl	MnP	1.11.1.13
11106414	MnP		Phanerochaete chrysosporium	H2O2		23.2 s^-1	7.8 µM	2.97 x 10^6 M^-1 s^-1	[None]	[None]	R177Q	brenda_wiley_tbl	MnP	1.11.1.13
11106414	MnP		Phanerochaete chrysosporium	H2O2		190 s^-1	39 µM	4.87 x 10^6 M^-1 s^-1	[None]	[None]	R177A	brenda_wiley_tbl	MnP	1.11.1.13
11106414	MnP		Phanerochaete chrysosporium	H2O2		273 s^-1	44 µM	6.20 x 10^6 M^-1 s^-1	[None]	[None]	R177K	brenda_wiley_tbl	MnP	1.11.1.13
11106417	GriP mutase		Schizosaccharomyces pombe	3-phosphoglycerate			580 µM					brenda_wiley_tbl	GriP mutase
11106417	GriP mutase		Schizosaccharomyces pombe	2,3-bisphosphoglycerate			4.6 ± 0.06) µM					brenda_wiley_tbl	GriP mutase
11106417	GriP mutase		Schizosaccharomyces pombe	3-phosphoglycerate			1540 ±95) µM				R14Q	brenda_wiley_tbl	GriP mutase
11106417	GriP mutase		Schizosaccharomyces pombe	2,3-bisphosphoglycerate			59 ± 4) µM				R14Q	brenda_wiley_tbl	GriP mutase
11106417	GriP mutase		Schizosaccharomyces pombe	3-phosphoglycerate			1250 ± 80) µM				E93D	brenda_wiley_tbl	GriP mutase
11106417	GriP mutase		Schizosaccharomyces pombe	2,3-bisphosphoglycerate			14 ±0.2) µM				E93D	brenda_wiley_tbl	GriP mutase
11106417	GriP mutase		Schizosaccharomyces pombe	3-phosphoglycerate			7460 ± 510) µM				R94Q	brenda_wiley_tbl	GriP mutase
11106417	GriP mutase		Schizosaccharomyces pombe	2,3-bisphosphoglycerate			36 ± 2.3) µM				R94Q	brenda_wiley_tbl	GriP mutase
11106417	GriP mutase		Schizosaccharomyces pombe	3-phosphoglycerate			2640 ± 210) µM				R120Q	brenda_wiley_tbl	GriP mutase
11106417	GriP mutase		Schizosaccharomyces pombe	2,3-bisphosphoglycerate			28 ± 1.2) µM				R120Q	brenda_wiley_tbl	GriP mutase
11106417	GriP mutase		Schizosaccharomyces pombe	3-phosphoglycerate			4900 ± 480) µM				R121Q	brenda_wiley_tbl	GriP mutase
11106417	GriP mutase		Schizosaccharomyces pombe	2,3-bisphosphoglycerate			34 ± 2.2) µM				R121Q	brenda_wiley_tbl	GriP mutase
11106417	GriP mutase		Schizosaccharomyces pombe	3-phosphoglycerate			5260 ± 500) µM				R120,121Q	brenda_wiley_tbl	GriP mutase
11106417	GriP mutase		Schizosaccharomyces pombe	2,3-bisphosphoglycerate			49 ± 1.6) µM				R120,121Q	brenda_wiley_tbl	GriP mutase
11168407	SAT-A		Arabidopsis thaliana	serine			2.40 ± 0.22 mM		['25°C']	['7.5']		brenda_wiley_tbl	SAT-A
11168407	SAT-A		Arabidopsis thaliana	acetyl-CoA			0.145 ± 0.046 mM		['25°C']	['7.5']		brenda_wiley_tbl	SAT-A
11168407	SAT-A		Arabidopsis thaliana	serine					['25°C']	['7.5']	H327A	brenda_wiley_tbl	SAT-A
11168407	SAT-A		Arabidopsis thaliana	acetyl-CoA					['25°C']	['7.5']	H327A	brenda_wiley_tbl	SAT-A
11168407	SAT-A		Arabidopsis thaliana	serine					['25°C']	['7.5']	V353E	brenda_wiley_tbl	SAT-A
11168407	SAT-A		Arabidopsis thaliana	acetyl-CoA					['25°C']	['7.5']	V353E	brenda_wiley_tbl	SAT-A
11168407	SAT-A		Arabidopsis thaliana	serine			25.55 ± 0.85 mM		['25°C']	['7.5']	G354A	brenda_wiley_tbl	SAT-A
11168407	SAT-A		Arabidopsis thaliana	acetyl-CoA			0.176 ± 0.015 mM		['25°C']	['7.5']	G354A	brenda_wiley_tbl	SAT-A
11172800	NADP-ME		Various plants	L-malate			0.19 mM		[None]	['8.0', '8.2', '7.5', '7.2', '7.3']	Maize	brenda_wiley_tbl	NADP-ME	1.1.1.40
11172800	NADP-ME		Various plants	NADP			8.6 µM		[None]	['8.0', '8.2', '7.5', '7.2', '7.3']	Maize	brenda_wiley_tbl	NADP-ME	1.1.1.40
11172800	NADP-ME		Various plants	Mg2+			0.23 - 0.05 mM		[None]	['8.0', '8.2', '7.5', '7.2', '7.3']	Maize	brenda_wiley_tbl	NADP-ME	1.1.1.40
11172800	NADP-ME		Various plants	L-malate			0.08 mM		[None]	['8.0', '8.2', '7.5', '7.2', '7.3']	H. persicum	brenda_wiley_tbl	NADP-ME	1.1.1.40
11172800	NADP-ME		Various plants	NADP			3.15 µM		[None]	['8.0', '8.2', '7.5', '7.2', '7.3']	H. persicum	brenda_wiley_tbl	NADP-ME	1.1.1.40
11172800	NADP-ME		Various plants	Mg2+			3.5 - 0.011 mM		[None]	['8.0', '8.2', '7.5', '7.2', '7.3']	H. persicum	brenda_wiley_tbl	NADP-ME	1.1.1.40
11172800	NADP-ME		Various plants	L-malate			0.46 mM		[None]	['8.0', '8.2', '7.5', '7.2', '7.3']	F. floridana	brenda_wiley_tbl	NADP-ME	1.1.1.40
11172800	NADP-ME		Various plants	NADP			12 µM		[None]	['8.0', '8.2', '7.5', '7.2', '7.3']	F. floridana	brenda_wiley_tbl	NADP-ME	1.1.1.40
11172800	NADP-ME		Various plants	Mg2+			0.16 - 0.005 mM		[None]	['8.0', '8.2', '7.5', '7.2', '7.3']	F. floridana	brenda_wiley_tbl	NADP-ME	1.1.1.40
11172800	NADP-ME		Various plants	L-malate			0.2 mM		[None]	['8.0', '8.2', '7.5', '7.2', '7.3']	etiolated leaves and roots from maize	brenda_wiley_tbl	NADP-ME	1.1.1.40
11172800	NADP-ME		Various plants	NADP			6.5 µM		[None]	['8.0', '8.2', '7.5', '7.2', '7.3']	etiolated leaves and roots from maize	brenda_wiley_tbl	NADP-ME	1.1.1.40
11172800	NADP-ME		Various plants	Mg2+			0.22 - 0.099 mM		[None]	['8.0', '8.2', '7.5', '7.2', '7.3']	etiolated leaves and roots from maize	brenda_wiley_tbl	NADP-ME	1.1.1.40
11172800	NADP-ME		Various plants	L-malate			0.35 mM		[None]	['8.0', '8.2', '7.5', '7.2', '7.3']	ice plant	brenda_wiley_tbl	NADP-ME	1.1.1.40
11172800	NADP-ME		Various plants	NADP			9.9 µM		[None]	['8.0', '8.2', '7.5', '7.2', '7.3']	ice plant	brenda_wiley_tbl	NADP-ME	1.1.1.40
11172800	NADP-ME		Various plants	Mg2+			N.D.		[None]	['8.0', '8.2', '7.5', '7.2', '7.3']	ice plant	brenda_wiley_tbl	NADP-ME	1.1.1.40
11172800	NADP-ME		Various plants	L-malate			0.96 mM		[None]	['8.0', '8.2', '7.5', '7.2', '7.3']	Wheat	brenda_wiley_tbl	NADP-ME	1.1.1.40
11172800	NADP-ME		Various plants	NADP			37 µM		[None]	['8.0', '8.2', '7.5', '7.2', '7.3']	Wheat	brenda_wiley_tbl	NADP-ME	1.1.1.40
11172800	NADP-ME		Various plants	Mg2+			0.20 - 0.006 mM		[None]	['8.0', '8.2', '7.5', '7.2', '7.3']	Wheat	brenda_wiley_tbl	NADP-ME	1.1.1.40
11172800	NADP-ME		Various plants	L-malate			4.5 mM		[None]	['8.0', '8.2', '7.5', '7.2', '7.3']	Egeria densa	brenda_wiley_tbl	NADP-ME	1.1.1.40
11172800	NADP-ME		Various plants	NADP			47.2 µM		[None]	['8.0', '8.2', '7.5', '7.2', '7.3']	Egeria densa	brenda_wiley_tbl	NADP-ME	1.1.1.40
11172800	NADP-ME		Various plants	Mg2+			1.46 mM		[None]	['8.0', '8.2', '7.5', '7.2', '7.3']	Egeria densa	brenda_wiley_tbl	NADP-ME	1.1.1.40
11179967	FTA		Rattus norvegicus	GDP-Fucose			6.8 × 10^-2 mM					brenda_wiley_tbl	FTA	2.4.1.344; 2.4.1.69; 2.4.1.99
11179967	FTB		Rattus norvegicus	GDP-Fucose			2.4 × 10^-2 mM					brenda_wiley_tbl	FTB
11179967	FTA		Rattus norvegicus	Phenyl b Galactose			25.0 mM					brenda_wiley_tbl	FTA	2.4.1.344; 2.4.1.69; 2.4.1.99
11179967	FTB		Rattus norvegicus	Phenyl b Galactose			33.0 mM					brenda_wiley_tbl	FTB
11179967	FTA		Rattus norvegicus	Lacto-N-Biose Galb1±3GlcNAc (Type 1)			7.1 mM					brenda_wiley_tbl	FTA	2.4.1.344; 2.4.1.69; 2.4.1.99
11179967	FTB		Rattus norvegicus	Lacto-N-Biose Galb1±3GlcNAc (Type 1)			8.3 mM					brenda_wiley_tbl	FTB
11179967	FTA		Rattus norvegicus	N-acetyllactosamine Galb1±4GlacNAc (Type 2)			5.2 mM					brenda_wiley_tbl	FTA	2.4.1.344; 2.4.1.69; 2.4.1.99
11179967	FTB		Rattus norvegicus	N-acetyllactosamine Galb1±4GlacNAc (Type 2)			20.0 mM					brenda_wiley_tbl	FTB
11179967	FTA		Rattus norvegicus	Galacto-N-Biose Galb1±3GalNAc (Type 3)			11.1 mM					brenda_wiley_tbl	FTA	2.4.1.344; 2.4.1.69; 2.4.1.99
11179967	FTB		Rattus norvegicus	Galacto-N-Biose Galb1±3GalNAc (Type 3)			3.8 mM					brenda_wiley_tbl	FTB
11231288	pHPA decarboxylase		Clostridium difficile	p-hydroxyphenylacetate			2.8 mM		['30°C']	['7.5']		brenda_wiley_tbl	pHPA decarboxylase	4.1.1.83
11231288	pHPA decarboxylase		Clostridium difficile	3,4-dihydroxyphenylacetate			0.5 mM		['30°C']	['7.5']		brenda_wiley_tbl	pHPA decarboxylase	4.1.1.83
11231288	pHPA decarboxylase		Clostridium difficile	p-hydroxymandelate					['30°C']	['7.5']		brenda_wiley_tbl	pHPA decarboxylase	4.1.1.83
11231288	pHPA decarboxylase		Clostridium difficile	p-hydroxyphenylacetamide					['30°C']	['7.5']		brenda_wiley_tbl	pHPA decarboxylase	4.1.1.83
11248696	Acn		Sulfolobus acidocaldarius	citrate			2900 ± 570 µM		['75°C']	['7.4']		brenda_wiley_tbl	Acn	4.2.1.3
11248696	Acn		Sulfolobus acidocaldarius	cis-aconitate			108 ± 13 µM		['75°C']	['7.4']		brenda_wiley_tbl	Acn	4.2.1.3
11248696	Acn		Sulfolobus acidocaldarius	isocitrate			370 ± 45 µM		['75°C']	['7.4']		brenda_wiley_tbl	Acn	4.2.1.3
11248696	AcnA		Escherichia coli	citrate			1160 - 1500 µM		['75°C']	['7.4']		brenda_wiley_tbl	AcnA	4.2.1.3
11248696	AcnA		Escherichia coli	cis-aconitate			53 - 60 µM		['75°C']	['7.4']		brenda_wiley_tbl	AcnA	4.2.1.3
11248696	AcnA		Escherichia coli	isocitrate			14 -15 µM		['75°C']	['7.4']		brenda_wiley_tbl	AcnA	4.2.1.3
11248696	AcnB		Escherichia coli	citrate			1.10 ± 1.12 x 10^4 µM		['75°C']	['7.4']		brenda_wiley_tbl	AcnB	4.2.1.3
11248696	AcnB		Escherichia coli	cis-aconitate			16 - 20 µM		['75°C']	['7.4']		brenda_wiley_tbl	AcnB	4.2.1.3
11248696	AcnB		Escherichia coli	isocitrate			51 - 52 µM		['75°C']	['7.4']		brenda_wiley_tbl	AcnB	4.2.1.3
11248696				citrate			210 ± 30 µM		['75°C']	['7.4']		brenda_wiley_tbl
11248696				cis-aconitate			11 ± 2 µM		['75°C']	['7.4']		brenda_wiley_tbl
11248696				isocitrate			39 ± 5 µM		['75°C']	['7.4']		brenda_wiley_tbl
11248696				citrate			410 µM		['75°C']	['7.4']		brenda_wiley_tbl
11248696				isocitrate			80 µM		['75°C']	['7.4']		brenda_wiley_tbl
11248696				citrate			220 µM		['75°C']	['7.4']		brenda_wiley_tbl
11248696				isocitrate			17 µM		['75°C']	['7.4']		brenda_wiley_tbl
11248696				citrate			480 µM		['75°C']	['7.4']		brenda_wiley_tbl
11248696				isocitrate			120 µM		['75°C']	['7.4']		brenda_wiley_tbl
11248696				citrate			420 µM		['75°C']	['7.4']		brenda_wiley_tbl
11248696				isocitrate			17 µM		['75°C']	['7.4']		brenda_wiley_tbl
11248696				isocitrate			3000 ± 400 µM		['75°C']	['7.4']		brenda_wiley_tbl
11277933	PI4K92		Homo sapiens	phosphatidylinositol			1 ± 0.5 mM		['37°C']	['7.0']		brenda_wiley_tbl	PI4K92	2.7.1.67
11277933	PI4K92		Homo sapiens	ATP			1 ± 0.2 mM		['37°C']	['7.0']		brenda_wiley_tbl	PI4K92	2.7.1.67
11298741	ssTrpD		Sulfolobus solfataricus	anthranilic acid		0.014 s^-1	0.0020 µM	7.0 mM^-1 s^-1	['25°C', '40°C', '50°C', '60°C', '87°C']	['7.5']		brenda_wiley_tbl	ssTrpD	2.4.2.18
11298741	ssTrpD		Sulfolobus solfataricus	PRib-PP		0.014 s^-1	10 µM	0.0014 mM^-1 s^-1	['25°C', '40°C', '50°C', '60°C', '87°C']	['7.5']		brenda_wiley_tbl	ssTrpD	2.4.2.18
11298741	ssTrpD		Sulfolobus solfataricus	anthranilic acid		0.035 s^-1	0.0026 µM	13.5 mM^-1 s^-1	['25°C', '40°C', '50°C', '60°C', '87°C']	['7.5']		brenda_wiley_tbl	ssTrpD	2.4.2.18
11298741	ssTrpD		Sulfolobus solfataricus	PRib-PP		0.035 s^-1	10 µM	0.0035 mM^-1 s^-1	['25°C', '40°C', '50°C', '60°C', '87°C']	['7.5']		brenda_wiley_tbl	ssTrpD	2.4.2.18
11298741	ssTrpD		Sulfolobus solfataricus	anthranilic acid		0.067 s^-1	0.0032 µM	20.9 mM^-1 s^-1	['25°C', '40°C', '50°C', '60°C', '87°C']	['7.5']		brenda_wiley_tbl	ssTrpD	2.4.2.18
11298741	ssTrpD		Sulfolobus solfataricus	PRib-PP		0.067 s^-1	10 µM	0.0067 mM^-1 s^-1	['25°C', '40°C', '50°C', '60°C', '87°C']	['7.5']		brenda_wiley_tbl	ssTrpD	2.4.2.18
11298741	ssTrpD		Sulfolobus solfataricus	anthranilic acid		0.105 s^-1	0.0035 µM	30 mM^-1 s^-1	['25°C', '40°C', '50°C', '60°C', '87°C']	['7.5']		brenda_wiley_tbl	ssTrpD	2.4.2.18
11298741	ssTrpD		Sulfolobus solfataricus	PRib-PP		0.105 s^-1	10 µM	0.010 mM^-1 s^-1	['25°C', '40°C', '50°C', '60°C', '87°C']	['7.5']		brenda_wiley_tbl	ssTrpD	2.4.2.18
11298741	ssTrpD		Sulfolobus solfataricus	anthranilic acid		0.40 s^-1	0.005 µM	80 mM^-1 s^-1	['25°C', '40°C', '50°C', '60°C', '87°C']	['7.5']		brenda_wiley_tbl	ssTrpD	2.4.2.18
11298741	ssTrpD		Sulfolobus solfataricus	PRib-PP		0.40 s^-1	10 µM	0.04 mM^-1 s^-1	['25°C', '40°C', '50°C', '60°C', '87°C']	['7.5']		brenda_wiley_tbl	ssTrpD	2.4.2.18
11298741	TrpD		Escherichia coli	anthranilic acid		4.4 s^-1	0.28 µM	15.7 mM^-1 s^-1	['25°C', '40°C', '50°C', '60°C', '87°C']	['7.5']		brenda_wiley_tbl	TrpD	2.4.2.18
11298741	TrpD		Escherichia coli	PRib-PP		4.4 s^-1	50 µM	0.088 mM^-1 s^-1	['25°C', '40°C', '50°C', '60°C', '87°C']	['7.5']		brenda_wiley_tbl	TrpD	2.4.2.18
11298741	TrpD		Escherichia coli	anthranilic acid		4.1 s^-1	8.3 µM	0.5 mM^-1 s^-1	['25°C', '40°C', '50°C', '60°C', '87°C']	['7.5']		brenda_wiley_tbl	TrpD	2.4.2.18
11298741	TrpD		Escherichia coli	PRib-PP		4.1 s^-1	6.7 µM	0.61 mM^-1 s^-1	['25°C', '40°C', '50°C', '60°C', '87°C']	['7.5']		brenda_wiley_tbl	TrpD	2.4.2.18
11298760	TALB		Escherichia coli	fructose 6-phosphate			1200 µM	59 500 M^-1 s^-1	['37°C']	['4.0']		brenda_wiley_tbl	TALB	2.2.1.2
11298760	TALB		Escherichia coli	fructose 6-phosphate			700 µM	290 M^-1 s^-1	['37°C']	['4.0']	D17A	brenda_wiley_tbl	TALB	2.2.1.2
11298760	TALB		Escherichia coli	fructose 6-phosphate			960 µM	2000 M^-1 s^-1	['37°C']	['4.0']	D17N	brenda_wiley_tbl	TALB	2.2.1.2
11298760	TALB		Escherichia coli	fructose 6-phosphate			1100 µM	780 M^-1 s^-1	['37°C']	['4.0']	N35A	brenda_wiley_tbl	TALB	2.2.1.2
11298760	TALB		Escherichia coli	fructose 6-phosphate			600 µM	2380 M^-1 s^-1	['37°C']	['4.0']	E96A	brenda_wiley_tbl	TALB	2.2.1.2
11298760	TALB		Escherichia coli	fructose 6-phosphate			1140 µM	2100 M^-1 s^-1	['37°C']	['4.0']	E96Q	brenda_wiley_tbl	TALB	2.2.1.2
11298760	TALB		Escherichia coli	fructose 6-phosphate			1020 µM	420 M^-1 s^-1	['37°C']	['4.0']	T156A	brenda_wiley_tbl	TALB	2.2.1.2
11298760	TALB		Escherichia coli	fructose 6-phosphate			4900 µM	365 M^-1 s^-1	['37°C']	['4.0']	S176A	brenda_wiley_tbl	TALB	2.2.1.2
11298760	TALB		Escherichia coli	erythrose 4-phosphate			100 µM	793 650 M^-1 s^-1	['37°C']	['4.0']		brenda_wiley_tbl	TALB	2.2.1.2
11298760	TALB		Escherichia coli	erythrose 4-phosphate			555 µM	405 M^-1 s^-1	['37°C']	['4.0']	D17A	brenda_wiley_tbl	TALB	2.2.1.2
11298760	TALB		Escherichia coli	erythrose 4-phosphate			110 µM	19 390 M^-1 s^-1	['37°C']	['4.0']	D17N	brenda_wiley_tbl	TALB	2.2.1.2
11298760	TALB		Escherichia coli	erythrose 4-phosphate			100 µM	9520 M^-1 s^-1	['37°C']	['4.0']	N35A	brenda_wiley_tbl	TALB	2.2.1.2
11298760	TALB		Escherichia coli	erythrose 4-phosphate			122 µM	12 990 M^-1 s^-1	['37°C']	['4.0']	E96A	brenda_wiley_tbl	TALB	2.2.1.2
11298760	TALB		Escherichia coli	erythrose 4-phosphate			117 µM	22 860 M^-1 s^-1	['37°C']	['4.0']	E96Q	brenda_wiley_tbl	TALB	2.2.1.2
11298760	TALB		Escherichia coli	erythrose 4-phosphate			78 µM	3120 M^-1 s^-1	['37°C']	['4.0']	T156A	brenda_wiley_tbl	TALB	2.2.1.2
11298760	TALB		Escherichia coli	erythrose 4-phosphate			111 µM	17 860 M^-1 s^-1	['37°C']	['4.0']	S176A	brenda_wiley_tbl	TALB	2.2.1.2
11369852	SK I		Escherichia coli	shikimate			20000 µM		[None]	[None]		brenda_wiley_tbl	SK I	2.7.1.71
11369852	SK II		Escherichia coli	shikimate		27.1 s^-1	200 µM	1.36 × 10^5 M^-1 s^-1	[None]	[None]		brenda_wiley_tbl	SK II	2.7.1.71
11369852				ATP		27.1 s^-1	160 µM	1.36 x 10^5 M^-1 s^-1				brenda_wiley_tbl
11369852	SK		Erwinia chrysanthemi	shikimate		35 s^-1	310 µM	1.3 × 10^5 M^-1 s^-1	[None]	[None]	wild type	brenda_wiley_tbl	SK	2.7.1.91
11369852	SK		Erwinia chrysanthemi	shikimate		35 s^-1	700 µM	1.3 x 10^5 M^-1 s^-1	[None]	[None]	wild type	brenda_wiley_tbl	SK	2.7.1.91
11369852	SK		Erwinia chrysanthemi	ATP		35 s^-1	620 µM	1.3 x 10^5 M^-1 s^-1	[None]	[None]	wild type	brenda_wiley_tbl	SK	2.7.1.91
11369852	SK		Erwinia chrysanthemi	ATP		35 s^-1	2560 µM	1.3 x 10^5 M^-1 s^-1	[None]	[None]	wild type	brenda_wiley_tbl	SK	2.7.1.91
11369852	SK		Erwinia chrysanthemi	ADP					[None]	[None]	wild type	brenda_wiley_tbl	SK	2.7.1.91
11369852	SK		Erwinia chrysanthemi	shikimate		40 s^-1	280 µM	1.6 × 10^5 M^-1 s^-1	[None]	[None]	C162S	brenda_wiley_tbl	SK	2.7.1.91
11369852	SK		Erwinia chrysanthemi	ATP		40 s^-1	670 µM	1.6 x 10^5 M^-1 s^-1	[None]	[None]	C162S	brenda_wiley_tbl	SK	2.7.1.91
11369852	SK		Erwinia chrysanthemi	shikimate		23 s^-1	75 µM	3.4 × 10^5 M^-1 s^-1	[None]	[None]	C13S	brenda_wiley_tbl	SK	2.7.1.91
11369852	SK		Erwinia chrysanthemi	ATP		23 s^-1	235 µM	3.4 x 10^5 M^-1 s^-1	[None]	[None]	C13S	brenda_wiley_tbl	SK	2.7.1.91
11369852	SK		Erwinia chrysanthemi	ATP		23 s^-1	1530 µM	3.4 x 10^5 M^-1 s^-1	[None]	[None]	C13S	brenda_wiley_tbl	SK	2.7.1.91
11369852	SK		Erwinia chrysanthemi	ADP			1450 µM		[None]	[None]	C13S	brenda_wiley_tbl	SK	2.7.1.91
11369852	SK		Erwinia chrysanthemi	shikimate			670 µM		[None]	[None]	K15M	brenda_wiley_tbl	SK	2.7.1.91
11369852	SK		Erwinia chrysanthemi	ATP			620 µM		[None]	[None]	K15M	brenda_wiley_tbl	SK	2.7.1.91
11369852	SK		Erwinia chrysanthemi	ADP					[None]	[None]	K15M	brenda_wiley_tbl	SK	2.7.1.91
11369852	SK		Erwinia chrysanthemi	shikimate					[None]	[None]	D34N	brenda_wiley_tbl	SK	2.7.1.91
11369852	SK		Erwinia chrysanthemi	ATP					[None]	[None]	D34N	brenda_wiley_tbl	SK	2.7.1.91
11369852	SK		Erwinia chrysanthemi	ADP					[None]	[None]	D34N	brenda_wiley_tbl	SK	2.7.1.91
11389727	cruzipain		Trypanosoma cruzi	Z-Phe-Arg-AMC			3.0 µM		['25.0°C', '40.0°C']	['4.5', '8.5']		brenda_wiley_tbl	cruzipain	3.4.22.51; 3.4.22.51
11389727	cruzipain		Trypanosoma cruzi	Z-Phe-Arg-AMC			3.2 µM		['25.0°C', '40.0°C']	['4.5', '8.5']		brenda_wiley_tbl	cruzipain	3.4.22.51; 3.4.22.51
11389727	cruzipain		Trypanosoma cruzi	azocasein			28.0 µM		['25.0°C', '40.0°C']	['4.5', '8.5']		brenda_wiley_tbl	cruzipain	3.4.22.51; 3.4.22.51
11389727	cruzipain		Trypanosoma cruzi	azocasein			29.0 µM		['25.0°C', '40.0°C']	['4.5', '8.5']		brenda_wiley_tbl	cruzipain	3.4.22.51; 3.4.22.51
11432751	NAL		Clostridium perfringens	Neu5Ac			3.2 mM		['65-70°C']	['7.6']	Wild type	brenda_wiley_tbl	NAL	4.1.3.3
11432751	NAL		Clostridium perfringens	Neu5Ac			3.5 mM		['65-70°C']	['7.6']	K161R	brenda_wiley_tbl	NAL	4.1.3.3
11432751	NAL		Clostridium perfringens	Neu5Ac					['65-70°C']	['7.6']	K161Q	brenda_wiley_tbl	NAL	4.1.3.3
11432751	NAL		Clostridium perfringens	Neu5Ac					['65-70°C']	['7.6']	K161A	brenda_wiley_tbl	NAL	4.1.3.3
11432751	NAL		Clostridium perfringens	Neu5Ac			0.4 mM		['65-70°C']	['7.6']	Y133F	brenda_wiley_tbl	NAL	4.1.3.3
11432751	NAL		Clostridium perfringens	Neu5Ac			1.0 mM		['65-70°C']	['7.6']	Y133H	brenda_wiley_tbl	NAL	4.1.3.3
11432751	NAL		Clostridium perfringens	Neu5Ac			2.9 mM		['65-70°C']	['7.6']	Y133W	brenda_wiley_tbl	NAL	4.1.3.3
11432751	NAL		Clostridium perfringens	Neu5Ac			2.4 mM		['65-70°C']	['7.6']	Y133C	brenda_wiley_tbl	NAL	4.1.3.3
11432751	NAL		Clostridium perfringens	Neu5Ac			29 mM		['65-70°C']	['7.6']	D187E	brenda_wiley_tbl	NAL	4.1.3.3
11432751	NAL		Clostridium perfringens	Neu5Ac			1100 mM		['65-70°C']	['7.6']	D187N	brenda_wiley_tbl	NAL	4.1.3.3
11432751	NAL		Clostridium perfringens	Neu5Ac			44 mM		['65-70°C']	['7.6']	E188D	brenda_wiley_tbl	NAL	4.1.3.3
11432751	NAL		Clostridium perfringens	Neu5Ac			17 mM		['65-70°C']	['7.6']	E188Q	brenda_wiley_tbl	NAL	4.1.3.3
11488932	ATP±NAD kinase		Escherichia coli	ATP		55.0 s^-1	2.50 mM	22.0 mM^-1 s^-1	['60°C']	['7.5']		brenda_wiley_tbl	ATP±NAD kinase
11488932	ATP±NAD kinase		Escherichia coli	NAD		125.0 s^-1	2.00 mM	38.0 mM^-1 s^-1	['60°C']	['7.5']		brenda_wiley_tbl	ATP±NAD kinase
11488932	Ppnk		Mycobacterium tuberculosis	ATP		2.72 s^-1	1.80 mM	1.51 mM^-1 s^-1	['60°C']	['7.5']		brenda_wiley_tbl	Ppnk	2.7.1.23; 2.7.1.86
11488932	Ppnk		Mycobacterium tuberculosis	NAD		2.33 s^-1	0.90 mM	1.20 mM^-1 s^-1	['60°C']	['7.5']		brenda_wiley_tbl	Ppnk	2.7.1.23; 2.7.1.86
11502204	RNPDE11A		Rattus norvegicus	cAMP			3.1 ± 0.28 µM				RNPDE11At	brenda_wiley_tbl	RNPDE11A
11502204	RNPDE11A		Rattus norvegicus	cGMP			1.6 ± 0.15 µM				RNPDE11At	brenda_wiley_tbl	RNPDE11A
11502204	RNPDE11A		Rattus norvegicus	cAMP			2.2 ± 0.24 µM				RNPDE11A2	brenda_wiley_tbl	RNPDE11A
11502204	RNPDE11A		Rattus norvegicus	cGMP			1.3 ± 0.08 µM				RNPDE11A2	brenda_wiley_tbl	RNPDE11A
11502204	RNPDE11A		Rattus norvegicus	cAMP			4.0 ± 0.98 µM				RNPDE11A3	brenda_wiley_tbl	RNPDE11A
11502204	RNPDE11A		Rattus norvegicus	cGMP			1.6 ± 0.23 µM				RNPDE11A3	brenda_wiley_tbl	RNPDE11A
11502204	RNPDE11A		Rattus norvegicus	cAMP			3.9 ± 0.13 µM				RNPDE11A4	brenda_wiley_tbl	RNPDE11A
11502204	RNPDE11A		Rattus norvegicus	cGMP			1.6 ± 0.08 µM				RNPDE11A4	brenda_wiley_tbl	RNPDE11A
11502204	HSPDE11A		Homo sapiens	cAMP			3.2 ± 0.14 µM				HSPDE11A1	brenda_wiley_tbl	HSPDE11A
11502204	HSPDE11A		Homo sapiens	cGMP			2.1 ± 0.09 µM				HSPDE11A1	brenda_wiley_tbl	HSPDE11A
11502204	HSPDE11A		Homo sapiens	cAMP			2.0 ± 0.01 µM				HSPDE11A2	brenda_wiley_tbl	HSPDE11A
11502204	HSPDE11A		Homo sapiens	cGMP			0.95 ± 0.01 µM				HSPDE11A2	brenda_wiley_tbl	HSPDE11A
11502204	HSPDE11A		Homo sapiens	cAMP			2.0 ± 0.03 µM				HSPDE11A3	brenda_wiley_tbl	HSPDE11A
11502204	HSPDE11A		Homo sapiens	cGMP			0.99 ± 0.02 µM				HSPDE11A3	brenda_wiley_tbl	HSPDE11A
11502204	HSPDE11A		Homo sapiens	cAMP			2.7 ± 0.03 µM				HSPDE11A4	brenda_wiley_tbl	HSPDE11A
11502204	HSPDE11A		Homo sapiens	cGMP			1.3 ± 0.07 µM				HSPDE11A4	brenda_wiley_tbl	HSPDE11A
11576429	At4CL1		Arabidopsis thaliana	4-coumarate			25.1 ± 1.9 µM		[None]	[None]		brenda_wiley_tbl	At4CL1	6.2.1.12
11576429	At4CL1		Arabidopsis thaliana	ferulate			56.7 ± 1.0 µM		[None]	[None]		brenda_wiley_tbl	At4CL1	6.2.1.12
11576429	At4CL2		Arabidopsis thaliana	4-coumarate			220.4 ± 17.4 µM		[None]	[None]		brenda_wiley_tbl	At4CL2
11576429	At4CL2		Arabidopsis thaliana	ferulate					[None]	[None]		brenda_wiley_tbl	At4CL2
11576429	4 CL1::2/1		Arabidopsis thaliana	4-coumarate			125.0 ± 7.9 µM		[None]	[None]		brenda_wiley_tbl	4 CL1::2/1
11576429	4 CL1::2/1		Arabidopsis thaliana	ferulate					[None]	[None]		brenda_wiley_tbl	4 CL1::2/1
11576429	4 CL1::2/2		Arabidopsis thaliana	4-coumarate			218.6 ± 19.1 µM		[None]	[None]		brenda_wiley_tbl	4 CL1::2/2
11576429	4 CL1::2/2		Arabidopsis thaliana	ferulate					[None]	[None]		brenda_wiley_tbl	4 CL1::2/2
11576429	4 CL1::2/3		Arabidopsis thaliana	4-coumarate			28.6 ± 3.7 µM		[None]	[None]		brenda_wiley_tbl	4 CL1::2/3
11576429	4 CL1::2/3		Arabidopsis thaliana	ferulate			50.7 ± 1.8 µM		[None]	[None]		brenda_wiley_tbl	4 CL1::2/3
11576429	4 CL1::2/4		Arabidopsis thaliana	4-coumarate			53.0 ± 1.6 µM		[None]	[None]		brenda_wiley_tbl	4 CL1::2/4
11576429	4 CL1::2/4		Arabidopsis thaliana	ferulate			97.7 ± 6.6 µM		[None]	[None]		brenda_wiley_tbl	4 CL1::2/4
11576429	4 CL1::2/5		Arabidopsis thaliana	4-coumarate			108.3 ± 9.9 µM		[None]	[None]		brenda_wiley_tbl	4 CL1::2/5
11576429	4 CL1::2/5		Arabidopsis thaliana	ferulate			191.7 ± 25.4 µM		[None]	[None]		brenda_wiley_tbl	4 CL1::2/5
11576429	4 CL1::2/6		Arabidopsis thaliana	4-coumarate			335.4 ± 14.8 µM		[None]	[None]		brenda_wiley_tbl	4 CL1::2/6
11576429	4 CL1::2/6		Arabidopsis thaliana	ferulate					[None]	[None]		brenda_wiley_tbl	4 CL1::2/6
11576429	4 CL1::2/7		Arabidopsis thaliana	4-coumarate			170.3 ± 1.8 µM		[None]	[None]		brenda_wiley_tbl	4 CL1::2/7
11576429	4 CL1::2/7		Arabidopsis thaliana	ferulate					[None]	[None]		brenda_wiley_tbl	4 CL1::2/7
11576429	4 CL1::2/8		Arabidopsis thaliana	4-coumarate			54.2 ± 2.4 µM		[None]	[None]		brenda_wiley_tbl	4 CL1::2/8
11576429	4 CL1::2/8		Arabidopsis thaliana	ferulate			120.9 ± 10.2 µM		[None]	[None]		brenda_wiley_tbl	4 CL1::2/8
11576429	4 CL1::2/9		Arabidopsis thaliana	4-coumarate			123.4 ± 2.5 µM		[None]	[None]		brenda_wiley_tbl	4 CL1::2/9
11576429	4 CL1::2/9		Arabidopsis thaliana	ferulate			2040.9 ± 858.3 µM		[None]	[None]		brenda_wiley_tbl	4 CL1::2/9
11576429	4 CL1::2/10		Arabidopsis thaliana	4-coumarate			1126.1 ± 404.1 µM		[None]	[None]		brenda_wiley_tbl	4 CL1::2/10
11576429	4 CL1::2/10		Arabidopsis thaliana	ferulate			345.0 ± 113.2 µM		[None]	[None]		brenda_wiley_tbl	4 CL1::2/10
11576429	4 CL1::2/11		Arabidopsis thaliana	4-coumarate			45.8 ± 6.6 µM		[None]	[None]		brenda_wiley_tbl	4 CL1::2/11
11576429	4 CL1::2/11		Arabidopsis thaliana	ferulate			74.3 ± 6.2 µM		[None]	[None]		brenda_wiley_tbl	4 CL1::2/11
11576429	4 CL1::2/12		Arabidopsis thaliana	4-coumarate			184.4 ± 4.5 µM		[None]	[None]		brenda_wiley_tbl	4 CL1::2/12
11576429	4 CL1::2/12		Arabidopsis thaliana	ferulate			2647.4 ± 127.0 µM		[None]	[None]		brenda_wiley_tbl	4 CL1::2/12
1157952	cysteamine oxygenase			cysteamine			6.2 x 10^-4 M		['38°C']	['7.6']		brenda_wiley_tbl	cysteamine oxygenase	1.13.11.19
1157952	cysteamine oxygenase			cysteamine			5.7 x 10^-4 M		['38°C']	['7.6']		brenda_wiley_tbl	cysteamine oxygenase	1.13.11.19
1157952	cysteamine oxygenase			homocysteamine			8.3 x 10^-4 M		['38°C']	['7.6']		brenda_wiley_tbl	cysteamine oxygenase	1.13.11.19
1157952	cysteamine oxygenase			N-acetylcysteamine			7.1 x 10^-4 M		['38°C']	['7.6']		brenda_wiley_tbl	cysteamine oxygenase	1.13.11.19
1157952	cysteamine oxygenase			mercaptoethanol			1.2 x 10^-3 M		['38°C']	['7.6']		brenda_wiley_tbl	cysteamine oxygenase	1.13.11.19
1157952	cysteamine oxygenase			mercaptoethanol			1.2 x 10^-3 M		['38°C']	['7.6']		brenda_wiley_tbl	cysteamine oxygenase	1.13.11.19
1157952	cysteamine oxygenase			‘_-mercaptopropionic acid			5.0 x 10^-3 M		['38°C']	['7.6']		brenda_wiley_tbl	cysteamine oxygenase	1.13.11.19
11580835	WbpM		Pseudomonas aeruginosa	UDP-GlcNAc		168 ± 14 min^-1	2.77 ± 0.006 mM	58 ± 5 mM^-1 min^-1	['25äóñ30°C']	['10']	His-S262	brenda_wiley_tbl	WbpM	4.2.1.115
11589710	ComB		Methanococcus jannaschii	rac-Phosphosulfolactate			64 ± 10 µM	4.1 × 10^5 M^-1 s^-1	['70°C']	['5.5']		brenda_wiley_tbl	ComB	3.1.3.71
11589710	ComB		Methanococcus jannaschii	(S)-Phospholactate			149 ± 44 µM	6.2 × 10^5 M^-1 s^-1	['70°C']	['5.5']		brenda_wiley_tbl	ComB	3.1.3.71
11589710	ComB		Methanococcus jannaschii	(R)-Phospholactate					['70°C']	['5.5']		brenda_wiley_tbl	ComB	3.1.3.71
11589710	ComB		Methanococcus jannaschii	(S)-Phosphomalate			10 ± 5 µM	1.4 × 10^6 M^-1 s^-1	['70°C']	['5.5']		brenda_wiley_tbl	ComB	3.1.3.71
11589710	ComB		Methanococcus jannaschii	(R)-Phosphomalate			12 ± 5 µM	1.0 × 10^6 M^-1 s^-1	['70°C']	['5.5']		brenda_wiley_tbl	ComB	3.1.3.71
11589710	ComB		Methanococcus jannaschii	Phosphoglycolate			35 ± 11 µM	9.2 × 10^5 M^-1 s^-1	['70°C']	['5.5']		brenda_wiley_tbl	ComB	3.1.3.71
11604537	PRPP synthase isozyme 4		Spinacia oleracea (Spinach)	ribose 5-phosphate			49 ± 12 µM		['37°C']	['8.5']		brenda_wiley_tbl	PRPP synthase isozyme 4
11604537	PRPP synthase isozyme 4		Spinacia oleracea (Spinach)	ATP			78 ± 10 µM		['37°C']	['8.5']		brenda_wiley_tbl	PRPP synthase isozyme 4
11604537	PRPP synthase isozyme 4		Spinacia oleracea (Spinach)	dATP					['37°C']	['8.5']		brenda_wiley_tbl	PRPP synthase isozyme 4
11604537	PRPP synthase isozyme 4		Spinacia oleracea (Spinach)	GTP					['37°C']	['8.5']		brenda_wiley_tbl	PRPP synthase isozyme 4
11604537	PRPP synthase isozyme 4		Spinacia oleracea (Spinach)	CTP					['37°C']	['8.5']		brenda_wiley_tbl	PRPP synthase isozyme 4
11604537	PRPP synthase isozyme 4		Spinacia oleracea (Spinach)	UTP					['37°C']	['8.5']		brenda_wiley_tbl	PRPP synthase isozyme 4
11683888	OFOR		Sulfolobus sp. strain 7	pyruvate		51 s^-1	0.28 mM	182 s^-1:mM^-1	['90°C']	['8.5']		brenda_wiley_tbl	OFOR	1.2.7.1; 1.2.7.11
11683888	OFOR		Sulfolobus sp. strain 7	2-oxoglutarate		19 s^-1	0.85 mM	22 s^-1:mM^-1	['90°C']	['8.5']		brenda_wiley_tbl	OFOR	1.2.7.1; 1.2.7.11
11683888	OFOR		Sulfolobus sp. strain 7	pyruvate		48 s^-1	0.33 mM	146 s^-1:mM^-1	['90°C']	['8.5']	Recombinant	brenda_wiley_tbl	OFOR	1.2.7.1; 1.2.7.11
11683888	OFOR		Sulfolobus sp. strain 7	2-oxoglutarate		17 s^-1	0.72 mM	23 s^-1:mM^-1	['90°C']	['8.5']	Recombinant	brenda_wiley_tbl	OFOR	1.2.7.1; 1.2.7.11
11683888	OFOR		Sulfolobus sp. strain 7	pyruvate		0 s^-1		0 s^-1:mM^-1	['90°C']	['8.5']	Y253W	brenda_wiley_tbl	OFOR	1.2.7.1; 1.2.7.11
11683888	OFOR		Sulfolobus sp. strain 7	2-oxoglutarate		0 s^-1		0 s^-1:mM^-1	['90°C']	['8.5']	Y253W	brenda_wiley_tbl	OFOR	1.2.7.1; 1.2.7.11
11683888	OFOR		Sulfolobus sp. strain 7	pyruvate		0 s^-1		0 s^-1:mM^-1	['90°C']	['8.5']	Y253A	brenda_wiley_tbl	OFOR	1.2.7.1; 1.2.7.11
11683888	OFOR		Sulfolobus sp. strain 7	2-oxoglutarate		0 s^-1		0 s^-1:mM^-1	['90°C']	['8.5']	Y253A	brenda_wiley_tbl	OFOR	1.2.7.1; 1.2.7.11
11683888	OFOR		Sulfolobus sp. strain 7	pyruvate		2.2 s^-1	0.31 mM	7.2 s^-1:mM^-1	['90°C']	['8.5']	Y253F	brenda_wiley_tbl	OFOR	1.2.7.1; 1.2.7.11
11683888	OFOR		Sulfolobus sp. strain 7	2-oxoglutarate		5.3 s^-1	1.5 mM	3.6 s^-1:mM^-1	['90°C']	['8.5']	Y253F	brenda_wiley_tbl	OFOR	1.2.7.1; 1.2.7.11
11683888	OFOR		Sulfolobus sp. strain 7	pyruvate		3.6 s^-1	0.17 mM	21 s^-1:mM^-1	['90°C']	['8.5']	P254G	brenda_wiley_tbl	OFOR	1.2.7.1; 1.2.7.11
11683888	OFOR		Sulfolobus sp. strain 7	2-oxoglutarate		5.2 s^-1	1.2 mM	4.3 s^-1:mM^-1	['90°C']	['8.5']	P254G	brenda_wiley_tbl	OFOR	1.2.7.1; 1.2.7.11
11683888	OFOR		Sulfolobus sp. strain 7	pyruvate		5.7 s^-1	0.28 mM	20 s^-1:mM^-1	['90°C']	['8.5']	I255L	brenda_wiley_tbl	OFOR	1.2.7.1; 1.2.7.11
11683888	OFOR		Sulfolobus sp. strain 7	2-oxoglutarate		5.1 s^-1	1.1 mM	4.6 s^-1:mM^-1	['90°C']	['8.5']	I255L	brenda_wiley_tbl	OFOR	1.2.7.1; 1.2.7.11
11683888	OFOR		Sulfolobus sp. strain 7	pyruvate		3.2 s^-1	0.13 mM	25 s^-1:mM^-1	['90°C']	['8.5']	I255S	brenda_wiley_tbl	OFOR	1.2.7.1; 1.2.7.11
11683888	OFOR		Sulfolobus sp. strain 7	2-oxoglutarate		7.4 s^-1	0.89 mM	8.3 s^-1:mM^-1	['90°C']	['8.5']	I255S	brenda_wiley_tbl	OFOR	1.2.7.1; 1.2.7.11
11683888	OFOR		Sulfolobus sp. strain 7	pyruvate		6.0 s^-1	0.25 mM	24 s^-1:mM^-1	['90°C']	['8.5']	I255V	brenda_wiley_tbl	OFOR	1.2.7.1; 1.2.7.11
11683888	OFOR		Sulfolobus sp. strain 7	2-oxoglutarate		1.7 s^-1	3.3 mM	0.52 s^-1:mM^-1	['90°C']	['8.5']	I255V	brenda_wiley_tbl	OFOR	1.2.7.1; 1.2.7.11
11683888	OFOR		Sulfolobus sp. strain 7	pyruvate		7.9 s^-1	0.19 mM	41 s^-1:mM^-1	['90°C']	['8.5']	I255M	brenda_wiley_tbl	OFOR	1.2.7.1; 1.2.7.11
11683888	OFOR		Sulfolobus sp. strain 7	2-oxoglutarate		10 s^-1	1.3 mM	7.7 s^-1:mM^-1	['90°C']	['8.5']	I255M	brenda_wiley_tbl	OFOR	1.2.7.1; 1.2.7.11
11683888	OFOR		Sulfolobus sp. strain 7	pyruvate		4.1 s^-1	0.11 mM	38 s^-1:mM^-1	['90°C']	['8.5']	T256S	brenda_wiley_tbl	OFOR	1.2.7.1; 1.2.7.11
11683888	OFOR		Sulfolobus sp. strain 7	2-oxoglutarate		7.4 s^-1	2.1 mM	3.4 s^-1:mM^-1	['90°C']	['8.5']	T256S	brenda_wiley_tbl	OFOR	1.2.7.1; 1.2.7.11
11683888	OFOR		Sulfolobus sp. strain 7	pyruvate		4.3 s^-1	0.14 mM	31 s^-1:mM^-1	['90°C']	['8.5']	T256A	brenda_wiley_tbl	OFOR	1.2.7.1; 1.2.7.11
11683888	OFOR		Sulfolobus sp. strain 7	2-oxoglutarate		5.5 s^-1	0.37 mM	15 s^-1:mM^-1	['90°C']	['8.5']	T256A	brenda_wiley_tbl	OFOR	1.2.7.1; 1.2.7.11
11683888	OFOR		Sulfolobus sp. strain 7	pyruvate		4.6 s^-1	0.17 mM	28 s^-1:mM^-1	['90°C']	['8.5']	T256V	brenda_wiley_tbl	OFOR	1.2.7.1; 1.2.7.11
11683888	OFOR		Sulfolobus sp. strain 7	2-oxoglutarate		6.7 s^-1	0.33 mM	20 s^-1:mM^-1	['90°C']	['8.5']	T256V	brenda_wiley_tbl	OFOR	1.2.7.1; 1.2.7.11
11683888	OFOR		Sulfolobus sp. strain 7	pyruvate		0 s^-1		0 s^-1:mM^-1	['90°C']	['8.5']	P257G	brenda_wiley_tbl	OFOR	1.2.7.1; 1.2.7.11
11683888	OFOR		Sulfolobus sp. strain 7	2-oxoglutarate		0 s^-1		0 s^-1:mM^-1	['90°C']	['8.5']	P257G	brenda_wiley_tbl	OFOR	1.2.7.1; 1.2.7.11
11683888	OFOR		Sulfolobus sp. strain 7	pyruvate		0 s^-1		0 s^-1:mM^-1	['90°C']	['8.5']	P257A	brenda_wiley_tbl	OFOR	1.2.7.1; 1.2.7.11
11683888	OFOR		Sulfolobus sp. strain 7	2-oxoglutarate		0 s^-1		0 s^-1:mM^-1	['90°C']	['8.5']	P257A	brenda_wiley_tbl	OFOR	1.2.7.1; 1.2.7.11
11683888	OFOR		Sulfolobus sp. strain 7	pyruvate		0 s^-1		0 s^-1:mM^-1	['90°C']	['8.5']	P257V	brenda_wiley_tbl	OFOR	1.2.7.1; 1.2.7.11
11683888	OFOR		Sulfolobus sp. strain 7	2-oxoglutarate		0 s^-1		0 s^-1:mM^-1	['90°C']	['8.5']	P257V	brenda_wiley_tbl	OFOR	1.2.7.1; 1.2.7.11
11733006	exo-1,3-‘_-glucanase		Trichoderma viride	laminarin from Laminaria digitata					['55°C']	['4.5']		brenda_wiley_tbl	exo-1,3-‘_-glucanase
11733006	exo-1,3-‘_-glucanase		Trichoderma viride	laminarin from Laminaria cichorioides					['55°C']	['4.5']		brenda_wiley_tbl	exo-1,3-‘_-glucanase
11733006	exo-1,3-‘_-glucanase		Trichoderma viride	curdlan					['55°C']	['4.5']		brenda_wiley_tbl	exo-1,3-‘_-glucanase
11733006	exo-1,3-‘_-glucanase		Trichoderma viride	G4G3G			6.06 mM		['55°C']	['4.5']		brenda_wiley_tbl	exo-1,3-‘_-glucanase
11733006	exo-1,3-‘_-glucanase		Trichoderma viride	G4G4G3G			0.9 mM		['55°C']	['4.5']		brenda_wiley_tbl	exo-1,3-‘_-glucanase
11733006	exo-1,3-‘_-glucanase		Trichoderma viride	G6G			2.5 mM		['55°C']	['4.5']		brenda_wiley_tbl	exo-1,3-‘_-glucanase
11733006	exo-1,3-‘_-glucanase		Trichoderma viride	G3G			16.5 mM		['55°C']	['4.5']		brenda_wiley_tbl	exo-1,3-‘_-glucanase
11733006	exo-1,3-‘_-glucanase		Trichoderma viride	G3G3G			5.0 mM		['55°C']	['4.5']		brenda_wiley_tbl	exo-1,3-‘_-glucanase
11733006	exo-1,3-‘_-glucanase		Trichoderma viride	G3G3G3G			1.9 mM		['55°C']	['4.5']		brenda_wiley_tbl	exo-1,3-‘_-glucanase
11733006	exo-1,3-‘_-glucanase		Trichoderma viride	G3G3G3G3G			2.0 mM		['55°C']	['4.5']		brenda_wiley_tbl	exo-1,3-‘_-glucanase
11733006	exo-1,3-‘_-glucanase		Trichoderma viride	G3G3G3G3G3G			2.1 mM		['55°C']	['4.5']		brenda_wiley_tbl	exo-1,3-‘_-glucanase
11733014	a-sarcin		Aspergillus giganteus	adenylyl(3'->5')adenosine		(27.0 ± 1.0) x 10^-5 s^-1	40 ± 4 µM	6.7 ± 0.7 M^-1 s^-1		['5.0']		brenda_wiley_tbl	a-sarcin
11733014	a-sarcin		Aspergillus giganteus	adenylyl(3'->5')adenosine		(1.2 ± 0.2) x 10^-5 s^-1	36 ± 4 µM	0.3 ± 0.1 M^-1 s^-1		['5.0']	R121K	brenda_wiley_tbl	a-sarcin
11733014	a-sarcin		Aspergillus giganteus	adenylyl(3'->5')adenosine		(7.9 ± 0.3) x 10^-5 s^-1	27 ± 4 µM	2.3 ± 0.4 M^-1 s^-1		['5.0']	R121Q	brenda_wiley_tbl	a-sarcin
11733016	ArgRS		Escherichia coli	tRNAArg		17 s^-1	1.0 µM	1.7 10^7 M^-1:s^-1	['37°C']	['7.5']		brenda_wiley_tbl	ArgRS	6.1.1.19
11733016	ArgRS		Escherichia coli	tRNAArg		2.8 s^-1	0.44 µM	6.4 10^6 M^-1:s^-1	['37°C']	['7.5']	argS1	brenda_wiley_tbl	ArgRS	6.1.1.19
11733016	ArgRS		Escherichia coli	FTOR1D26		9.3 10^-4 s^-1	34 µM	27 M^-1:s^-1	['37°C']	['7.5']		brenda_wiley_tbl	ArgRS	6.1.1.19
11733016	ArgRS		Escherichia coli	FTOR1D26		3.1 10^-3 s^-1	32 µM	97 M^-1:s^-1	['37°C']	['7.5']	argS1	brenda_wiley_tbl	ArgRS	6.1.1.19
11733016	ArgRS		Escherichia coli	FTOR1D26				<10 M^-1:s^-1	['37°C']	['7.5']		brenda_wiley_tbl	ArgRS	6.1.1.19
11733016	ArgRS		Escherichia coli	FTOR1D26				<10 M^-1:s^-1	['37°C']	['7.5']	argS1	brenda_wiley_tbl	ArgRS	6.1.1.19
11733016	ArgRS			FTOR1D26				<10 M^-1:s^-1				brenda_wiley_tbl	ArgRS	6.1.1.19
11733016	ArgRS			FTOR1D26				<10 M^-1:s^-1			argS1	brenda_wiley_tbl	ArgRS	6.1.1.19
11733016	ArgRS		Escherichia coli	FTOR1D26		1.1 10^-3 s^-1	39 µM	29 M^-1:s^-1	['37°C']	['7.5']		brenda_wiley_tbl	ArgRS	6.1.1.19
11733016	ArgRS		Escherichia coli	FTOR1D26		3.7 10^-3 s^-1	33 µM	1.2 10^2 M^-1:s^-1	['37°C']	['7.5']	argS1	brenda_wiley_tbl	ArgRS	6.1.1.19
11733016	ArgRS		Escherichia coli	FTOR1D26				<10 M^-1:s^-1	['37°C']	['7.5']		brenda_wiley_tbl	ArgRS	6.1.1.19
11733016	ArgRS		Escherichia coli	FTOR1D26				<10 M^-1:s^-1	['37°C']	['7.5']	argS1	brenda_wiley_tbl	ArgRS	6.1.1.19
11733016	ArgRS		Escherichia coli	FTOR1		2.8 10^-3 s^-1	14 µM	2.0 10^2 M^-1:s^-1	['37°C']	['7.5']		brenda_wiley_tbl	ArgRS	6.1.1.19
11733016	ArgRS		Escherichia coli	FTOR1		6.4 10^-3 s^-1	12 µM	5.3 10^2 M^-1:s^-1	['37°C']	['7.5']	argS1	brenda_wiley_tbl	ArgRS	6.1.1.19
11733016	ArgRS		Escherichia coli	FTOR1				<20 M^-1:s^-1	['37°C']	['7.5']		brenda_wiley_tbl	ArgRS	6.1.1.19
11733016	ArgRS		Escherichia coli	FTOR1		1.1 10^-3 s^-1	19 µM	58 M^-1:s^-1	['37°C']	['7.5']	argS1	brenda_wiley_tbl	ArgRS	6.1.1.19
11733016	ArgRS		Escherichia coli	FTOR1				<20 M^-1:s^-1	['37°C']	['7.5']		brenda_wiley_tbl	ArgRS	6.1.1.19
11733016	ArgRS		Escherichia coli	FTOR1		8.6 10^-4 s^-1	11 µM	78 M^-1:s^-1	['37°C']	['7.5']	argS1	brenda_wiley_tbl	ArgRS	6.1.1.19
11733016	ArgRS		Escherichia coli	tRNAArg		3.1 10^-2 s^-1	4.5 µM	6.9 10^3 M^-1:s^-1	['37°C']	['7.5']		brenda_wiley_tbl	ArgRS	6.1.1.19
11733016	ArgRS		Escherichia coli	tRNAArg		8.4 10^-2 s^-1	5.6 µM	1.5 10^4 M^-1:s^-1	['37°C']	['7.5']	argS1	brenda_wiley_tbl	ArgRS	6.1.1.19
11733016	ArgRS		Escherichia coli	tRNAArg				<700 M^-1:s^-1	['37°C']	['7.5']		brenda_wiley_tbl	ArgRS	6.1.1.19
11733016	ArgRS		Escherichia coli	tRNAArg				<700 M^-1:s^-1	['37°C']	['7.5']	argS1	brenda_wiley_tbl	ArgRS	6.1.1.19
11733016	ArgRS		Escherichia coli	tRNAArg				<700 M^-1:s^-1	['37°C']	['7.5']		brenda_wiley_tbl	ArgRS	6.1.1.19
11733016	ArgRS		Escherichia coli	tRNAArg				<700 M^-1:s^-1	['37°C']	['7.5']	argS1	brenda_wiley_tbl	ArgRS	6.1.1.19
10074715	ANS		Perilla frutescens	leucocyanidin			38.8 µM					brenda_wiley_notbl	ANS	1.14.20.4
10074715	ANS		Perilla frutescens	leucopelargonidin			110 µM					brenda_wiley_notbl	ANS	1.14.20.4
10074715	ANS		Perilla frutescens	2-oxoglutarate			59.5 µM					brenda_wiley_notbl	ANS	1.14.20.4
10091591	6HNA3MO		Pseudomonas fluorescens TN5	6-hydroxynicotinate			98 µM		['30°C']	['7.0']		brenda_wiley_notbl	6HNA3MO
10091591	6HNA3MO		Pseudomonas fluorescens TN5	4-hydroxybenzoate			150 µM		['30°C']	['7.0']		brenda_wiley_notbl	6HNA3MO
10095793	AOR		Sulfolobus acidocaldarius	glyceraldehyde			90 µM		['80°C']	['6.7']		brenda_wiley_notbl	AOR	1.2.3.1; 1.2.7.5; 1.2.99.6; 1.2.99.7; 1.3.1.102; 1.3.1.74
10095793	AOR		Sulfolobus acidocaldarius	propionaldehyde			30 µM		['80°C']	['6.7']		brenda_wiley_notbl	AOR	1.2.3.1; 1.2.7.5; 1.2.99.6; 1.2.99.7; 1.3.1.102; 1.3.1.74
10215898	T4 RNA ligase			ATP		0.055 s^-1	1.25 mM		['30°C']	['7.4']		brenda_wiley_notbl	T4 RNA ligase	6.5.1.3
10215898	T4 RNA ligase			GTP		0.017 s^-1	1.2 mM		['30°C']	['7.4']		brenda_wiley_notbl	T4 RNA ligase	6.5.1.3
10225425	PdxA		Escherichia coli	4-(phosphohydroxy)-L-threonine		1.4 s^-1			['37°C']	['7.8']		brenda_wiley_notbl	PdxA	1.1.1.262
10231382	GlmM		Escherichia coli	glucosamine-6-phosphate		474 min^-1	0.05 mM		['37°C']	['8']		brenda_wiley_notbl	GlmM	5.4.2.10
10231382	GlmM		Escherichia coli	glucosamine-1,6-diphosphate			0.08 mM		['37°C']	['8']		brenda_wiley_notbl	GlmM	5.4.2.10
10231382	GlmM		Escherichia coli	glucosamine-1-phosphate			0.08 mM		['37°C']	['8']		brenda_wiley_notbl	GlmM	5.4.2.10
10231382	GlmM		Escherichia coli	glucosamine-1,6-diphosphate			0.3 mM		['37°C']	['8']		brenda_wiley_notbl	GlmM	5.4.2.10
10231382	GlmM		Escherichia coli	glucosamine-6-phosphate		145 min^-1			['37°C']	['8']	6xHis-tagged	brenda_wiley_notbl	GlmM	5.4.2.10
10231382	GlmM		Escherichia coli	glucosamine-6-phosphate					['37°C']	['8']	S100A	brenda_wiley_notbl	GlmM	5.4.2.10
10231382	GlmM		Escherichia coli	glucosamine-6-phosphate					['37°C']	['8']	S102A	brenda_wiley_notbl	GlmM	5.4.2.10
10231382	GlmM		Escherichia coli	glucose-1-phosphate		0.83 min^-1	0.08 mM		['37°C']	['8']	S100T	brenda_wiley_notbl	GlmM	5.4.2.10
10231382	GlmM		Escherichia coli	glucose-1-phosphate		0.33 min^-1	0.65 mM		['37°C']	['8']		brenda_wiley_notbl	GlmM	5.4.2.10
10231382	GlmM		Escherichia coli	glucose-1,6-diphosphate			0.5 mM		['37°C']	['8']		brenda_wiley_notbl	GlmM	5.4.2.10
103713	ICL		Cucumis sativus	isocitrate			100 µM		['25°C']	['7.4']		brenda_wiley_notbl	ICL	4.1.3.1
103713	ICL		Cucumis sativus	isocitrate			260 µM		['25°C']	['7.4']	presence of 60 mM Cl-	brenda_wiley_notbl	ICL	4.1.3.1
10447693	ATCase		Sulfolobus acidocaldarius	carbamoylphosphate			0.2 mM		['37°C', '55°C']	['7.3', '8.5']		brenda_wiley_notbl	ATCase	2.1.3.2
10447693	ATCase		Sulfolobus acidocaldarius	carbamoylphosphate			0.6 mM		['37°C', '55°C']	['7.3', '8.5']	catalytic subunits	brenda_wiley_notbl	ATCase	2.1.3.2
10447693	ATCase		Sulfolobus acidocaldarius	l-aspartate			1 mM		['37°C', '55°C']	['7.3', '8.5']		brenda_wiley_notbl	ATCase	2.1.3.2
10447693	ATCase		Sulfolobus acidocaldarius	l-aspartate			4.8 mM		['37°C', '55°C']	['7.3', '8.5']		brenda_wiley_notbl	ATCase	2.1.3.2
10447693	ATCase		Sulfolobus acidocaldarius	l-aspartate			2.3 mM		['37°C', '55°C']	['7.3', '8.5']	native enzyme	brenda_wiley_notbl	ATCase	2.1.3.2
10469136	LAP-A		Solanum lycopersicum (tomato)	Leu-p-nitroanilide		64 min^-1	0.5 mM		['37°C']	['8.0']		brenda_wiley_notbl	LAP-A	3.4.11.1; 3.4.11.7
10469136	porcine LAP		Sus scrofa (pig)	Leu-p-nitroanilide		55 min^-1	2.5 mM		['37°C']	['8.0']		brenda_wiley_notbl	porcine LAP
10469153	F24D		Aspergillus niger DSM 821	quercetin			6.6 µM		['25°C']	['6.0']		brenda_wiley_notbl	F24D
10469153	Quercetinase			quercetin			5.2 µM					brenda_wiley_notbl	Quercetinase
10491134	XDH		Eubacterium barkeri	xanthine			67 µM		['37°C']	['7.8']		brenda_wiley_notbl	XDH	1.1.1.10; 1.1.1.175; 1.1.1.179; 1.1.1.424; 1.1.1.9; 1.17.1.4
10491134	XDH		Eubacterium barkeri	hypoxanthine			210 µM		['37°C']	['7.8']		brenda_wiley_notbl	XDH	1.1.1.10; 1.1.1.175; 1.1.1.179; 1.1.1.424; 1.1.1.9; 1.17.1.4
10491134				NADP			38 µM					brenda_wiley_notbl
10491189	Ech		Methanosarcina barkeri	ferredoxin			1 µM	1.5 × 10^8 M^-1 s^-1	['37°C']	['7.0', '7.6']		brenda_wiley_notbl	Ech
10491189	Ech		Methanosarcina barkeri	reduced ferredoxin			7.5 µM	3.7 × 10^7 M^-1 s^-1	['37°C']	['7.0', '7.6']		brenda_wiley_notbl	Ech
10491189	Ech		Methanosarcina barkeri	H2			5 µM		['37°C']	['7.0', '7.6']		brenda_wiley_notbl	Ech
10491189				2-hydroxyphenazine			0.2 mM					brenda_wiley_notbl
10504564	ICL		Ricinus communis	isocitrate			15.7 ± 0.97 µM		['25°C']	['6.5']		brenda_wiley_notbl	ICL	4.1.3.1
10518807	E1p		Azotobacter vinelandii	lipoyl domain		1.1 s^-1	24 µM			['7.4', '6.9']	E1pD48	brenda_wiley_notbl	E1p	1.2.4.1
10518807	E1p		Azotobacter vinelandii	lipoyl domain		0.9 s^-1	27 µM			['7.4', '6.9']	wild-type	brenda_wiley_notbl	E1p	1.2.4.1
10518807	E1p					0.8 s^-1	43 µM				Complex-bound	brenda_wiley_notbl	E1p	1.2.4.1
10518926	CDA		Colletotrichum lindemuthianum	penta-N-acetyl-chitopentaose		51.6 ± 0.3 s^-1	40.6 ± 3.6 µM	1.28 ± 0.11 µM^-1 s^-1			S1-CDA	brenda_wiley_notbl	CDA	3.2.1.54; 3.5.1.136; 3.5.1.41; 3.5.4.1; 3.5.4.5
10518926	CDA		Colletotrichum lindemuthianum	penta-N-acetyl-chitopentaose		30.3 ± 2.0 s^-1	40.5 ± 5.7 µM	0.779 ± 0.050 µM^-1 s^-1			S1-CDAH	brenda_wiley_notbl	CDA	3.2.1.54; 3.5.1.136; 3.5.1.41; 3.5.4.1; 3.5.4.5
10518926	CDA		Colletotrichum lindemuthianum	penta-N-acetyl-chitopentaose		21.5 ± 1.1 s^-1	41.6 ± 3.8 µM	0.533 ± 0.044 µM^-1 s^-1			S12-CDAH	brenda_wiley_notbl	CDA	3.2.1.54; 3.5.1.136; 3.5.1.41; 3.5.4.1; 3.5.4.5
10518926	CDA		Colletotrichum lindemuthianum			47.1 ± 0.9 s^-1	44.6 ± 3.1 µM	1.06 ± 0.08 µM^-1 s^-1			Original CDA (C. lindemuthianum)	brenda_wiley_notbl	CDA	3.2.1.54; 3.5.1.136; 3.5.1.41; 3.5.4.1; 3.5.4.5
10526176	GlcAT-I		Homo sapiens	Galβ1-3Galβ1-4Xyl			80.4 µM		['37°C']	['6.5']		brenda_wiley_notbl	GlcAT-I	2.4.1.135
10526176	GlcAT-I		Homo sapiens	UDP-GlcA			29.3 µM		['37°C']	['6.5']		brenda_wiley_notbl	GlcAT-I	2.4.1.135
10526176	GlcAT-P		Homo sapiens	N-acetyllactosamine					['37°C']	['6.5']		brenda_wiley_notbl	GlcAT-P	2.4.1.135; 2.4.1.17
10526176	GlcAT-P		Homo sapiens	asialoorosomucoid					['37°C']	['6.5']		brenda_wiley_notbl	GlcAT-P	2.4.1.135; 2.4.1.17
10526176	GlcAT-I		Homo sapiens	Galβ1-3GalNAc					['37°C']	['6.5']		brenda_wiley_notbl	GlcAT-I	2.4.1.135
10542053	15-LO		Homo sapiens	arachidonic acid			25 ± 4 µM		['20°C']	['7.4']	15-LOb1	brenda_wiley_notbl	15-LO	1.13.11.31; 1.13.11.33
10542053	15-LO		Homo sapiens	arachidonic acid			1100 µM		['20°C']	['7.4']	15-LOb2	brenda_wiley_notbl	15-LO	1.13.11.31; 1.13.11.33
10542053	15-LO		Homo sapiens	linoleic acid			10 µM		['20°C']	['7.4']	15-LOb1	brenda_wiley_notbl	15-LO	1.13.11.31; 1.13.11.33
10544268	DNA-MTase		Chaetopterus variopedatus	S-adenosylmethionine			21 µM					brenda_wiley_notbl	DNA-MTase
10544268	DNA-MTase		Chaetopterus variopedatus	single stranded DNA			31 µM					brenda_wiley_notbl	DNA-MTase
10567717	Fuc-T C3		Lymnaea stagnalis	ag-GP-IgGF6			0.49 mM		['37°C']	['7.0']		brenda_wiley_notbl	Fuc-T C3	2.4.1.214
10567717	Fuc-T C3		Lymnaea stagnalis	GDP-fucose			0.065 mM		['37°C']	['7.0']		brenda_wiley_notbl	Fuc-T C3	2.4.1.214
10571860	AtACX1			isocitrate		33 ± 0.3 s^-1	5.3 µM		['37°C']	['7.4']	C14-CoA	brenda_wiley_notbl	AtACX1
10571860	AtACX2			isocitrate		45 ± 0.5 s^-1	4.4 µM		['37°C']	['7.4']	C18:1-CoA	brenda_wiley_notbl	AtACX2
10601849	P-LAP		Homo sapiens	Leu-MCA		9.18 s^-1	22.5 µM	4.1 × 10^5 M^-1 s^-1	['37°C']	['7.5']		brenda_wiley_notbl	P-LAP	3.4.11.3
10601849	P-LAP		Homo sapiens	S-benzyl-Cys-MCA		12.4 s^-1	43.6 µM	2.9 × 10^5 M^-1 s^-1	['37°C']	['7.5']		brenda_wiley_notbl	P-LAP	3.4.11.3
10601871	sGDH		Acinetobacter calcoaceticus	lactose			660 µM		['25°C']	['7.0']		brenda_wiley_notbl	sGDH	1.1.5.2; 1.1.99.35
10601871	sGDH		Acinetobacter calcoaceticus	glucose			300 µM		['25°C']	['7.0']		brenda_wiley_notbl	sGDH	1.1.5.2; 1.1.99.35
10601871	sGDH		Acinetobacter calcoaceticus	melibiose			27 mM		['25°C']	['7.0']		brenda_wiley_notbl	sGDH	1.1.5.2; 1.1.99.35
10601871	sGDH			lactose transport			0.76 ± 0.07 mM					brenda_wiley_notbl	sGDH	1.1.5.2; 1.1.99.35
10664468	4CL		Arabidopsis thaliana	caffeate			24 µM				Wild-type	brenda_wiley_notbl	4CL	6.2.1.12
10664468	4CL		Arabidopsis thaliana	ATP			163 µM				Wild-type	brenda_wiley_notbl	4CL	6.2.1.12
10664468	4CL		Arabidopsis thaliana	caffeate			14 µM				Lys211/Ser	brenda_wiley_notbl	4CL	6.2.1.12
10664468	4CL		Arabidopsis thaliana	ATP			151 µM				Lys211/Ser	brenda_wiley_notbl	4CL	6.2.1.12
10664468	4CL		Arabidopsis thaliana	caffeate			28 µM				Glu401/Gln	brenda_wiley_notbl	4CL	6.2.1.12
10664468	4CL		Arabidopsis thaliana	ATP			240 µM				Glu401/Gln	brenda_wiley_notbl	4CL	6.2.1.12
10664468	4CL		Arabidopsis thaliana	caffeate			18 µM				Cys403/Ala	brenda_wiley_notbl	4CL	6.2.1.12
10664468	4CL		Arabidopsis thaliana	ATP			173 µM				Cys403/Ala	brenda_wiley_notbl	4CL	6.2.1.12
10664468	4CL		Arabidopsis thaliana	caffeate			>400 µM				Arg449/Gln	brenda_wiley_notbl	4CL	6.2.1.12
10664468	4CL		Arabidopsis thaliana	ATP			1507 µM				Arg449/Gln	brenda_wiley_notbl	4CL	6.2.1.12
10664468	4CL		Arabidopsis thaliana	caffeate			5 µM				Lys457/Ser	brenda_wiley_notbl	4CL	6.2.1.12
10664468	4CL		Arabidopsis thaliana	ATP			29 µM				Lys457/Ser	brenda_wiley_notbl	4CL	6.2.1.12
10672020	HabB		Pseudomonas pseudoalcaligenes JS45	hydroxylaminobenzene			0.15 mM			['7.0']		brenda_wiley_notbl	HabB
10691985	PGAM		Trypanosoma brucei	3-phosphoglycerate			0.15 ± 0.02 mM		['25°C']	['7.4']		brenda_wiley_notbl	PGAM	5.4.2.11; 5.4.2.12
10691985	PGAM		Trypanosoma brucei	2-phosphoglycerate			0.16 ± 0.03 mM		['25°C']	['7.4']		brenda_wiley_notbl	PGAM	5.4.2.11; 5.4.2.12
107026	NADPH-cytochrome c reductase		Candida tropicalis	cytochrome c			4.55 µM		['30°C']	['7.8']		brenda_wiley_notbl	NADPH-cytochrome c reductase	1.1.1.2; 1.6.2.4
107026	NADPH-cytochrome c reductase		Candida tropicalis	NADPH			29 µM		['30°C']	['7.8']		brenda_wiley_notbl	NADPH-cytochrome c reductase	1.1.1.2; 1.6.2.4
107026	NADPH-cytochrome c reductase		Candida tropicalis	dichloroindophenol			77 µM		['30°C']	['7.8']		brenda_wiley_notbl	NADPH-cytochrome c reductase	1.1.1.2; 1.6.2.4
10712602	T4 RNA ligase		Bacteriophage T4	Gp4G			4 mM		['30°C']	['7.4']		brenda_wiley_notbl	T4 RNA ligase	6.5.1.3
10712602	T4 RNA ligase		Bacteriophage T4	Ap2Cp			0.4 mM		['30°C']	['7.4']		brenda_wiley_notbl	T4 RNA ligase	6.5.1.3
10734215	TPST		Asparagus officinalis	preprophytosulfokine-(74-87)			457 µM		['30°C']	['7.0']	Asparagus	brenda_wiley_notbl	TPST	2.8.2.20
10734215	TPST		Asparagus officinalis	preprophytosulfokine-(74-87)			71 µM		['30°C']	['7.0']	Rice	brenda_wiley_notbl	TPST	2.8.2.20
108102	Glycogen Synthase I		human	uridinediphosphoglucose			81 µM		['30°C', '37°C']	['7.4']		brenda_wiley_notbl	Glycogen Synthase I
1084291	clostripain		Clostridium histolyticum	BAE			0.174 mM		['25°C']	['7.4']		brenda_wiley_notbl	clostripain	3.4.22.8
10849007	FldA		Clostridium sporogenes	phenylpropionate		4.7 s^-1	15 µM		['20°C', '25°C']	['7.0', '8.0']		brenda_wiley_notbl	FldA	1.1.1.284; 1.19.6.1; 2.8.3.17
10849007				phenylpropionate			12 µM					brenda_wiley_notbl
10849007	FldA		Clostridium sporogenes	phenylpropionate		4.7 s^-1	9 µM		['20°C', '25°C']	['7.0', '8.0']		brenda_wiley_notbl	FldA	1.1.1.284; 1.19.6.1; 2.8.3.17
10849007	FldA		Clostridium sporogenes	cinnamoyl-CoA		4.7 s^-1	19 µM		['20°C', '25°C']	['7.0', '8.0']		brenda_wiley_notbl	FldA	1.1.1.284; 1.19.6.1; 2.8.3.17
10849007	FldA		Clostridium sporogenes	cinnamoyl-CoA		4.7 s^-1	9 µM		['20°C', '25°C']	['7.0', '8.0']		brenda_wiley_notbl	FldA	1.1.1.284; 1.19.6.1; 2.8.3.17
10849007	FldA		Clostridium sporogenes	cinnamoyl-CoA		4.7 s^-1	3 µM		['20°C', '25°C']	['7.0', '8.0']		brenda_wiley_notbl	FldA	1.1.1.284; 1.19.6.1; 2.8.3.17
10849007	FldH		Clostridium sporogenes	phenylpyruvate			20 µM		['20°C', '25°C']	['7.0', '8.0']		brenda_wiley_notbl	FldH
10849007	FldH		Clostridium sporogenes	NADH			10 µM		['20°C', '25°C']	['7.0', '8.0']		brenda_wiley_notbl	FldH
1091485	L-tryptophan indole-lyase		Escherichia coli B/lt 7-A	L-tryptophan			0.34 mM		['30°C', '37°C']	['7.0', '8.0']	immobilized	brenda_wiley_notbl	L-tryptophan indole-lyase	4.1.99.1
1091485	L-tryptophan indole-lyase		Escherichia coli B/lt 7-A	L-tryptophan			0.33 mM		['30°C', '37°C']	['7.0', '8.0']		brenda_wiley_notbl	L-tryptophan indole-lyase	4.1.99.1
1091485	P-tyrosinase		Escherichia intermedia	L-tyrosine			0.27 mM		['30°C', '37°C']	['7.0', '8.0']	immobilized	brenda_wiley_notbl	P-tyrosinase
1091485	P-tyrosinase		Escherichia intermedia	L-tyrosine			0.23 mM		['30°C', '37°C']	['7.0', '8.0']		brenda_wiley_notbl	P-tyrosinase
1091485	P-tyrosinase		Escherichia intermedia	pyridoxal-P			5.0 µM		['30°C', '37°C']	['7.0', '8.0']	immobilized	brenda_wiley_notbl	P-tyrosinase
1091485	P-tyrosinase		Escherichia intermedia	pyridoxal-P			1.3 µM		['30°C', '37°C']	['7.0', '8.0']		brenda_wiley_notbl	P-tyrosinase
1091485	L-tryptophan indole-lyase		Escherichia coli B/lt 7-A	pyridoxal-P			1.2 µM		['30°C', '37°C']	['7.0', '8.0']	immobilized	brenda_wiley_notbl	L-tryptophan indole-lyase	4.1.99.1
1091485	L-tryptophan indole-lyase		Escherichia coli B/lt 7-A	pyridoxal-P			1.1 µM		['30°C', '37°C']	['7.0', '8.0']		brenda_wiley_notbl	L-tryptophan indole-lyase	4.1.99.1
10951215	CphA		Anabaena variabilis ATCC 29413	L-aspartic acid			15 µM		['room temperature']	['8.0']		brenda_wiley_notbl	CphA	3.5.2.6; 6.3.2.29; 6.3.2.30
10951215	CphA		Anabaena variabilis ATCC 29413	L-arginine			15 µM		['room temperature']	['8.0']		brenda_wiley_notbl	CphA	3.5.2.6; 6.3.2.29; 6.3.2.30
10951215	CphA		Anabaena variabilis ATCC 29413	L-lysine			15 µM		['room temperature']	['8.0']		brenda_wiley_notbl	CphA	3.5.2.6; 6.3.2.29; 6.3.2.30
10996306	VAO		Penicillium simplicissimum	4-ethylphenol		2.5 s^-1	9 µM		['25°C']	['7.5']	wild type	brenda_wiley_notbl	VAO	1.1.3.13; 1.1.3.38; 1.1.3.7
10996306	VAO		Penicillium simplicissimum	4-n-propylphenol		4.2 s^-1	4 µM		['25°C']	['7.5']	wild type	brenda_wiley_notbl	VAO	1.1.3.13; 1.1.3.38; 1.1.3.7
10996306	VAO		Penicillium simplicissimum	4-isopropylphenol		1.3 s^-1	16 µM		['25°C']	['7.5']	wild type	brenda_wiley_notbl	VAO	1.1.3.13; 1.1.3.38; 1.1.3.7
10996306	VAO		Penicillium simplicissimum	4-n-butylphenol		1.2 s^-1	2 µM		['25°C']	['7.5']	wild type	brenda_wiley_notbl	VAO	1.1.3.13; 1.1.3.38; 1.1.3.7
10996306	VAO		Penicillium simplicissimum	4-sec-butylphenol		0.5 s^-1	72 µM		['25°C']	['7.5']	wild type	brenda_wiley_notbl	VAO	1.1.3.13; 1.1.3.38; 1.1.3.7
10996306	VAO		Penicillium simplicissimum	4-ethylphenol		0.17 s^-1	48 µM		['25°C']	['7.5']	Asp170Glu	brenda_wiley_notbl	VAO	1.1.3.13; 1.1.3.38; 1.1.3.7
10996306	VAO		Penicillium simplicissimum	4-n-propylphenol		0.26 s^-1	10 µM		['25°C']	['7.5']	Asp170Glu	brenda_wiley_notbl	VAO	1.1.3.13; 1.1.3.38; 1.1.3.7
10996306	VAO		Penicillium simplicissimum	4-isopropylphenol		0.13 s^-1	88 µM		['25°C']	['7.5']	Asp170Glu	brenda_wiley_notbl	VAO	1.1.3.13; 1.1.3.38; 1.1.3.7
10996306	VAO		Penicillium simplicissimum	4-n-butylphenol		0.12 s^-1	6 µM		['25°C']	['7.5']	Asp170Glu	brenda_wiley_notbl	VAO	1.1.3.13; 1.1.3.38; 1.1.3.7
10996306	VAO		Penicillium simplicissimum	4-sec-butylphenol		0.05 s^-1	75 µM		['25°C']	['7.5']	Asp170Glu	brenda_wiley_notbl	VAO	1.1.3.13; 1.1.3.38; 1.1.3.7
10996306	VAO		Penicillium simplicissimum	4-isopropylphenol		0.18 s^-1	26 µM		['25°C']	['7.5']	Asp170Ser	brenda_wiley_notbl	VAO	1.1.3.13; 1.1.3.38; 1.1.3.7
10996306	VAO		Penicillium simplicissimum	4-sec-butylphenol		0.09 s^-1	62 µM		['25°C']	['7.5']	Asp170Ser	brenda_wiley_notbl	VAO	1.1.3.13; 1.1.3.38; 1.1.3.7
10996306	VAO		Penicillium simplicissimum	p-cresol		0.005 s^-1			['25°C']	['7.5']	Wild-type	brenda_wiley_notbl	VAO	1.1.3.13; 1.1.3.38; 1.1.3.7
10996306				p-cresol		0.0002 s^-1					Asp170Glu	brenda_wiley_notbl
10996306	VAO		Penicillium simplicissimum	4-ethylphenol		0.0001 s^-1			['25°C']	['7.5']	Asp170Ser	brenda_wiley_notbl	VAO	1.1.3.13; 1.1.3.38; 1.1.3.7
10996306	VAO		Penicillium simplicissimum	4-n-propylphenol		0.0002 s^-1			['25°C']	['7.5']	Asp170Ser	brenda_wiley_notbl	VAO	1.1.3.13; 1.1.3.38; 1.1.3.7
10996306	VAO		Penicillium simplicissimum	4-n-butylphenol		0.0001 s^-1			['25°C']	['7.5']	Asp170Ser	brenda_wiley_notbl	VAO	1.1.3.13; 1.1.3.38; 1.1.3.7
10998052	putidamonooxin		Pseudomonas putida	4-methylbenzoate			6.2 ± 1.7 µM		['30°C']	['8.0']		brenda_wiley_notbl	putidamonooxin
10998052	putidamonooxin		Pseudomonas putida	4-trifluoromethylbenzoate			14.4 ± 2.4 µM		['30°C']	['8.0']		brenda_wiley_notbl	putidamonooxin
10998052	putidamonooxin		Pseudomonas putida	benzoate			36.7 ± 6.4 µM		['30°C']	['8.0']		brenda_wiley_notbl	putidamonooxin
10998052	putidamonooxin		Pseudomonas putida	4-methylbenzoate			9 ± 5 µM		['30°C']	['8.0']		brenda_wiley_notbl	putidamonooxin
10998052	putidamonooxin		Pseudomonas putida	4-trifluoromethylbenzoate			24 ± 14 µM		['30°C']	['8.0']		brenda_wiley_notbl	putidamonooxin
10998052	putidamonooxin		Pseudomonas putida	benzoate			55 ± 30 µM		['30°C']	['8.0']		brenda_wiley_notbl	putidamonooxin
10998181	MalDH		Methanococcus jannaschii	NADPH			20 µM		['70°C']	['8']		brenda_wiley_notbl	MalDH	1.1.1.37
10998181	MalDH		Methanococcus jannaschii	NADH			140 µM		['70°C']	['8']		brenda_wiley_notbl	MalDH	1.1.1.37
10998181	MalDH		Methanococcus jannaschii	oxaloacetate			60 µM		['70°C']	['8']		brenda_wiley_notbl	MalDH	1.1.1.37
1100398	PGM		Saccharomyces cerevisiae	glucose 1-phosphate			2.34 x 10^-5 M		['23°C', '25°C', '30°C']	['7.4']		brenda_wiley_notbl	PGM	5.4.2.11; 5.4.2.12; 5.4.2.2
1100398	PGM		Saccharomyces cerevisiae	glucose 1,6-bisphosphate			2.24 x 10^-5 M		['23°C', '25°C', '30°C']	['7.4']		brenda_wiley_notbl	PGM	5.4.2.11; 5.4.2.12; 5.4.2.2
1100400	LeuRS		Candida utilis	L-leucine		1430 min^-1	30 µM		['30°C']	['8.0']		brenda_wiley_notbl	LeuRS	6.1.1.4
1100400	LeuRS		Candida utilis	ATP			600 µM		['30°C']	['8.0']		brenda_wiley_notbl	LeuRS	6.1.1.4
1100400	LeuRS		Candida utilis	yeast leucine tRNA			0.1 µM		['30°C']	['8.0']		brenda_wiley_notbl	LeuRS	6.1.1.4
1104357	RpiA		Escherichia coli K12	ribose 5-phosphate			4.4 ± 0.5 mM		['37°C']	['7.5']		brenda_wiley_notbl	RpiA	5.3.1.6
1104357	RpiA		Escherichia coli K12	ribose 5-phosphate			5.3 ± 0.3 mM		['37°C']	['7.5']		brenda_wiley_notbl	RpiA	5.3.1.6
1104357	RpiB		Escherichia coli K12	ribose 5-phosphate			0.83 ± 0.13 mM		['37°C']	['7.5']		brenda_wiley_notbl	RpiB	5.3.1.34; 5.3.1.6
1104357	RpiB		Escherichia coli K12	ribose 5-phosphate			0.80 ± 0.18 mM		['37°C']	['7.5']		brenda_wiley_notbl	RpiB	5.3.1.34; 5.3.1.6
1104357	RpiB		Escherichia coli K12	ribose 5-phosphate			0.53 ± 0.29 mM		['37°C']	['7.5']		brenda_wiley_notbl	RpiB	5.3.1.34; 5.3.1.6
1104357	RpiB		Escherichia coli K12	ribose 5-phosphate			0.50 ± 0.12 mM		['37°C']	['7.5']		brenda_wiley_notbl	RpiB	5.3.1.34; 5.3.1.6
110588	AdoMet hydrolase		Bacteriophage T3	S-adenosylmethionine			0.2 mM		['30°C']	['7.0']	wild-type	brenda_wiley_notbl	AdoMet hydrolase	3.13.2.2
11078894	trypsin		bovine	PAR-2 fluorescent quenched peptide substrate		372.0 s^-1	13.5 µM	27.6 µM^-1 s^-1	['37°C']	['7.4', '7.5']		brenda_wiley_notbl	trypsin	3.4.21.4; 3.4.4.4
11078894	tryptase		human	PAR-2 fluorescent quenched peptide substrate		426.0 s^-1	29.1 µM	14.6 µM^-1 s^-1	['37°C']	['7.4', '7.5']		brenda_wiley_notbl	tryptase	3.4.21.4; 3.4.21.59
11078894	acrosin		boar	PAR-2 fluorescent quenched peptide substrate		320.0 s^-1	22.0 µM	14.6 µM^-1 s^-1	['37°C']	['7.4', '7.5']		brenda_wiley_notbl	acrosin	3.4.21.10; 3.4.21.4; 3.4.21.10
11094156	IPNS		Aspergillus nidulans	ACV		4.1 ± 0.11 s^-1	120 ± 10 µM		['30°C']	['7.0']		brenda_wiley_notbl	IPNS	1.21.3.1
11094156	IPNS		Aspergillus nidulans	ACV		0.2 s^-1	1220 µM		['30°C']	['7.0']		brenda_wiley_notbl	IPNS	1.21.3.1
11172808	SAGPPase1		Hordeum vulgare	ADPglucose			0.8 mM					brenda_wiley_notbl	SAGPPase1	3.6.1.9
11172808	SAGPPase1		Hordeum vulgare	CDPglucose			1.4 mM					brenda_wiley_notbl	SAGPPase1	3.6.1.9
11172808	SAGPPase1		Hordeum vulgare	UDPglucose			1.9 mM					brenda_wiley_notbl	SAGPPase1	3.6.1.9
11172808	SAGPPase1		Hordeum vulgare	ADPribose			0.5 mM					brenda_wiley_notbl	SAGPPase1	3.6.1.9
11172808	SAGPPase1		Hordeum vulgare	bis-PNPP			1.2 mM					brenda_wiley_notbl	SAGPPase1	3.6.1.9
11179970	myrosinase		Brevicoryne brassicae	sinigrin		36 s^-1	0.41 mM		['37°C']	['4.5']		brenda_wiley_notbl	myrosinase	3.2.1.147
11179970	myrosinase		Brevicoryne brassicae	glucotropaeolin		22.8 s^-1	0.52 mM		['37°C']	['4.5']		brenda_wiley_notbl	myrosinase	3.2.1.147
11185964	α-N-acetylgalactosaminidase		Clostridium perfringens	PNP-N-acetyl-α-D-galactosaminide			1.35 mM		['37°C']	['6.5', '7.0']		brenda_wiley_notbl	α-N-acetylgalactosaminidase
11185964	α-N-acetylgalactosaminidase		Clostridium perfringens	ONP-N-acetyl-α-D-galactosaminide			1.58 mM		['37°C']	['6.5', '7.0']		brenda_wiley_notbl	α-N-acetylgalactosaminidase
11231285	IVD		Solanum tuberosum	isovaleryl-CoA			30 ± 15 µM					brenda_wiley_notbl	IVD	1.3.8.4
11231285	IVD		Solanum tuberosum	isovaleryl-CoA			30 ± 15 µM					brenda_wiley_notbl	IVD	1.3.8.4
11231285	IVD		Solanum tuberosum	isovaleryl-CoA			16 µM					brenda_wiley_notbl	IVD	1.3.8.4
11231285	IVD		Solanum tuberosum	isovaleryl-CoA			47 µM					brenda_wiley_notbl	IVD	1.3.8.4
11231285	IVD		Solanum tuberosum	isobutyryl-CoA			790 µM					brenda_wiley_notbl	IVD	1.3.8.4
11231302	LipDH		porcine heart	ubiquinone		5 min^-1			['37°C']	['7.45']		brenda_wiley_notbl	LipDH	1.8.1.4
11231302	LipDH		porcine heart	ubiquinone		1.2 min^-1			['37°C']	['7.45']	without zinc	brenda_wiley_notbl	LipDH	1.8.1.4
11240138	TyrRZ		Acidithiobacillus ferrooxidans	tyrosine		5.29 s^-1	21 µM	0.25 mM^-1 s^-1				brenda_wiley_notbl	TyrRZ	6.1.1.1
11240138	TyrRZ		Acidithiobacillus ferrooxidans	ATP		5.29 s^-1	0.07 mM	75.6 mM^-1 s^-1				brenda_wiley_notbl	TyrRZ	6.1.1.1
11240138	TyrRZ		Acidithiobacillus ferrooxidans	tRNA^Tyr		7.7 s^-1	2.54 µM	3.03 x 10^6 M^-1 s^-1				brenda_wiley_notbl	TyrRZ	6.1.1.1
11240138	TyrRZ		Acidithiobacillus ferrooxidans	tyrosine		7.2 s^-1	24 µM	1.94 x 10^6 M^-1 s^-1			H306A	brenda_wiley_notbl	TyrRZ	6.1.1.1
11240138	TyrRZ		Acidithiobacillus ferrooxidans	tRNA^Tyr		7.2 s^-1	3.96 µM	1.82 x 10^6 M^-1 s^-1			H306A	brenda_wiley_notbl	TyrRZ	6.1.1.1
11240138	TyrRZ		Acidithiobacillus ferrooxidans	tRNA^Tyr			19.9 µM				S356A	brenda_wiley_notbl	TyrRZ	6.1.1.1
11240138	TyrRZ		Acidithiobacillus ferrooxidans	tyrosine			12 µM				K395N	brenda_wiley_notbl	TyrRZ	6.1.1.1
11240138	TyrRZ		Acidithiobacillus ferrooxidans	ATP			0.13 mM				K395N	brenda_wiley_notbl	TyrRZ	6.1.1.1
11240138	TyrRZ		Acidithiobacillus ferrooxidans	tRNA^Tyr			36.7 µM				K395N	brenda_wiley_notbl	TyrRZ	6.1.1.1
11240138	TyrRS		Bacillus stearothermophilus	tyrosine		7.6 s^-1	2.4 µM	32 x 10^6 M^-1 s^-1				brenda_wiley_notbl	TyrRS	6.1.1.1; 6.3.2.24
11240138	TyrRS		Bacillus stearothermophilus	ATP		7.6 s^-1	0.9 mM	8.4 x 10^6 M^-1 s^-1				brenda_wiley_notbl	TyrRS	6.1.1.1; 6.3.2.24
11240138	TyrRS		Bacillus stearothermophilus	tRNA^Tyr		1.2 s^-1	1.4 µM	0.86 x 10^6 M^-1 s^-1				brenda_wiley_notbl	TyrRS	6.1.1.1; 6.3.2.24
11240138	TyrRS			tyrosine		1.2 s^-1	2.0 µM					brenda_wiley_notbl	TyrRS	6.1.1.1; 6.3.2.24
11240138	TyrRS			ATP		1.2 s^-1	2.2 mM					brenda_wiley_notbl	TyrRS	6.1.1.1; 6.3.2.24
11240138	TyrRZ			tyrosine		7.7 s^-1	26.8 µM					brenda_wiley_notbl	TyrRZ	6.1.1.1
11240138	TyrRZ			ATP		7.7 s^-1	0.13 mM					brenda_wiley_notbl	TyrRZ	6.1.1.1
11240138	TyrRZ			tyrosine		1.63 s^-1	24 µM	0.068 x 10^6 M^-1 s^-1			H306A	brenda_wiley_notbl	TyrRZ	6.1.1.1
11240138	TyrRZ			ATP		1.63 s^-1	0.035 mM	46.6 x 10^6 M^-1 s^-1			H306A	brenda_wiley_notbl	TyrRZ	6.1.1.1
11240138	TyrRZ			tyrosine		4.28 s^-1	21.6 µM	0.198 x 10^6 M^-1 s^-1			S356A	brenda_wiley_notbl	TyrRZ	6.1.1.1
11240138	TyrRZ			ATP		4.28 s^-1	0.094 mM	45.53 x 10^6 M^-1 s^-1			S356A	brenda_wiley_notbl	TyrRZ	6.1.1.1
11240138	TyrRZ			tyrosine			12 µM				K395N	brenda_wiley_notbl	TyrRZ	6.1.1.1
11248687	LAAO		Calloselasma rhodostoma	L-leucine		19.4 s^-1	0.56 mM		['25°C']	['7.8']		brenda_wiley_notbl	LAAO	1.4.3.2
11248687	LAAO		Calloselasma rhodostoma	L-leucine		3.3 s^-1	0.63 mM		['25°C']	['7.8']		brenda_wiley_notbl	LAAO	1.4.3.2
11274461	Tk-RNase HII		Thermococcus kodakaraensis	DNA/RNA hybrid		1.0 s^-1	0.093 µM			['8.0']	wild-type	brenda_wiley_notbl	Tk-RNase HII	3.1.26.4
11274461	Tk-RNase HII		Thermococcus kodakaraensis	DNA/RNA hybrid		<0.001 s^-1				['8.0']	D7A	brenda_wiley_notbl	Tk-RNase HII	3.1.26.4
11274461	Tk-RNase HII		Thermococcus kodakaraensis	DNA/RNA hybrid		0.0015 s^-1	1.18 µM			['8.0']	E8A	brenda_wiley_notbl	Tk-RNase HII	3.1.26.4
11274461	Tk-RNase HII		Thermococcus kodakaraensis	DNA/RNA hybrid		<0.001 s^-1				['8.0']	D105A	brenda_wiley_notbl	Tk-RNase HII	3.1.26.4
11274461	Tk-RNase HII		Thermococcus kodakaraensis	DNA/RNA hybrid		0.24 s^-1	1.40 µM			['8.0']	H132A	brenda_wiley_notbl	Tk-RNase HII	3.1.26.4
11274461	Tk-RNase HII		Thermococcus kodakaraensis	DNA/RNA hybrid		0.0020 s^-1	0.538 µM			['8.0']	D135A	brenda_wiley_notbl	Tk-RNase HII	3.1.26.4
11274461	Tk-RNase HII		Thermococcus kodakaraensis	DNA/RNA hybrid		1.15 s^-1	0.0974 µM			['8.0']	Tk-RNase HII-217	brenda_wiley_notbl	Tk-RNase HII	3.1.26.4
11274461	Tk-RNase HII		Thermococcus kodakaraensis	DNA/RNA hybrid		1.60 s^-1	0.190 µM			['8.0']	Tk-RNase HII-213	brenda_wiley_notbl	Tk-RNase HII	3.1.26.4
11274461	Tk-RNase HII		Thermococcus kodakaraensis	DNA/RNA hybrid		1.41 s^-1	1.55 µM			['8.0']	Tk-RNase HII-207	brenda_wiley_notbl	Tk-RNase HII	3.1.26.4
11274461	Tk-RNase HII		Thermococcus kodakaraensis	DNA/RNA hybrid		0.18 s^-1	8.37 µM			['8.0']	Tk-RNase HII-203	brenda_wiley_notbl	Tk-RNase HII	3.1.26.4
11274461	Tk-RNase HII		Thermococcus kodakaraensis	DNA/RNA hybrid		<0.001 s^-1				['8.0']	Tk-RNase HII-198	brenda_wiley_notbl	Tk-RNase HII	3.1.26.4
11298769	CaNag5p		Candida albicans	N-acetylglucosamine		107.8 s^-1	375.5 µM		['37°C']	['7.5']		brenda_wiley_notbl	CaNag5p	2.7.1.59
11298769	HsGlcNAcK		Homo sapiens	N-acetylglucosamine		116.8 s^-1	445.0 µM		['37°C']	['7.5']		brenda_wiley_notbl	HsGlcNAcK
11298769	CaNag5p		Candida albicans	glucose			482.5 µM		['37°C']	['7.5']		brenda_wiley_notbl	CaNag5p	2.7.1.59
11298769	CaNag5p		Candida albicans	mannose			426 µM		['37°C']	['7.5']		brenda_wiley_notbl	CaNag5p	2.7.1.59
11358525	AdhA		Pyrococcus furiosus	2-pentanol			60.8 ± 2.9 mM	0.3 s^-1 mM^-1	['70°C']	['10.5 for oxidation', '7.0 for reduction']		brenda_wiley_notbl	AdhA	1.1.1.1; 1.1.1.195; 1.1.1.2; 1.1.1.21; 1.1.1.352; 1.1.1.71; 1.1.5.11; 1.1.5.5; 1.14.14.116
11358525	AdhA		Pyrococcus furiosus	pyruvaldehyde			3.3 ± 0.2 mM	4.2 s^-1 mM^-1	['70°C']	['10.5 for oxidation', '7.0 for reduction']		brenda_wiley_notbl	AdhA	1.1.1.1; 1.1.1.195; 1.1.1.2; 1.1.1.21; 1.1.1.352; 1.1.1.71; 1.1.5.11; 1.1.5.5; 1.14.14.116
11358525	AdhA			NADH			0.08 ± 0.01 mM					brenda_wiley_notbl	AdhA	1.1.1.1; 1.1.1.195; 1.1.1.2; 1.1.1.21; 1.1.1.352; 1.1.1.71; 1.1.5.11; 1.1.5.5; 1.14.14.116
11389720	IspF		Plasmodium falciparum	4-diphosphocytidyl-2C-methyl-D-erythritol 2-phosphate			252 µM		['37°C']	['7.0']		brenda_wiley_notbl	IspF	4.6.1.12
11389739	BAS		Rheum palmatum	4-coumaroyl-CoA		1.79 min^-1	10.0 µM		['30°C']	['8.0-8.8']		brenda_wiley_notbl	BAS
11453995	MalFGK		Thermococcus litoralis	trehalose			20 nM					brenda_wiley_notbl	MalFGK
11453995	MalFGK		Thermococcus litoralis	maltose			20 nM					brenda_wiley_notbl	MalFGK
11453995	MalK		Thermococcus litoralis	ATP			150 µM		['70°C', '80°C']	['7.5']		brenda_wiley_notbl	MalK	7.5.2.1
11453995	MalFGK		Thermococcus litoralis	ATP			162 µM		['70°C', '80°C']	['7.5']		brenda_wiley_notbl	MalFGK
11457449	PfTIM		Plasmodium falciparum	glyceraldehyde 3-phosphate		2.68 ± 0.84 × 10^5 min^-1	0.35 ± 0.16 mM		['room temperature']	['7.6']	wild-type	brenda_wiley_notbl	PfTIM	5.3.1.1
11457449	PfTIM		Plasmodium falciparum	glyceraldehyde 3-phosphate		1.45 ± 0.34 × 10^5 min^-1	0.33 ± 0.15 mM		['room temperature']	['7.6']	Y74C	brenda_wiley_notbl	PfTIM	5.3.1.1
11457449	PfTIM		Plasmodium falciparum	glyceraldehyde 3-phosphate		0.071 ± 0.016 × 10^5 min^-1	0.34 ± 0.076 mM		['room temperature']	['7.6']	Y74G	brenda_wiley_notbl	PfTIM	5.3.1.1
11470266	OST		Pig (Sus scrofa)	N-benzoyl-Asn-Gly-Thr-NHCH3			0.16 mM		['25°C']	['7.2']		brenda_wiley_notbl	OST	2.4.99.18; 2.4.99.19
11470266	OST		Pig (Sus scrofa)	N-benzoyl-Asn-Gly-Ser-NHCH3			0.6 mM		['25°C']	['7.2']		brenda_wiley_notbl	OST	2.4.99.18; 2.4.99.19
11470266	OST		Pig (Sus scrofa)	N-benzoyl-Asn-Gly-Cys-NH2			>15 mM		['25°C']	['7.2']		brenda_wiley_notbl	OST	2.4.99.18; 2.4.99.19
11470266	OST		Pig (Sus scrofa)	N-benzoyl-Asn-Gly-(2S,3R)-L-threo-Hnv-NHCH3			4.3 mM		['25°C']	['7.2']		brenda_wiley_notbl	OST	2.4.99.18; 2.4.99.19
11470266	OST		Pig (Sus scrofa)	N-benzoyl-Asn-Gly-(2R,3R)-D-allo-Thr-NHCH3			12.5 mM		['25°C']	['7.2']		brenda_wiley_notbl	OST	2.4.99.18; 2.4.99.19
1149736	NPP		Rattus norvegicus (Rat)	p-nitrophenyl-thymidine 5'-monophosphate			1.5 x 10^4 M			['9.0']	plasma membrane	brenda_wiley_notbl	NPP	3.1.3.16; 3.1.4.1; 3.6.1.9
1149736	NPP		Rattus norvegicus (Rat)	p-nitrophenyl-thymidine 5'-monophosphate			1.3 x 10^4 M			['9.0']	endoplasmic reticulum	brenda_wiley_notbl	NPP	3.1.3.16; 3.1.4.1; 3.6.1.9
1149736	NPP		Rattus norvegicus (Rat)	UDPG			2.4 x 10^4 M			['9.0']	plasma membrane	brenda_wiley_notbl	NPP	3.1.3.16; 3.1.4.1; 3.6.1.9
1149736							2.4 x 10^4 M					brenda_wiley_notbl
1149736	NPP		Rattus norvegicus (Rat)	UDPG			1.4 x 10^4 M			['9.0']	endoplasmic reticulum	brenda_wiley_notbl	NPP	3.1.3.16; 3.1.4.1; 3.6.1.9
1149736	NPP		Rattus norvegicus (Rat)	NAD			2.8 x 10^4 M			['9.0']	plasma membrane	brenda_wiley_notbl	NPP	3.1.3.16; 3.1.4.1; 3.6.1.9
1149736	NPP		Rattus norvegicus (Rat)	NAD			2.4 x 10^4 M			['9.0']	endoplasmic reticulum	brenda_wiley_notbl	NPP	3.1.3.16; 3.1.4.1; 3.6.1.9
1149736	NPP		Rattus norvegicus (Rat)	NADH			2.0 x 10^4 M			['9.0']	plasma membrane	brenda_wiley_notbl	NPP	3.1.3.16; 3.1.4.1; 3.6.1.9
1149736	NPP		Rattus norvegicus (Rat)	NADH			1.7 x 10^4 M			['9.0']	endoplasmic reticulum	brenda_wiley_notbl	NPP	3.1.3.16; 3.1.4.1; 3.6.1.9
1149736	NPP		Rattus norvegicus (Rat)	UTP			3.0 x 10^4 M			['9.0']	plasma membrane	brenda_wiley_notbl	NPP	3.1.3.16; 3.1.4.1; 3.6.1.9
1149736	NPP		Rattus norvegicus (Rat)	ATP			2.8 x 10^4 M			['9.0']	plasma membrane	brenda_wiley_notbl	NPP	3.1.3.16; 3.1.4.1; 3.6.1.9
1149736	NPP		Rattus norvegicus (Rat)	ATP			0.7 x 10^4 M			['9.0']	endoplasmic reticulum	brenda_wiley_notbl	NPP	3.1.3.16; 3.1.4.1; 3.6.1.9
11513863	L-glucuronidase		Homo sapiens	kaempferol-3-O-glucuronide		0.65 s^-1	25 ± 4 µM	26.0 × 10^3 M^-1 s^-1	['37°C']	['7.2']	recombinant	brenda_wiley_notbl	L-glucuronidase
11513863	L-glucuronidase		Homo sapiens	quercetin-7-O-glucuronide		1.65 s^-1	237 ± 30 µM	6.9 × 10^3 M^-1 s^-1	['37°C']	['7.2']	recombinant	brenda_wiley_notbl	L-glucuronidase
11513863	L-glucuronidase		Homo sapiens	quercetin-3-O-glucuronide		1.90 s^-1	167 ± 15 µM	11.4 × 10^3 M^-1 s^-1	['37°C']	['7.2']	recombinant	brenda_wiley_notbl	L-glucuronidase
11513863	L-glucuronidase		Homo sapiens	quercetin-4'-O-glucuronide		0.26 s^-1	48 ± 11 µM	5.4 × 10^3 M^-1 s^-1	['37°C']	['7.2']	recombinant	brenda_wiley_notbl	L-glucuronidase
11513863	L-glucuronidase		Homo sapiens	daidzein-7-O-glucuronide		1.07 s^-1	272 ± 30 µM	3.9 × 10^3 M^-1 s^-1	['37°C']	['7.2']	recombinant	brenda_wiley_notbl	L-glucuronidase
11513863	L-glucuronidase		Homo sapiens	equol-7-O-glucuronide		0.35 s^-1	266 ± 33 µM	1.3 × 10^3 M^-1 s^-1	['37°C']	['7.2']	recombinant	brenda_wiley_notbl	L-glucuronidase
11513863	L-glucuronidase		Homo sapiens	p-nitrophenol glucuronide		0.67 s^-1	1400 ± 415 µM	47 M^-1 s^-1	['37°C']	['7.2']	recombinant	brenda_wiley_notbl	L-glucuronidase
11532010	glycolate: NAD oxidoreductase		Thermococcus litoralis	glyoxylate			0.73 mM		['50°C', '90°C']	['6.5']		brenda_wiley_notbl	glycolate: NAD oxidoreductase
11532010	glycolate: NAD oxidoreductase		Thermococcus litoralis	hydroxypyruvate			1.3 mM		['50°C', '90°C']	['6.5']		brenda_wiley_notbl	glycolate: NAD oxidoreductase
11532010	glycolate: NAD oxidoreductase		Thermococcus litoralis	NADH			0.067 mM		['50°C', '90°C']	['6.5']		brenda_wiley_notbl	glycolate: NAD oxidoreductase
11606206	AP-P		Caenorhabditis elegans	bradykinin			45 µM		['35°C']	['7.0-8.0']		brenda_wiley_notbl	AP-P	3.4.11.9
116848	β-Gal		Aspergillus niger	lactose			85 mM		['30°C']	['3.5']	form 1	brenda_wiley_notbl	β-Gal
116848	β-Gal		Aspergillus niger	lactose			105 mM		['30°C']	['3.5']	form 2	brenda_wiley_notbl	β-Gal
116848	β-Gal		Aspergillus niger	lactose			125 mM		['30°C']	['3.5']	form 3	brenda_wiley_notbl	β-Gal
116848	β-Gal		Aspergillus niger	o-nitrophenyl-β-D-galactopyranoside			2.35 mM		['30°C']	['3.5']	form 1	brenda_wiley_notbl	β-Gal
116848	β-Gal		Aspergillus niger	o-nitrophenyl-β-D-galactopyranoside			2.36 mM		['30°C']	['3.5']	form 2	brenda_wiley_notbl	β-Gal
116848	β-Gal		Aspergillus niger	o-nitrophenyl-β-D-galactopyranoside			2.38 mM		['30°C']	['3.5']	form 3	brenda_wiley_notbl	β-Gal
116850	PTCase		Streptococcus faecalis	putrescine			0.029 mM		['37°C']	['7.0']		brenda_wiley_notbl	PTCase	2.1.3.6
116850	PTCase		Streptococcus faecalis	cadaverine			7.7 mM		['37°C']	['7.0']		brenda_wiley_notbl	PTCase	2.1.3.6
116850	PTCase		Streptococcus faecalis	ornithine			13.0 mM		['37°C']	['7.0']		brenda_wiley_notbl	PTCase	2.1.3.6
116850	PTCase		Streptococcus faecalis	spermidine			19.7 mM		['37°C']	['7.0']		brenda_wiley_notbl	PTCase	2.1.3.6
116850	PTCase		Streptococcus faecalis	spermine			0.35 mM		['37°C']	['7.0']		brenda_wiley_notbl	PTCase	2.1.3.6
116850	PTCase		Streptococcus faecalis	1,6-diaminohexane			6.6 mM		['37°C']	['7.0']		brenda_wiley_notbl	PTCase	2.1.3.6
116850	PTCase		Streptococcus faecalis	1,3-diaminopropane			2.9 mM		['37°C']	['7.0']		brenda_wiley_notbl	PTCase	2.1.3.6
11696374	DES		Solanum tuberosum	9-hydroperoxy linoleic acid			17.4 µM			['6.5']		brenda_wiley_notbl	DES	1.14.19.12; 4.2.1.121
11696374	DES		Solanum tuberosum	9-hydroperoxy linolenic acid			26.1 µM			['6.5']		brenda_wiley_notbl	DES	1.14.19.12; 4.2.1.121
11707262	cytochrome cbb3		Pseudomonas stutzeri	oxygen		180 ± 50 s^-1			['4°C']	['7.5']		brenda_wiley_notbl	cytochrome cbb3	7.1.1.9
11742123	MeHNL		Manihot esculenta	acetone cyanohydrin			67 mM			['5.2']		brenda_wiley_notbl	MeHNL	4.1.2.47
11742123	MeHNL		Manihot esculenta	acetone cyanohydrin			150 mM			['5.2']	W128A	brenda_wiley_notbl	MeHNL	4.1.2.47
11742123	MeHNL		Manihot esculenta	mandelonitrile			30 mM			['5.2']		brenda_wiley_notbl	MeHNL	4.1.2.47
11742123	MeHNL		Manihot esculenta	mandelonitrile			4.5 mM			['5.2']	W128A	brenda_wiley_notbl	MeHNL	4.1.2.47
11742123	MeHNL		Manihot esculenta	4-hydroxymandelonitrile			0.625 mM			['5.2']	W128A	brenda_wiley_notbl	MeHNL	4.1.2.47
11856322	BChE		Homo sapiens	butyrylthiocholine		28000 min^-1	25.6 ± 0.4 µM		['25°C']	['7.0']	4sugOff17/455/481/486 BChED	brenda_wiley_notbl	BChE	1.14.13.81; 1.21.98.3; 3.1.1.7; 3.1.1.8; 3.1.1.84
11895433	LAP-A		Solanum lycopersicum (tomato)	Leu-Gly		120 s^-1	1.8 mM		['37°C']	['9.2']	wild-type	brenda_wiley_notbl	LAP-A	3.4.11.1; 3.4.11.7
11895433	LAP-A		Solanum lycopersicum (tomato)	Leu-Gly		108 s^-1	2.0 mM		['37°C']	['9.2']	E429D	brenda_wiley_notbl	LAP-A	3.4.11.1; 3.4.11.7
11895433	LAP-A		Solanum lycopersicum (tomato)	Leu-Gly		30 s^-1	5.1 mM		['37°C']	['9.2']	R431K	brenda_wiley_notbl	LAP-A	3.4.11.1; 3.4.11.7
11918670	Gm18-methylase		Thermus thermophilus HB8	tRNA			10 nM		['60°C']			brenda_wiley_notbl	Gm18-methylase
11927571	IDH			isocitrate								brenda_wiley_notbl	IDH	1.1.1.18; 1.1.1.369; 1.1.1.41; 1.1.1.42; 1.1.1.80
11943176	SKI-1		Homo sapiens	Lassa virus glycoprotein C			4.4 µM	43.8 h^-1 µM^-1	['37°C']	['7.4']		brenda_wiley_notbl	SKI-1	3.4.21.112
11943176	SKI-1		Homo sapiens	hproSKI-1			0.96 µM	4.45 h^-1 µM^-1	['37°C']	['7.4']		brenda_wiley_notbl	SKI-1	3.4.21.112
11943176	SKI-1		Homo sapiens	hproSKI-1			4.28 µM	0.44 h^-1 µM^-1	['37°C']	['7.4']		brenda_wiley_notbl	SKI-1	3.4.21.112
11943176	SKI-1		Homo sapiens	hproSKI-1			23.08 µM	0.25 h^-1 µM^-1	['37°C']	['7.4']		brenda_wiley_notbl	SKI-1	3.4.21.112
11943176	SKI-1		Homo sapiens	hproSKI-1			20.02 µM	0.17 h^-1 µM^-1	['37°C']	['7.4']		brenda_wiley_notbl	SKI-1	3.4.21.112
11943176	SKI-1		Homo sapiens	Hong Kong virus glycoprotein			27.87 µM	0.085 h^-1 µM^-1	['37°C']	['7.4']		brenda_wiley_notbl	SKI-1	3.4.21.112
11945670	MGS		Escherichia coli	dihydroxyacetone phosphate			0.5 mM		['30°C']	['7.0']		brenda_wiley_notbl	MGS	2.4.1.269; 2.4.1.336; 2.4.1.337; 2.4.1.46; 4.2.3.3
11945950	sucrose synthase		Jerusalem artichoke (Helianthus tuberosus)	sucrose			56 mM		['30°C']	['7.2']	form A	brenda_wiley_notbl	sucrose synthase	2.4.1.13; 2.4.1.13
11945950	sucrose synthase		Jerusalem artichoke (Helianthus tuberosus)	sucrose			200 mM		['30°C']	['7.2']	form B	brenda_wiley_notbl	sucrose synthase	2.4.1.13; 2.4.1.13
11946114	cyclase		Ochromonas malhamensis	2,3-oxidosqualene			100 µM		['37°C']	['7.0-7.3']		brenda_wiley_notbl	cyclase
11946146	TMAO demethylase		Pseudomonas aminovorans	trimethylamine N-oxide			2 mM		['25°C']	['6.0']		brenda_wiley_notbl	TMAO demethylase	4.1.2.32
11946605	LysRS		Escherichia coli B	L-lysine			2.5 x 10^-6 M		['30°C']	[None]		brenda_wiley_notbl	LysRS	6.1.1.6
11946605	LysRS		Escherichia coli B	D-lysine			2.2 x 10^-4 M		['30°C']	[None]		brenda_wiley_notbl	LysRS	6.1.1.6
11946605	LysRS		Escherichia coli B	L-lysine amide			7.7 x 10^-6 M		['30°C']	[None]		brenda_wiley_notbl	LysRS	6.1.1.6
11946605	LysRS		Escherichia coli B	L-lysine hydrazide			4.0 x 10^-4 M		['30°C']	[None]		brenda_wiley_notbl	LysRS	6.1.1.6
11946605	LysRS		Escherichia coli B	L-lysine methyl ester			1.0 x 10^-4 M		['30°C']	[None]		brenda_wiley_notbl	LysRS	6.1.1.6
11946605	LysRS		Escherichia coli B	L-lysine ethyl ester			6.6 x 10^-5 M		['30°C']	[None]		brenda_wiley_notbl	LysRS	6.1.1.6
11947073	D-arabinose dehydrogenase		Neurospora crassa	D-arabinose			6.7 x 10^-4 M		['30°C']	['7.5']		brenda_wiley_notbl	D-arabinose dehydrogenase	1.1.1.116; 1.1.1.117; 1.1.1.427
11947073	D-arabinose dehydrogenase		Neurospora crassa	NAD+			2.96 x 10^-4 M		['30°C']	['7.5']		brenda_wiley_notbl	D-arabinose dehydrogenase	1.1.1.116; 1.1.1.117; 1.1.1.427
11997034	LeuRS		Aquifex aeolicus	leucine		0.134 s^-1	8.26 ± 0.07 µM	16.2 s^-1 mM^-1	['65°C', '55°C']	['7.9']	K/L complex	brenda_wiley_notbl	LeuRS	6.1.1.4
11997034	LeuRS		Aquifex aeolicus	ATP		0.094 s^-1	228 ± 11 µM	0.41 s^-1 mM^-1	['65°C', '55°C']	['7.9']	K/L complex	brenda_wiley_notbl	LeuRS	6.1.1.4
11997034	LeuRS		Aquifex aeolicus	A. aeolicus tRNALeu(CAG)		0.006 s^-1	1.35 ± 0.025 µM	4.44 s^-1 mM^-1	['65°C', '55°C']	['7.9']	K/L complex	brenda_wiley_notbl	LeuRS	6.1.1.4
11997034	LeuRS		Aquifex aeolicus	E. coli tRNALeu(CAG)		0.003 s^-1	1.25 ± 0.042 µM	2.40 s^-1 mM^-1	['65°C', '55°C']	['7.9']	K/L complex	brenda_wiley_notbl	LeuRS	6.1.1.4
12023023	PMI/GMP		Helicobacter pylori	D-mannose-6-phosphate		6.14 ± 0.32 s^-1	55.56 ± 0.96 µM	0.11 µM^-1 s^-1	['25°C', '37°C']	['7.0', '8.0']		brenda_wiley_notbl	PMI/GMP	5.3.1.8
12023023	PMI/GMP		Helicobacter pylori	D-mannose-1-phosphate		10.27 ± 0.42 s^-1	22.08 ± 0.94 µM	0.47 µM^-1 s^-1	['25°C', '37°C']	['7.0', '8.0']		brenda_wiley_notbl	PMI/GMP	5.3.1.8
12023023	PMI/GMP		Helicobacter pylori	GDP-D-mannose		43.38 ± 0.40 s^-1	101 ± 0.93 µM	0.43 µM^-1 s^-1	['25°C', '37°C']	['7.0', '8.0']		brenda_wiley_notbl	PMI/GMP	5.3.1.8
12047629	L-GalDH		Arabidopsis thaliana	L-galactose			0.43 mM			['8', '8.5', '9']	wild-type	brenda_wiley_notbl	L-GalDH	1.1.1.316
12047629	L-GalDH		Arabidopsis thaliana	L-gulose			3.7 mM			['8', '8.5', '9']	wild-type	brenda_wiley_notbl	L-GalDH	1.1.1.316
12047629	L-GalDH		Arabidopsis thaliana	L-galactose			0.085 mM			['8', '8.5', '9']	recombinant	brenda_wiley_notbl	L-GalDH	1.1.1.316
12047629	L-GalDH		Arabidopsis thaliana	L-fucose						['8', '8.5', '9']	recombinant	brenda_wiley_notbl	L-GalDH	1.1.1.316
12047629	L-GalDH		Arabidopsis thaliana	L-sorbosone						['8', '8.5', '9']	recombinant	brenda_wiley_notbl	L-GalDH	1.1.1.316
12047629	D-AraDH		Saccharomyces cerevisiae	L-galactose			19 mM			['8', '8.5', '9']	wild-type	brenda_wiley_notbl	D-AraDH
12047629	D-AraDH		Saccharomyces cerevisiae	L-fucose			1.9 mM			['8', '8.5', '9']	wild-type	brenda_wiley_notbl	D-AraDH
12047629	D-AraDH		Saccharomyces cerevisiae	D-arabinose			300 mM			['8', '8.5', '9']	wild-type	brenda_wiley_notbl	D-AraDH
12062428	Agu		Thermotoga maritima	pNP-GUA		0.0018 s^-1	1.0 mM		['40°C']	['7.8']		brenda_wiley_notbl	Agu
12084056	Cl(+)LIMS1		Citrus limon	geranyl diphosphate			0.7 µM		['30°C']	['7']		brenda_wiley_notbl	Cl(+)LIMS1	4.2.3.20
12084056	Cl(+)LIMS2		Citrus limon	geranyl diphosphate			0.7 µM		['30°C']	['7']		brenda_wiley_notbl	Cl(+)LIMS2	4.2.3.20
12084056	ClcTS		Citrus limon	geranyl diphosphate			2.7 µM		['30°C']	['7']		brenda_wiley_notbl	ClcTS	4.2.3.114
12084056	Cl(–)bPINS		Citrus limon	geranyl diphosphate			3.1 µM		['30°C']	['7']		brenda_wiley_notbl	Cl(–)bPINS
12084056	Cl(–)bPINS		Citrus limon	geranyl diphosphate			13.5 µM		['30°C']	['7']	substrate inhibition	brenda_wiley_notbl	Cl(–)bPINS
12095636	GnT-V		Homo sapiens	GnGn-bi-PA			180 µM		['37°C']	['6.25']		brenda_wiley_notbl	GnT-V	2.4.1.155
12095636	GnT-V		Homo sapiens	Gn-bisected bi-PA			140 µM		['37°C']	['6.25']		brenda_wiley_notbl	GnT-V	2.4.1.155
12095636	GnT-V		Homo sapiens	Glc-bisected bi-PA			82 µM		['37°C']	['6.25']		brenda_wiley_notbl	GnT-V	2.4.1.155
12123838	PTPS		Escherichia coli	sepiapterin		0.04 s^-1	0.92 mM		['37°C', '60-80°C']	['6.5-7.0']		brenda_wiley_notbl	PTPS	4.1.2.50; 4.1.2.60; 4.2.3.12
12135479	Cl-ACL		Chlorobium limicola	citrate			2.5 mM		['30°C']	['8.4']		brenda_wiley_notbl	Cl-ACL
12135479	Cl-ACL		Chlorobium limicola	ATP			0.21 ± 0.04 mM		['30°C']	['8.4']		brenda_wiley_notbl	Cl-ACL
12135497	FPPS		Artemisia annua	isopentenyl diphosphate			3.3 µM					brenda_wiley_notbl	FPPS	2.5.1.1; 2.5.1.10
12135497	FPPS/eAS			isopentenyl diphosphate			3.8 µM					brenda_wiley_notbl	FPPS/eAS
12135497	eAS/FPPS			isopentenyl diphosphate			4.0 µM					brenda_wiley_notbl	eAS/FPPS
12135497	eAS		Nicotiana tabacum	farnesyl diphosphate			1.7 µM					brenda_wiley_notbl	eAS
12135497	eAS/FPPS			farnesyl diphosphate			1.6 µM					brenda_wiley_notbl	eAS/FPPS
12135497	FPPS/eAS			farnesyl diphosphate			2.6 µM					brenda_wiley_notbl	FPPS/eAS
12180990	FLS		Citrus unshiu	dihydroquercetin			272 µM		['37°C']	['5.0']		brenda_wiley_notbl	FLS	1.14.20.6
12180990	FLS		Citrus unshiu	FeII			11 µM		['37°C']	['5.0']		brenda_wiley_notbl	FLS	1.14.20.6
12180990	FLS		Citrus unshiu	2-oxoglutarate			36 µM		['37°C']	['5.0']		brenda_wiley_notbl	FLS	1.14.20.6
12180990	FLS		Citrus unshiu	dihydrokaempferol			45 µM		['37°C']	['5.0']		brenda_wiley_notbl	FLS	1.14.20.6
12180990	FLS		Citrus unshiu	dihydroquercetin					['37°C']	['5.0']	Gly68Ala	brenda_wiley_notbl	FLS	1.14.20.6
12180990	FLS		Citrus unshiu	dihydrokaempferol					['37°C']	['5.0']	Gly68Ala	brenda_wiley_notbl	FLS	1.14.20.6
12180990	FLS		Citrus unshiu	dihydroquercetin					['37°C']	['5.0']	Gly68Pro	brenda_wiley_notbl	FLS	1.14.20.6
12180990	FLS		Citrus unshiu	dihydrokaempferol					['37°C']	['5.0']	Gly68Pro	brenda_wiley_notbl	FLS	1.14.20.6
12180990	FLS		Citrus unshiu	dihydroquercetin					['37°C']	['5.0']	Pro207Gly	brenda_wiley_notbl	FLS	1.14.20.6
12180990	FLS		Citrus unshiu	dihydrokaempferol					['37°C']	['5.0']	Pro207Gly	brenda_wiley_notbl	FLS	1.14.20.6
12180990	FLS		Citrus unshiu	dihydroquercetin					['37°C']	['5.0']	Gly261Ala	brenda_wiley_notbl	FLS	1.14.20.6
12180990	FLS		Citrus unshiu	dihydrokaempferol					['37°C']	['5.0']	Gly261Ala	brenda_wiley_notbl	FLS	1.14.20.6
12180990	FLS		Citrus unshiu	dihydroquercetin					['37°C']	['5.0']	Gly261Pro	brenda_wiley_notbl	FLS	1.14.20.6
12180990	FLS		Citrus unshiu	dihydrokaempferol					['37°C']	['5.0']	Gly261Pro	brenda_wiley_notbl	FLS	1.14.20.6
12207646	IFS		Glycyrrhiza echinata	liquiritigenin			8 µM			['5.5', '6.0', '6.5', '7.0', '7.5', '8.0', '8.5']	wild-type	brenda_wiley_notbl	IFS	1.14.14.87
12207646	IFS		Glycyrrhiza echinata	liquiritigenin			6 µM			['5.5', '6.0', '6.5', '7.0', '7.5', '8.0', '8.5']	S310T	brenda_wiley_notbl	IFS	1.14.14.87
12207646	IFS		Glycyrrhiza echinata	liquiritigenin			11 µM			['5.5', '6.0', '6.5', '7.0', '7.5', '8.0', '8.5']	K375T	brenda_wiley_notbl	IFS	1.14.14.87
12297285	P450BSL		Bacillus subtilis	myristic acid			26 µM		['37°C']	['6.7']		brenda_wiley_notbl	P450BSL
12297285	P450BSL		Bacillus subtilis	H2O2			35 µM		['37°C']	['6.7']		brenda_wiley_notbl	P450BSL
1236138	collagen galactosyltransferase		chick embryo	calf skin gelatin					['37°C']	['7.4']		brenda_wiley_notbl	collagen galactosyltransferase	2.4.1.50
1236138	collagen glucosyltransferase		chick embryo	calf skin gelatin					['37°C']	['7.4']		brenda_wiley_notbl	collagen glucosyltransferase	2.4.1.66
1236138	collagen galactosyltransferase		chick embryo	UDP-galactose			30 µM		['37°C']	['7.4']		brenda_wiley_notbl	collagen galactosyltransferase	2.4.1.50
1236138	collagen glucosyltransferase		chick embryo	UDP-glucose			30 µM		['37°C']	['7.4']		brenda_wiley_notbl	collagen glucosyltransferase	2.4.1.66
12387887	GAPN		Triticum aestivum	D-glyceraldehyde-3-phosphate			118 µM		['30°C']	['7.5']		brenda_wiley_notbl	GAPN	1.2.1.12; 1.2.1.9; 1.2.1.90
12387887	GAPN		Triticum aestivum	D-glyceraldehyde-3-phosphate			118 µM		['30°C']	['7.5']	dephosphorylated	brenda_wiley_notbl	GAPN	1.2.1.12; 1.2.1.9; 1.2.1.90
12387887	GAPN		Triticum aestivum	NADP+			40 µM		['30°C']	['7.5']		brenda_wiley_notbl	GAPN	1.2.1.12; 1.2.1.9; 1.2.1.90
12387887	GAPN		Triticum aestivum	NADP+			60 µM		['30°C']	['7.5']	dephosphorylated	brenda_wiley_notbl	GAPN	1.2.1.12; 1.2.1.9; 1.2.1.90
12392566	PAP		Saccharomyces cerevisiae	ATP		1 s^-1	0.308 ± 0.120 mM		['30°C', '37°C']	['7.0']		brenda_wiley_notbl	PAP	2.7.4.33; 2.7.7.19; 3.1.3.2; 3.1.3.26; 3.1.3.4; 3.1.3.8; 3.2.2.22; 3.4.11.5; 3.4.19.3
12392566	PAP		Saccharomyces cerevisiae	ATP			0.063 ± 0.012 mM		['30°C', '37°C']	['7.0']	with 0.01 mM Gp4G	brenda_wiley_notbl	PAP	2.7.4.33; 2.7.7.19; 3.1.3.2; 3.1.3.26; 3.1.3.4; 3.1.3.8; 3.2.2.22; 3.4.11.5; 3.4.19.3
12392566	PAP		Saccharomyces cerevisiae	ATP			0.170 ± 0.025 mM		['30°C', '37°C']	['7.0']	with 0.01 mM Ap4A	brenda_wiley_notbl	PAP	2.7.4.33; 2.7.7.19; 3.1.3.2; 3.1.3.26; 3.1.3.4; 3.1.3.8; 3.2.2.22; 3.4.11.5; 3.4.19.3
12417303	ALDOB		Homo sapiens	FBP		0.61 ± 0.03 s^-1	2.3 ± 0.3 µM		['22°C']	['7.4']	wild-type	brenda_wiley_notbl	ALDOB
12417303	ALDOB		Homo sapiens	F1P		0.67 ± 0.03 s^-1	2.2 ± 0.2 mM		['22°C']	['7.4']	wild-type	brenda_wiley_notbl	ALDOB
12417303	ALDOB		Homo sapiens	FBP		0.43 ± 0.04 s^-1	5.5 ± 0.7 µM		['22°C']	['7.4']	W147R	brenda_wiley_notbl	ALDOB
12417303	ALDOB		Homo sapiens	F1P		0.25 ± 0.05 s^-1	1.70 ± 0.14 mM		['22°C']	['7.4']	W147R	brenda_wiley_notbl	ALDOB
12417303	ALDOB		Homo sapiens	FBP		0.54 ± 0.03 s^-1	7.3 ± 0.6 µM		['22°C']	['7.4']	L256P	brenda_wiley_notbl	ALDOB
12417303	ALDOB		Homo sapiens	F1P		0.38 ± 0.09 s^-1	1.73 ± 0.25 mM		['22°C']	['7.4']	L256P	brenda_wiley_notbl	ALDOB
12417303	ALDOB		Homo sapiens	FBP		0.19 ± 0.05 s^-1	32.4 ± 2.0 µM		['22°C']	['7.4']	N334K	brenda_wiley_notbl	ALDOB
12417303	ALDOB		Homo sapiens	F1P		0.085 ± 0.005 s^-1	22.0 ± 3.0 mM		['22°C']	['7.4']	N334K	brenda_wiley_notbl	ALDOB
12417303	ALDOB		Homo sapiens	FBP		0.57 ± 0.01 s^-1	9.1 ± 0.45 µM		['22°C']	['7.4']	Q354E	brenda_wiley_notbl	ALDOB
12417303	ALDOB		Homo sapiens	F1P		0.59 ± 0.04 s^-1	5.0 ± 0.43 mM		['22°C']	['7.4']	Q354E	brenda_wiley_notbl	ALDOB
10026218	glycosylphosphatidylinositol diacylglycerol-lyase			Variant-surface-glycoprotein		1188 min^-1	2.7 µM		37			rekcat	glycosylphosphatidylinositol diacylglycerol-lyase	4.6.1.14
10026218	glycosylphosphatidylinositol diacylglycerol-lyase			Variant-surface-glycoprotein		1636 min^-1	2.6 µM		37			rekcat	glycosylphosphatidylinositol diacylglycerol-lyase	4.6.1.14
10026218	glycosylphosphatidylinositol diacylglycerol-lyase			Variant-surface-glycoprotein		39 min^-1	1.7 µM		37			rekcat	glycosylphosphatidylinositol diacylglycerol-lyase	4.6.1.14
10026218	glycosylphosphatidylinositol diacylglycerol-lyase			Variant-surface-glycoprotein		89 min^-1	2.0 µM		37			rekcat	glycosylphosphatidylinositol diacylglycerol-lyase	4.6.1.14
10029307	hypoxanthine phosphoribosyltransferase			guanine			0.0014 mM	1.5 µs^-1 M^-1		8.5		rekcat	hypoxanthine phosphoribosyltransferase	2.4.2.8; 2.4.2.8
10029307	hypoxanthine phosphoribosyltransferase			hypoxanthine			0.0009 mM	0.75 µs^-1 M^-1		8.5		rekcat	hypoxanthine phosphoribosyltransferase	2.4.2.8; 2.4.2.8
10029307	hypoxanthine phosphoribosyltransferase			xanthine			0.42 mM	0.005 µs^-1 M^-1		8.5		rekcat	hypoxanthine phosphoribosyltransferase	2.4.2.8; 2.4.2.8
10029307	hypoxanthine phosphoribosyltransferase			allopurinol			0.0117 mM	0.11 µs^-1 M^-1		8.5		rekcat	hypoxanthine phosphoribosyltransferase	2.4.2.8; 2.4.2.8
10029307	hypoxanthine phosphoribosyltransferase			guanine			0.0019 mM	7.5 µs^-1 M^-1		8.5		rekcat	hypoxanthine phosphoribosyltransferase	2.4.2.8; 2.4.2.8
10029307	hypoxanthine phosphoribosyltransferase			hypoxanthine			0.0031 mM	2.7 µs^-1 M^-1		8.5		rekcat	hypoxanthine phosphoribosyltransferase	2.4.2.8; 2.4.2.8
10029307	hypoxanthine phosphoribosyltransferase			xanthine								rekcat	hypoxanthine phosphoribosyltransferase	2.4.2.8; 2.4.2.8
10029307	hypoxanthine phosphoribosyltransferase			allopurinol			0.135 mM	0.0006 µs^-1 M^-1		8.5		rekcat	hypoxanthine phosphoribosyltransferase	2.4.2.8; 2.4.2.8
10029307	hypoxanthine phosphoribosyltransferase			5-phospho-a-D-ribosyl-1-pyrophosphate			0.362 mM			8.5		rekcat	hypoxanthine phosphoribosyltransferase	2.4.2.8; 2.4.2.8
10029307	hypoxanthine phosphoribosyltransferase			5-phospho-a-D-ribosyl-1-pyrophosphate			0.0598 mM			8.5		rekcat	hypoxanthine phosphoribosyltransferase	2.4.2.8; 2.4.2.8
10029307	hypoxanthine phosphoribosyltransferase			5-phospho-a-D-ribosyl-1-pyrophosphate			168 ± 9 µM			8.5		rekcat	hypoxanthine phosphoribosyltransferase	2.4.2.8; 2.4.2.8
10029307	hypoxanthine phosphoribosyltransferase			5-phospho-a-D-ribosyl-1-pyrophosphate						8.5		rekcat	hypoxanthine phosphoribosyltransferase	2.4.2.8; 2.4.2.8
10029307	hypoxanthine phosphoribosyltransferase			5-phospho-a-D-ribosyl-1-pyrophosphate			0.134 mM			8.5		rekcat	hypoxanthine phosphoribosyltransferase	2.4.2.8; 2.4.2.8
10029307	hypoxanthine phosphoribosyltransferase			5-phospho-a-D-ribosyl-1-pyrophosphate			0.126 mM			8.5		rekcat	hypoxanthine phosphoribosyltransferase	2.4.2.8; 2.4.2.8
10029307	hypoxanthine phosphoribosyltransferase			5-phospho-a-D-ribosyl-1-pyrophosphate			40 ± 8 µM			7.45		rekcat	hypoxanthine phosphoribosyltransferase	2.4.2.8; 2.4.2.8
10029307	hypoxanthine phosphoribosyltransferase			5-phospho-a-D-ribosyl-1-pyrophosphate			23 ± 4 µM			7.45		rekcat	hypoxanthine phosphoribosyltransferase	2.4.2.8; 2.4.2.8
10029307	hypoxanthine phosphoribosyltransferase			5-phospho-a-D-ribosyl-1-pyrophosphate			52 ± 5 µM			7.45		rekcat	hypoxanthine phosphoribosyltransferase	2.4.2.8; 2.4.2.8
10029307	hypoxanthine phosphoribosyltransferase			5-phospho-a-D-ribosyl-1-pyrophosphate			8.3 ± 0.7 µM			7.45		rekcat	hypoxanthine phosphoribosyltransferase	2.4.2.8; 2.4.2.8
10029307	hypoxanthine phosphoribosyltransferase			5-phospho-a-D-ribosyl-1-pyrophosphate			11.8 ± 1 µM			7.45		rekcat	hypoxanthine phosphoribosyltransferase	2.4.2.8; 2.4.2.8
10049846	gentisate 1,2-dioxygenase			gentisate		2433 ± 39 min^-1	0.092 mM	44.08 ± 3 s^-1 M^-1	23	7.4		rekcat	gentisate 1,2-dioxygenase	1.13.11.4
10049846	gentisate 1,2-dioxygenase			3-Methylgentisate		3098 ± 50 min^-1	0.076 mM	67.94 ± 4 s^-1 M^-1	23	7.4		rekcat	gentisate 1,2-dioxygenase	1.13.11.4
10049846	gentisate 1,2-dioxygenase			3-Bromogentisate		613 ± 12 min^-1	0.015 mM	68.11 ± 5 s^-1 M^-1	23	7.4		rekcat	gentisate 1,2-dioxygenase	1.13.11.4
10049846	gentisate 1,2-dioxygenase			3-Isopropylgentisate		1573 ± 25 min^-1	0.053 mM	49.47 ± 3 s^-1 M^-1	23	7.4		rekcat	gentisate 1,2-dioxygenase	1.13.11.4
10049846	gentisate 1,2-dioxygenase			gentisate		3376 ± 41 min^-1	0.143 mM	39.34 ± 2 s^-1 M^-1	23	7.4		rekcat	gentisate 1,2-dioxygenase	1.13.11.4
10049846	gentisate 1,2-dioxygenase			3-Methylgentisate		2015 ± 32 min^-1	0.036 mM	93.28 ± 4 s^-1 M^-1	23	7.4		rekcat	gentisate 1,2-dioxygenase	1.13.11.4
10049846	gentisate 1,2-dioxygenase			3-Bromogentisate		833 ± 16 min^-1	0.011 mM	126.21 ± 2 s^-1 M^-1	23	7.4		rekcat	gentisate 1,2-dioxygenase	1.13.11.4
10049846	gentisate 1,2-dioxygenase			3-Isopropylgentisate		129 ± 3 min^-1	0.0043 mM	50.00 ± 1 s^-1 M^-1	23	7.4		rekcat	gentisate 1,2-dioxygenase	1.13.11.4
10079076	uracil phosphoribosyltransferase			5-phospho-alpha-D-ribose 1-diphosphate			0.073 mM				wild-type	rekcat	uracil phosphoribosyltransferase	2.4.2.9
10079076	uracil phosphoribosyltransferase			5-phospho-alpha-D-ribose 1-diphosphate		2.7 s^-1	58 ± 21 µM	47 mM^-1 s^-1			wild-type	rekcat	uracil phosphoribosyltransferase	2.4.2.9
10079076	uracil phosphoribosyltransferase			Uracil		2.7 s^-1	0.53 ± 0.21 µM	5100 mM^-1 s^-1			wild-type	rekcat	uracil phosphoribosyltransferase	2.4.2.9
10079076	uracil phosphoribosyltransferase			Uracil			0.00063 mM				wild-type	rekcat	uracil phosphoribosyltransferase	2.4.2.9
10079076	uracil phosphoribosyltransferase			5-phospho-alpha-D-ribose 1-diphosphate		0.050 ± 0.002 s^-1	1.3 ± 0.3 µM	38 mM^-1 s^-1			P131D	rekcat	uracil phosphoribosyltransferase	2.4.2.9
10079076												rekcat
10079076	uracil phosphoribosyltransferase			Uracil		0.050 ± 0.002 s^-1	0.06 mM	0.83 mM^-1 s^-1			P131D	rekcat	uracil phosphoribosyltransferase	2.4.2.9
1012015	leucyl aminopeptidase			L-Leu-amide		110000 min^-1	28 mM					rekcat	leucyl aminopeptidase	3.4.11.1
1012015	leucyl aminopeptidase			L-Leu-amide		1190000 min^-1	29 mM					rekcat	leucyl aminopeptidase	3.4.11.1
1012015	leucyl aminopeptidase			D-Leu-amide		28 min^-1	330 mM					rekcat	leucyl aminopeptidase	3.4.11.1
1012015	leucyl aminopeptidase			L-Leu-hydrazide		80000 min^-1	23 mM					rekcat	leucyl aminopeptidase	3.4.11.1
1012015	leucyl aminopeptidase			L-Leu-hydrazide		197000 min^-1	17.5 mM					rekcat	leucyl aminopeptidase	3.4.11.1
1012015	leucyl aminopeptidase			L-Phe-hydrazide		66300 min^-1	32.9 mM					rekcat	leucyl aminopeptidase	3.4.11.1
1012015	leucyl aminopeptidase			N-Methyl-L-Phe-hydrazide		2050 min^-1	196 mM					rekcat	leucyl aminopeptidase	3.4.11.1
1012015	leucyl aminopeptidase			L-Leu-Gly		100000 min^-1	8.4 mM					rekcat	leucyl aminopeptidase	3.4.11.1
1012015	leucyl aminopeptidase			L-Leu-Gly-Gly		70000 min^-1	3.2 mM					rekcat	leucyl aminopeptidase	3.4.11.1
1012015	leucyl aminopeptidase			L-Leu-4-nitroanilide		45 min^-1	1.1 mM					rekcat	leucyl aminopeptidase	3.4.11.1
1012015	leucyl aminopeptidase			L-Leu-2-naphthylamide		6 min^-1	0.25 mM					rekcat	leucyl aminopeptidase	3.4.11.1
1012015	leucyl aminopeptidase			L-Leu-phenylazophenylamide		7 min^-1	0.14 mM					rekcat	leucyl aminopeptidase	3.4.11.1
1012015	leucyl aminopeptidase			L-Leu-n-butylamide			5 mM					rekcat	leucyl aminopeptidase	3.4.11.1
1012015	leucyl aminopeptidase			L-Leu-hexylamide			5 mM					rekcat	leucyl aminopeptidase	3.4.11.1
1012015	leucyl aminopeptidase			L-Leu-ethanolamide			100 mM					rekcat	leucyl aminopeptidase	3.4.11.1
1012015	leucyl aminopeptidase			Gly-Phe		30 min^-1	1.0 mM					rekcat	leucyl aminopeptidase	3.4.11.1
1012015	leucyl aminopeptidase			Ala-Phe		320 min^-1	0.145 mM					rekcat	leucyl aminopeptidase	3.4.11.1
1012015	leucyl aminopeptidase			Phe-Phe		6900 min^-1	0.030 mM					rekcat	leucyl aminopeptidase	3.4.11.1
1012015	leucyl aminopeptidase			Leu-Phe		16200 min^-1	0.056 mM					rekcat	leucyl aminopeptidase	3.4.11.1
1012015	leucyl aminopeptidase			Phe-Gly		220 min^-1	1.3 mM					rekcat	leucyl aminopeptidase	3.4.11.1
1012015	leucyl aminopeptidase			Trp-Phe		2780 min^-1	0.004 mM					rekcat	leucyl aminopeptidase	3.4.11.1
1012015	leucyl aminopeptidase			Phe-Trp		2400 min^-1	0.042 mM					rekcat	leucyl aminopeptidase	3.4.11.1
1012015	leucyl aminopeptidase			Trp-Trp		2940 min^-1	0.007 mM					rekcat	leucyl aminopeptidase	3.4.11.1
1012015	leucyl aminopeptidase			Phe-Tyr		6800 min^-1	0.057 mM					rekcat	leucyl aminopeptidase	3.4.11.1
1012015	leucyl aminopeptidase			Tyr-Tyr		1470 min^-1	0.038 mM					rekcat	leucyl aminopeptidase	3.4.11.1
10190977	glyceraldehyde-3-phosphate dehydrogenase (phosphorylating)		E. coli	NAD+		268 ± 6 s^-1	0.045 mM				wild-type	rekcat	glyceraldehyde-3-phosphate dehydrogenase (phosphorylating)	1.2.1.12
10190977	glyceraldehyde-3-phosphate dehydrogenase (phosphorylating)		E. coli	D-glyceraldehyde 3-phosphate		268 ± 6 s^-1	0.89 mM				wild-type	rekcat	glyceraldehyde-3-phosphate dehydrogenase (phosphorylating)	1.2.1.12
10190977	glyceraldehyde-3-phosphate dehydrogenase (phosphorylating)		E. coli	phosphate		268 ± 6 s^-1	0.53 mM				wild-type	rekcat	glyceraldehyde-3-phosphate dehydrogenase (phosphorylating)	1.2.1.12
10190977	glyceraldehyde-3-phosphate dehydrogenase (phosphorylating)		E. coli	NAD+		4.9 ± 0.5 s^-1	0.190 ± 0.020 mM				Y317G	rekcat	glyceraldehyde-3-phosphate dehydrogenase (phosphorylating)	1.2.1.12
10190977	glyceraldehyde-3-phosphate dehydrogenase (phosphorylating)		E. coli	D-glyceraldehyde 3-phosphate		4.9 ± 0.5 s^-1	0.42 mM				N313T	rekcat	glyceraldehyde-3-phosphate dehydrogenase (phosphorylating)	1.2.1.12
10190977	glyceraldehyde-3-phosphate dehydrogenase (phosphorylating)		E. coli	phosphate		4.9 ± 0.5 s^-1	20.0 mM				N313T	rekcat	glyceraldehyde-3-phosphate dehydrogenase (phosphorylating)	1.2.1.12
10190977	glyceraldehyde-3-phosphate dehydrogenase (phosphorylating)		E. coli	NAD+		65 ± 2 s^-1	0.05 mM				Y317A	rekcat	glyceraldehyde-3-phosphate dehydrogenase (phosphorylating)	1.2.1.12
10190977	glyceraldehyde-3-phosphate dehydrogenase (phosphorylating)		E. coli	D-glyceraldehyde 3-phosphate		65 ± 2 s^-1	0.88 mM				Y317A	rekcat	glyceraldehyde-3-phosphate dehydrogenase (phosphorylating)	1.2.1.12
10190977	glyceraldehyde-3-phosphate dehydrogenase (phosphorylating)		E. coli	phosphate		65 ± 2 s^-1	4.8 mM				Y317A	rekcat	glyceraldehyde-3-phosphate dehydrogenase (phosphorylating)	1.2.1.12
10190977	glyceraldehyde-3-phosphate dehydrogenase (phosphorylating)		E. coli	NAD+		30 ± 2 s^-1	0.19 mM				N313T	rekcat	glyceraldehyde-3-phosphate dehydrogenase (phosphorylating)	1.2.1.12
10190977	glyceraldehyde-3-phosphate dehydrogenase (phosphorylating)		E. coli	D-glyceraldehyde 3-phosphate		30 ± 2 s^-1	2.05 mM				Y317G	rekcat	glyceraldehyde-3-phosphate dehydrogenase (phosphorylating)	1.2.1.12
10190977	glyceraldehyde-3-phosphate dehydrogenase (phosphorylating)		E. coli	phosphate		30 ± 2 s^-1	35.1 mM				Y317G	rekcat	glyceraldehyde-3-phosphate dehydrogenase (phosphorylating)	1.2.1.12
10190977	glyceraldehyde-3-phosphate dehydrogenase (phosphorylating)		E. coli	NAD+		0.030 ± 0.002 s^-1	0.058 mM				N313T/Y317G	rekcat	glyceraldehyde-3-phosphate dehydrogenase (phosphorylating)	1.2.1.12
10190977	glyceraldehyde-3-phosphate dehydrogenase (phosphorylating)		E. coli	D-glyceraldehyde 3-phosphate		0.030 ± 0.002 s^-1	0.29 mM				N313T/Y317G	rekcat	glyceraldehyde-3-phosphate dehydrogenase (phosphorylating)	1.2.1.12
10190977	glyceraldehyde-3-phosphate dehydrogenase (phosphorylating)		E. coli	phosphate		0.030 ± 0.002 s^-1	6.9 mM				N313T/Y317G	rekcat	glyceraldehyde-3-phosphate dehydrogenase (phosphorylating)	1.2.1.12
10206992	malate dehydrogenase			oxaloacetate		152 ± 22 s^-1	0.016 mM	11 s^-1 µM^-1				rekcat	malate dehydrogenase	1.1.1.37; 1.1.5.4; 1.1.1.37
10206992	malate dehydrogenase			oxaloacetate		93 ± 15 s^-1	0.023 mM	4 s^-1 µM^-1	4			rekcat	malate dehydrogenase	1.1.1.37; 1.1.5.4; 1.1.1.37
10206992	malate dehydrogenase			oxaloacetate		277 ± 18 s^-1	23 ± 4 µM	12 s^-1 µM^-1				rekcat	malate dehydrogenase	1.1.1.37; 1.1.5.4; 1.1.1.37
10206992	malate dehydrogenase			oxaloacetate		171 ± 18 s^-1	0.026 mM	7 s^-1 µM^-1	10			rekcat	malate dehydrogenase	1.1.1.37; 1.1.5.4; 1.1.1.37
10206992	malate dehydrogenase			oxaloacetate		1111 ± 150 s^-1	45 ± 10 µM	25 s^-1 µM^-1				rekcat	malate dehydrogenase	1.1.1.37; 1.1.5.4; 1.1.1.37
10206992	malate dehydrogenase			oxaloacetate		1108 ± 290 s^-1	0.056 mM	20 s^-1 µM^-1	37			rekcat	malate dehydrogenase	1.1.1.37; 1.1.5.4; 1.1.1.37
10206992	malate dehydrogenase			oxaloacetate		419 ± 33 s^-1	0.014 mM	30 s^-1 µM^-1	37			rekcat	malate dehydrogenase	1.1.1.37; 1.1.5.4; 1.1.1.37
10224133	Recombinant mNIP			PAP				4.4 × 10^7 M^-1 s^-1				rekcat	Recombinant mNIP
10224133	Native mNIP			PAP				6.9 × 10^7 M^-1 s^-1				rekcat	Native mNIP
10224133	HAL2			PAP				2.8 × 10^7 M^-1 s^-1				rekcat	HAL2
10224133	CysQ			PAP				2.3 × 10^7 M^-1 s^-1				rekcat	CysQ	3.1.3.7
10224133	Recombinant mNIP			Ins(1,4)P2				4.6 × 10^4 M^-1 s^-1				rekcat	Recombinant mNIP
10224133	Native mNIP			Ins(1,4)P2				3.4 × 10^4 M^-1 s^-1				rekcat	Native mNIP
10224133	HAL2			Ins(1,4)P2				1.0 × 10^4 M^-1 s^-1				rekcat	HAL2
10224133	CysQ			Ins(1,4)P2				0.2 × 10^4 M^-1 s^-1				rekcat	CysQ	3.1.3.7
10224133	Recombinant mNIP			Ins(1,3,4)P3				7.2 × 10^4 M^-1 s^-1				rekcat	Recombinant mNIP
10224133	3'(2'),5'-bisphosphate nucleotidase			adenosine 3',5'-bisphosphate			0.000475 mM					rekcat	3'(2'),5'-bisphosphate nucleotidase	3.1.3.7; 3.1.3.7
10224133	3'(2'),5'-bisphosphate nucleotidase			adenosine 3',5'-bisphosphate			0.00052 mM					rekcat	3'(2'),5'-bisphosphate nucleotidase	3.1.3.7; 3.1.3.7
10224133	3'(2'),5'-bisphosphate nucleotidase			inositol 1,3,4-trisphosphate			0.1 mM					rekcat	3'(2'),5'-bisphosphate nucleotidase	3.1.3.7; 3.1.3.7
10224133	3'(2'),5'-bisphosphate nucleotidase			inositol 1,4-bisphosphate			0.113 mM					rekcat	3'(2'),5'-bisphosphate nucleotidase	3.1.3.7; 3.1.3.7
10224133												rekcat
10224133												rekcat
10224133												rekcat
10320327	scytalone dehydratase			2,3-Dihydro-2,5-dihydroxy-4H-benzopyran-4-one		400 ± 9 s^-1	15 ± 1 µM	27 ± 2 µM^-1 s^-1	25	7.0		rekcat	scytalone dehydratase	4.2.1.94
10320327	scytalone dehydratase			2,3-Dihydro-2,5-dihydroxy-4H-benzopyran-4-one		380 ± 6 s^-1	21 ± 1 µM	18 ± 1 µM^-1 s^-1	25	7.0	K73A	rekcat	scytalone dehydratase	4.2.1.94
10320327	scytalone dehydratase			2,3-Dihydro-2,5-dihydroxy-4H-benzopyran-4-one		340 ± 8 s^-1	16 ± 1 µM	21 ± 1 µM^-1 s^-1	25	7.0	K73Q	rekcat	scytalone dehydratase	4.2.1.94
10320327	scytalone dehydratase			2,3-Dihydro-2,5-dihydroxy-4H-benzopyran-4-one		4.6 ± 0.2 s^-1	1900 ± 170 µM	2.4 × 10^-3 ± 1.0 × 10^-4 µM^-1 s^-1	25	7.0	D31N	rekcat	scytalone dehydratase	4.2.1.94
10320327	scytalone dehydratase			2,3-Dihydro-2,5-dihydroxy-4H-benzopyran-4-one		8.2 × 10^-3 ± 8 × 10^-4 s^-1	5.7 ± 4 µM	1.4 × 10^-3 ± 8 × 10^-4 µM^-1 s^-1	25	7.0	H85N	rekcat	scytalone dehydratase	4.2.1.94
10320327	scytalone dehydratase			2,3-Dihydro-2,5-dihydroxy-4H-benzopyran-4-one		0.24 ± 0.01 s^-1	3.8 ± 1 µM	0.064 ± 0.02 µM^-1 s^-1	25	7.0	H110A	rekcat	scytalone dehydratase	4.2.1.94
10320327	scytalone dehydratase			2,3-Dihydro-2,5-dihydroxy-4H-benzopyran-4-one		1.8 ± 0.05 s^-1	12 ± 2 µM	0.16 ± 0.02 µM^-1 s^-1	25	7.0	H110N	rekcat	scytalone dehydratase	4.2.1.94
10320327	scytalone dehydratase			2,3-Dihydro-2,5-dihydroxy-4H-benzopyran-4-one		120 ± 7 s^-1	600 ± 70 µM	0.20 ± 0.01 µM^-1 s^-1	25	7.0	N131A	rekcat	scytalone dehydratase	4.2.1.94
10320327	scytalone dehydratase			2,3-Dihydro-2,5-dihydroxy-4H-benzopyran-4-one		28 ± 0.6 s^-1	15 ± 1 µM	1.9 ± 0.1 µM^-1 s^-1	25	7.0	Y30F	rekcat	scytalone dehydratase	4.2.1.94
10320327	scytalone dehydratase			2,3-Dihydro-2,5-dihydroxy-4H-benzopyran-4-one		1.9 ± 0.03 s^-1	11 ± 1 µM	0.17 ± 0.01 µM^-1 s^-1	25	7.0	Y50F	rekcat	scytalone dehydratase	4.2.1.94
10320327	scytalone dehydratase			2,3-Dihydro-2,5-dihydroxy-4H-benzopyran-4-one		0.050 ± 0.003 s^-1	4.6 ± 1 µM	0.011 ± 0.003 µM^-1 s^-1	25	7.0	Y30F/Y50F	rekcat	scytalone dehydratase	4.2.1.94
10320327	scytalone dehydratase			2,3-Dihydro-2,5-dihydroxy-4H-benzopyran-4-one		390 ± 11 s^-1	22 ± 2 µM	17 ± 1.0 µM^-1 s^-1	25	7.0	S129A	rekcat	scytalone dehydratase	4.2.1.94
10320327	scytalone dehydratase			2,3-Dihydro-2,5-dihydroxy-4H-benzopyran-4-one		580 ± 30 s^-1	170 ± 20 µM	3.3 ± 0.2 µM^-1 s^-1	25	7.0	S129T	rekcat	scytalone dehydratase	4.2.1.94
10320327	scytalone dehydratase			vermelone		73 ± 3 s^-1	31 ± 4 µM	2.4 ± 0.3 µM^-1 s^-1	25	7.0		rekcat	scytalone dehydratase	4.2.1.94
10320327	scytalone dehydratase			vermelone		0.29 ± 0.01 s^-1	180 ± 9 µM	1.7 × 10^-3 ± 0.5 × 10^-5 µM^-1 s^-1	25	7.0	H110N	rekcat	scytalone dehydratase	4.2.1.94
10320327	scytalone dehydratase			vermelone		50 ± 6 s^-1	1400 ± 200 µM	3.6 × 10^-2 ± 2.0 × 10^-3 µM^-1 s^-1	25	7.0	N131A	rekcat	scytalone dehydratase	4.2.1.94
10320327	scytalone dehydratase			vermelone		2.8 ± 0.08 s^-1	78 ± 5 µM	3.5 × 10^-2 ± 2.0 × 10^-3 µM^-1 s^-1	25	7.0	Y50F	rekcat	scytalone dehydratase	4.2.1.94
10320327	scytalone dehydratase			vermelone		180 ± 6 s^-1	51 ± 5 µM	3.5 ± 0.3 µM^-1 s^-1	25	7.0	S129A	rekcat	scytalone dehydratase	4.2.1.94
10320327	scytalone dehydratase			scytalone		69 ± 3 s^-1	26 ± 3 µM	2.7 ± 0.3 µM^-1 s^-1	25	7.0		rekcat	scytalone dehydratase	4.2.1.94
10320327	scytalone dehydratase		wild-type	D6-scytalone		26 ± 1 s^-1	40 ± 4 µM	0.65 ± 0.05 µM^-1 s^-1	25	7.0		rekcat	scytalone dehydratase	4.2.1.94
10320327	scytalone dehydratase			scytalone		73 ± 8 s^-1	33 ± 3 µM	2.2 ± 0.3 µM^-1 s^-1	25	7.0		rekcat	scytalone dehydratase	4.2.1.94
10320327	scytalone dehydratase			scytalone		80 ± 2 s^-1	40 ± 2 µM	2.0 ± 0.1 µM^-1 s^-1	25	7.0		rekcat	scytalone dehydratase	4.2.1.94
10320327	scytalone dehydratase			scytalone		76 ± 2 s^-1	38 ± 4 µM	2.0 ± 0.1 µM^-1 s^-1	25	7.0		rekcat	scytalone dehydratase	4.2.1.94
10320327	scytalone dehydratase			scytalone		0.014 ± 0.002 s^-1	140 ± 60 µM	1.0 x 10^-4 ± 3 x 10^-5 µM^-1 s^-1	25	7.0		rekcat	scytalone dehydratase	4.2.1.94
10320327	scytalone dehydratase			scytalone		0.011 ± 0.0004 s^-1	24 ± 4 µM	4.7 x 10^-4 ± 6 x 10^-5 µM^-1 s^-1	25	7.0		rekcat	scytalone dehydratase	4.2.1.94
10320327	scytalone dehydratase			scytalone		0.039 ± 0.001 s^-1	68 ± 5 µM	5.7 x 10^-4 ± 2 x 10^-5 µM^-1 s^-1	25	7.0		rekcat	scytalone dehydratase	4.2.1.94
10320327	scytalone dehydratase			scytalone		0.82 ± 0.02 s^-1	240 ± 20 µM	3.5 x 10^-3 ± 2 x 10^-4 µM^-1 s^-1	25	7.0		rekcat	scytalone dehydratase	4.2.1.94
10320327	scytalone dehydratase			scytalone		8.0 ± 0.2 s^-1	58 ± 4 µM	0.14 ± 0.006 µM^-1 s^-1	25	7.0		rekcat	scytalone dehydratase	4.2.1.94
10320327	scytalone dehydratase			scytalone		0.15 ± 0.004 s^-1	50 ± 4 µM	2.9 x 10^-3 ± 2 x 10^-4 µM^-1 s^-1	25	7.0		rekcat	scytalone dehydratase	4.2.1.94
10320327	scytalone dehydratase			scytalone		7.0 x 10^-3 ± 4 x 10^-4 s^-1	23 ± 5 µM	3.0 x 10^-4 ± 5 x 10^-5 µM^-1 s^-1	25	7.0		rekcat	scytalone dehydratase	4.2.1.94
10320327	scytalone dehydratase			scytalone		0.94 ± 0.03 s^-1	220 ± 20 µM	4.3 x 10^-3 ± 2 x 10^-4 µM^-1 s^-1	25	7.0		rekcat	scytalone dehydratase	4.2.1.94
10320327	scytalone dehydratase			scytalone		0.61 ± 0.08 s^-1	770 ± 160 µM	8.0 x 10^-4 ± 7 x 10^-5 µM^-1 s^-1	25	7.0		rekcat	scytalone dehydratase	4.2.1.94
10347221	tropinone reductase I			tropinone		25.6 ± 0.9 s^-1	0.117 ± 0.010 mM				wild-type	rekcat	tropinone reductase I	1.1.1.206; 1.1.1.236; 1.1.1.206; 1.1.1.293
10347221	tropinone reductase I			NADPH		25.6 ± 0.9 s^-1	11.6 ± 4.0 µM				wild-type	rekcat	tropinone reductase I	1.1.1.206; 1.1.1.236; 1.1.1.206; 1.1.1.293
10347221	tropinone reductase I			tropinone		16.4 ± 0.8 s^-1	0.338 ± 0.048 mM					rekcat	tropinone reductase I	1.1.1.206; 1.1.1.236; 1.1.1.206; 1.1.1.293
10347221	tropinone reductase I			NADPH		16.4 ± 0.8 s^-1	20.7 ± 3.5 µM					rekcat	tropinone reductase I	1.1.1.206; 1.1.1.236; 1.1.1.206; 1.1.1.293
10347221	tropinone reductase I			tropinone		15.1 ± 1.0 s^-1	0.175 ± 0.055 mM					rekcat	tropinone reductase I	1.1.1.206; 1.1.1.236; 1.1.1.206; 1.1.1.293
10347221	tropinone reductase I			NADPH		15.1 ± 1.0 s^-1	45.0 ± 9.3 µM					rekcat	tropinone reductase I	1.1.1.206; 1.1.1.236; 1.1.1.206; 1.1.1.293
10347221	tropinone reductase I			tropinone		0.603 ± 0.029 s^-1	7.40 ± 1.49 mM					rekcat	tropinone reductase I	1.1.1.206; 1.1.1.236; 1.1.1.206; 1.1.1.293
10347221	tropinone reductase I			NADPH		0.603 ± 0.029 s^-1	39.6 ± 7.7 µM					rekcat	tropinone reductase I	1.1.1.206; 1.1.1.236; 1.1.1.206; 1.1.1.293
10347221	tropinone reductase I			tropinone		8.42 ± 0.21 s^-1	1.44 ± 0.11 mM					rekcat	tropinone reductase I	1.1.1.206; 1.1.1.236; 1.1.1.206; 1.1.1.293
10347221	tropinone reductase I			NADPH		8.42 ± 0.21 s^-1	82.2 ± 21.0 µM					rekcat	tropinone reductase I	1.1.1.206; 1.1.1.236; 1.1.1.206; 1.1.1.293
10347221	tropinone reductase I			tropinone		0.178 ± 0.014 s^-1	13.3 ± 3.6 mM					rekcat	tropinone reductase I	1.1.1.206; 1.1.1.236; 1.1.1.206; 1.1.1.293
10347221	tropinone reductase I			NADPH		0.178 ± 0.014 s^-1	37.0 ± 2.4 µM					rekcat	tropinone reductase I	1.1.1.206; 1.1.1.236; 1.1.1.206; 1.1.1.293
10347221	tropinone reductase I			tropinone		0.389 ± 0.007 s^-1	7.54 ± 0.36 mM					rekcat	tropinone reductase I	1.1.1.206; 1.1.1.236; 1.1.1.206; 1.1.1.293
10347221	tropinone reductase I			NADPH		0.389 ± 0.007 s^-1	56.4 ± 10.1 µM					rekcat	tropinone reductase I	1.1.1.206; 1.1.1.236; 1.1.1.206; 1.1.1.293
10347221	tropinone reductase I			tropinone		0.215 ± 0.016 s^-1	6.01 ± 1.62 mM					rekcat	tropinone reductase I	1.1.1.206; 1.1.1.236; 1.1.1.206; 1.1.1.293
10347221	tropinone reductase I			NADPH		0.215 ± 0.016 s^-1	82.5 ± 14.7 µM					rekcat	tropinone reductase I	1.1.1.206; 1.1.1.236; 1.1.1.206; 1.1.1.293
10347221	tropinone reductase I			tropinone		21.8 ± 1.5 s^-1	5.11 ± 0.57 mM					rekcat	tropinone reductase I	1.1.1.206; 1.1.1.236; 1.1.1.206; 1.1.1.293
10347221	tropinone reductase I			NADPH		21.8 ± 1.5 s^-1	13.2 ± 2.5 µM					rekcat	tropinone reductase I	1.1.1.206; 1.1.1.236; 1.1.1.206; 1.1.1.293
10347221	tropinone reductase I			tropinone		0.135 ± 0.003 s^-1	3.88 ± 0.48 mM					rekcat	tropinone reductase I	1.1.1.206; 1.1.1.236; 1.1.1.206; 1.1.1.293
10347221	tropinone reductase I			NADPH		0.135 ± 0.003 s^-1	41.1 ± 7.9 µM					rekcat	tropinone reductase I	1.1.1.206; 1.1.1.236; 1.1.1.206; 1.1.1.293
10347221	tropinone reductase I			tropinone		5.16 ± 0.43 s^-1	0.500 ± 0.094 mM					rekcat	tropinone reductase I	1.1.1.206; 1.1.1.236; 1.1.1.206; 1.1.1.293
10347221	tropinone reductase I			NADPH		5.16 ± 0.43 s^-1	16.7 ± 3.2 µM					rekcat	tropinone reductase I	1.1.1.206; 1.1.1.236; 1.1.1.206; 1.1.1.293
10347221	tropinone reductase II			tropinone		2.73 ± 0.16 s^-1	0.0476 mM				Y100H	rekcat	tropinone reductase II	1.1.1.206; 1.1.1.236; 1.1.1.236
10347221	tropinone reductase II			NADPH		2.73 ± 0.16 s^-1	0.0187 mM				Y100H	rekcat	tropinone reductase II	1.1.1.206; 1.1.1.236; 1.1.1.236
10347221	tropinone reductase II			tropinone		6.84 ± 0.16 s^-1	4.56 mM				Y100H	rekcat	tropinone reductase II	1.1.1.206; 1.1.1.236; 1.1.1.236
10347221	tropinone reductase II			NADPH		6.84 ± 0.16 s^-1	0.0112 mM				Y100H	rekcat	tropinone reductase II	1.1.1.206; 1.1.1.236; 1.1.1.236
10347221	tropinone reductase II			tropinone		1.77 ± 0.07 s^-1	0.31 mM				S148A	rekcat	tropinone reductase II	1.1.1.206; 1.1.1.236; 1.1.1.236
10347221	tropinone reductase II			NADPH		1.77 ± 0.07 s^-1	0.00172 mM				S148A	rekcat	tropinone reductase II	1.1.1.206; 1.1.1.236; 1.1.1.236
10347221	tropinone reductase II			tropinone		1.11 ± 0.07 s^-1	28.7 mM				E156V	rekcat	tropinone reductase II	1.1.1.206; 1.1.1.236; 1.1.1.236
10347221	tropinone reductase II			NADPH		1.11 ± 0.07 s^-1	0.0201 mM				E156V	rekcat	tropinone reductase II	1.1.1.206; 1.1.1.236; 1.1.1.236
10347221	tropinone reductase II			tropinone		4.58 ± 0.23 s^-1	19.6 mM				Y100H/S148A	rekcat	tropinone reductase II	1.1.1.206; 1.1.1.236; 1.1.1.236
10347221	tropinone reductase II			NADPH		4.58 ± 0.23 s^-1	0.00405 mM				Y100H/S148A	rekcat	tropinone reductase II	1.1.1.206; 1.1.1.236; 1.1.1.236
10347221	tropinone reductase II			tropinone		2.52 ± 0.16 s^-1	6.56 mM				S148A/E156V	rekcat	tropinone reductase II	1.1.1.206; 1.1.1.236; 1.1.1.236
10347221	tropinone reductase II			NADPH		2.52 ± 0.16 s^-1	0.00817 mM				S148A/E156V	rekcat	tropinone reductase II	1.1.1.206; 1.1.1.236; 1.1.1.236
10347221	tropinone reductase II			tropinone		1.02 ± 0.18 s^-1	52.5 mM				E156V/Y100H	rekcat	tropinone reductase II	1.1.1.206; 1.1.1.236; 1.1.1.236
10347221	tropinone reductase II			NADPH		1.02 ± 0.18 s^-1	0.0255 mM				E156V/Y100H	rekcat	tropinone reductase II	1.1.1.206; 1.1.1.236; 1.1.1.236
10347221	tropinone reductase II			tropinone		4.86 ± 0.30 s^-1	38.1 mM				Y100H/S148A/E156V	rekcat	tropinone reductase II	1.1.1.206; 1.1.1.236; 1.1.1.236
10347221	tropinone reductase II			NADPH		4.86 ± 0.30 s^-1	0.0124 mM				S148A/E156V	rekcat	tropinone reductase II	1.1.1.206; 1.1.1.236; 1.1.1.236
10347221	tropinone reductase II			tropinone		1.88 ± 0.11 s^-1	0.0448 mM				L210I/L213F	rekcat	tropinone reductase II	1.1.1.206; 1.1.1.236; 1.1.1.236
10347221	tropinone reductase II			NADPH		1.88 ± 0.11 s^-1	0.00417 mM				L210I/L213F	rekcat	tropinone reductase II	1.1.1.206; 1.1.1.236; 1.1.1.236
10347221	tropinone reductase II			NADPH			37.7 µM				Y100H/S148A/E156V/L210I/L213F	rekcat	tropinone reductase II	1.1.1.206; 1.1.1.236; 1.1.1.236
10373434												rekcat
10373434	ABC-type polar-amino-acid transporter			ATP			0.9 mM				P172T	rekcat	ABC-type polar-amino-acid transporter	7.4.2.1
10373434	ABC-type polar-amino-acid transporter			ATP			1.2 mM				T205A	rekcat	ABC-type polar-amino-acid transporter	7.4.2.1
10373434	ABC-type polar-amino-acid transporter			ATP			0.2 mM				wild-type	rekcat	ABC-type polar-amino-acid transporter	7.4.2.1
10373434	ABC-type polar-amino-acid transporter			ATP			0.7 mM				P172T	rekcat	ABC-type polar-amino-acid transporter	7.4.2.1
10373434	ABC-type polar-amino-acid transporter			ATP			1.0 mM				T205A	rekcat	ABC-type polar-amino-acid transporter	7.4.2.1
10387081												rekcat
10387081												rekcat
10387081	hexokinase			D-glucose		100 s^-1	0.057 -- 0.061 mM			7.8	wild-type	rekcat	hexokinase	2.7.1.1; 2.7.1.1
10387081	hexokinase			ATP		100 s^-1	0.66 -- 1.2 mM			7.8	wild-type	rekcat	hexokinase	2.7.1.1; 2.7.1.1
10427036	methylumbelliferyl-acetate deacetylase		yeast	1-naphthyl acetate			0.86 mM	1.5 x 10^4 mol^-1 s^-1	37	7.0		rekcat	methylumbelliferyl-acetate deacetylase	3.1.1.56
10427036	methylumbelliferyl-acetate deacetylase		yeast	4-yethylumbelliferyl acetate			0.076 mM	1.3 x 10^5 mol^-1 s^-1	37	7.0		rekcat	methylumbelliferyl-acetate deacetylase	3.1.1.56
10427036	methylumbelliferyl-acetate deacetylase		yeast	p-nitrophenyl acetate			0.35 mM	2.3 x 10^4 mol^-1 s^-1	37	7.0		rekcat	methylumbelliferyl-acetate deacetylase	3.1.1.56
10427036	methylumbelliferyl-acetate deacetylase		yeast	carboxyfluorescin diacetate			0.056 mM	1.8 x 10^5 mol^-1 s^-1	37	7.0		rekcat	methylumbelliferyl-acetate deacetylase	3.1.1.56
10427036	methylumbelliferyl-acetate deacetylase		yeast	S-formylglutathione			0.88 mM	1.7 x 10^5 mol^-1 s^-1	30	7.0		rekcat	methylumbelliferyl-acetate deacetylase	3.1.1.56
10433689	phosphoribosylformylglycinamidine cyclo-ligase			ATP		2.3 ± 0.1 s^-1	0.073 mM	3.5 × 10^2 s^-1 µM^-1		7.7	wild-type	rekcat	phosphoribosylformylglycinamidine cyclo-ligase	6.3.3.1
10433689	phosphoribosylformylglycinamidine cyclo-ligase			ATP		3.0 ± 0.2 s^-1	0.058 mM	5.2 × 10^2 s^-1 µM^-1		7.7	K27Q	rekcat	phosphoribosylformylglycinamidine cyclo-ligase	6.3.3.1
10433689	phosphoribosylformylglycinamidine cyclo-ligase			ATP		2.6 ± 0.1 s^-1	0.046 mM	5.7 × 10^2 s^-1 µM^-1		7.7	K27L	rekcat	phosphoribosylformylglycinamidine cyclo-ligase	6.3.3.1
10433689	phosphoribosylformylglycinamidine cyclo-ligase			ATP		2.5 ± 0.1 s^-1	0.012 mM	21.0 × 10^2 s^-1 µM^-1		7.7	K27R	rekcat	phosphoribosylformylglycinamidine cyclo-ligase	6.3.3.1
10438489	pyridoxine 4-dehydrogenase		S. pombe	pyridoxal		56.1 min^-1	0.9 mM	61.7 min^-1 mM^-1				rekcat	pyridoxine 4-dehydrogenase	1.1.1.65
10438489	pyridoxine 4-dehydrogenase		S. pombe	2-nitrobenzaldehyde		33.6 min^-1	0.096 mM	350 min^-1 mM^-1				rekcat	pyridoxine 4-dehydrogenase	1.1.1.65
10438489	pyridoxine 4-dehydrogenase		S. pombe	4-Nitrobenzaldehyde		0.196 min^-1	0.012 ± 0.001 mM	16.3 min^-1 mM^-1				rekcat	pyridoxine 4-dehydrogenase	1.1.1.65
10438489	pyridoxine 4-dehydrogenase		S. pombe	2-Phthalaldehyde		1.28 min^-1	0.118 ± 0.010 mM	10.8 min^-1 mM^-1				rekcat	pyridoxine 4-dehydrogenase	1.1.1.65
10438489	pyridoxine 4-dehydrogenase		S. pombe	Pyridine-2-aldehyde		15.1 min^-1	1.31 ± 0.090 mM	11.5 min^-1 mM^-1				rekcat	pyridoxine 4-dehydrogenase	1.1.1.65
10438489	pyridoxine 4-dehydrogenase		S. pombe	Pyridine-3-aldehyde		0.203 min^-1	0.349 ± 0.029 mM	0.581 min^-1 mM^-1				rekcat	pyridoxine 4-dehydrogenase	1.1.1.65
10438489	pyridoxine 4-dehydrogenase		S. pombe	Pyridine-4-aldehyde		1.78 min^-1	1.13 ± 0.102 mM	1.57 min^-1 mM^-1				rekcat	pyridoxine 4-dehydrogenase	1.1.1.65
10441376	thymidylate synthase		Escherichia coli	2'-deoxyuridylate		2.1 s^-1	0.0011 mM				wild-type	rekcat	thymidylate synthase	2.1.1.45; 2.1.1.45
10441376	thymidylate synthase		Escherichia coli	methylenetetrahydrofolate		2.1 s^-1	8.1 µM				wild-type	rekcat	thymidylate synthase	2.1.1.45; 2.1.1.45
10441376	thymidylate synthase		Escherichia coli	2'-deoxyuridylate		1.2 s^-1	0.0012 mM					rekcat	thymidylate synthase	2.1.1.45; 2.1.1.45
10441376	thymidylate synthase		Escherichia coli	methylenetetrahydrofolate		1.2 s^-1	12.1 µM					rekcat	thymidylate synthase	2.1.1.45; 2.1.1.45
10441376	thymidylate synthase		Escherichia coli	2'-deoxyuridylate		0.7 s^-1	0.0014 mM				Y4I, Y4V	rekcat	thymidylate synthase	2.1.1.45; 2.1.1.45
10441376	thymidylate synthase		Escherichia coli	methylenetetrahydrofolate		0.7 s^-1	13.9 µM					rekcat	thymidylate synthase	2.1.1.45; 2.1.1.45
10441376	thymidylate synthase		Escherichia coli	2'-deoxyuridylate		0.7 s^-1	0.0014 mM					rekcat	thymidylate synthase	2.1.1.45; 2.1.1.45
10441376	thymidylate synthase		Escherichia coli	methylenetetrahydrofolate		0.7 s^-1	13.6 µM					rekcat	thymidylate synthase	2.1.1.45; 2.1.1.45
10441376	thymidylate synthase		Escherichia coli	2'-deoxyuridylate		0.2 s^-1	0.003 mM					rekcat	thymidylate synthase	2.1.1.45; 2.1.1.45
10441376	thymidylate synthase		Escherichia coli	methylenetetrahydrofolate		0.2 s^-1	16 µM					rekcat	thymidylate synthase	2.1.1.45; 2.1.1.45
10441376	thymidylate synthase			methylenetetrahydrofolate			0.01 mM				wild-type	rekcat	thymidylate synthase	2.1.1.45; 2.1.1.45
10441376	thymidylate synthase			methylenetetrahydrofolate			0.008 mM					rekcat	thymidylate synthase	2.1.1.45; 2.1.1.45
10441376	thymidylate synthase			methylenetetrahydrofolate			8.1 mM					rekcat	thymidylate synthase	2.1.1.45; 2.1.1.45
10441376	thymidylate synthase			methylenetetrahydrofolate			0.015 mM					rekcat	thymidylate synthase	2.1.1.45; 2.1.1.45
10441376	thymidylate synthase			methylenetetrahydrofolate			0.013 mM					rekcat	thymidylate synthase	2.1.1.45; 2.1.1.45
10446163	succinate dehydrogenase			2,3-Dimethoxy-5-methyl-6-decyl-1,4-benzoquinone		3400 ± 75 s^-1	0.0048 mM				wild-type	rekcat	succinate dehydrogenase	1.3.5.1; 1.3.5.1; 1.3.99.1
10446163	succinate dehydrogenase			2,3-Dimethoxy-5-methyl-6-decyl-1,4-benzoquinone		3250 ± 100 s^-1	5.5 ± 0.2 µM					rekcat	succinate dehydrogenase	1.3.5.1; 1.3.5.1; 1.3.99.1
10446163	succinate dehydrogenase			2,3-Dimethoxy-5-methyl-6-decyl-1,4-benzoquinone		1000 ± 35 s^-1	0.01 mM				F103V	rekcat	succinate dehydrogenase	1.3.5.1; 1.3.5.1; 1.3.99.1
10446163	succinate dehydrogenase			2,3-Dimethoxy-5-methyl-6-decyl-1,4-benzoquinone		2200 ± 70 s^-1	0.007 mM				H106Y	rekcat	succinate dehydrogenase	1.3.5.1; 1.3.5.1; 1.3.99.1
10446163	succinate dehydrogenase			2,3-Dimethoxy-5-methyl-6-decyl-1,4-benzoquinone		690 ± 15 s^-1	0.0073 mM				H106L/D117V	rekcat	succinate dehydrogenase	1.3.5.1; 1.3.5.1; 1.3.99.1
10446163	succinate dehydrogenase			2,3-Dimethoxy-5-methyl-6-decyl-1,4-benzoquinone		1300 ± 50 s^-1	0.015 mM				H113Q	rekcat	succinate dehydrogenase	1.3.5.1; 1.3.5.1; 1.3.99.1
10446163	succinate dehydrogenase			2,3-Dimethoxy-5-methyl-6-decyl-1,4-benzoquinone		612 ± 30 s^-1	0.018 mM				W116R	rekcat	succinate dehydrogenase	1.3.5.1; 1.3.5.1; 1.3.99.1
10446163	succinate dehydrogenase			2,3-Dimethoxy-5-methyl-6-decyl-1,4-benzoquinone		820 ± 20 s^-1	0.011 mM					rekcat	succinate dehydrogenase	1.3.5.1; 1.3.5.1; 1.3.99.1
10473402	non-reducing end alpha-L-arabinofuranosidase			p-nitrophenyl-alpha-L-arabinofuranoside		269 s^-1	0.9 mM					rekcat	non-reducing end alpha-L-arabinofuranosidase	3.2.1.55
10473402	non-reducing end alpha-L-arabinofuranosidase			p-nitrophenyl-alpha-L-arabinofuranoside		259 s^-1	1.1 mM					rekcat	non-reducing end alpha-L-arabinofuranosidase	3.2.1.55
10473410	alanine dehydrogenase			L-Ala		36 s^-1	30.0 mM		25			rekcat	alanine dehydrogenase	1.4.1.1; 1.4.1.1
10473410	alanine dehydrogenase			NAD+		36 s^-1	0.21 mM					rekcat	alanine dehydrogenase	1.4.1.1; 1.4.1.1
10473410	alanine dehydrogenase			L-Ala		47-140 s^-1	1.73 mM		25			rekcat	alanine dehydrogenase	1.4.1.1; 1.4.1.1
10473410	alanine dehydrogenase			NAD+		47-140 s^-1	0.18 mM		25			rekcat	alanine dehydrogenase	1.4.1.1; 1.4.1.1
10473410	alanine dehydrogenase			L-Ala		27 s^-1	7.6 mM					rekcat	alanine dehydrogenase	1.4.1.1; 1.4.1.1
10473410	alanine dehydrogenase			NAD+		27 s^-1	0.24 mM		25			rekcat	alanine dehydrogenase	1.4.1.1; 1.4.1.1
10473410	alanine dehydrogenase			L-Ala			3.8 mM					rekcat	alanine dehydrogenase	1.4.1.1; 1.4.1.1
10473410	alanine dehydrogenase			NAD+			0.2 mM					rekcat	alanine dehydrogenase	1.4.1.1; 1.4.1.1
10473548	alcohol dehydrogenase (NADP+)			NAD+		1680 min^-1	0.2 mM					rekcat	alcohol dehydrogenase (NADP+)	1.1.1.2
10473548	alcohol dehydrogenase (NADP+)			NADP+		1660 min^-1	0.03 mM					rekcat	alcohol dehydrogenase (NADP+)	1.1.1.2
10473548	alcohol dehydrogenase (NADP+)			NAD+		160 min^-1	0.8 mM					rekcat	alcohol dehydrogenase (NADP+)	1.1.1.2
10473548	alcohol dehydrogenase (NADP+)			NADP+		350 min^-1	0.06 mM					rekcat	alcohol dehydrogenase (NADP+)	1.1.1.2
10473548	alcohol dehydrogenase (NADP+)			NADH		6060 min^-1	0.52 mM					rekcat	alcohol dehydrogenase (NADP+)	1.1.1.2
10473548	alcohol dehydrogenase (NADP+)			NADPH		6620 min^-1	0.012 mM					rekcat	alcohol dehydrogenase (NADP+)	1.1.1.2
10473548	alcohol dehydrogenase (NADP+)			ethanol		1810 min^-1	70.0 mM	26 mM^-1 min^-1		10		rekcat	alcohol dehydrogenase (NADP+)	1.1.1.2
10473548	alcohol dehydrogenase (NADP+)			2-butanol		200 min^-1	170.0 mM	1.2 mM^-1 min^-1		10		rekcat	alcohol dehydrogenase (NADP+)	1.1.1.2
10473548	alcohol dehydrogenase (NADP+)			butanol		3000 min^-1	1.7 mM	1800 mM^-1 min^-1		10		rekcat	alcohol dehydrogenase (NADP+)	1.1.1.2
10473548	alcohol dehydrogenase (NADP+)			Pentanol		2100 min^-1	0.22 mM	9500 mM^-1 min^-1		10		rekcat	alcohol dehydrogenase (NADP+)	1.1.1.2
10473548	alcohol dehydrogenase (NADP+)			Octanol		980 min^-1	0.09 mM	11000 mM^-1 min^-1		10		rekcat	alcohol dehydrogenase (NADP+)	1.1.1.2
10473548	alcohol dehydrogenase (NADP+)			ethanol		1030 min^-1	600 mM	1.7 mM^-1 min^-1		10		rekcat	alcohol dehydrogenase (NADP+)	1.1.1.2
10473548	alcohol dehydrogenase (NADP+)			butanol		640 min^-1	8.2 mM	70 mM^-1 min^-1		7.5		rekcat	alcohol dehydrogenase (NADP+)	1.1.1.2
10473548	alcohol dehydrogenase (NADP+)			Pentanol		510 min^-1	1.1 mM	460 mM^-1 min^-1		7.5		rekcat	alcohol dehydrogenase (NADP+)	1.1.1.2
10473548	alcohol dehydrogenase (NADP+)			Hexanol		480 min^-1	0.35 mM	1400 mM^-1 min^-1		7.5		rekcat	alcohol dehydrogenase (NADP+)	1.1.1.2
10473548	alcohol dehydrogenase (NADP+)			trans-2-hexenol		530 min^-1	0.22 mM	2300 mM^-1 min^-1		7.5		rekcat	alcohol dehydrogenase (NADP+)	1.1.1.2
10473548	alcohol dehydrogenase (NADP+)			Octanol		340 min^-1	0.15 mM	2000 mM^-1 min^-1		7.5		rekcat	alcohol dehydrogenase (NADP+)	1.1.1.2
10473548	alcohol dehydrogenase (NADP+)			acetaldehyde		1260 min^-1	7.0 mM	1800 mM^-1 min^-1		7.5		rekcat	alcohol dehydrogenase (NADP+)	1.1.1.2
10473548	alcohol dehydrogenase (NADP+)			Butanal		15600 min^-1	0.11 mM	1.4x10^5 mM^-1 min^-1		7.5		rekcat	alcohol dehydrogenase (NADP+)	1.1.1.2
10473548	alcohol dehydrogenase (NADP+)			pentanal		14400 min^-1	0.07 mM	2.0x10^5 mM^-1 min^-1		7.5		rekcat	alcohol dehydrogenase (NADP+)	1.1.1.2
10473548	alcohol dehydrogenase (NADP+)			hexanal		14000 min^-1	0.04 mM	3.5x10^5 mM^-1 min^-1		7.5		rekcat	alcohol dehydrogenase (NADP+)	1.1.1.2
10473548	alcohol dehydrogenase (NADP+)			trans-2-hexenal		2840 min^-1	0.06 mM	4.7x10^4 mM^-1 min^-1		7.5		rekcat	alcohol dehydrogenase (NADP+)	1.1.1.2
10473548	alcohol dehydrogenase (NADP+)			octanal		10700 min^-1	0.01 mM	1.1x10^6 mM^-1 min^-1		7.5		rekcat	alcohol dehydrogenase (NADP+)	1.1.1.2
10473548	alcohol dehydrogenase (NADP+)			m-nitrobenzaldehyde		5870 min^-1	0.002 mM	3.0x10^6 mM^-1 min^-1		7.5		rekcat	alcohol dehydrogenase (NADP+)	1.1.1.2
10473548	alcohol dehydrogenase (NADP+)			all-trans-retinol		30 min^-1	0.02 mM	1500 mM^-1 min^-1		7.5		rekcat	alcohol dehydrogenase (NADP+)	1.1.1.2
10473548	alcohol dehydrogenase (NADP+)			all-trans-retinal		270 min^-1	0.008 mM	33750 mM^-1 min^-1		7.5		rekcat	alcohol dehydrogenase (NADP+)	1.1.1.2
10473548	alcohol dehydrogenase (NADP+)			9-cis-retinol		5.7 min^-1	0.019 mM	300 mM^-1 min^-1		7.5		rekcat	alcohol dehydrogenase (NADP+)	1.1.1.2
10473548	alcohol dehydrogenase (NADP+)			9-cis-retinal		70 min^-1	0.009 mM	7800 mM^-1 min^-1		7.5		rekcat	alcohol dehydrogenase (NADP+)	1.1.1.2
10473548	alcohol dehydrogenase (NADP+)			13-cis-retinal		63 min^-1	0.015 mM	4200 mM^-1 min^-1		7.5		rekcat	alcohol dehydrogenase (NADP+)	1.1.1.2
10480865	FMN reductase (NADPH)			FMN			5.4e-05 mM	474.1 min^-1 mM^-1	30	7.9		rekcat	FMN reductase (NADPH)	1.5.1.38
10480865	FMN reductase (NADPH)			FAD			0.0027 mM	16.9 min^-1 mM^-1	30	7.9		rekcat	FMN reductase (NADPH)	1.5.1.38
10480865	FMN reductase (NADPH)			NADPH			0.046 mM	33.4 min^-1 mM^-1	30	7.9		rekcat	FMN reductase (NADPH)	1.5.1.38
10480865	FMN reductase (NADPH)			NADH			0.5555 mM	0.1 min^-1 mM^-1	30	7.9		rekcat	FMN reductase (NADPH)	1.5.1.38
10480865	alkanesulfonate monooxygenase			decanesulfonic acid			0.035 mM	6.7 min^-1 mM^-1				rekcat	alkanesulfonate monooxygenase	1.14.14.5; 1.14.14.5
10480865	alkanesulfonate monooxygenase			octanesulfonic acid			0.044 mM	6.1 min^-1 mM^-1				rekcat	alkanesulfonate monooxygenase	1.14.14.5; 1.14.14.5
10480865	alkanesulfonate monooxygenase			1,3-dioxo-2-isoindolineethanesulfonic acid			0.114 mM	6.0 min^-1 mM^-1				rekcat	alkanesulfonate monooxygenase	1.14.14.5; 1.14.14.5
10480865	alkanesulfonate monooxygenase			2-(4-pyridyl)ethanesulfonic acid			0.139 mM	4.6 min^-1 mM^-1				rekcat	alkanesulfonate monooxygenase	1.14.14.5; 1.14.14.5
10480865	alkanesulfonate monooxygenase			hexanesulfonic acid			0.095 mM	4.0 min^-1 mM^-1				rekcat	alkanesulfonate monooxygenase	1.14.14.5; 1.14.14.5
10480865	alkanesulfonate monooxygenase			N-phenyltaurine			0.237 mM	3.2 min^-1 mM^-1				rekcat	alkanesulfonate monooxygenase	1.14.14.5; 1.14.14.5
10480865	alkanesulfonate monooxygenase			4-phenyl-1-butanesulfonic acid			0.11 mM	2.7 min^-1 mM^-1				rekcat	alkanesulfonate monooxygenase	1.14.14.5; 1.14.14.5
10480865	alkanesulfonate monooxygenase			pentanesulfonic acid			0.189 mM	1.8 min^-1 mM^-1				rekcat	alkanesulfonate monooxygenase	1.14.14.5; 1.14.14.5
10480865	alkanesulfonate monooxygenase			MOPS			0.617 mM	1.1 min^-1 mM^-1				rekcat	alkanesulfonate monooxygenase	1.14.14.5; 1.14.14.5
10480865	alkanesulfonate monooxygenase			butanesulfonic acid			0.87 mM	0.6 min^-1 mM^-1				rekcat	alkanesulfonate monooxygenase	1.14.14.5; 1.14.14.5
10480865	alkanesulfonate monooxygenase			PIPES			1.11 mM	0.4 min^-1 mM^-1				rekcat	alkanesulfonate monooxygenase	1.14.14.5; 1.14.14.5
10480878	GDP-L-fucose synthase		E. coli	GDP-4-keto-6-deoxymannose			0.029 mM	8.1 ± 0.5 mM^-1 min^-1				rekcat	GDP-L-fucose synthase	1.1.1.271
10480878	GDP-L-fucose synthase		E. coli	NADPH			0.009 mM	26.3 ± 1.5 mM^-1 min^-1				rekcat	GDP-L-fucose synthase	1.1.1.271
10480878	GDP-L-fucose synthase		E. coli	NADH			0.109 mM	0.3 ± 0.04 mM^-1 min^-1				rekcat	GDP-L-fucose synthase	1.1.1.271
10480878			E. coli									rekcat
10480878			E. coli									rekcat
10480915	tetrahydrofolate synthase			aminopterin		0.45 s^-1	0.009 mM			8.9	wild-type	rekcat	tetrahydrofolate synthase	6.3.2.17
10480915	tetrahydrofolate synthase			glutamic acid		0.45 s^-1	0.235 mM			8.9	wild-type	rekcat	tetrahydrofolate synthase	6.3.2.17
10480915	tetrahydrofolate synthase			aminopterin		0.53 s^-1	0.013 mM			8.9	C346A	rekcat	tetrahydrofolate synthase	6.3.2.17
10480915	tetrahydrofolate synthase			L-Glutamic acid		0.53 s^-1	0.52 mM			8.9	C346A	rekcat	tetrahydrofolate synthase	6.3.2.17
10480915	tetrahydrofolate synthase			aminopterin		0.55 s^-1	0.031 mM			8.9	D376A	rekcat	tetrahydrofolate synthase	6.3.2.17
10480915	tetrahydrofolate synthase			L-Glutamic acid		0.55 s^-1	2.9 mM			8.9	D376A	rekcat	tetrahydrofolate synthase	6.3.2.17
10480915	tetrahydrofolate synthase			aminopterin		0.63 s^-1	0.017 mM			8.9	D378A	rekcat	tetrahydrofolate synthase	6.3.2.17
10480915	tetrahydrofolate synthase			L-Glutamic acid		0.63 s^-1	0.83 mM			8.9	D378A	rekcat	tetrahydrofolate synthase	6.3.2.17
10480915	tetrahydrofolate synthase			aminopterin		0.67 s^-1	0.011 mM			8.9	K384A	rekcat	tetrahydrofolate synthase	6.3.2.17
10480915	tetrahydrofolate synthase			L-Glutamic acid		0.67 s^-1	0.43 mM			8.9	K384A	rekcat	tetrahydrofolate synthase	6.3.2.17
10480915	tetrahydrofolate synthase			aminopterin		0.42 s^-1	0.18 mM			8.9	D335A	rekcat	tetrahydrofolate synthase	6.3.2.17
10480915	tetrahydrofolate synthase			L-Glutamic acid		0.42 s^-1	91.0 mM			8.9	D335A	rekcat	tetrahydrofolate synthase	6.3.2.17
10480915	tetrahydrofolate synthase			aminopterin		0.24 s^-1	0.0065 mM			8.9	H338A	rekcat	tetrahydrofolate synthase	6.3.2.17
10480915	tetrahydrofolate synthase			L-Glutamic acid		0.24 s^-1	140.0 mM			8.9	H338A	rekcat	tetrahydrofolate synthase	6.3.2.17
10480915	tetrahydrofolate synthase			aminopterin		0.025 s^-1	0.0059 mM			8.9	R377A	rekcat	tetrahydrofolate synthase	6.3.2.17
10480915	tetrahydrofolate synthase			L-Glutamic acid		0.025 s^-1	350.0 mM			8.9	R377A	rekcat	tetrahydrofolate synthase	6.3.2.17
10480915	tetrahydrofolate synthase			ATP		0.42 s^-1	0.267 mM			8.9	D335A	rekcat	tetrahydrofolate synthase	6.3.2.17
10480915	tetrahydrofolate synthase			ATP		0.24 s^-1	0.016 mM			8.9	H338A	rekcat	tetrahydrofolate synthase	6.3.2.17
10480915	tetrahydrofolate synthase			ATP		0.025 s^-1	0.0046 mM			8.9	R377A	rekcat	tetrahydrofolate synthase	6.3.2.17
10480915	tetrahydrofolate synthase			ATP		0.53 s^-1	0.04 mM			8.9	C346A	rekcat	tetrahydrofolate synthase	6.3.2.17
10480915	tetrahydrofolate synthase			ATP		0.55 s^-1	0.028 mM			8.9	D376A	rekcat	tetrahydrofolate synthase	6.3.2.17
10480915	tetrahydrofolate synthase			ATP		0.63 s^-1	0.06 mM			8.9	D378A	rekcat	tetrahydrofolate synthase	6.3.2.17
10480915	tetrahydrofolate synthase			ATP		0.67 s^-1	0.045 mM			8.9	K384A	rekcat	tetrahydrofolate synthase	6.3.2.17
10480915	tetrahydrofolate synthase			ATP		0.45 s^-1	0.046 mM			8.9	wild-type	rekcat	tetrahydrofolate synthase	6.3.2.17
10508089	inositol-phosphate phosphatase			DL-myo-inositol 1-phosphate			0.145 mM					rekcat	inositol-phosphate phosphatase	3.1.3.25
10508089	inositol-phosphate phosphatase			D-inositol 1-phosphate			0.148 mM	1.45 x 10^6 M^-1 s^-1				rekcat	inositol-phosphate phosphatase	3.1.3.25
10508089	inositol-phosphate phosphatase			inositol-2-phosphate			0.46 mM					rekcat	inositol-phosphate phosphatase	3.1.3.25
10508089												rekcat
10508089												rekcat
10508089												rekcat
10508089												rekcat
10508089												rekcat
10514486	estrone sulfotransferase			estradiol		30 ± 22 s^-1 * 10^-3	2.5e-05 mM	1224 ± 967 s^-1 * 10^-6/nM	37	8.0	wild-type	rekcat	estrone sulfotransferase	2.8.2.4; 2.8.2.4
10514486	estrone sulfotransferase			DHEA		3.3 ± 3 s^-1 * 10^-3	4569 ± 75 nM	1 ± 1 s^-1 * 10^-6/nM	37	8.0	wild-type	rekcat	estrone sulfotransferase	2.8.2.4; 2.8.2.4
10514486	estrone sulfotransferase			estradiol		24 ± 16 s^-1 * 10^-3	3.2e-05 mM	729 ± 433 s^-1 * 10^-6/nM	37	8.0	Y81F	rekcat	estrone sulfotransferase	2.8.2.4; 2.8.2.4
10514486	estrone sulfotransferase			DHEA		48 ± 20 s^-1 * 10^-3	1238 ± 106 nM	39 ± 20 s^-1 * 10^-6/nM	37	8.0	Y81F	rekcat	estrone sulfotransferase	2.8.2.4; 2.8.2.4
10514486	estrone sulfotransferase			estradiol		8 ± 1 s^-1 * 10^-3	9.2e-05 mM	104 ± 59 s^-1 * 10^-6/nM	37	8.0	Y81L	rekcat	estrone sulfotransferase	2.8.2.4; 2.8.2.4
10514486	estrone sulfotransferase			DHEA		44 ± 0 s^-1 * 10^-3	957 ± 30 nM	46 ± 2 s^-1 * 10^-6/nM	37	8.0	Y81L	rekcat	estrone sulfotransferase	2.8.2.4; 2.8.2.4
10514486	estrone sulfotransferase			estradiol		18 ± 3 s^-1 * 10^-3	0.000235 mM	77 ± 5 s^-1 * 10^-6/nM	37	8.0	Y81A	rekcat	estrone sulfotransferase	2.8.2.4; 2.8.2.4
10514486	estrone sulfotransferase			DHEA		106 ± 76 s^-1 * 10^-3	3026 ± 639 nM	39 ± 33 s^-1 * 10^-6/nM	37	8.0	Y81A	rekcat	estrone sulfotransferase	2.8.2.4; 2.8.2.4
10514486	estrone sulfotransferase			estradiol		39 ± 21 s^-1 * 10^-3	0.000812 mM	46 ± 15 s^-1 * 10^-6/nM	37	8.0	F142L	rekcat	estrone sulfotransferase	2.8.2.4; 2.8.2.4
10514486	estrone sulfotransferase			DHEA		1 ± 0 s^-1 * 10^-3	3127 ± 639 nM	0 ± 0 s^-1 * 10^-6/nM	37	8.0	F142L	rekcat	estrone sulfotransferase	2.8.2.4; 2.8.2.4
10514486	estrone sulfotransferase			estradiol		15 ± 3 s^-1 * 10^-3	0.00125 mM	12 ± 1 s^-1 * 10^-6/nM	37	8.0	F142A	rekcat	estrone sulfotransferase	2.8.2.4; 2.8.2.4
10514486	estrone sulfotransferase			estradiol		1 ± 0 s^-1 * 10^-3	0.000735 mM	1 ± 0 s^-1 * 10^-6/nM	37	8.0	Y81L/F142L	rekcat	estrone sulfotransferase	2.8.2.4; 2.8.2.4
10514486	estrone sulfotransferase			DHEA		1 ± 0 s^-1 * 10^-3	1073 ± 99 nM	1 ± 0 s^-1 * 10^-6/nM	37	8.0	Y81L/F142L	rekcat	estrone sulfotransferase	2.8.2.4; 2.8.2.4
10514486	hydroxysteroid sulfotransferase			estradiol		5 ± 3 s^-1 * 10^-3	2000 ± 163 nM	2 ± 2 s^-1 * 10^-6/nM	37	8.0	wild-type	rekcat	hydroxysteroid sulfotransferase	2.8.2.14; 2.8.2.15; 2.8.2.2; 2.8.2.4
10514486	hydroxysteroid sulfotransferase			DHEA		55 ± 61 s^-1 * 10^-3	993 ± 391 nM	47 ± 43 s^-1 * 10^-6/nM	37	8.0	wild-type	rekcat	hydroxysteroid sulfotransferase	2.8.2.14; 2.8.2.15; 2.8.2.2; 2.8.2.4
10514486	estrone sulfotransferase			androstenediol		0.9 ± 0.1 s^-1 * 10^-3	0.003224 mM	0.3 ± 0.1 s^-1 * 10^-6/nM	37	8.0	wild-type	rekcat	estrone sulfotransferase	2.8.2.4; 2.8.2.4
10514486	estrone sulfotransferase			androstenediol		4.9 ± 1.0 s^-1 * 10^-3	0.000868 mM	5.6 ± 0.8 s^-1 * 10^-6/nM	37	8.0	Y81L	rekcat	estrone sulfotransferase	2.8.2.4; 2.8.2.4
10514486	estrone sulfotransferase			androstenediol		1.8 ± 0.4 s^-1 * 10^-3	0.0029 mM	0.6 ± 0.2 s^-1 * 10^-6/nM	37	8.0	F142L	rekcat	estrone sulfotransferase	2.8.2.4; 2.8.2.4
10514486	hydroxysteroid sulfotransferase			androstenediol		4.3 ± 1.4 s^-1 * 10^-3	191 ± 61 nM	25.3 ± 14.8 s^-1 * 10^-6/nM	37	8.0	wild-type	rekcat	hydroxysteroid sulfotransferase	2.8.2.14; 2.8.2.15; 2.8.2.2; 2.8.2.4
10529247	phosphoribulokinase			D-ribulose 5-phosphate			0.096 mM		30	8	wild-type	rekcat	phosphoribulokinase	2.7.1.19; 2.7.1.19
10529247	phosphoribulokinase			D-ribulose 5-phosphate			10.3 mM		30	8	K165M	rekcat	phosphoribulokinase	2.7.1.19; 2.7.1.19
10529247	phosphoribulokinase			D-ribulose 5-phosphate			11.0 mM		30	8	K165C	rekcat	phosphoribulokinase	2.7.1.19; 2.7.1.19
10531334	6-pyruvoyltetrahydropterin synthase			6-(L-erythro-1,2-dihydroxypropyl 3-triphosphate)-7,8-dihydropterin		0.033 s^-1	0.0081 mM	4.1 x 10^3 M^-1 s^-1			wild-type	rekcat	6-pyruvoyltetrahydropterin synthase	4.1.2.50; 4.1.2.60; 4.2.3.12; 4.2.3.12; 4.6.1.10
10531334	6-pyruvoyltetrahydropterin synthase			6-(L-erythro-1,2-dihydroxypropyl 3-triphosphate)-7,8-dihydropterin		0.035 s^-1	0.0055 mM	6.4 x 10^3 M^-1 s^-1			S19A	rekcat	6-pyruvoyltetrahydropterin synthase	4.1.2.50; 4.1.2.60; 4.2.3.12; 4.2.3.12; 4.6.1.10
10564758	exo-(1->4)-alpha-D-glucan lyase			maltose		56 ± 0.3 s^-1	2.3 mM		35	5.0		rekcat	exo-(1->4)-alpha-D-glucan lyase	4.2.2.13
10564758	exo-(1->4)-alpha-D-glucan lyase			maltotriose		60 ± 4 s^-1	0.4 mM		35	5.0		rekcat	exo-(1->4)-alpha-D-glucan lyase	4.2.2.13
10564758	exo-(1->4)-alpha-D-glucan lyase			maltotetraose		45 ± 2 s^-1	0.1 mM		35	5.0		rekcat	exo-(1->4)-alpha-D-glucan lyase	4.2.2.13
10564758	exo-(1->4)-alpha-D-glucan lyase			maltopentaose		42 ± 5 s^-1	0.1 mM		35	5.0		rekcat	exo-(1->4)-alpha-D-glucan lyase	4.2.2.13
10564758	exo-(1->4)-alpha-D-glucan lyase			maltohexaose		53 ± 3 s^-1	0.1 mM		35	5.0		rekcat	exo-(1->4)-alpha-D-glucan lyase	4.2.2.13
10564758	exo-(1->4)-alpha-D-glucan lyase			maltoheptaose		50 ± 0.1 s^-1	0.1 mM		35	5.0		rekcat	exo-(1->4)-alpha-D-glucan lyase	4.2.2.13
10564758	exo-(1->4)-alpha-D-glucan lyase			glycogen		60 ± 3 s^-1	0.03 mM		35	5.0		rekcat	exo-(1->4)-alpha-D-glucan lyase	4.2.2.13
10564758	exo-(1->4)-alpha-D-glucan lyase			amylopectin		89 ± 13 s^-1	0.03 mM		35	5.0		rekcat	exo-(1->4)-alpha-D-glucan lyase	4.2.2.13
10564758	exo-(1->4)-alpha-D-glucan lyase			amylopectin		100 ± 14 s^-1	0.03 mM		35	5.0		rekcat	exo-(1->4)-alpha-D-glucan lyase	4.2.2.13
10642529	morphine 6-dehydrogenase			codeine		90 s^-1	0.45 mM					rekcat	morphine 6-dehydrogenase	1.1.1.218; 1.1.1.218
10642529	morphine 6-dehydrogenase			codeinone		101 s^-1	0.12 mM					rekcat	morphine 6-dehydrogenase	1.1.1.218; 1.1.1.218
10642529	morphine 6-dehydrogenase			morphine		123 s^-1	0.54 mM					rekcat	morphine 6-dehydrogenase	1.1.1.218; 1.1.1.218
10642529	morphine 6-dehydrogenase			codeine		85 s^-1					C80S	rekcat	morphine 6-dehydrogenase	1.1.1.218; 1.1.1.218
10642529	morphine 6-dehydrogenase			codeine		108 s^-1					C140S	rekcat	morphine 6-dehydrogenase	1.1.1.218; 1.1.1.218
10671479												rekcat
10671479	bis(5'-adenosyl)-triphosphatase			Ap3BODIPY		7.3 s^-1	3.0 µM	2.4 x 10^6 s^-1 M^-1				rekcat	bis(5'-adenosyl)-triphosphatase	3.6.1.29
10671479	bis(5'-adenosyl)-triphosphatase			Gp3BODIPY		0.58 s^-1	1.4 µM	4.1 x 10^5 s^-1 M^-1				rekcat	bis(5'-adenosyl)-triphosphatase	3.6.1.29
10671479	bis(5'-adenosyl)-triphosphatase			Ap4A			2.6 µM					rekcat	bis(5'-adenosyl)-triphosphatase	3.6.1.29
10671479	bis(5'-adenosyl)-triphosphatase			Ap5A			13.9 µM					rekcat	bis(5'-adenosyl)-triphosphatase	3.6.1.29
10671479												rekcat
10671479	bis(5'-adenosyl)-triphosphatase			P1-P3-bis(5'-adenosyl) triphosphate		73 ± 6 s^-1	1.9 µM	3.8 x 10^7 s^-1 M^-1				rekcat	bis(5'-adenosyl)-triphosphatase	3.6.1.29
10671479	bis(5'-adenosyl)-triphosphatase			GTPaS			257 ± 34 µM					rekcat	bis(5'-adenosyl)-triphosphatase	3.6.1.29
10671479	bis(5'-adenosyl)-triphosphatase			ApppA			2.0 ± 0.2 µM					rekcat	bis(5'-adenosyl)-triphosphatase	3.6.1.29
10671479	bis(5'-adenosyl)-triphosphatase			ApppA			13.9 ± 2.3 µM					rekcat	bis(5'-adenosyl)-triphosphatase	3.6.1.29
10684618	phosphoenolpyruvate carboxykinase (GTP)			oxaloacetate			0.111 mM	34.3 × 10^5 min^-1 M^-1	25			rekcat	phosphoenolpyruvate carboxykinase (GTP)	4.1.1.32; 4.1.1.32
10684618	phosphoenolpyruvate carboxykinase (GTP)			oxaloacetate			0.123 mM	6.2 × 10^5 min^-1 M^-1	25			rekcat	phosphoenolpyruvate carboxykinase (GTP)	4.1.1.32; 4.1.1.32
10684618	phosphoenolpyruvate carboxykinase (GTP)			oxaloacetate			0.131 mM	0.19 × 10^5 min^-1 M^-1	25			rekcat	phosphoenolpyruvate carboxykinase (GTP)	4.1.1.32; 4.1.1.32
10714990	ferredoxin hydrogenase		P. furiosus	reduced methyl viologen		6400 min^-1	1.25 mM	5,120 min^-1 mM^-1				rekcat	ferredoxin hydrogenase	1.12.99.6; 1.12.7.1; 1.12.7.2
10714990	ferredoxin hydrogenase		P. furiosus	methyl viologen		1760 min^-1	1.0 mM	1,760 min^-1 mM^-1				rekcat	ferredoxin hydrogenase	1.12.99.6; 1.12.7.1; 1.12.7.2
10714990	hydrogenase (acceptor)		P. furiosus	NAD+		960 min^-1	0.128 mM	7,385 min^-1 mM^-1				rekcat	hydrogenase (acceptor)	1.12.99.6
10714990	ferredoxin hydrogenase		P. furiosus	NADPH		24 min^-1	0.07 mM	381 min^-1 mM^-1				rekcat	ferredoxin hydrogenase	1.12.99.6; 1.12.7.1; 1.12.7.2
10714990	ferredoxin hydrogenase		P. furiosus	NADH		22 min^-1	0.07 mM	315 min^-1 mM^-1				rekcat	ferredoxin hydrogenase	1.12.99.6; 1.12.7.1; 1.12.7.2
10714990	ferredoxin hydrogenase		P. furiosus	NADP+		43 min^-1	0.017 mM	2,541 min^-1 mM^-1				rekcat	ferredoxin hydrogenase	1.12.99.6; 1.12.7.1; 1.12.7.2
10714990	ferredoxin hydrogenase		P. furiosus	NAD+		96 min^-1	0.125 mM	768 min^-1 mM^-1				rekcat	ferredoxin hydrogenase	1.12.99.6; 1.12.7.1; 1.12.7.2
10714990	ferredoxin hydrogenase		P. furiosus	sulfur		41 min^-1	0.2 mM					rekcat	ferredoxin hydrogenase	1.12.99.6; 1.12.7.1; 1.12.7.2
10714990	ferredoxin hydrogenase		P. furiosus	PS		10 min^-1	0.67 ± 0.10 mM	15 min^-1 mM^-1				rekcat	ferredoxin hydrogenase	1.12.99.6; 1.12.7.1; 1.12.7.2
10714990	ferredoxin hydrogenase		P. furiosus	methyl viologen		42900 min^-1	0.2 ± 0.02 mM	214,500 min^-1 mM^-1				rekcat	ferredoxin hydrogenase	1.12.99.6; 1.12.7.1; 1.12.7.2
10714990	ferredoxin hydrogenase		P. furiosus	methyl viologen		37500 min^-1	5.0 mM	7,500 min^-1 mM^-1				rekcat	ferredoxin hydrogenase	1.12.99.6; 1.12.7.1; 1.12.7.2
10714990	ferredoxin hydrogenase		P. furiosus	H2		1575 min^-1	0.14 mM	11,250 min^-1 mM^-1				rekcat	ferredoxin hydrogenase	1.12.99.6; 1.12.7.1; 1.12.7.2
10714990	ferredoxin hydrogenase		P. furiosus	NADPH		1500 min^-1	0.2 mM	7,500 min^-1 mM^-1				rekcat	ferredoxin hydrogenase	1.12.99.6; 1.12.7.1; 1.12.7.2
10714990	ferredoxin hydrogenase		P. furiosus	NADH		240 min^-1	3.0 mM	80 min^-1 mM^-1				rekcat	ferredoxin hydrogenase	1.12.99.6; 1.12.7.1; 1.12.7.2
10714990	ferredoxin hydrogenase		P. furiosus	NADP		11250 min^-1	0.04 mM	281,000 min^-1 mM^-1				rekcat	ferredoxin hydrogenase	1.12.99.6; 1.12.7.1; 1.12.7.2
10714990	ferredoxin hydrogenase		P. furiosus	NAD		0 min^-1						rekcat	ferredoxin hydrogenase	1.12.99.6; 1.12.7.1; 1.12.7.2
10714990	ferredoxin hydrogenase		P. furiosus	S		1665 min^-1	1.8 ± 0.2 mM					rekcat	ferredoxin hydrogenase	1.12.99.6; 1.12.7.1; 1.12.7.2
10714990	ferredoxin hydrogenase		P. furiosus	PS		390 min^-1	2.0 ± 0.2 mM	195 min^-1 mM^-1				rekcat	ferredoxin hydrogenase	1.12.99.6; 1.12.7.1; 1.12.7.2
10736166	acetate kinase		M. thermophila	acetate		1596 ± 140 s^-1	19.0 mM	84 mM^-1 s^-1	37	7.6	wild-type	rekcat	acetate kinase	2.7.2.18; 2.7.2.1
10736166	acetate kinase		M. thermophila	ATP		1669 ± 288 s^-1	1.0 mM	1669 mM^-1 s^-1	37	7.6	wild-type	rekcat	acetate kinase	2.7.2.18; 2.7.2.1
10736166	acetate kinase		M. thermophila	acetate		13.5 ± 0.3 s^-1	260.0 mM	0.1 mM^-1 s^-1	37	7.6	R91K	rekcat	acetate kinase	2.7.2.18; 2.7.2.1
10736166	acetate kinase		M. thermophila	ATP		16.7 ± 0.2 s^-1	3.9 mM	4 mM^-1 s^-1	37	7.6	R91K	rekcat	acetate kinase	2.7.2.18; 2.7.2.1
10736166	acetate kinase		M. thermophila	acetate		70 ± 18 s^-1	4.0 mM	18 mM^-1 s^-1	37	7.6	R175K	rekcat	acetate kinase	2.7.2.18; 2.7.2.1
10736166	acetate kinase		M. thermophila	ATP		73 ± 17 s^-1	1.0 mM	73 mM^-1 s^-1	37	7.6	R175K	rekcat	acetate kinase	2.7.2.18; 2.7.2.1
10736166	acetate kinase		M. thermophila	acetate		216 ± 25 s^-1	206.0 mM	1 mM^-1 s^-1	37	7.6	R285A	rekcat	acetate kinase	2.7.2.18; 2.7.2.1
10736166	acetate kinase		M. thermophila	ATP		302 ± 38 s^-1	6.0 mM	50 mM^-1 s^-1	37	7.6	R285A	rekcat	acetate kinase	2.7.2.18; 2.7.2.1
10736166	acetate kinase		M. thermophila	acetate		234 ± 41 s^-1	219.0 mM	1 mM^-1 s^-1	37	7.6	R285K	rekcat	acetate kinase	2.7.2.18; 2.7.2.1
10736166	acetate kinase		M. thermophila	ATP		262 ± 22 s^-1	3.0 mM	87 mM^-1 s^-1	37	7.6	R285K	rekcat	acetate kinase	2.7.2.18; 2.7.2.1
10736166	acetate kinase		M. thermophila	acetate		186 ± 17 s^-1	129.0 mM	1 mM^-1 s^-1	37	7.6	R285L	rekcat	acetate kinase	2.7.2.18; 2.7.2.1
10736166	acetate kinase		M. thermophila	ATP		224 ± 48 s^-1	3.0 mM	75 mM^-1 s^-1	37	7.6	R285L	rekcat	acetate kinase	2.7.2.18; 2.7.2.1
10736166	acetate kinase		M. thermophila	acetate		1014 ± 15 s^-1	42.0 mM	24 mM^-1 s^-1	37	7.6	R340K	rekcat	acetate kinase	2.7.2.18; 2.7.2.1
10736166	acetate kinase		M. thermophila	ATP		1179 ± 182 s^-1	1.3 mM	907 mM^-1 s^-1	37	7.6	R340K	rekcat	acetate kinase	2.7.2.18; 2.7.2.1
10736166	acetate kinase		M. thermophila	acetate		631 ± 158 s^-1	20.0 mM	32 mM^-1 s^-1	37	7.6	R340L	rekcat	acetate kinase	2.7.2.18; 2.7.2.1
10736166	acetate kinase		M. thermophila	ATP		584 ± 63 s^-1	0.9 mM	649 mM^-1 s^-1	37	7.6	R340L	rekcat	acetate kinase	2.7.2.18; 2.7.2.1
10736166	acetate kinase		M. thermophila	ATP		1240 ± 12 s^-1	2.8 mM	444 mM^-1 s^-1	37	7.6	wild-type	rekcat	acetate kinase	2.7.2.18; 2.7.2.1
10736166	acetate kinase		M. thermophila	ATP		6.8 ± 0.2 s^-1	6.0 mM	1 mM^-1 s^-1	37	7.6	R91A	rekcat	acetate kinase	2.7.2.18; 2.7.2.1
10736166	acetate kinase		M. thermophila	ATP		5.0 ± 0.2 s^-1	3.4 mM	2 mM^-1 s^-1	37	7.6	R241K	rekcat	acetate kinase	2.7.2.18; 2.7.2.1
10748206	PTP1B			acetyl-DADEpY-NH2		33.6 ± 0.6 s^-1	0.0228 mM	1475 M^-1 s^-1	30	5.5		rekcat	PTP1B	3.1.3.48
10748206	PTP1B			acetyl-DADEpY-NH2		23.9 ± 4.3 s^-1	0.0246 mM	973 M^-1 s^-1	30	5.5	R47V/D48N	rekcat	PTP1B	3.1.3.48
10748206	PTP1B			acetyl-DADEpY-NH2		15.2 ± 1.3 s^-1	0.0424 mM	358 M^-1 s^-1	30	5.5	M258C/G259Q	rekcat	PTP1B	3.1.3.48
10748206												rekcat
10748206	PTPa			acetyl-DADEpY-NH2		9.9 ± 1.9 s^-1	0.219 mM	45 M^-1 s^-1	30	5.5		rekcat	PTPa
10748206	PTP1B			acetyl-DADEpY-NH2		11.6 ± 2.8 s^-1	63.8 ± 15.3 µM	181 M^-1 s^-1	30	5.5	R47V/D48N/M258C/G259Q	rekcat	PTP1B	3.1.3.48
10748206	PTP1B			acetyl-DADEpY-NH2		38.5 ± 2.4 s^-1			30	5.5		rekcat	PTP1B	3.1.3.48
10748206	PTPa			acetyl-DADEpY-NH2		25.9 ± 1.0 s^-1			30	5.5		rekcat	PTPa
10748206	PTP1B			Ac-DADE(pY)-NH2		17.2 ± 2.3 s^-1					M258C/G259Q	rekcat	PTP1B	3.1.3.48
10748206	PTPa			Ac-DADE(pY)-NH2		16.1 ± 0.8 s^-1					C258M/Q259G	rekcat	PTPa
10748206	PTP1B			Ac-DADE(pY)-NH2		16.3 ± 2.4 s^-1					G259Q	rekcat	PTP1B	3.1.3.48
10748206	PTPa			Ac-DADE(pY)-NH2		57.2 ± 4.2 s^-1					Q259G	rekcat	PTPa
10748206	PTP1B			Ac-DADE(pY)I-NH2		48.1 ± 1.0 s^-1						rekcat	PTP1B	3.1.3.48
10748206	PTP1B			Ac-DADE(pY)I-NH2		20.1 ± 6.5 s^-1					M258C/G259Q	rekcat	PTP1B	3.1.3.48
10748206	PTPa			Ac-DADE(pY)I-NH2		22.2 ± 5.4 s^-1					C258M/Q259G	rekcat	PTPa
10748206	PTP1B			Ac-DADE(pY)I-NH2		12.0 ± 0.9 s^-1					G259Q	rekcat	PTP1B	3.1.3.48
10748206	PTPa			Ac-DADE(pY)I-NH2		63.1 ± 1.2 s^-1					Q259G	rekcat	PTPa
10748206	PTP1B			Ac-DADE(pY)T-NH2		35.5 ± 0.1 s^-1						rekcat	PTP1B	3.1.3.48
10748206	PTP1B			Ac-DADE(pY)T-NH2		14.9 ± 2.3 s^-1					M258C/G259Q	rekcat	PTP1B	3.1.3.48
10748206	PTPa			Ac-DADE(pY)T-NH2		14.0 ± 0.5 s^-1					C258M/Q259G	rekcat	PTPa
10748206	PTP1B			Ac-DADE(pY)T-NH2		14.5 ± 1.5 s^-1					G259Q	rekcat	PTP1B	3.1.3.48
10748206	PTPa			Ac-DADE(pY)T-NH2		40.0 ± 2.7 s^-1					Q259G	rekcat	PTPa
10748206	PTP1B			Ac-DADE(pY)Q-NH2		34.3 ± 0.1 s^-1						rekcat	PTP1B	3.1.3.48
10748206	PTPa			Ac-DADE(pY)Q-NH2		11.0 ± 3.2 s^-1						rekcat	PTPa
10748206	PTP1B			Ac-DADE(pY)Q-NH2		14.6 ± 1.8 s^-1					M258C/G259Q	rekcat	PTP1B	3.1.3.48
10748206	PTPa			Ac-DADE(pY)Q-NH2		11.7 ± 2.0 s^-1					C258M/Q259G	rekcat	PTPa
10748206	PTP1B			Ac-DADE(pY)Q-NH2		14.0 ± 1.9 s^-1					G259Q	rekcat	PTP1B	3.1.3.48
10748206	PTPa			Ac-DADE(pY)Q-NH2		38.1 ± 3.3 s^-1					Q259G	rekcat	PTPa
10748206	PTP1B			Ac-DADE(pY)H-NH2		33.4 ± 0.0 s^-1						rekcat	PTP1B	3.1.3.48
10748206	PTPa			Ac-DADE(pY)H-NH2		7.8 ± 0.1 s^-1						rekcat	PTPa
10748206	PTP1B			Ac-DADE(pY)H-NH2		11.6 ± 4.0 s^-1					M258C/G259Q	rekcat	PTP1B	3.1.3.48
10748206	PTPa			Ac-DADE(pY)H-NH2		13.2 ± 0.9 s^-1					C258M/Q259G	rekcat	PTPa
10748206	PTP1B			Ac-DADE(pY)H-NH2		13.7 ± 1.3 s^-1					G259Q	rekcat	PTP1B	3.1.3.48
10748206	PTPa			Ac-DADE(pY)H-NH2		46.3 ± 3.7 s^-1					Q259G	rekcat	PTPa
10748206	PTP1B			Ac-DADE(pY)E-NH2		32.3 ± 3.0 s^-1						rekcat	PTP1B	3.1.3.48
10748206	PTPa			Ac-DADE(pY)E-NH2		9.8 ± 2.1 s^-1						rekcat	PTPa
10748206	PTP1B			Ac-DADE(pY)E-NH2		11.2 ± 1.3 s^-1					M258C/G259Q	rekcat	PTP1B	3.1.3.48
10748206	PTPa			Ac-DADE(pY)E-NH2		10.5 ± 2.2 s^-1					C258M/Q259G	rekcat	PTPa
10748206	PTP1B			Ac-DADE(pY)E-NH2		13.2 ± 1.0 s^-1					G259Q	rekcat	PTP1B	3.1.3.48
10748206	PTPa			Ac-DADE(pY)E-NH2		27.4 ± 5.5 s^-1					Q259G	rekcat	PTPa
10748206	PTP1B			p-NPP		63.7 s^-1	0.77 mM		30	5.5		rekcat	PTP1B	3.1.3.48
10748206	PTP1B			p-NPP		16.9 s^-1	3.02 mM		30	5.5	G259Q	rekcat	PTP1B	3.1.3.48
10748206	PTPa			p-NPP		18.0 s^-1	2.88 mM		30	5.5		rekcat	PTPa
10748206	PTPa			p-NPP		36.3 s^-1	0.70 mM		30	5.5	Q259G	rekcat	PTPa
10762259	alanine transaminase		P. furiosus	alanine		114 s^-1	2.8 mM	41 s^-1 mM^-1	80	7.2		rekcat	alanine transaminase	2.6.1.2; 2.6.1.2
10762259	alanine transaminase		P. furiosus	2-oxoglutarate			0.9 mM		80	7.2		rekcat	alanine transaminase	2.6.1.2; 2.6.1.2
10762259	alanine transaminase		P. furiosus	glutamate		142 s^-1	4.3 mM	33 s^-1 mM^-1	80	7.2		rekcat	alanine transaminase	2.6.1.2; 2.6.1.2
10762259	alanine transaminase		P. furiosus	L-alanine		186 s^-1	3.2 mM	58 s^-1 mM^-1	80	7.2		rekcat	alanine transaminase	2.6.1.2; 2.6.1.2
10762259	alanine transaminase		P. furiosus	2-oxoglutarate			1.1 mM		80	7.2		rekcat	alanine transaminase	2.6.1.2; 2.6.1.2
10762259	alanine transaminase		P. furiosus	glutamate		216 s^-1	4.7 mM	46 s^-1 mM^-1	80	7.2		rekcat	alanine transaminase	2.6.1.2; 2.6.1.2
10762259	alanine transaminase		P. furiosus	pyruvate			5.6 mM		80	7.2		rekcat	alanine transaminase	2.6.1.2; 2.6.1.2
10762259	alanine transaminase			pyruvate			5.4 mM		80	7.2		rekcat	alanine transaminase	2.6.1.2; 2.6.1.2
10777527	biphenyl-2,3-diol 1,2-dioxygenase		C. testosteroni B-356	biphenyl		7.3 ± 0.2 s^-1	0.0062 mM	1.2 ± 0.1 s^-1 mM^-1				rekcat	biphenyl-2,3-diol 1,2-dioxygenase	1.13.11.39
10777527	biphenyl-2,3-diol 1,2-dioxygenase		C. testosteroni B-356	2,2'-dichlorobiphenyl		1.2 ± 0.1 s^-1	0.0026 mM	0.5 ± 0.4 s^-1 mM^-1				rekcat	biphenyl-2,3-diol 1,2-dioxygenase	1.13.11.39
10777527	biphenyl-2,3-diol 1,2-dioxygenase		C. testosteroni B-356	3,3'-dichlorobiphenyl		4.2 ± 0.1 s^-1	0.0033 mM	1.3 ± 0.2 s^-1 mM^-1				rekcat	biphenyl-2,3-diol 1,2-dioxygenase	1.13.11.39
10777527	biphenyl 2,3-dioxygenase		C. testosteroni B-356	4,4'-dichlorobiphenyl		2.0 ± 0.1 s^-1						rekcat	biphenyl 2,3-dioxygenase	1.14.12.18
10777527	biphenyl-2,3-diol 1,2-dioxygenase		C. testosteroni B-356	O2		10.2 ± 0.4 s^-1	0.028 mM	3.6 ± 0.3 x 10^5 s^-1 M^-1				rekcat	biphenyl-2,3-diol 1,2-dioxygenase	1.13.11.39
10777527	biphenyl-2,3-diol 1,2-dioxygenase		C. testosteroni B-356	O2		4.6 ± 0.7 s^-1	0.75 mM	0.06 ± 0.02 x 10^5 s^-1 M^-1				rekcat	biphenyl-2,3-diol 1,2-dioxygenase	1.13.11.39
10777527	biphenyl-2,3-diol 1,2-dioxygenase		C. testosteroni B-356	O2		7.0 ± 0.5 s^-1	0.19 mM	0.40 ± 0.07 x 10^5 s^-1 M^-1				rekcat	biphenyl-2,3-diol 1,2-dioxygenase	1.13.11.39
10801893	arsenate reductase (glutathione/glutaredoxin)			glutaredoxin		0.13 s^-1	0.0006 mM	0.2 × 10^6 M^-1 s^-1				rekcat	arsenate reductase (glutathione/glutaredoxin)	1.20.4.1
10801893	arsenate reductase (glutathione/glutaredoxin)			glutaredoxin		0.13 s^-1	0.0006 mM	0.2 × 10^6 M^-1 s^-1				rekcat	arsenate reductase (glutathione/glutaredoxin)	1.20.4.1
10801893	arsenate reductase (glutathione/glutaredoxin)			glutaredoxin		0.10 s^-1	2e-06 mM	59 × 10^6 M^-1 s^-1				rekcat	arsenate reductase (glutathione/glutaredoxin)	1.20.4.1
10801893	arsenate reductase (glutathione/glutaredoxin)			glutaredoxin		0.14 s^-1	0.0001 mM	1.4 × 10^6 M^-1 s^-1				rekcat	arsenate reductase (glutathione/glutaredoxin)	1.20.4.1
10819967	cis-2,3-dihydrobiphenyl-2,3-diol dehydrogenase			cis-2,3-dihydro-2,3-dihydroxybiphenyl		2500 ± 100 min^-1	0.0031 mM	10.4 × 10^-3 min^-1 mM^-1	25	9		rekcat	cis-2,3-dihydrobiphenyl-2,3-diol dehydrogenase	1.3.1.56
10819967	cis-2,3-dihydrobiphenyl-2,3-diol dehydrogenase			NAD+		2500 ± 100 min^-1	0.24 mM	10.4 × 10^-3 min^-1 mM^-1	25	9		rekcat	cis-2,3-dihydrobiphenyl-2,3-diol dehydrogenase	1.3.1.56
10819967	1,2-dihydroxy-1,2-dihydronaphthalene dehydrogenase (NahB)			cis-2,3-dihydro-2,3-dihydroxybiphenyl		2500 ± 320 min^-1	16.8 ± 2.7 µM	17.8 min^-1 mM^-1	25	9		rekcat	1,2-dihydroxy-1,2-dihydronaphthalene dehydrogenase (NahB)
10819967	1,2-dihydroxy-1,2-dihydronaphthalene dehydrogenase (NahB)			NAD+		2500 ± 320 min^-1	0.14 ± 0.03 mM	17.8 min^-1 mM^-1	25	9		rekcat	1,2-dihydroxy-1,2-dihydronaphthalene dehydrogenase (NahB)
10819967	cis-2,3-dihydrobiphenyl-2,3-diol dehydrogenase			cis-2,3-dihydro-2,3-dihydroxybiphenyl		230 ± 40 min^-1	55.7 ± 7.1 µM	2.1 min^-1 mM^-1	25	9	K159A	rekcat	cis-2,3-dihydrobiphenyl-2,3-diol dehydrogenase	1.3.1.56
10819967	cis-2,3-dihydrobiphenyl-2,3-diol dehydrogenase			NAD+		230 ± 40 min^-1	0.11 ± 0.01 mM	2.1 min^-1 mM^-1	25	9	K159A	rekcat	cis-2,3-dihydrobiphenyl-2,3-diol dehydrogenase	1.3.1.56
10819967	cis-2,3-dihydrobiphenyl-2,3-diol dehydrogenase			cis-2,3-dihydro-2,3-dihydroxybiphenyl		33 ± 10 min^-1	78 ± 36 µM	0.7 min^-1 mM^-1	25	9	S142A	rekcat	cis-2,3-dihydrobiphenyl-2,3-diol dehydrogenase	1.3.1.56
10819967	cis-2,3-dihydrobiphenyl-2,3-diol dehydrogenase			NAD+		33 ± 10 min^-1	0.05 ± 0.004 mM	0.7 min^-1 mM^-1	25	9	S142A	rekcat	cis-2,3-dihydrobiphenyl-2,3-diol dehydrogenase	1.3.1.56
10819967	cis-2,3-dihydrobiphenyl-2,3-diol dehydrogenase			cis-2,3-dihydro-2,3-dihydroxybiphenyl		3.1 ± 0.7 min^-1			25	9	Y155F	rekcat	cis-2,3-dihydrobiphenyl-2,3-diol dehydrogenase	1.3.1.56
10819967	cis-2,3-dihydrobiphenyl-2,3-diol dehydrogenase			NAD+		3.1 ± 0.7 min^-1			25	9	Y155F	rekcat	cis-2,3-dihydrobiphenyl-2,3-diol dehydrogenase	1.3.1.56
10819967	cis-2,3-dihydrobiphenyl-2,3-diol dehydrogenase			cis-2,3-dihydro-2,3-dihydroxybiphenyl		2.6 ± 0.2 min^-1			25	9	S142A/Y155F	rekcat	cis-2,3-dihydrobiphenyl-2,3-diol dehydrogenase	1.3.1.56
10819967	cis-2,3-dihydrobiphenyl-2,3-diol dehydrogenase			NAD+		2.6 ± 0.2 min^-1			25	9	S142A/Y155F	rekcat	cis-2,3-dihydrobiphenyl-2,3-diol dehydrogenase	1.3.1.56
10819967	cis-2,3-dihydrobiphenyl-2,3-diol dehydrogenase			cis-2,3-dihydro-2,3-dihydroxybiphenyl		0.6 ± 0.2 min^-1			25	9	Y155F/K159A	rekcat	cis-2,3-dihydrobiphenyl-2,3-diol dehydrogenase	1.3.1.56
10819967	cis-2,3-dihydrobiphenyl-2,3-diol dehydrogenase			NAD+		0.6 ± 0.2 min^-1			25	9	Y155F/K159A	rekcat	cis-2,3-dihydrobiphenyl-2,3-diol dehydrogenase	1.3.1.56
10819967	cis-2,3-dihydrobiphenyl-2,3-diol dehydrogenase			cis-2,3-dihydro-2,3-dihydroxybiphenyl		220 ± 35 min^-1	2.5 ± 0.6 µM	0.04 min^-1 mM^-1	25	9		rekcat	cis-2,3-dihydrobiphenyl-2,3-diol dehydrogenase	1.3.1.56
10819967	cis-2,3-dihydrobiphenyl-2,3-diol dehydrogenase			NADP+		220 ± 35 min^-1	5.5 ± 0.1 mM	0.04 min^-1 mM^-1	25	9		rekcat	cis-2,3-dihydrobiphenyl-2,3-diol dehydrogenase	1.3.1.56
10819967	1,2-dihydroxy-1,2-dihydronaphthalene dehydrogenase (NahB)			cis-2,3-dihydro-2,3-dihydroxybiphenyl		1030 ± 200 min^-1	27.5 ± 1 µM	0.3 × 10^-3 min^-1 mM^-1	25	9		rekcat	1,2-dihydroxy-1,2-dihydronaphthalene dehydrogenase (NahB)
10819967	1,2-dihydroxy-1,2-dihydronaphthalene dehydrogenase (NahB)			NADP+		1030 ± 200 min^-1	3.3 ± 1.8 mM	0.3 × 10^-3 min^-1 mM^-1	25	9		rekcat	1,2-dihydroxy-1,2-dihydronaphthalene dehydrogenase (NahB)
10882170	cathepsin B			benzyloxycarbonyl-F-R-4-methylcoumarin-7-amide		5.1 s^-1	0.131 mM	39 mM^-1 s^-1		6.0		rekcat	cathepsin B	3.4.22.1; 3.4.22.1
10882170	Papain			benzyloxycarbonyl-F-R-4-methylcoumarin-7-amide		42 s^-1	89 µM	467 mM^-1 s^-1		6.0		rekcat	Papain
10882170	cathepsin B			acetyl-F-R-4-methylcoumarin-7-amide		9 s^-1	0.247 mM	36 mM^-1 s^-1		6.0		rekcat	cathepsin B	3.4.22.1; 3.4.22.1
10882170	Papain			acetyl-F-R-4-methylcoumarin-7-amide		23 s^-1	30 µM	767 mM^-1 s^-1		6.0		rekcat	Papain
10882170	cathepsin B			epsilon-aminocaproic acid-L-R-4-methylcoumarin-7-amide		1 s^-1	0.055 mM	18 mM^-1 s^-1		6.0		rekcat	cathepsin B	3.4.22.1; 3.4.22.1
10882170	Papain			epsilon-aminocaproic acid-L-R-4-methylcoumarin-7-amide		55 s^-1	6 µM	9166 mM^-1 s^-1		6.0		rekcat	Papain
10882170	cathepsin B			epsilon-aminocaproic acid-L-Leu-L-(S-benzyl)cysteine-4-methylcoumarin-7-amide		4.7 s^-1	0.01 mM	470 mM^-1 s^-1		6.0		rekcat	cathepsin B	3.4.22.1; 3.4.22.1
10882170	Papain			epsilon-aminocaproic acid-L-Leu-L-(S-benzyl)cysteine-4-methylcoumarin-7-amide		70 s^-1	59 µM	1186 mM^-1 s^-1		6.0		rekcat	Papain
10882170	cathepsin B			epsilon-aminocaproic acid-L-Leu-L-(O-benzyl)threonine-4-methylcoumarin-7-amide		3.1 s^-1	0.0029 mM	1069 mM^-1 s^-1		6.0		rekcat	cathepsin B	3.4.22.1; 3.4.22.1
10882170	Papain			epsilon-aminocaproic acid-L-Leu-L-(O-benzyl)threonine-4-methylcoumarin-7-amide		9.3 s^-1	86 µM	108 mM^-1 s^-1		6.0		rekcat	Papain
10882170	cathepsin B			epsilon-aminocaproic acid-L-Leu-L-(O-benzyl)serine-4-methylcoumarin-7-amide		0.3 s^-1	0.0029 mM	103 mM^-1 s^-1		6.0		rekcat	cathepsin B	3.4.22.1; 3.4.22.1
10882170	Papain			epsilon-aminocaproic acid-L-Leu-L-(O-benzyl)serine-4-methylcoumarin-7-amide		14 s^-1	50 µM	280 mM^-1 s^-1		6.0		rekcat	Papain
10882170	cathepsin B			epsilon-aminocaproic acid-L-Leu-L-(O-methyl)-tyrosine-4-methylcoumarin-7-amide		0.5 s^-1	0.047 mM	10 mM^-1 s^-1		6.0		rekcat	cathepsin B	3.4.22.1; 3.4.22.1
10882170	Papain			epsilon-aminocaproic acid-L-Leu-L-(O-methyl)-tyrosine-4-methylcoumarin-7-amide		8.2 s^-1	94 µM	87 mM^-1 s^-1		6.0		rekcat	Papain
10882170	cathepsin B			epsilon-aminocaproic acid-L-Leu-Gly-4-methylcoumarin-7-amide		0.3 s^-1	0.089 mM	3 mM^-1 s^-1		6.0		rekcat	cathepsin B	3.4.22.1; 3.4.22.1
10882170	Papain			epsilon-aminocaproic acid-L-Leu-Gly-4-methylcoumarin-7-amide		2.5 s^-1	23 µM	109 mM^-1 s^-1		6.0		rekcat	Papain
10882170	cathepsin B			epsilon-aminocaproic acid-L-Leu-L-Phe-4-methylcoumarin-7-amide		0.5 s^-1	0.034 mM	15 mM^-1 s^-1		6.0		rekcat	cathepsin B	3.4.22.1; 3.4.22.1
10882170	Papain			epsilon-aminocaproic acid-L-Leu-L-Phe-4-methylcoumarin-7-amide		3 s^-1	14 µM	214 mM^-1 s^-1		6.0		rekcat	Papain
10882170	cathepsin B			o-aminobenzoic acid-L-Lys-L-Leu-L-(S-benzyl)cysteine-L-Phe-L-Ser-L-Lys-L-Gln-2 4-dinitrophenyl-ethylenediamine		0.2 s^-1	0.019 mM	10 mM^-1 s^-1		6.0		rekcat	cathepsin B	3.4.22.1; 3.4.22.1
10882170	Papain			o-aminobenzoic acid-L-Lys-L-Leu-L-(S-benzyl)cysteine-L-Phe-L-Ser-L-Lys-L-Gln-2 4-dinitrophenyl-ethylenediamine		35 s^-1	4.9 µM	7143 mM^-1 s^-1		6.0		rekcat	Papain
10882170	cathepsin B			o-aminobenzoic acid-L-Lys-L-Leu-L-(O-benzyl)threonine-L-Phe-L-Ser-L-Lys-L-Gln-2 4-dinitrophenyl-ethylenediamine		0.03 s^-1	0.015 mM	2 mM^-1 s^-1		6.0		rekcat	cathepsin B	3.4.22.1; 3.4.22.1
10882170	Papain			o-aminobenzoic acid-L-Lys-L-Leu-L-(O-benzyl)threonine-L-Phe-L-Ser-L-Lys-L-Gln-2 4-dinitrophenyl-ethylenediamine		35 s^-1	4.9 µM	7143 mM^-1 s^-1		6.0		rekcat	Papain
10882170	cathepsin B			o-aminobenzoic acid-L-Lys-L-Leu-L-(O-benzyl)serine-L-Phe-L-Ser-L-Lys-L-Gln-2 4-dinitrophenyl-ethylenediamine		0.1 s^-1	0.017 mM	6 mM^-1 s^-1		6.0		rekcat	cathepsin B	3.4.22.1; 3.4.22.1
10882170	Papain			o-aminobenzoic acid-L-Lys-L-Leu-L-(O-benzyl)serine-L-Phe-L-Ser-L-Lys-L-Gln-2 4-dinitrophenyl-ethylenediamine		28 s^-1	24 µM	1167 mM^-1 s^-1		6.0		rekcat	Papain
10882170	cathepsin B			o-aminobenzoic acid-L-Lys-L-Leu-Gly-L-Phe-L-Ser-L-Lys-L-Gln-2 4-dinitrophenyl-ethylenediamine		0.05 s^-1	0.008 mM	6 mM^-1 s^-1		6.0		rekcat	cathepsin B	3.4.22.1; 3.4.22.1
10882170	Papain			o-aminobenzoic acid-L-Lys-L-Leu-Gly-L-Phe-L-Ser-L-Lys-L-Gln-2 4-dinitrophenyl-ethylenediamine		19 s^-1	0.7 µM	27143 mM^-1 s^-1		6.0		rekcat	Papain
10882170	cathepsin B			o-aminobenzoic acid-L-Lys-L-Leu-L-Phe-L-Phe-L-Ser-L-Lys-L-Gln-2 4-dinitrophenyl-ethylenediamine		0.2 s^-1	0.033 mM	6 mM^-1 s^-1		6.0		rekcat	cathepsin B	3.4.22.1; 3.4.22.1
10882170	Papain			o-aminobenzoic acid-L-Lys-L-Leu-L-Phe-L-Phe-L-Ser-L-Lys-L-Gln-2 4-dinitrophenyl-ethylenediamine		58 s^-1	4.7 µM	12340 mM^-1 s^-1		6.0		rekcat	Papain
10882170	cathepsin B			o-aminobenzoic acid-L-Lys-L-Leu-L-Arg-L-Phe-L-Ser-L-Lys-L-Gln-2 4-dinitrophenyl-ethylenediamine		0.3 s^-1	0.024 mM	13 mM^-1 s^-1		6.0		rekcat	cathepsin B	3.4.22.1; 3.4.22.1
10882170	Papain			o-aminobenzoic acid-L-Lys-L-Leu-L-Arg-L-Phe-L-Ser-L-Lys-L-Gln-2 4-dinitrophenyl-ethylenediamine		21 s^-1	3.5 µM	6000 mM^-1 s^-1		6.0		rekcat	Papain
10882170	Cathepsin B			Abz-K-L-C(SBzl)-F-S-K-Q-EDDnp		0.2 s^-1	19.6 µM	10 mM^-1 s^-1		6.0		rekcat	Cathepsin B
10882170	Cathepsin B			Abz-K-L-C(SBzl)-A-S-K-Q-EDDnp		0.2 s^-1	7.5 µM	27 mM^-1 s^-1		6.0		rekcat	Cathepsin B
10882170	Cathepsin B			Abz-K-P-C(SBzl)-F-S-K-Q-EDDnp		0.3 s^-1	17.6 µM	17 mM^-1 s^-1		6.0		rekcat	Cathepsin B
10882170	Cathepsin B			Abz-K-D-C(SBzl)-F-P-K-Q-EDDnp		0.7 s^-1	15.2 µM	46 mM^-1 s^-1		6.0		rekcat	Cathepsin B
10882170	Cathepsin B			Abz-K-L-C(SBzl)-A-P-K-Q-EDDnp		0.1 s^-1	9.1 µM	11 mM^-1 s^-1		6.0		rekcat	Cathepsin B
10882170	Cathepsin B			Abz-K-P-C(SBzl)-F-P-K-Q-EDDnp		0.2 s^-1	8 µM	25 mM^-1 s^-1		6.0		rekcat	Cathepsin B
10882170	Cathepsin B			εNH2 Cap-Leu-Ala-MCA		1.2 s^-1	12.3 µM	100 mM^-1 s^-1		6.0		rekcat	Cathepsin B
10882170	Papain			εNH2 Cap-Leu-Ala-MCA		0.45 s^-1	35 µM	13 mM^-1 s^-1		6.0		rekcat	Papain
10882170	Cathepsin B			εNH2 Cap-Leu-Pro-MCA		0.7 s^-1	60.6 µM	12 mM^-1 s^-1		6.0		rekcat	Cathepsin B
10882170	Papain			εNH2 Cap-Leu-Pro-MCA		0.35 s^-1	31 µM	11 mM^-1 s^-1		6.0		rekcat	Papain
10947957	sphingosine kinase			Sphingosine		50 s^-1	14 ± 2 µM	36 x 10^5 M^-1 s^-1				rekcat	sphingosine kinase	2.7.1.91; 2.7.1.91
10947957	recombinant SK			Sphingosine		85 s^-1	12 ± 3 µM	71 x 10^5 M^-1 s^-1				rekcat	recombinant SK
10947957	sphingosine kinase			DL-erythro-dihydrosphingosine		35 s^-1	0.02 mM	18 x 10^5 M^-1 s^-1				rekcat	sphingosine kinase	2.7.1.91; 2.7.1.91
10947957	recombinant SK			DL-erythro-dihydrosphingosine		76 s^-1	19 ± 2 µM	39 x 10^5 M^-1 s^-1				rekcat	recombinant SK
10947957	sphingosine kinase			ATP			0.077 mM		37	7.4	D175N	rekcat	sphingosine kinase	2.7.1.91; 2.7.1.91
10947957	sphingosine kinase			D-erythrosphinganine			0.016 mM					rekcat	sphingosine kinase	2.7.1.91; 2.7.1.91
10958794	acetate kinase			acetate		1050 s^-1	22.0 mM	47 mM^-1 s^-1	37	7.0	wild-type	rekcat	acetate kinase	2.7.2.18; 2.7.2.1
10958794	acetate kinase			ATP		1221 s^-1	2.8 mM	436 mM^-1 s^-1	37	7.0	wild-type	rekcat	acetate kinase	2.7.2.18; 2.7.2.1
10958794	acetate kinase			acetate		949 ± 12 s^-1	18.0 mM	53 ± 2 mM^-1 s^-1	37	7.0	wild-type	rekcat	acetate kinase	2.7.2.18; 2.7.2.1
10958794	acetate kinase			ATP		1033 ± 3 s^-1	2.0 mM	520 ± 13 mM^-1 s^-1	37	7.0	wild-type	rekcat	acetate kinase	2.7.2.18; 2.7.2.1
10958794	acetate kinase			acetate		1036 ± 3 s^-1	20.0 mM	50 ± 2 mM^-1 s^-1	37	7.0	H60A	rekcat	acetate kinase	2.7.2.18; 2.7.2.1
10958794	acetate kinase			ATP		1164 ± 15 s^-1	3.0 mM	392 ± 2 mM^-1 s^-1	37	7.0	H60A	rekcat	acetate kinase	2.7.2.18; 2.7.2.1
10958794	acetate kinase			acetate		845 ± 15 s^-1	330.0 mM	<3 mM^-1 s^-1	37	7.0	H90A	rekcat	acetate kinase	2.7.2.18; 2.7.2.1
10958794	acetate kinase			ATP		815 ± 6 s^-1	1.7 mM	476 ± 15 mM^-1 s^-1	37	7.0	H90A	rekcat	acetate kinase	2.7.2.18; 2.7.2.1
10958794	acetate kinase			acetate		780 ± 6 s^-1	66.0 mM	12 ± 1 mM^-1 s^-1	37	7.0	H94A	rekcat	acetate kinase	2.7.2.18; 2.7.2.1
10958794	acetate kinase			ATP		1088 ± 5 s^-1	5.8 mM	189 ± 1 mM^-1 s^-1	37	7.0	H94A	rekcat	acetate kinase	2.7.2.18; 2.7.2.1
10958794	acetate kinase			acetate		411 ± 3 s^-1	16.0 mM	25 ± 1 mM^-1 s^-1	37	7.0	H123A	rekcat	acetate kinase	2.7.2.18; 2.7.2.1
10958794	acetate kinase			ATP		503 ± 3 s^-1	1.5 mM	336 ± 3 mM^-1 s^-1	37	7.0	H123A	rekcat	acetate kinase	2.7.2.18; 2.7.2.1
10958794	acetate kinase			acetate		7 ± 1 s^-1	56.0 mM	<1 mM^-1 s^-1	37	7.0	H180A	rekcat	acetate kinase	2.7.2.18; 2.7.2.1
10958794	acetate kinase			ATP		9 ± 3 s^-1	0.7 ± 0.1 mM	14 ± 1 mM^-1 s^-1	37	7.0	H180A	rekcat	acetate kinase	2.7.2.18; 2.7.2.1
10958794	acetate kinase			acetate		435 ± 13 s^-1	15.0 mM	30 ± 3 mM^-1 s^-1	37	7.0	H184A	rekcat	acetate kinase	2.7.2.18; 2.7.2.1
10958794	acetate kinase			ATP		528 ± 9 s^-1	2.7 mM	194 ± 6 mM^-1 s^-1	37	7.0	H184A	rekcat	acetate kinase	2.7.2.18; 2.7.2.1
10958794	acetate kinase			acetate		696 ± 3 s^-1	33.0 mM	21 ± 1 mM^-1 s^-1	37	7.0	H208A	rekcat	acetate kinase	2.7.2.18; 2.7.2.1
10958794	acetate kinase			ATP		1098 ± 6 s^-1	1.9 mM	580 ± 20 mM^-1 s^-1	37	7.0	H208A	rekcat	acetate kinase	2.7.2.18; 2.7.2.1
10958794	acetate kinase			acetate		529 ± 1 s^-1	13.0 mM	40 ± 1 mM^-1 s^-1	37	7.0	H180D	rekcat	acetate kinase	2.7.2.18; 2.7.2.1
10958794	acetate kinase			ATP		630 ± 11 s^-1	4.7 mM	135 ± 7 mM^-1 s^-1	37	7.0	H180D	rekcat	acetate kinase	2.7.2.18; 2.7.2.1
10958794	acetate kinase			acetate		702 ± 11 s^-1	17 ± 1 mM	41 ± 2 mM^-1 s^-1	37	7.0	H180E	rekcat	acetate kinase	2.7.2.18; 2.7.2.1
10958794	acetate kinase			ATP		919 ± 3 s^-1	6.2 mM	148 ± 2 mM^-1 s^-1	37	7.0	H180E	rekcat	acetate kinase	2.7.2.18; 2.7.2.1
10958794	acetate kinase			acetate		870 ± 7 s^-1	19.0 mM	46 ± 4 mM^-1 s^-1	37	7.0	H180K	rekcat	acetate kinase	2.7.2.18; 2.7.2.1
10958794	acetate kinase			ATP		1026 ± 8 s^-1	6.3 mM	163 ± 6 mM^-1 s^-1	37	7.0	H180K	rekcat	acetate kinase	2.7.2.18; 2.7.2.1
10958794	acetate kinase			acetate		648 ± 5 s^-1	17.0 mM	38 ± 1 mM^-1 s^-1	37	7.0	H180N	rekcat	acetate kinase	2.7.2.18; 2.7.2.1
10958794	acetate kinase			ATP		761 ± 10 s^-1	4.6 mM	166 ± 7 mM^-1 s^-1	37	7.0	H180N	rekcat	acetate kinase	2.7.2.18; 2.7.2.1
10958794	acetate kinase			acetate		573 ± 3 s^-1	14.0 mM	43 ± 3 mM^-1 s^-1	37	7.0	H180Q	rekcat	acetate kinase	2.7.2.18; 2.7.2.1
10958794	acetate kinase			ATP		653 ± 4 s^-1	3.7 mM	176 ± 1 mM^-1 s^-1	37	7.0	H180Q	rekcat	acetate kinase	2.7.2.18; 2.7.2.1
10958794	acetate kinase			acetate		200 ± 2 s^-1	10.0 mM	21 ± 1 mM^-1 s^-1	37	7.0	H180R	rekcat	acetate kinase	2.7.2.18; 2.7.2.1
10958794	acetate kinase			ATP		216 ± 3 s^-1	1.4 mM	159 ± 7 mM^-1 s^-1	37	7.0	H180R	rekcat	acetate kinase	2.7.2.18; 2.7.2.1
10960102	T. neapolitana GghA		T. neapolitana	Sugars a, Cellobiose		285.04 s^-1	28.6 mM	9.96 mM^-1 s^-1				rekcat	T. neapolitana GghA
10960102	T. neapolitana GghA		T. neapolitana	Sugars a, Cellotriose		345.71 s^-1	4.55 mM	75.98 mM^-1 s^-1				rekcat	T. neapolitana GghA
10960102	cellobiose phosphorylase		T. neapolitana	cellobiose			1.42 mM					rekcat	cellobiose phosphorylase	2.4.1.20
10960102	T. neapolitana GghA		T. neapolitana	pNP b, Hydrolysis (low [S] = 0 to 2 mM)		512.55 s^-1	0.28 mM	1,830.54 mM^-1 s^-1				rekcat	T. neapolitana GghA
10960102	T. neapolitana GghA		T. neapolitana	pNP b, Transglycosylation (high [S] = 2 to 40 mM)		883.9 s^-1	1.93 mM	457.97 mM^-1 s^-1				rekcat	T. neapolitana GghA
10960102	T. neapolitana GghA			Sugars a, Cellotetraose		333.68 s^-1	2.15 mM	155.2 mM^-1 s^-1				rekcat	T. neapolitana GghA
10960485	scIpk1			1D-myo-inositol 1,3,4,5,6-pentakisphosphate			0.644 µM	31,610 s^-1 M^-1				rekcat	scIpk1	2.7.1.158
10960485	scIpk1			ATP			0.0628 mM					rekcat	scIpk1	2.7.1.158
10960485	spIpk1-C			IP5			5.89 µM	42,105 s^-1 M^-1				rekcat	spIpk1-C	2.7.1.158
10960485	spIpk1-C			ATP			0.0093 mM					rekcat	spIpk1-C	2.7.1.158
11016923	cathepsin B		Human	o-aminobenzoyl-L-Phe-L-Arg-L-Lys-epsilon-N-2,4-dinitrophenylamide		16.1 ± 0.7 s^-1	0.0125 mM	1.31 x 10^6 M^-1 s^-1	25	6.0	wild-type	rekcat	cathepsin B	3.4.22.1; 3.4.22.1
11016923	cathepsin B		Human	o-aminobenzoyl-L-Phe-L-Arg-L-Lys-epsilon-N-2,4-dinitrophenylamide		17.9 ± 0.9 s^-1	0.043 mM	0.29 x 10^6 M^-1 s^-1	25	6.0	wild-type	rekcat	cathepsin B	3.4.22.1; 3.4.22.1
11016923	cathepsin B		Human	o-aminobenzoyl-L-Phe-L-Arg-L-Lys-epsilon-N-2,4-dinitrophenylamide		5.1 ± 0.4 s^-1	0.013 mM	0.39 x 10^6 M^-1 s^-1	25	6.0	H110A	rekcat	cathepsin B	3.4.22.1; 3.4.22.1
11016923	cathepsin B		Human	o-aminobenzoyl-L-Phe-L-Arg-L-Lys-epsilon-N-2,4-dinitrophenylamide		5.0 ± 0.5 s^-1	0.047 mM	0.11 x 10^6 M^-1 s^-1	25	6.0	H110A	rekcat	cathepsin B	3.4.22.1; 3.4.22.1
11016923	cathepsin B		Human	o-aminobenzoyl-L-Phe-L-Arg-L-Lys-epsilon-N-2,4-dinitrophenylamide		3.2 ± 0.2 s^-1	16.3 ± 0.8 µM	0.20 x 10^6 M^-1 s^-1	25	6.0	H111A	rekcat	cathepsin B	3.4.22.1; 3.4.22.1
11016923	cathepsin B		Human	o-aminobenzoyl-L-Phe-L-Arg-L-Lys-epsilon-N-2,4-dinitrophenylamide		2.9 ± 0.2 s^-1	13.9 ± 0.9 µM	0.21 x 10^6 M^-1 s^-1	25	6.0	H111A	rekcat	cathepsin B	3.4.22.1; 3.4.22.1
11016923	Human cathepsin B		Human	Control				1.3 ± 0.1 x 10^6 M^-1 s^-1				rekcat	Human cathepsin B
11016923	Human cathepsin B		Human	Heparan sulfate				0.34 ± 0.03 x 10^6 M^-1 s^-1				rekcat	Human cathepsin B
11016923	Human cathepsin B		Human	Dermatan sulfate				1.1 ± 0.1 x 10^6 M^-1 s^-1				rekcat	Human cathepsin B
11016923	Human cathepsin B		Human	Chondroitin sulfate				1.3 ± 0.2 x 10^6 M^-1 s^-1				rekcat	Human cathepsin B
11016923	Human cathepsin B		Human	Dextran sulfate				0.22 ± 0.02 x 10^6 M^-1 s^-1				rekcat	Human cathepsin B
11078532	L-lactate oxidase			L-lactate		280 s^-1	0.94 mM		25	7.0	wild-type	rekcat	L-lactate oxidase	1.1.3.15; 1.1.3.2; 1.1.3.2
11078532	(S)-2-hydroxy-acid oxidase			O2		280 s^-1	0.16 mM				wild-type	rekcat	(S)-2-hydroxy-acid oxidase	1.1.3.15
11078532	L-lactate oxidase			L-lactate		23.1 s^-1	7.5 mM		25	7.0	R181K	rekcat	L-lactate oxidase	1.1.3.15; 1.1.3.2; 1.1.3.2
11078532	(S)-2-hydroxy-acid oxidase			O2		23.1 s^-1	0.029 mM				R181K	rekcat	(S)-2-hydroxy-acid oxidase	1.1.3.15
11078532	L-lactate oxidase			L-lactate		2.3 s^-1	103.0 mM		25	7.0	R181M	rekcat	L-lactate oxidase	1.1.3.15; 1.1.3.2; 1.1.3.2
11078532	(S)-2-hydroxy-acid oxidase			O2		2.3 s^-1	0.03 mM				R181M	rekcat	(S)-2-hydroxy-acid oxidase	1.1.3.15
11209758	dipeptidyl-peptidase III			Arg-Arg-2-naphthylamide		18.12 ± 0.54 s^-1	0.00621 mM	2919 ± 269 mM^-1 s^-1	37	7.4		rekcat	dipeptidyl-peptidase III	3.4.14.4; 3.4.14.4
11209758	dipeptidyl-peptidase III			Arg-Arg-2-naphthylamide		6.90 ± 0.43 s^-1	0.00651 mM	1015 ± 70 mM^-1 s^-1	37	7.4		rekcat	dipeptidyl-peptidase III	3.4.14.4; 3.4.14.4
11209758	dipeptidyl-peptidase III			Arg-Arg-2-naphthylamide		8.73 ± 3.28 s^-1	0.00788 mM	1319 ± 521 mM^-1 s^-1	37	8.0		rekcat	dipeptidyl-peptidase III	3.4.14.4; 3.4.14.4
11278915	mevalonate kinase			ATP			74 ± 9 µM					rekcat	mevalonate kinase	2.7.1.36
11278915	mevalonate kinase			DL-MVA			24 ± 3 µM	1.1 x 10^6 M^-1 s^-1				rekcat	mevalonate kinase	2.7.1.36
11278915	mevalonate kinase			ATP			0.15 mM		30	7.5	S145A	rekcat	mevalonate kinase	2.7.1.36
11278915	mevalonate kinase			mevalonate			0.253 mM	3.8 × 10^4 M^-1 s^-1	30	7.5	S145A	rekcat	mevalonate kinase	2.7.1.36
11278915	mevalonate kinase			ATP			0.41 mM		30	7.5	S146A	rekcat	mevalonate kinase	2.7.1.36
11278915	mevalonate kinase			mevalonate			0.51 mM	11.9 M^-1 s^-1	30	7.5	S146A	rekcat	mevalonate kinase	2.7.1.36
11278915	mevalonate kinase			ATP			0.51 mM		30	7.5	S201A	rekcat	mevalonate kinase	2.7.1.36
11278915	mevalonate kinase			mevalonate			2.5 mM	2.0 × 10^4 M^-1 s^-1	30	7.5	S201A	rekcat	mevalonate kinase	2.7.1.36
11278915	mevalonate kinase			ATP			0.38 mM		30	7.5	T243A	rekcat	mevalonate kinase	2.7.1.36
11278915	mevalonate kinase			mevalonate			0.47 mM	2.2 × 10^4 M^-1 s^-1	30	7.5	T243A	rekcat	mevalonate kinase	2.7.1.36
11279139	licheninase		F. succinogenes	lichenan		871 s^-1	1.91 mM	456 s^-1 (mg/ml)^-1	40	6.0	wild-type	rekcat	licheninase	3.2.1.5; 3.2.1.73
11279139	licheninase		F. succinogenes	lichenan		342 s^-1	10.3 mM	33.2 s^-1 (mg/ml)^-1	40	6.0	M39F	rekcat	licheninase	3.2.1.5; 3.2.1.73
11279139	licheninase		F. succinogenes	lichenan		3.61 s^-1	1.69 mM	2.14 s^-1 (mg/ml)^-1	40	6.0	E56D	rekcat	licheninase	3.2.1.5; 3.2.1.73
11279139	licheninase		F. succinogenes	lichenan		0.99 s^-1	2.1 mM	0.47 s^-1 (mg/ml)^-1	40	6.0	D58E	rekcat	licheninase	3.2.1.5; 3.2.1.73
11279139	licheninase		F. succinogenes	lichenan		1.53 s^-1	0.98 mM	1.56 s^-1 (mg/ml)^-1	40	6.0	D58N	rekcat	licheninase	3.2.1.5; 3.2.1.73
11279139	licheninase		F. succinogenes	lichenan		1.61 s^-1	1.04 mM	1.55 s^-1 (mg/ml)^-1	40	6.0	E60D	rekcat	licheninase	3.2.1.5; 3.2.1.73
11279139	licheninase		F. succinogenes	lichenan		315 s^-1	3.1 mM	101 s^-1 (mg/ml)^-1	40	6.0	G63A	rekcat	licheninase	3.2.1.5; 3.2.1.73
11284731	UDP-N-acetylmuramate dehydrogenase		S. pneumoniae	UNAGEP		4 ± 2 s^-1						rekcat	UDP-N-acetylmuramate dehydrogenase	1.3.1.98; 1.1.1.158; 1.3.1.98
11284731	UDP-N-acetylmuramate dehydrogenase		S. pneumoniae	UNAGEP		14 ± 3 s^-1						rekcat	UDP-N-acetylmuramate dehydrogenase	1.3.1.98; 1.1.1.158; 1.3.1.98
11284731	UDP-N-acetylmuramate dehydrogenase		S. pneumoniae	UNAGEP		13 ± 3 s^-1						rekcat	UDP-N-acetylmuramate dehydrogenase	1.3.1.98; 1.1.1.158; 1.3.1.98
11284731	UDP-N-acetylmuramate dehydrogenase		S. pneumoniae	UNAGEP		10 ± 2 s^-1						rekcat	UDP-N-acetylmuramate dehydrogenase	1.3.1.98; 1.1.1.158; 1.3.1.98
11284731	UDP-N-acetylmuramate dehydrogenase		S. pneumoniae	UNAGEP								rekcat	UDP-N-acetylmuramate dehydrogenase	1.3.1.98; 1.1.1.158; 1.3.1.98
11284731	UDP-N-acetylmuramate dehydrogenase			UDP-N-acetyl-3-O-(1-carboxyvinyl)-D-glucosamine		18 s^-1	0.089 mM					rekcat	UDP-N-acetylmuramate dehydrogenase	1.3.1.98; 1.1.1.158; 1.3.1.98
11284731	UDP-N-acetylmuramate dehydrogenase		S. pneumoniae	NADPH		18 s^-1	0.079 mM					rekcat	UDP-N-acetylmuramate dehydrogenase	1.3.1.98; 1.1.1.158; 1.3.1.98
11284731	UDP-N-acetylmuramate dehydrogenase			NADPH		13.3 ± 1 s^-1	53 ± 8 µM					rekcat	UDP-N-acetylmuramate dehydrogenase	1.3.1.98; 1.1.1.158; 1.3.1.98
11284731	UDP-N-acetylmuramate dehydrogenase		S. pneumoniae	NHXDPH		15.2 ± 1 s^-1	100 ± 11 µM					rekcat	UDP-N-acetylmuramate dehydrogenase	1.3.1.98; 1.1.1.158; 1.3.1.98
11284731	UDP-N-acetylmuramate dehydrogenase		S. pneumoniae	3'-NADPH		10.8 ± 2 s^-1	267 ± 95 µM					rekcat	UDP-N-acetylmuramate dehydrogenase	1.3.1.98; 1.1.1.158; 1.3.1.98
11284731	UDP-N-acetylmuramate dehydrogenase		S. pneumoniae	α-NADPH		10.2 ± 3 s^-1	408 ± 116 µM					rekcat	UDP-N-acetylmuramate dehydrogenase	1.3.1.98; 1.1.1.158; 1.3.1.98
11322958	xylan 1,4-beta-xylosidase			2,5-dinitrophenyl-beta-D-xylopyranoside		8.91 s^-1	0.95 mM	9.38 s^-1 mM^-1	40	7.0	wild-type	rekcat	xylan 1,4-beta-xylosidase	3.2.1.37
11322958	xylan 1,4-beta-xylosidase			2,5-dinitrophenyl-beta-D-xylopyranoside		0.097 s^-1	0.016 mM	6.04 s^-1 mM^-1	40	7.0	E160A	rekcat	xylan 1,4-beta-xylosidase	3.2.1.37
11322958	xylan 1,4-beta-xylosidase			3,4-dinitrophenyl-beta-D-xylopyranoside		9 s^-1	0.8 mM	11.24 s^-1 mM^-1	40	7.0	wild-type	rekcat	xylan 1,4-beta-xylosidase	3.2.1.37
11322958	xylan 1,4-beta-xylosidase			3,4-dinitrophenyl-beta-D-xylopyranoside		0.1 s^-1	0.025 mM	4.25 s^-1 mM^-1	40	7.0	E160A	rekcat	xylan 1,4-beta-xylosidase	3.2.1.37
11322958	xylan 1,4-beta-xylosidase			4-nitrophenyl-beta-D-xylopyranoside		8.22 s^-1	5.2 mM	1.58 s^-1 mM^-1	40	7.0	wild-type	rekcat	xylan 1,4-beta-xylosidase	3.2.1.37
11322958	xylan 1,4-beta-xylosidase			4-nitrophenyl-beta-D-xylopyranoside		0.0044 s^-1	0.27 mM	0.02 s^-1 mM^-1	40	7.0	E160A	rekcat	xylan 1,4-beta-xylosidase	3.2.1.37
11322958	xylan 1,4-beta-xylosidase			2-nitrophenyl-beta-D-xylopyranoside		20.88 s^-1	7.1 mM	2.94 s^-1 mM^-1	40	7.0	wild-type	rekcat	xylan 1,4-beta-xylosidase	3.2.1.37
11322958	xylan 1,4-beta-xylosidase			2-nitrophenyl-beta-D-xylopyranoside		0.0079 s^-1	0.18 mM	0.04 s^-1 mM^-1	40	7.0	E160A	rekcat	xylan 1,4-beta-xylosidase	3.2.1.37
11336632	cellulose 1,4-beta-cellobiosidase (reducing end)			3,4-dinitrophenyl-cellobioside		4.9 × 10^-3 s^-1	14 µM		25	5	wild-type	rekcat	cellulose 1,4-beta-cellobiosidase (reducing end)	3.2.1.176
11336632	cellulose 1,4-beta-cellobiosidase (reducing end)			3,4-dinitrophenyl-cellobioside		0.42 × 10^-3 s^-1	11 µM		25	7	wild-type	rekcat	cellulose 1,4-beta-cellobiosidase (reducing end)	3.2.1.176
11336632												rekcat
11336632	cellulose 1,4-beta-cellobiosidase (reducing end)			3,4-dinitrophenyl-lactoside		650 × 10^-3 s^-1	543 µM		25	5	E223S/A224H/L225V/T226A/D262G	rekcat	cellulose 1,4-beta-cellobiosidase (reducing end)	3.2.1.176
11336632	cellulose 1,4-beta-cellobiosidase (reducing end)			3,4-dinitrophenyl-cellobioside		6.5 × 10^-3 s^-1	48 µM		25	5	E223S/A224H/L225V/T226A/D262G	rekcat	cellulose 1,4-beta-cellobiosidase (reducing end)	3.2.1.176
11336632	cellulose 1,4-beta-cellobiosidase (reducing end)			3,4-dinitrophenyl-cellobioside		5.4 × 10^-3 s^-1	161 µM		25	7	E223S/A224H/L225V/T226A/D262G	rekcat	cellulose 1,4-beta-cellobiosidase (reducing end)	3.2.1.176
11336632												rekcat
11336632	cellulose 1,4-beta-cellobiosidase (reducing end)			3,4-dinitrophenyl-lactoside		52 × 10^-3 s^-1	380 µM		25	5	wild-type	rekcat	cellulose 1,4-beta-cellobiosidase (reducing end)	3.2.1.176
11336650	non-reducing end alpha-L-arabinofuranosidase			p-nitrophenyl-alpha-L-arabinofuranoside		15.0 s^-1	0.77 mM	1.95 x 10^4 M^-1 s^-1				rekcat	non-reducing end alpha-L-arabinofuranosidase	3.2.1.55
11336650	non-reducing end alpha-L-arabinofuranosidase			p-nitrophenyl-alpha-L-arabinofuranoside		15.0 s^-1	0.77 mM	1.95 x 10^4 M^-1 s^-1				rekcat	non-reducing end alpha-L-arabinofuranosidase	3.2.1.55
11346651	ditrans,polycis-undecaprenyl-diphosphate synthase [(2E,6E)-farnesyl-diphosphate specific]			isopentenyl diphosphate		1220 x 10^-3 ± 64 s^-1	7.8 µM		37	7.3	wild-type	rekcat	ditrans,polycis-undecaprenyl-diphosphate synthase [(2E,6E)-farnesyl-diphosphate specific]	2.5.1.31
11346651	ditrans,polycis-undecaprenyl-diphosphate synthase [(2E,6E)-farnesyl-diphosphate specific]			(2E,6E)-farnesyl diphosphate		1220 x 10^-3 ± 64 s^-1	8.3 µM		37	7.3	wild-type	rekcat	ditrans,polycis-undecaprenyl-diphosphate synthase [(2E,6E)-farnesyl-diphosphate specific]	2.5.1.31
11346651	ditrans,polycis-undecaprenyl-diphosphate synthase [(2E,6E)-farnesyl-diphosphate specific]			(2Z,6E,10E)-geranylgeranyl diphosphate		1220 x 10^-3 ± 64 s^-1	8.2 µM		37	7.3	wild-type	rekcat	ditrans,polycis-undecaprenyl-diphosphate synthase [(2E,6E)-farnesyl-diphosphate specific]	2.5.1.31
11346651	ditrans,polycis-undecaprenyl-diphosphate synthase [(2E,6E)-farnesyl-diphosphate specific]			isopentenyl diphosphate		401 x 10^-3 ± 31 s^-1	20.4 µM		37	7.3	E193Q	rekcat	ditrans,polycis-undecaprenyl-diphosphate synthase [(2E,6E)-farnesyl-diphosphate specific]	2.5.1.31
11346651	ditrans,polycis-undecaprenyl-diphosphate synthase [(2E,6E)-farnesyl-diphosphate specific]			(2E,6E)-farnesyl diphosphate		401 x 10^-3 ± 31 s^-1	6.6 µM		37	7.3	E193Q	rekcat	ditrans,polycis-undecaprenyl-diphosphate synthase [(2E,6E)-farnesyl-diphosphate specific]	2.5.1.31
11346651	ditrans,polycis-undecaprenyl-diphosphate synthase [(2E,6E)-farnesyl-diphosphate specific]			(2Z,6E,10E)-geranylgeranyl diphosphate		401 x 10^-3 ± 31 s^-1	8.1 µM		37	7.3	E193Q	rekcat	ditrans,polycis-undecaprenyl-diphosphate synthase [(2E,6E)-farnesyl-diphosphate specific]	2.5.1.31
11346651	ditrans,polycis-undecaprenyl-diphosphate synthase [(2E,6E)-farnesyl-diphosphate specific]			isopentenyl diphosphate		1.00 x 10^-3 ± 0.06 s^-1	56.1 µM		37	7.3	R197S	rekcat	ditrans,polycis-undecaprenyl-diphosphate synthase [(2E,6E)-farnesyl-diphosphate specific]	2.5.1.31
11346651	ditrans,polycis-undecaprenyl-diphosphate synthase [(2E,6E)-farnesyl-diphosphate specific]			(2E,6E)-farnesyl diphosphate		1.00 x 10^-3 ± 0.06 s^-1	18.0 µM		37	7.3	R197S	rekcat	ditrans,polycis-undecaprenyl-diphosphate synthase [(2E,6E)-farnesyl-diphosphate specific]	2.5.1.31
11346651	ditrans,polycis-undecaprenyl-diphosphate synthase [(2E,6E)-farnesyl-diphosphate specific]			(2Z,6E,10E)-geranylgeranyl diphosphate		1.00 x 10^-3 ± 0.06 s^-1	6.0 µM		37	7.3	R197S	rekcat	ditrans,polycis-undecaprenyl-diphosphate synthase [(2E,6E)-farnesyl-diphosphate specific]	2.5.1.31
11346651	ditrans,polycis-undecaprenyl-diphosphate synthase [(2E,6E)-farnesyl-diphosphate specific]			isopentenyl diphosphate		980 x 10^-3 ± 37 s^-1	18.3 µM		37	7.3	E201Q	rekcat	ditrans,polycis-undecaprenyl-diphosphate synthase [(2E,6E)-farnesyl-diphosphate specific]	2.5.1.31
11346651	ditrans,polycis-undecaprenyl-diphosphate synthase [(2E,6E)-farnesyl-diphosphate specific]			(2E,6E)-farnesyl diphosphate		980 x 10^-3 ± 37 s^-1	11.6 µM		37	7.3	E201Q	rekcat	ditrans,polycis-undecaprenyl-diphosphate synthase [(2E,6E)-farnesyl-diphosphate specific]	2.5.1.31
11346651	ditrans,polycis-undecaprenyl-diphosphate synthase [(2E,6E)-farnesyl-diphosphate specific]			(2Z,6E,10E)-geranylgeranyl diphosphate		980 x 10^-3 ± 37 s^-1	17.7 µM		37	7.3	E201Q	rekcat	ditrans,polycis-undecaprenyl-diphosphate synthase [(2E,6E)-farnesyl-diphosphate specific]	2.5.1.31
11346651	ditrans,polycis-undecaprenyl-diphosphate synthase [(2E,6E)-farnesyl-diphosphate specific]			isopentenyl diphosphate		1.00 x 10^-3 ± 0.05 s^-1	62.1 µM		37	7.3	R203S	rekcat	ditrans,polycis-undecaprenyl-diphosphate synthase [(2E,6E)-farnesyl-diphosphate specific]	2.5.1.31
11346651	ditrans,polycis-undecaprenyl-diphosphate synthase [(2E,6E)-farnesyl-diphosphate specific]			(2E,6E)-farnesyl diphosphate		1.00 x 10^-3 ± 0.05 s^-1	13.6 µM		37	7.3	R203S	rekcat	ditrans,polycis-undecaprenyl-diphosphate synthase [(2E,6E)-farnesyl-diphosphate specific]	2.5.1.31
11346651	ditrans,polycis-undecaprenyl-diphosphate synthase [(2E,6E)-farnesyl-diphosphate specific]			(2Z,6E,10E)-geranylgeranyl diphosphate		1.00 x 10^-3 ± 0.05 s^-1	8.1 µM		37	7.3	R203S	rekcat	ditrans,polycis-undecaprenyl-diphosphate synthase [(2E,6E)-farnesyl-diphosphate specific]	2.5.1.31
11346651	ditrans,polycis-undecaprenyl-diphosphate synthase [(2E,6E)-farnesyl-diphosphate specific]			isopentenyl diphosphate		67 x 10^-3 ± 3.6 s^-1	90.9 µM		37	7.3	E216Q	rekcat	ditrans,polycis-undecaprenyl-diphosphate synthase [(2E,6E)-farnesyl-diphosphate specific]	2.5.1.31
11346651	ditrans,polycis-undecaprenyl-diphosphate synthase [(2E,6E)-farnesyl-diphosphate specific]			(2E,6E)-farnesyl diphosphate		67 x 10^-3 ± 3.6 s^-1	5.4 µM		37	7.3	E216Q	rekcat	ditrans,polycis-undecaprenyl-diphosphate synthase [(2E,6E)-farnesyl-diphosphate specific]	2.5.1.31
11346651	ditrans,polycis-undecaprenyl-diphosphate synthase [(2E,6E)-farnesyl-diphosphate specific]			(2Z,6E,10E)-geranylgeranyl diphosphate		67 x 10^-3 ± 3.6 s^-1	5.8 µM		37	7.3	E216Q	rekcat	ditrans,polycis-undecaprenyl-diphosphate synthase [(2E,6E)-farnesyl-diphosphate specific]	2.5.1.31
11346651	ditrans,polycis-undecaprenyl-diphosphate synthase [(2E,6E)-farnesyl-diphosphate specific]			isopentenyl diphosphate		471 x 10^-3 ± 72 s^-1	17.7 µM		37	7.3	D221A	rekcat	ditrans,polycis-undecaprenyl-diphosphate synthase [(2E,6E)-farnesyl-diphosphate specific]	2.5.1.31
11346651	ditrans,polycis-undecaprenyl-diphosphate synthase [(2E,6E)-farnesyl-diphosphate specific]			(2E,6E)-farnesyl diphosphate		471 x 10^-3 ± 72 s^-1	3.5 µM		37	7.3	D221A	rekcat	ditrans,polycis-undecaprenyl-diphosphate synthase [(2E,6E)-farnesyl-diphosphate specific]	2.5.1.31
11346651	ditrans,polycis-undecaprenyl-diphosphate synthase [(2E,6E)-farnesyl-diphosphate specific]			(2Z,6E,10E)-geranylgeranyl diphosphate		471 x 10^-3 ± 72 s^-1	18.1 µM		37	7.3	D221A	rekcat	ditrans,polycis-undecaprenyl-diphosphate synthase [(2E,6E)-farnesyl-diphosphate specific]	2.5.1.31
11346651	ditrans,polycis-undecaprenyl-diphosphate synthase [(2E,6E)-farnesyl-diphosphate specific]			isopentenyl diphosphate		999 x 10^-3 ± 90 s^-1	17.0 µM		37	7.3	D226A	rekcat	ditrans,polycis-undecaprenyl-diphosphate synthase [(2E,6E)-farnesyl-diphosphate specific]	2.5.1.31
11346651	ditrans,polycis-undecaprenyl-diphosphate synthase [(2E,6E)-farnesyl-diphosphate specific]			(2E,6E)-farnesyl diphosphate		999 x 10^-3 ± 90 s^-1	11.2 µM		37	7.3	D226A	rekcat	ditrans,polycis-undecaprenyl-diphosphate synthase [(2E,6E)-farnesyl-diphosphate specific]	2.5.1.31
11346651	ditrans,polycis-undecaprenyl-diphosphate synthase [(2E,6E)-farnesyl-diphosphate specific]			(2Z,6E,10E)-geranylgeranyl diphosphate		999 x 10^-3 ± 90 s^-1	7.5 µM		37	7.3	D226A	rekcat	ditrans,polycis-undecaprenyl-diphosphate synthase [(2E,6E)-farnesyl-diphosphate specific]	2.5.1.31
11346651	ditrans,polycis-undecaprenyl-diphosphate synthase [(2E,6E)-farnesyl-diphosphate specific]			isopentenyl diphosphate		73 x 10^-3 ± 9.0 s^-1	252.5 µM		37	7.3	F73A	rekcat	ditrans,polycis-undecaprenyl-diphosphate synthase [(2E,6E)-farnesyl-diphosphate specific]	2.5.1.31
11346651	ditrans,polycis-undecaprenyl-diphosphate synthase [(2E,6E)-farnesyl-diphosphate specific]			(2E,6E)-farnesyl diphosphate		73 x 10^-3 ± 9.0 s^-1	9.2 µM		37	7.3	F73A	rekcat	ditrans,polycis-undecaprenyl-diphosphate synthase [(2E,6E)-farnesyl-diphosphate specific]	2.5.1.31
11346651	ditrans,polycis-undecaprenyl-diphosphate synthase [(2E,6E)-farnesyl-diphosphate specific]			(2Z,6E,10E)-geranylgeranyl diphosphate		73 x 10^-3 ± 9.0 s^-1	9.4 µM		37	7.3	F73A	rekcat	ditrans,polycis-undecaprenyl-diphosphate synthase [(2E,6E)-farnesyl-diphosphate specific]	2.5.1.31
11346651	ditrans,polycis-undecaprenyl-diphosphate synthase [(2E,6E)-farnesyl-diphosphate specific]			isopentenyl diphosphate		101 x 10^-3 ± 5.4 s^-1	126.8 µM		37	7.3	S74A	rekcat	ditrans,polycis-undecaprenyl-diphosphate synthase [(2E,6E)-farnesyl-diphosphate specific]	2.5.1.31
11346651	ditrans,polycis-undecaprenyl-diphosphate synthase [(2E,6E)-farnesyl-diphosphate specific]			(2E,6E)-farnesyl diphosphate		101 x 10^-3 ± 5.4 s^-1	9.6 µM		37	7.3	S74A	rekcat	ditrans,polycis-undecaprenyl-diphosphate synthase [(2E,6E)-farnesyl-diphosphate specific]	2.5.1.31
11346651	ditrans,polycis-undecaprenyl-diphosphate synthase [(2E,6E)-farnesyl-diphosphate specific]			(2Z,6E,10E)-geranylgeranyl diphosphate		101 x 10^-3 ± 5.4 s^-1	5.3 µM		37	7.3	S74A	rekcat	ditrans,polycis-undecaprenyl-diphosphate synthase [(2E,6E)-farnesyl-diphosphate specific]	2.5.1.31
11369858	dTMP kinase			ATP		4.5 s^-1	0.1 mM		30	7.4		rekcat	dTMP kinase	2.7.4.9; 2.7.4.9
11369858	dTMP kinase			dTMP		4.5 s^-1	0.0045 mM		30	7.4		rekcat	dTMP kinase	2.7.4.9; 2.7.4.9
11369858	dTMP kinase			ATP		10.5 s^-1	0.04 mM		30	7.4		rekcat	dTMP kinase	2.7.4.9; 2.7.4.9
11369858	dTMP kinase			dTMP		10.5 s^-1	15 µM		30	7.4		rekcat	dTMP kinase	2.7.4.9; 2.7.4.9
11369858	dTMP kinase			ATP		35 s^-1	0.19 mM		30	7.4		rekcat	dTMP kinase	2.7.4.9; 2.7.4.9
11369858	dTMP kinase			dTMP		35 s^-1	9 µM		30	7.4		rekcat	dTMP kinase	2.7.4.9; 2.7.4.9
11369859	ribonuclease T1			polyinosinic acid		2.2 s^-1	0.25 mM	8.8 s^-1 mM^-1		4.02	wild-type	rekcat	ribonuclease T1	4.6.1.24; 3.1.27.3; 4.6.1.24
11369859	ribonuclease T1			polyinosinic acid		14.2 s^-1	0.24 mM	59 s^-1 mM^-1		4.47	wild-type	rekcat	ribonuclease T1	4.6.1.24; 3.1.27.3; 4.6.1.24
11369859	ribonuclease T1			polyinosinic acid		59 s^-1	0.21 mM	281 s^-1 mM^-1		5.05	wild-type	rekcat	ribonuclease T1	4.6.1.24; 3.1.27.3; 4.6.1.24
11369859	ribonuclease T1			polyinosinic acid		131 s^-1	0.18 mM	728 s^-1 mM^-1		5.60	wild-type	rekcat	ribonuclease T1	4.6.1.24; 3.1.27.3; 4.6.1.24
11369859	ribonuclease T1			polyinosinic acid		175 s^-1	0.16 mM	1094 s^-1 mM^-1		6.05	wild-type	rekcat	ribonuclease T1	4.6.1.24; 3.1.27.3; 4.6.1.24
11369859	ribonuclease T1			polyinosinic acid		178 s^-1	0.15 mM	1187 s^-1 mM^-1		6.50	wild-type	rekcat	ribonuclease T1	4.6.1.24; 3.1.27.3; 4.6.1.24
11369859	ribonuclease T1			polyinosinic acid		146 s^-1	0.19 mM	768 s^-1 mM^-1		7.06	wild-type	rekcat	ribonuclease T1	4.6.1.24; 3.1.27.3; 4.6.1.24
11369859	ribonuclease T1			polyinosinic acid		95 s^-1	0.26 mM	365 s^-1 mM^-1		7.50	wild-type	rekcat	ribonuclease T1	4.6.1.24; 3.1.27.3; 4.6.1.24
11369859	ribonuclease T1			polyinosinic acid		42.1 s^-1	0.29 mM	145 s^-1 mM^-1		8.01	wild-type	rekcat	ribonuclease T1	4.6.1.24; 3.1.27.3; 4.6.1.24
11369859	ribonuclease T1			polyinosinic acid		5.6 s^-1	0.34 mM	16 s^-1 mM^-1		8.50	wild-type	rekcat	ribonuclease T1	4.6.1.24; 3.1.27.3; 4.6.1.24
11369859	ribonuclease T1			polyinosinic acid		1.5 s^-1	0.75 mM	3.3 s^-1 mM^-1		4.00	3K	rekcat	ribonuclease T1	4.6.1.24; 3.1.27.3; 4.6.1.24
11369859	ribonuclease T1			polyinosinic acid		7.5 s^-1	0.57 mM	13 s^-1 mM^-1		4.50	3K	rekcat	ribonuclease T1	4.6.1.24; 3.1.27.3; 4.6.1.24
11369859	ribonuclease T1			polyinosinic acid		24 s^-1	0.33 mM	73 s^-1 mM^-1		5.00	3K	rekcat	ribonuclease T1	4.6.1.24; 3.1.27.3; 4.6.1.24
11369859	ribonuclease T1			polyinosinic acid		70 s^-1	0.26 mM	269 s^-1 mM^-1		5.50	3K	rekcat	ribonuclease T1	4.6.1.24; 3.1.27.3; 4.6.1.24
11369859	ribonuclease T1			polyinosinic acid		98 s^-1	0.18 mM	544 s^-1 mM^-1		6.00	3K	rekcat	ribonuclease T1	4.6.1.24; 3.1.27.3; 4.6.1.24
11369859	ribonuclease T1			polyinosinic acid		112 s^-1	0.14 mM	800 s^-1 mM^-1		6.50	3K	rekcat	ribonuclease T1	4.6.1.24; 3.1.27.3; 4.6.1.24
11369859	ribonuclease T1			polyinosinic acid		88 s^-1	0.14 mM	629 s^-1 mM^-1		7.06	3K	rekcat	ribonuclease T1	4.6.1.24; 3.1.27.3; 4.6.1.24
11369859	ribonuclease T1			polyinosinic acid		51 s^-1	0.19 mM	268 s^-1 mM^-1		7.48	3K	rekcat	ribonuclease T1	4.6.1.24; 3.1.27.3; 4.6.1.24
11369859	ribonuclease T1			polyinosinic acid		26 s^-1	0.2 mM	130 s^-1 mM^-1		8.00	3K	rekcat	ribonuclease T1	4.6.1.24; 3.1.27.3; 4.6.1.24
11369859	ribonuclease T1			polyinosinic acid		8 s^-1	0.24 mM	33 s^-1 mM^-1		8.48	3K	rekcat	ribonuclease T1	4.6.1.24; 3.1.27.3; 4.6.1.24
11369859	ribonuclease T1			polyinosinic acid		0.3 s^-1	1.1 mM	0.3 s^-1 mM^-1		4.47	5K	rekcat	ribonuclease T1	4.6.1.24; 3.1.27.3; 4.6.1.24
11369859	ribonuclease T1			polyinosinic acid		1.2 s^-1	0.64 mM	1.9 s^-1 mM^-1		5.04	5K	rekcat	ribonuclease T1	4.6.1.24; 3.1.27.3; 4.6.1.24
11369859	ribonuclease T1			polyinosinic acid		4.7 s^-1	0.47 mM	10 s^-1 mM^-1		5.60	5K	rekcat	ribonuclease T1	4.6.1.24; 3.1.27.3; 4.6.1.24
11369859	ribonuclease T1			polyinosinic acid		7.7 s^-1	0.23 mM	34 s^-1 mM^-1		6.05	5K	rekcat	ribonuclease T1	4.6.1.24; 3.1.27.3; 4.6.1.24
11369859	ribonuclease T1			polyinosinic acid		11.1 s^-1	0.13 mM	85 s^-1 mM^-1		6.50	5K	rekcat	ribonuclease T1	4.6.1.24; 3.1.27.3; 4.6.1.24
11369859	ribonuclease T1			polyinosinic acid		10.5 s^-1	0.1 mM	105 s^-1 mM^-1		7.06	5K	rekcat	ribonuclease T1	4.6.1.24; 3.1.27.3; 4.6.1.24
11369859	ribonuclease T1			polyinosinic acid		6.7 s^-1	0.1 mM	67 s^-1 mM^-1		7.50	5K	rekcat	ribonuclease T1	4.6.1.24; 3.1.27.3; 4.6.1.24
11369859	ribonuclease T1			polyinosinic acid		3.5 s^-1	0.11 mM	32 s^-1 mM^-1		8.10	5K	rekcat	ribonuclease T1	4.6.1.24; 3.1.27.3; 4.6.1.24
11369859	ribonuclease T1			polyinosinic acid		1.3 s^-1	0.14 mM	9.3 s^-1 mM^-1		8.50	5K	rekcat	ribonuclease T1	4.6.1.24; 3.1.27.3; 4.6.1.24
11382747	mannan endo-1,4-beta-mannosidase			2,4-dinitrophenyl-beta-mannobioside		20.0 s^-1	0.0093 mM	2.2 mg mL^-1 s^-1		6.5	wild-type	rekcat	mannan endo-1,4-beta-mannosidase	3.2.1.78; 3.2.1.78
11382747	mannan endo-1,4-beta-mannosidase			2,4-dinitrophenyl-beta-mannobioside		29.0 s^-1	0.0205 mM	1.4 mg mL^-1 s^-1		6.5	W217A	rekcat	mannan endo-1,4-beta-mannosidase	3.2.1.78; 3.2.1.78
11382747	mannan endo-1,4-beta-mannosidase			2,4-dinitrophenyl-beta-mannobioside		9.3 s^-1	0.0149 mM	0.6 mg mL^-1 s^-1		6.5	W156A	rekcat	mannan endo-1,4-beta-mannosidase	3.2.1.78; 3.2.1.78
11382747	mannan endo-1,4-beta-mannosidase			2,4-dinitrophenyl-beta-mannobioside		27.7 s^-1	0.0141 mM	2.0 mg mL^-1 s^-1		6.5	W162A	rekcat	mannan endo-1,4-beta-mannosidase	3.2.1.78; 3.2.1.78
11382747	mannan endo-1,4-beta-mannosidase			2,4-dinitrophenyl-beta-mannobioside		12.9 s^-1	0.0166 mM	0.8 mg mL^-1 s^-1		6.5	D283A	rekcat	mannan endo-1,4-beta-mannosidase	3.2.1.78; 3.2.1.78
11382747	mannan endo-1,4-beta-mannosidase			2,4-dinitrophenyl-beta-mannobioside		0.3 s^-1	0.0014 mM	0.2 mg mL^-1 s^-1		6.5	D283H	rekcat	mannan endo-1,4-beta-mannosidase	3.2.1.78; 3.2.1.78
11382747	mannan endo-1,4-beta-mannosidase			2,4-dinitrophenyl-beta-mannobioside		0.033 s^-1	0.00066 mM	0.05 mg mL^-1 s^-1		6.5	E212A	rekcat	mannan endo-1,4-beta-mannosidase	3.2.1.78; 3.2.1.78
11382747	mannan endo-1,4-beta-mannosidase			2,4-dinitrophenyl-beta-mannobioside		0.027 s^-1	0.00074 mM	0.04 mg mL^-1 s^-1		6.5	Y285A	rekcat	mannan endo-1,4-beta-mannosidase	3.2.1.78; 3.2.1.78
11382747	mannan endo-1,4-beta-mannosidase			2,4-dinitrophenyl-beta-mannobioside		0.67 s^-1	0.04 mM	0.02 mg mL^-1 s^-1		6.5	H143A	rekcat	mannan endo-1,4-beta-mannosidase	3.2.1.78; 3.2.1.78
11382747	mannan endo-1,4-beta-mannosidase			2,4-dinitrophenyl-beta-mannobioside		3.4 s^-1	0.0068 mM	0.5 mg mL^-1 s^-1		6.5	H211A	rekcat	mannan endo-1,4-beta-mannosidase	3.2.1.78; 3.2.1.78
11382747	mannan endo-1,4-beta-mannosidase			2,4-dinitrophenyl-beta-mannobioside		0.08 s^-1	0.0037 mM	0.02 mg mL^-1 s^-1		6.5	H211A/D283A	rekcat	mannan endo-1,4-beta-mannosidase	3.2.1.78; 3.2.1.78
11382747	mannan endo-1,4-beta-mannosidase			2,4-dinitrophenyl-beta-mannobioside		3.9 s^-1	0.01 mM	0.4 mg mL^-1 s^-1		6.5	H211N	rekcat	mannan endo-1,4-beta-mannosidase	3.2.1.78; 3.2.1.78
11382747	mannan endo-1,4-beta-mannosidase			Carob galactomannan		2904 s^-1		341.7 mg ml^-1 s^-1		6.5	WT	rekcat	mannan endo-1,4-beta-mannosidase	3.2.1.78; 3.2.1.78
11382747	mannan endo-1,4-beta-mannosidase			Carob galactomannan		878 s^-1		87.1 mg ml^-1 s^-1		6.5	W217A	rekcat	mannan endo-1,4-beta-mannosidase	3.2.1.78; 3.2.1.78
11382747	mannan endo-1,4-beta-mannosidase			Carob galactomannan		2064 s^-1		412.8 mg ml^-1 s^-1		6.5	W156A	rekcat	mannan endo-1,4-beta-mannosidase	3.2.1.78; 3.2.1.78
11382747	mannan endo-1,4-beta-mannosidase			Carob galactomannan		1128 s^-1		235.0 mg ml^-1 s^-1		6.5	W162A	rekcat	mannan endo-1,4-beta-mannosidase	3.2.1.78; 3.2.1.78
11382747	mannan endo-1,4-beta-mannosidase			Carob galactomannan		5 s^-1		0.2 mg ml^-1 s^-1		6.5	D283A	rekcat	mannan endo-1,4-beta-mannosidase	3.2.1.78; 3.2.1.78
11382747	mannan endo-1,4-beta-mannosidase			Carob galactomannan		46 s^-1		1.5 mg ml^-1 s^-1		6.5	D283H	rekcat	mannan endo-1,4-beta-mannosidase	3.2.1.78; 3.2.1.78
11382747	mannan endo-1,4-beta-mannosidase			Carob galactomannan		34 s^-1		1.7 mg ml^-1 s^-1		6.5	H211N	rekcat	mannan endo-1,4-beta-mannosidase	3.2.1.78; 3.2.1.78
11382747	mannan endo-1,4-beta-mannosidase			Carob galactomannan		97 s^-1		3.2 mg ml^-1 s^-1		6.5	H211A	rekcat	mannan endo-1,4-beta-mannosidase	3.2.1.78; 3.2.1.78
11382747	mannan endo-1,4-beta-mannosidase			Carob galactomannan		0.3 s^-1		0.13 mg ml^-1 s^-1		6.5	Y285A	rekcat	mannan endo-1,4-beta-mannosidase	3.2.1.78; 3.2.1.78
11382747	mannan endo-1,4-beta-mannosidase			Carob galactomannan		0.9 s^-1		0.02 mg ml^-1 s^-1		6.5	H143A	rekcat	mannan endo-1,4-beta-mannosidase	3.2.1.78; 3.2.1.78
11415449	licheninase		B. licheniformis	4-methylumbelliferyl 3-O-beta-cellobiosyl-beta-D-glucoside		0.27 ± 0.03 s^-1	0.5 mM	0.5 ± 0.2 s^-1 mM^-1	30	7.2		rekcat	licheninase	3.2.1.5; 3.2.1.73
11415449	licheninase		B. licheniformis	4-methylumbelliferyl 3-O-beta-cellobiosyl-beta-D-glucoside		0.12 ± 0.01 s^-1	0.6 mM	0.2 ± 0.05 s^-1 mM^-1	30	7.8		rekcat	licheninase	3.2.1.5; 3.2.1.73
11415449	licheninase		B. licheniformis	4-methylumbelliferyl 3-O-beta-cellobiosyl-beta-D-glucoside		0.26 ± 0.02 s^-1	0.37 mM	0.7 ± 0.2 s^-1 mM^-1	30	6.9		rekcat	licheninase	3.2.1.5; 3.2.1.73
11468288	pyruvate, phosphate dikinase			AMP		25 s^-1	0.009 mM			6.8	Wild type	rekcat	pyruvate, phosphate dikinase	2.7.9.1
11468288	pyruvate, phosphate dikinase			AMP		21 s^-1	45 µM			6.8	Q240A	rekcat	pyruvate, phosphate dikinase	2.7.9.1
11468288	pyruvate, phosphate dikinase			AMP		9.4 s^-1	85 µM			6.8	T253A	rekcat	pyruvate, phosphate dikinase	2.7.9.1
11468288	pyruvate, phosphate dikinase			AMP		6.4 s^-1	80 µM			6.8	R135A	rekcat	pyruvate, phosphate dikinase	2.7.9.1
11468288	pyruvate, phosphate dikinase			AMP		2.0 s^-1	3.0 µM			6.8	E279A	rekcat	pyruvate, phosphate dikinase	2.7.9.1
11468288	pyruvate, phosphate dikinase			AMP		6.7 s^-1	19 µM			6.8	D280A	rekcat	pyruvate, phosphate dikinase	2.7.9.1
11468288	pyruvate, phosphate dikinase			AMP		1.4 s^-1	6.0 µM			6.8	R337A	rekcat	pyruvate, phosphate dikinase	2.7.9.1
11468288	pyruvate, phosphate dikinase			AMP		10 s^-1	6.0 µM			6.8	R337K	rekcat	pyruvate, phosphate dikinase	2.7.9.1
11468288	pyruvate, phosphate dikinase			AMP		1.3 x 10^4 s^-1				6.8	R92A	rekcat	pyruvate, phosphate dikinase	2.7.9.1
11468288	pyruvate, phosphate dikinase			AMP		3.7 x 10^5 s^-1				6.8	R92K	rekcat	pyruvate, phosphate dikinase	2.7.9.1
11468288	pyruvate, phosphate dikinase			AMP		8.6 x 10^5 s^-1				6.8	Q335A	rekcat	pyruvate, phosphate dikinase	2.7.9.1
11468288	pyruvate, phosphate dikinase			AMP		3.2 x 10^4 s^-1				6.8	K22A	rekcat	pyruvate, phosphate dikinase	2.7.9.1
11468288	pyruvate, phosphate dikinase			AMP		1.4 x 10^4 s^-1				6.8	D321N	rekcat	pyruvate, phosphate dikinase	2.7.9.1
11468288	pyruvate, phosphate dikinase			AMP		8.3 x 10^4 s^-1				6.8	E323D	rekcat	pyruvate, phosphate dikinase	2.7.9.1
11468288	pyruvate, phosphate dikinase			ATP		8.3 s^-1	0.19 mM			7	wild-type	rekcat	pyruvate, phosphate dikinase	2.7.9.1
11468288	pyruvate, phosphate dikinase			ATP		1.0 s^-1	0.41 mM			7	R135A	rekcat	pyruvate, phosphate dikinase	2.7.9.1
11468288	pyruvate, phosphate dikinase			ATP		1.6 s^-1	0.19 mM			7	wild-type	rekcat	pyruvate, phosphate dikinase	2.7.9.1
11468288	pyruvate, phosphate dikinase			ATP		1.5 x 10^-1 s^-1	0.081 mM			7	E279A	rekcat	pyruvate, phosphate dikinase	2.7.9.1
11468288	pyruvate, phosphate dikinase			ATP		2.1 x 10^3 s^-1				7	E323D	rekcat	pyruvate, phosphate dikinase	2.7.9.1
11468288	pyruvate, phosphate dikinase			ATP		2.7 x 10^3 s^-1				7	D321N	rekcat	pyruvate, phosphate dikinase	2.7.9.1
11468288	pyruvate, phosphate dikinase			ATP		6.5 x 10^5 s^-1				7	Q335A	rekcat	pyruvate, phosphate dikinase	2.7.9.1
11468288	pyruvate, phosphate dikinase			ATP		1.7 x 10^4 s^-1				7	R92A	rekcat	pyruvate, phosphate dikinase	2.7.9.1
11468288	pyruvate, phosphate dikinase			ATP		2.2 x 10^3 s^-1				7	K22A	rekcat	pyruvate, phosphate dikinase	2.7.9.1
11468288	pyruvate, phosphate dikinase			ATP		6.4 x 10^3 s^-1				7	K22R	rekcat	pyruvate, phosphate dikinase	2.7.9.1
11468288	pyruvate, phosphate dikinase			ATP		1.6 x 10^2 s^-1				7	R337A	rekcat	pyruvate, phosphate dikinase	2.7.9.1
11468288	pyruvate, phosphate dikinase			ATP		1.7 x 10^1 s^-1				7	R337K	rekcat	pyruvate, phosphate dikinase	2.7.9.1
11468288	pyruvate, phosphate dikinase			ATP		8.3 s^-1	0.19 mM			7	wild-type	rekcat	pyruvate, phosphate dikinase	2.7.9.1
11468288	pyruvate, phosphate dikinase			2'-dATP		1.1 x 10^-1 s^-1	0.35 mM			7	wild-type	rekcat	pyruvate, phosphate dikinase	2.7.9.1
11468288	pyruvate, phosphate dikinase			3'-dATP		6.7 s^-1	0.25 mM			7	wild-type	rekcat	pyruvate, phosphate dikinase	2.7.9.1
11468288	pyruvate, phosphate dikinase			2',3'-dideoxyadenosine 5'-triphosphate		4.4 x 10^-2 s^-1	0.28 mM			7	wild-type	rekcat	pyruvate, phosphate dikinase	2.7.9.1
11468288	pyruvate, phosphate dikinase			AMP		25 s^-1	0.009 mM			6.8	wild-type	rekcat	pyruvate, phosphate dikinase	2.7.9.1
11468288	pyruvate, phosphate dikinase			2'-dAMP		1.6 s^-1	0.1 mM			6.8	wild-type	rekcat	pyruvate, phosphate dikinase	2.7.9.1
11468288	pyruvate, phosphate dikinase			diphosphate		25 s^-1	0.089 mM			6.8	wild-type	rekcat	pyruvate, phosphate dikinase	2.7.9.1
11468288	pyruvate, phosphate dikinase			diphosphate		21 s^-1	370 µM			6.8	Q240A	rekcat	pyruvate, phosphate dikinase	2.7.9.1
11468288	pyruvate, phosphate dikinase			diphosphate		9.4 s^-1	230 µM			6.8	T253A	rekcat	pyruvate, phosphate dikinase	2.7.9.1
11468288	pyruvate, phosphate dikinase			diphosphate		6.4 s^-1	156 µM			6.8	R135A	rekcat	pyruvate, phosphate dikinase	2.7.9.1
11468288	pyruvate, phosphate dikinase			diphosphate		2.0 s^-1	40 µM			6.8	E279A	rekcat	pyruvate, phosphate dikinase	2.7.9.1
11468288	pyruvate, phosphate dikinase			diphosphate		6.7 s^-1	87 µM			6.8	D280A	rekcat	pyruvate, phosphate dikinase	2.7.9.1
11468288	pyruvate, phosphate dikinase			diphosphate		1.4 s^-1	1140 µM			6.8	R337A	rekcat	pyruvate, phosphate dikinase	2.7.9.1
11468288	pyruvate, phosphate dikinase			diphosphate		10 s^-1	470 µM			6.8	R337K	rekcat	pyruvate, phosphate dikinase	2.7.9.1
11468288	pyruvate, phosphate dikinase			phosphoenolpyruvate		25 s^-1	27 µM			6.8	Wild-type	rekcat	pyruvate, phosphate dikinase	2.7.9.1
11468288	pyruvate, phosphate dikinase			phosphoenolpyruvate		21 s^-1				6.8	Q240A	rekcat	pyruvate, phosphate dikinase	2.7.9.1
11468288	pyruvate, phosphate dikinase			phosphoenolpyruvate		9.4 s^-1	33 µM			6.8	T253A	rekcat	pyruvate, phosphate dikinase	2.7.9.1
11468288	pyruvate, phosphate dikinase			phosphoenolpyruvate		6.4 s^-1	21 µM			6.8	R135A	rekcat	pyruvate, phosphate dikinase	2.7.9.1
11468288	pyruvate, phosphate dikinase			phosphoenolpyruvate		2.0 s^-1	7.8 µM			6.8	E279A	rekcat	pyruvate, phosphate dikinase	2.7.9.1
11468288	pyruvate, phosphate dikinase			phosphoenolpyruvate		6.7 s^-1	19 µM			6.8	D280A	rekcat	pyruvate, phosphate dikinase	2.7.9.1
11468288	pyruvate, phosphate dikinase			phosphoenolpyruvate		1.4 s^-1	27 µM			6.8	R337A	rekcat	pyruvate, phosphate dikinase	2.7.9.1
11468288	pyruvate, phosphate dikinase			phosphoenolpyruvate		10 s^-1	21 µM			6.8	R337K	rekcat	pyruvate, phosphate dikinase	2.7.9.1
11472941	pyranose oxidase		T. multicolor	D-glucose		54 s^-1	0.74 mM	73 mM^-1 s^-1	25	6.5		rekcat	pyranose oxidase	1.1.3.10; 1.1.3.10
11472941	pyranose oxidase		T. multicolor	5-thioglucose		13 s^-1	3.9 mM	3.3 mM^-1 s^-1				rekcat	pyranose oxidase	1.1.3.10; 1.1.3.10
11472941	pyranose oxidase		T. multicolor	L-sorbose		53 s^-1	38.0 mM	1.4 mM^-1 s^-1				rekcat	pyranose oxidase	1.1.3.10; 1.1.3.10
11472941	pyranose oxidase		T. multicolor	D-xylose		30 s^-1	30.0 mM	1.0 mM^-1 s^-1				rekcat	pyranose oxidase	1.1.3.10; 1.1.3.10
11472941	pyranose oxidase		T. multicolor	D-gluconolactone		34 s^-1	38.0 mM	0.91 mM^-1 s^-1				rekcat	pyranose oxidase	1.1.3.10; 1.1.3.10
11472941	pyranose oxidase		T. multicolor	D-Allose		20 s^-1	36.0 mM	0.57 mM^-1 s^-1				rekcat	pyranose oxidase	1.1.3.10; 1.1.3.10
11472941	pyranose oxidase		T. multicolor	D-galactose		3.1 s^-1	9.2 mM	0.33 mM^-1 s^-1				rekcat	pyranose oxidase	1.1.3.10; 1.1.3.10
11472941	pyranose oxidase		T. multicolor	gentibiose		12 s^-1	62.0 mM	0.19 mM^-1 s^-1				rekcat	pyranose oxidase	1.1.3.10; 1.1.3.10
11472941	pyranose oxidase		T. multicolor	D-mannoheptose		4.4 s^-1	110.0 mM	0.042 mM^-1 s^-1				rekcat	pyranose oxidase	1.1.3.10; 1.1.3.10
11472941	pyranose oxidase		T. multicolor	melibiose		4.6 s^-1	120 mM	0.038 mM^-1 s^-1				rekcat	pyranose oxidase	1.1.3.10; 1.1.3.10
11472941	pyranose oxidase		T. multicolor	L-arabinose		0.81 s^-1	97.0 mM	0.008 mM^-1 s^-1				rekcat	pyranose oxidase	1.1.3.10; 1.1.3.10
11472941	pyranose oxidase		T. multicolor	oxygen		71 s^-1	0.09 mM	790 mM^-1 s^-1		6.5		rekcat	pyranose oxidase	1.1.3.10; 1.1.3.10
11472941	pyranose oxidase		T. multicolor	1,4-benzoquinone		210 s^-1	0.31 mM	690 mM^-1 s^-1		6.5		rekcat	pyranose oxidase	1.1.3.10; 1.1.3.10
11472941	pyranose oxidase		T. multicolor	1,4-benzoquinone		270 s^-1	0.3 mM	900 mM^-1 s^-1		4.5		rekcat	pyranose oxidase	1.1.3.10; 1.1.3.10
11472941	pyranose oxidase		T. multicolor	methyl-1,4-benzoquinone		180 s^-1	0.4 mM	440 mM^-1 s^-1		6.5		rekcat	pyranose oxidase	1.1.3.10; 1.1.3.10
11472941	pyranose oxidase		T. multicolor	methyl-1,4-benzoquinone		230 s^-1	0.35 mM	670 mM^-1 s^-1	30	4.5		rekcat	pyranose oxidase	1.1.3.10; 1.1.3.10
11472941	pyranose oxidase		T. multicolor	2,6-dimethyl-1,4-benzoquinone		120 s^-1	2.1 mM	58 mM^-1 s^-1		6.5		rekcat	pyranose oxidase	1.1.3.10; 1.1.3.10
11472941	pyranose oxidase		T. multicolor	2,6-dimethyl-1,4-benzoquinone		210 s^-1	0.83 mM	250 mM^-1 s^-1		4.5		rekcat	pyranose oxidase	1.1.3.10; 1.1.3.10
[truncated: 1,607 more rows]
