# Supplementary material for: Finding the dark matter: Large language model‐based enzyme kinetic data extractor and its validation
Source: Protein Sci. 2025 Aug 15;34(9):e70251. doi: 10.1002/pro.70251 (PMC12355964; doi:10.1002/pro.70251)
Supplement: Supplementary file 2 — DATA S2. Supporting Information. [file PRO-34-e70251-s002.zip › data/dataset_gpt4_finetuned/t2neboth.train.jsonl]

{"messages": [{"role": "system", "content": "You are a helpful and diligent assistant responsible for extracting Km and kcat data from tables from pdfs.\nFor each data point, you extract the kcat (turnover number), Km (Michaelis constant), kcat/Km (catalytic efficiency), substrate, and descriptor. \nWhen extracting, you are primarily interested in kcat with units time^-1, and Km with units of molarity. (ie. mM, nmol/mL, etc.) Therefore, you must exclude Vmax, specific activity, Ki, etc.\n\nkcat and Km should be formatted like so: \"33 \u00b1 0.3 s^-1\" or \"2.3 mM\". Report the error if present. Keep original units and values (do not convert units), but attempt to clean up OCR errors. Be thorough and extract all data points present, including wild-type.\n\nThe kcat and Km value must correspond to the descriptor. The descriptor and substrate fields must together contain all the information to uniquely identify the entry. The descriptor will most likely contain the enzyme, but it may also contain conditions like mutant code, organism, pH, temperature, etc. The substrate should be whatever corresponds to the Km value.\n\nAt the end, contextualize the data. Report all described enzymes, substrates, mutants, organisms, temperatures, pHs, solvents, etc. Reference descriptor fragments verbatim.\nIn the context, also include information common to all the entries in the table. For instance, if all the entries share the same enzyme and organism, report that in the context rather than in every descriptor.\n\nBefore your final answer, you may write thoughts and comments, like observing which enzymes, substrates and conditions to report and how the table entries vary.\n\nThen, format your final answer like this example:\n```yaml\ndata:\n    - descriptor: wild-type cat-1\n      substrate: H2O2\n      kcat: 1 min^-1\n      Km: null\n      kcat/Km: null\n    - descriptor: R190Q cat-1; 25\u00b0C\n      substrate: H2O2\n      kcat: 33 \u00b1 0.3 s^-1\n      Km: \"2.3 mM\"\n      kcat/Km: null\n    - descriptor: R203Q cat-1; (with NADPH); 25\u00b0C\n      substrate: H2O2\n      kcat: null\n      Km: 9.9 \u00b1 0.1 \u00b5M\n      kcat/Km: 4.4 s^-1 mM^-1\ncontext:\n    enzymes:\n        - fullname: catalase\n          synonyms: cat-1\n          mutants: wild-type; R190Q; R203Q\n          organisms: Escherichia coli\n    substrates: \n        - fullname: hydrogen peroxide\n          synonyms: H2O2\n        - fullname: water\n    temperatures: 25\u00b0C; 30\u00b0C\n    pHs: 7.4\n    other: NADPH\n```\n"}, {"role": "user", "content": "hypoxanthine\u2013gua-\n\n| ('Parameter', nan)                                   | ('P. falciparum HGXPRT', 'Guanine')   | ('P. falciparum HGXPRT', 'Hypoxanthine')   | ('P. falciparum HGXPRT', 'Xanthine')   | ('P. falciparum HGXPRT', 'Allopurinol')   | ('Human HGPRT', 'Guanine')   | ('Human HGPRT', 'Hypoxanthine')   | ('Human HGPRT', 'Xanthine')   | ('Human HGPRT', 'Allopurinol')   |\n|:-----------------------------------------------------|:--------------------------------------|:-------------------------------------------|:---------------------------------------|:------------------------------------------|:-----------------------------|:----------------------------------|:------------------------------|:---------------------------------|\n| Km app (purine) (\u00b5M)a                                | 1.490.4b B1c,d                        | 0.990.08b B0.2c,d                          | 420912b 189918c                        | 11.791.3b                                 | 1.990.3b 1.990.4c            | 3.190.9b 3.491.0c                 | NA NA                         | 135916b                          |\n| Km app (5-phospho-a-D-ribosyl-1-pyrophosphate) (\u00b5M)e | 362933b                               | 59.899.5b                                  | 16899b                                 |                                           | 134915b                      | 126913b                           | NA                            |                                  |\n|                                                      | 4098c                                 | 2394c                                      | 5295c                                  |                                           | 8.390.7c                     | 11.891c                           | NA                            |                                  |\n| kcat/Km app (ms\u22121 M\u22121)a,b                            | 1.5                                   | 0.75                                       | 0.005                                  | 0.11                                      | 7.5                          | 2.7                               | NA                            | 0.0006                           |\n\n(HGPRT)\n"}, {"role": "user", "content": "Molecular and Biochemical Parasitology 98 (1999) 29\u201341\nPuri\ufb01cation and characterization of Plasmodium falciparum\nhypoxanthine\u2013guanine\u2013xanthine phosphoribosyltransferase and\ncomparison with the human enzyme\nDianne T. Keough a, Ai-Lin Ng a, Donald J. Winzor a, Bryan T. Emmerson b,\nJohn de Jersey a,*\na Centre for Protein Structure Function and Engineering, Department of Biochemistry, Uni6ersity of Queensland, Brisbane,\n4072, Australia\nb Department of Medicine, Princess Alexandra Hospital, Uni6ersity of Queensland, Brisbane, 4102, Australia\nReceived 20 April 1998; received in revised form 15 September 1998; accepted 22 September 1998\nAbstract\nThe human malaria parasite Plasmodium falciparum is auxotrophic for purines and relies on the purine salvage\npathway for the synthesis of its purine nucleotides. Hypoxanthine\u2013guanine\u2013xanthine phosphoribosyltransferase\n(HGXPRT) is a key purine salvage enzyme in P. falciparum, making it a potential target for chemotherapy. Previous\nattempts to purify this enzyme have been unsuccessful because of the dif\ufb01culty in obtaining cultured parasite material\nand because of the inherent instability of the enzyme during puri\ufb01cation and storage. Other groups have tried to\nexpress recombinant P. falciparum HGXPRT but only small amounts of activity were obtained. The successful\nexpression of recombinant P. falciparum HGXPRT in Escherichia coli has now been achieved and the enzyme puri\ufb01ed\nto homogeneity in mg quantities. The measured molecular mass of 26 22992 Da is in excellent agreement with the\ncalculated value of 26 232 Da. A method to stabilise the activity and to reactivate inactive samples has been\ndeveloped. The subunit structure of P. falciparum HGXPRT has been determined by ultracentrifugation in the\nabsence (tetramer) and presence (dimer) of KCl. Kinetic constants were determined for 5-phospho-a-D-ribosyl-1-py-\nrophosphate, for the three naturally-occurring 6-oxopurine bases guanine, hypoxanthine, and xanthine and for the\nbase analogue, allopurinol. Differences in speci\ufb01city between the puri\ufb01ed P. falciparum HGXPRT and human\nhypoxanthine\u2013guanine phosphoribosyltransferase enzymes were detected which may be able to be exploited in\nrational drug design. \u00a9 1999 Elsevier Science B.V. All rights reserved.\nKeywords: Phosphoribosyltransferase; Malaria; Plasmodium falciparum; Recombinant enzymes; Purine salvage\nAbbre6iations: DEAE, diethylaminoethyl; DTT, dithiothreitol; HGPRT, hypoxanthine\u2013guanine phosphoribosyltransferase; HGX-\nPRT, hypoxanthine\u2013guanine\u2013xanthine phosphoribosyltransferase; Hx, hypoxanthine; PMSF, phenylmethanesulfonyl \ufb02uoride; PPi,\npyrophosphate; PRib-PP, 5-phospho-a-D-ribosyl-1-pyrophosphate.\n* Corresponding author. Tel.: +61-7-33654622; fax: +61-7-33654699; e-mail: dejersey@biosci.uq.oz.au.\n0166-6851/99/$ - see front matter \u00a9 1999 Elsevier Science B.V. All rights reserved.\nPII: S0166-6851(98)00139-X"}, {"role": "user", "content": "D.T. Keough et al. / Molecular and Biochemical Parasitology 98 (1999) 29\u201341\n30\n1. Introduction\nMalaria is estimated to kill 1.5\u20132.7 million\npeople per year [1]. The most important of the\nparasites responsible for this disease is Plasmod-\nium falciparum. Because of the increased preva-\nlence\nof\nresistance\nof\nthe\nparasite\nto\ndrugs\ncurrently in use, there is an urgent need to de-\nvelop\nnew\nchemotherapeutic\nagents.\nThe\nen-\nzymes\nof\npurine\nand\npyrimidine\nnucleotide\nsynthesis\nhave\nbeen\nsuggested\nas\npotential\ntargets for antiparasitic drugs [2]. In particular,\npurine salvage enzymes have been considered\nsince protozoan parasites including P. falciparum\nare incapable of de no6o synthesis of purine nu-\ncleotides [2,3]. Hypoxanthine\u2013guanine phospho-\nribosyltransferase\n(HGPRT;\nE.C.\n2.4.2.8)\nsalvages the purine bases, guanine and hypoxan-\nthine Hx. It catalyses the synthesis of the 6-ox-\nopurine mononucleotides, IMP and GMP, by\ntransferring the nitrogen base to the 1-b-posi-\ntion of the ribose ring of 5-phospho-a-D-ribosyl-\n1-pyrophosphate (PRib-PP) concomitant with\nthe release of the pyrophosphate (PPi) moiety.\nThis reaction has an absolute requirement for\nthe presence of a divalent metal ion.\nIn humans and other mammals, purine nucle-\notides can be synthesized by both de no6o and\nsalvage pathways. P. falciparum homogenates\nhave been found to contain high levels of hy-\npoxanthine\u2013guanine\u2013xanthine\nphosphoribosyl-\ntransferase (HGXPRT) activity [3], indicating\nthat HGXPRT plays a major role in purine sal-\nvage. Based on this knowledge, it is reasonable\nto propose that drugs designed to speci\ufb01cally\ntarget P. falciparum HGXPRT could prove to\nbe valuable chemotherapeutic agents. Such drugs\ncould potentially act by two mechanisms: (i) as\ninhibitors of the P. falciparum enzyme; and (ii)\nas substrates which, after conversion to their re-\nspective mononucleotides by HGXPRT, would\ninhibit other enzymes and/or be incorporated\ninto parasite DNA or RNA resulting in even-\ntual cell death [2]. The goal of developing selec-\ntive inhibitors or toxic alternative substrates for\nthe Plasmodium enzyme which have little or no\neffect on the human enzyme depends on a de-\ntailed knowledge of the active sites of the hu-\nman and parasite enzymes.\nQueen et al. [4] reported the partial puri\ufb01ca-\ntion of HGXPRT from P. falciparum grown in\nculture. Their studies were seriously hampered\nby the dif\ufb01culty of growing large quantities of\nthe parasite. However, the largest hurdle faced\nwas the extreme instability of the enzyme activ-\nity during puri\ufb01cation (e.g. loss of :50% in\n20 h). In attempts to overcome the \ufb01rst prob-\nlem, several groups have reported the expres-\nsion of recombinant P. falciparum HGXPRT\nin\nEscherichia\ncoli\n[5,6].\nHowever,\nvery\nlow\nactivities\nwere\nfound\nin\ncell\nhomogenates\u2014\nfar too little to attempt puri\ufb01cation of the en-\nzyme.\nIn the present study, cDNA coding for P. fal-\nciparum HGXPRT has been cloned into the ex-\npression\nvector\npreviously\nused\nin\nour\nlaboratory to express human HGPRT [7]. Re-\ncombinant P. falciparum HGXPRT was puri\ufb01ed\nto homogeneity and a procedure developed to\nstabilise its activity. A comparison of the prop-\nerties of the P. falciparum and human enzymes,\nshowing signi\ufb01cant differences in substrate spe-\nci\ufb01city, is reported.\n2. Materials and methods\n2.1. Chemicals, materials, and reagents\nThe cDNA coding for P. falciparum HGX-\nPRT was a gift from Dr R. Coppel, Walter and\nEliza Hall Institute, Australia. PRib-PP was\npurchased\nfrom\nSigma\nor\nfrom\nFluka.\nThe\npurine substrates were obtained from Sigma. Di-\nethylaminoethyl (DEAE)-cellulose was a product\nof the James River Corporation. DNAase (1500\nunits ml\u22121) was obtained from Promega. Hg-\nSepharose resin was synthesized by the method\nof Zappia et al. [8]. GMP-Sepharose was syn-\nthesized by the method of Hughes et al. [9]. The\nreversed\nphase\ncolumn\nused\nfor\nthe\nsepara-\ntion\nof\npurine\nbases\nfrom\ntheir\nproduct\nmononucleotides was a Waters mBondapak (par-\nticle size: 10 mm; dimensions: 3.9\u00d7300 mm)\n\ufb01tted with an Uptight \ufb01lter purchased from Ac-\ntivon."}, {"role": "user", "content": "D.T. Keough et al. / Molecular and Biochemical Parasitology 98 (1999) 29\u201341\n31\n2.2. Cloning and sequencing of the Plasmodium\nfalciparum hypoxanthine\u2013guanine\u2013xanthine\nphosphoribosyltransferase and human\nhypoxanthine\u2013guanine phosphoribosyltransferase\ngenes\nP. falciparum and human cDNA were cloned\ninto the pT7-7 expression vector as previously\ndescribed for human HGPRT [7]. Three single\nmutants of recombinant human HGPRT (C22A,\nC105A, and C205A) were prepared by splicing by\noverlap extension [10]. Selective digestion with\nrestriction enzymes of the cDNA coding for these\nmutants and subsequent ligation resulted in the\nconstruction of a plasmid containing the cDNA\ncoding for a mutant form of human HGPRT\nwhich contained all three amino acid substitu-\ntions, C22A, C105A, C205A [11]. The thiol\nresidues were replaced by alanine to reduce the\npossibility of oxidation which occurs on storage\nof the wild type enzyme [12]. The plasmids were\ntransformed into SF606 (ara, Dpro-gpt-lac, thi,\nhpt, F\u2212) E. coli cells [13]. Sequencing of the P.\nfalciparum HGXPRT and human HGPRT cDNA\nwas performed by automatic methods at the Uni-\nversity of Queensland sequence analysis facility.\n2.3. Expression\nP. falciparum HGXPRT and human HGPRT\nwere expressed as described by Free et al. [7].\nAfter expression and centrifugation, the cell pel-\nlets were suspended in two different buffer sys-\ntems. For P. falciparum HGXPRT, the buffer\nused was 0.01 M phosphate, pH 6.9, containing 1\nmM dithiothreitol (DTT), 1 mM phenylmethane-\nsulfonyl \ufb02uoride (PMSF), 200 \u00b5M PRib-PP,\nwhile, for the human enzyme, the buffer was 0.05\nM Tris\u2013HCl, 0.01 M MgCl2, 1 mM DTT, 1 mM\nPMSF, 200 \u00b5M PRib-PP, pH 7.4.\n2.4. Enzyme acti6ity\nThe enzyme activities for the purine bases gua-\nnine, Hx and xanthine were measured in a contin-\nuous spectrophotometric assay [14] at 25\u00b0C unless\notherwise speci\ufb01ed. Assay buffers were 0.1 M\nTris\u2013HCl, 0.11 M MgCl2, pH 8.5 or 0.1 M Tris\u2013\nHCl, 12 mM MgCl2, pH 7.45. Stock solutions of\nPRib-PP were prepared in water. The purine\nbases were also dissolved in water with the addi-\ntion of a small amount of NaOH to solubilize\nthem. The standard assay contained 1 ml of the\nassay buffer, 50 ml of 20 mM PRib-PP, 30 ml of 2\nmM purine base and a suitable aliquot of enzyme.\nThe Do values measured under assay conditions\nfor guanine, Hx and xanthine reactions (pH 8.5)\nat 257.5, 245, and 255 nm were 5817, 2283, and\n4685 M\u22121 cm\u22121, respectively. For guanine and\nHx, the Do values were the same at pH 7.4;\nhowever, at pH 7.4, the Do for xanthine was 3794\nM\u22121 cm\u22121. One unit of activity is de\ufb01ned as the\nnumber of mmol of purine base converted to its\nproduct mononucleotide min\u22121.\n2.5. Determination of protein concentration\nThe protein concentration of puri\ufb01ed P. falci-\nparum HGXPRT was determined using an A1 cm\n1%\nof 8.0 while the A1 cm\n1%\nfor the human enzyme was\n5.3. These values were calculated by the method\nof Gill and von Hippel [15]. Xu et al. [16] have\nrecently reported an A1 cm\n1%\nof 10 for the human\nenzyme.\n2.6. Puri\ufb01cation of Plasmodium falciparum\nhypoxanthine\u2013guanine\u2013xanthine\nphosphoribosyltransferase and human\nhypoxanthine\u2013guanine phosphoribosyltransferase\nIn both instances, E. coli cells were lysed as\ndescribed by Free et al. [7]. Glycerol was added to\nthe P. falciparum cell paste to give a \ufb01nal concen-\ntration of 10% (v/v). Two methods were then used\nto purify the P. falciparum enzyme to homogene-\nity: (i) the lysate DNA from 50 ml of cell paste (2\nl of cell culture) was removed by hydrolysis by\nDNAase (1 ml ml\u22121 of cell paste) in the presence\nof 10 mM CaCl2, followed by precipitation with\nprotamine sulfate (\ufb01nal concentration, 1.5 mg\nml\u22121 of cell paste). After centrifugation, the en-\nzyme solution was dialysed against 0.01 M phos-\nphate, pH 7.1, for 2 h prior to loading onto the\nHg-Sepharose column (4.3\u00d71.7 cm) equilibrated\nin the same buffer. P. falciparum HGXPRT was\neluted with this buffer containing 10 mM DTT;"}, {"role": "user", "content": "D.T. Keough et al. / Molecular and Biochemical Parasitology 98 (1999) 29\u201341\n32\n(ii) cell lysate from 50 ml of cell paste was loaded\nonto a DEAE-cellulose column (43\u00d72.2 cm) equi-\nlibrated in 0.01 M phosphate, pH 6.9. Under these\nconditions, the enzyme did not bind to the resin.\nFractions containing P. falciparum HGXPRT were\nidenti\ufb01ed by SDS-polyacrylamide gel electrophore-\nsis (SDS-PAGE) since all activity was lost during\nthe chromatography. Pooled fractions were loaded\nonto Hg-Sepharose and eluted as outlined in (i).\nHuman HGPRT (C22A, C105A, C205A) was\npuri\ufb01ed by batch DEAE-cellulose and GMP-Sepa-\nrose chromatography, using the same procedure as\nfor the puri\ufb01cation of wild type recombinant hu-\nman HGPRT [12].\n2.7. SDS-Polyacrylamide gel electrophoresis\nEnzyme samples were denatured and run on\nSDS-PAGE (12.5% gels) according to the method\nof Laemmli [17].\n2.8. Mass spectrometry\nMass spectrometry was performed using a PE\nSCIEX API 165 single quadrupole mass spectrom-\neter equipped with an Ionspray atmospheric pres-\nsure ionization source, used in the positive mode.\nFull scan data were acquired by scanning from m/z\n1000\u20132400 with a scan step size of 0.1 Da and a\ndwell time of 3 ms. P. falciparum HGXPRT and\nhuman HGPRT were prepared by dialysis into\n0.1% CH3COOH. The concentration of protein\nwas :0.5 mg ml\u22121.\n2.9. Determination of kinetic constants\nKinetic constants were determined under the\nsame conditions as described above for measuring\nenzyme activity. To measure Km values for PRib-\nPP, the range of substrate concentrations was\n12\u20131600 \u00b5M while, for guanine and Hx, the range\nwas 2\u201360 \u00b5M. Initial data suggested that the Km\nfor xanthine was signi\ufb01cantly higher than that for\nguanine and Hx. Because of its low solubility,\nstock solutions of xanthine were prepared directly\nin the assay buffer. This allowed the range of\nsubstrate concentrations used to be 31\u2013544 \u00b5M.\nThe speci\ufb01c activity and Km value for allopurinol\nwere determined in 0.1 M Tris\u2013HCl, 0.11 M\nMgCl2, pH 8.5 at 273 nm. The Do value for the\nreaction was 1700 M\u22121 cm\u22121 [18]. Kinetic data\nwere analysed using a non-linear regression analy-\nsis program [19].\n2.10. Separation of bases and mononucleotides by\nhigh performance liquid chromatography\nPurine bases were separated from their respec-\ntive mononucleotides by high performance liquid\nchromatography (HPLC) according to the method\nof Wynants and Van Belle [20]. Stock solutions of\nthe purine base (2 mM) were diluted by adding 30\nml to 1 ml of 0.01 M Tris\u2013HCl, 12 mM MgCl2, pH\n7.45. To a 200 ml aliquot of this solution was added\n10 ml of 20 mM PRib-PP and 5 ml of the Plasmod-\nium enzyme (3649 units ml\u22121, measured at pH 8.5,\nguanine as the purine substrate) or 2.5 ml of the\nhuman enzyme (7633 units ml\u22121 measured at pH\n8.5, guanine as the purine substrate). The \ufb01nal\nconcentrations of base and PRib-PP in the reac-\ntion mixture were 54 \u00b5M and 930 \u00b5M, respectively.\nAliquots of the reaction mixture (50 ml) were\ninjected onto the HPLC column and the eluant\nmonitored at 245 nm.\n2.11. Inhibition by mercuric chloride\nP. falciparum HGXPRT was dialysed into 0.01\nM phosphate, 1 mM DTT, pH 7.1. The enzyme\nactivity was measured at pH 8.5 with guanine as\nthe purine substrate. To an aliquot of the enzyme,\nHgCl2 was added to give a \ufb01nal concentration of\n3.2 mM and the activity of the enzyme determined\nafter 3 min incubation on ice. The effect of HgCl2\non the activity of human HGPRT was determined\nin a similar experiment to that described for the\nparasite enzyme. In this case, the enzyme was \ufb01rst\ndialysed into 0.01 M phosphate, 0.01 M MgCl2, 1\nmM DTT, pH 7.1. The enzyme activity was mea-\nsured at pH 7.4 with guanine as the purine\nsubstrate.\n2.12. Effect of KCl\nP. falciparum HGXPRT was dialysed into 0.01\nM phosphate, 1 mM DTT, pH 7.1, containing 60"}, {"role": "user", "content": "D.T. Keough et al. / Molecular and Biochemical Parasitology 98 (1999) 29\u201341\n33\n\u00b5M Hx and 200 \u00b5M PPi or into 0.01 M phos-\nphate, 1 mM DTT, pH 7.1. Enzyme activity was\nmeasured before and after dialysis. Aliquots of 4.4\nM KCl were added to the enzyme so that the \ufb01nal\nconcentration of KCl was either 1.5 or 0.74 M.\nTo separate solutions of enzyme, 7.5 ml of 13 mM\nPRib-PP were added (\ufb01nal concentration, 1.1\nmM), immediately prior to the addition of the\nKCl. This experiment was repeated with human\nHGPRT except that, in this instance, the enzyme\nwas dialysed into 0.01 M phosphate, 0.01 M\nMgCl2, 1 mM DTT, pH 7.1, prior to the addition\nof 4.4 M KCl in the presence and absence of\nPRib-PP. In this case, the \ufb01nal concentration of\nKCl was 1.2 M and the concentration of PRib-\nPP, 1.3 mM.\n2.13. Sedimentation equilibrium studies in the\npresence and absence of KCl\nPuri\ufb01ed P. falciparum HGXPRT (pooled frac-\ntions from Hg-Sepharose; method ii) was dialysed\ninto 0.01 M phosphate, 60 \u00b5M Hx, 5 mM DTT,\npH 6.9 for 4 h at 4\u00b0C. PRib-PP (\ufb01nal concentra-\ntion of 200 \u00b5M) was then added to activate the\nenzyme and the enzyme concentrated by ultra\ufb01l-\ntration. The concentration of enzyme was 14 \u00b5M\nand the speci\ufb01c activity 5.9 mmol min\u22121 mg\u22121. A\nsecond sample was prepared by the addition of\n1.2 M KCl to the enzyme prepared as above. The\nconcentration of enzyme in this sample was 12\n\u00b5M and the speci\ufb01c activity after 40 min was zero.\nThe molecular weight of the enzyme in these two\nsamples was determined by sedimentation equi-\nlibrium in a Beckman XL-I analytical ultracen-\ntrifuge operated at 4\u00b0C. Angular velocities of\n12 000 and 18 000 rpm were used to generate\ndistributions that were recorded spectrophotomet-\nrically at 280 nm and analysed in terms of the\nsedimentation equilibrium equation for a single\nsolute, namely:\nA(r)=A(ra)exp[M(1\u22126r)v2(r2\u2212ra\n2)/2RT]\n(1)\nA(r), the absorbance at radial distance r, is thus\nrelated to the corresponding absorbance, A(ra), at\nthe air-liquid meniscus by this exponential expres-\nsion in terms of solute molecular mass (M), its\npartial speci\ufb01c volume (6), the buffer density (r),\nthe angular velocity (v), the universal gas con-\nstant (R) and the absolute temperature (T), as\nwell as the difference between the squares of the\ntwo radii. The partial speci\ufb01c volume of HGX-\nPRT was taken as 0.747 ml g\u22121, the value calcu-\nlated from the amino acid composition [21].\n3. Results\n3.1. Expression of recombinant Plasmodium\nfalciparum hypoxanthine\u2013guanine\u2013xanthine\nphosphoribosyltransferase and human\nhypoxanthine\u2013guanine phosphoribosyltransferase\nThe sequence determined for P. falciparum\nHGXPRT cDNA was identical to that of Vasan-\nthakumar et al. [5], differing in one position from\nthat reported by King and Melton [22]. It con\ufb01-\nrms threonine at position 101 of the protein\nrather than methionine.\nThe levels of expression of P. falciparum HGX-\nPRT and human HGPRT, in terms of activity in\ncell lysates (measured against guanine; pH 8.5),\ndiffered by a factor of 20. For the P. falciparum\nenzyme, 2 l of cell culture contained 75 units of\nactivity compared with 1500 units for the human\nenzyme. Both enzymes have been successfully ex-\npressed on 20 occasions and the levels of expres-\nsion are highly reproducible. Based on the speci\ufb01c\nactivities of the puri\ufb01ed enzymes (see below;\nTable 1), each litre of cell culture contained :8\nmg of the Plasmodium enzyme or 15 mg of the\nhuman enzyme, showing that similar levels of\nHGXPRT and HGPRT protein are expressed for\nboth enzymes.\n3.2. Puri\ufb01cation of Plasmodium falciparum\nhypoxanthine\u2013guanine\u2013xanthine\nphosphoribosyltransferase\nTwo methods were developed to purify P. falci-\nparum HGXPRT. In method (i), the E. coli cell\nlysate was treated with DNAase and protamine\nsulfate (as described in Section 2.6) to remove the\nDNA. P. falciparum HGXPRT in the supernatant\nfrom this step was then puri\ufb01ed by chromatogra-\nphy on Hg-Sepharose. The protein in the pooled"}, {"role": "user", "content": "D.T. Keough et al. / Molecular and Biochemical Parasitology 98 (1999) 29\u201341\n34\nTable 1\nSpeci\ufb01c activities of recombinant Plasmodium falciparum hypoxanthine\u2013guanine\u2013xanthine phosphoribosyltransferase and human\nhypoxanthine\u2013guanine phosphoribosyltransferase\nEnzyme\nSpeci\ufb01c Activity (mmol min\u22121 mg\u22121)\nallopurinol\nxanthine\nguanine\nhypoxanthine\n5.4a\n1.4a\n3.0a,b\n3.0\nP. falciparum\nNDe\n7.44b,c\n0.77c\n1.5c\n27a\nNAe\nHumanc\n0.27a\n46a,d\n19c\nNAe\nNDe\n34c,d\na 0.1 M Tris\u2013HCl, 110 mM MgCl2, pH 8.5.\nb These speci\ufb01c activities were determined in the presence of the following concentrations of xanthine: 543 \u00b5M (pH 8.5) and 314\n\u00b5M (pH 7.4). Because the Km\napp values are 420 and 189 \u00b5M, respectively (Table 2), under these conditions, the values quoted here\nare lower than the maximum speci\ufb01c activity using xanthine as the purine substrate.\nc 0.1 M Tris\u2013HCl, 12 mM MgCl2, pH 7.45.\nd These activities were also determined at 30\u00b0C to allow comparison with those reported in the literature [16]. For the human\nenzyme, the speci\ufb01c activity at pH 7.45 was 47 mmol min\u22121 mg\u22121.\ne NA, no detectable activity. ND, not determined.\nactive fraction from this column was found to be\nhomogeneous by SDS-PAGE and to have a spe-\nci\ufb01c activity of 4 mmol min\u22121 mg\u22121 (pH 8.5,\nguanine as the purine substrate). In method (ii),\nDEAE-cellulose chromatography was used as the\n\ufb01rst step. P. falciparum HGXPRT did not bind to\nthe resin under the conditions used. However, the\nstep ef\ufb01ciently removed DNA and a number of\ncontaminating proteins, as shown in Fig. 1. Frac-\ntions from the DEAE-cellulose column were com-\npletely inactive. Enzyme-containing fractions were\npooled on the basis of SDS-PAGE and further\npuri\ufb01ed on Hg-Sepharose as in method (i). Fig. 1\nshows that after Hg-Sepharose chromatography,\nmethod (ii) gave a single protein band in the\nexpected mass range on SDS-PAGE. Full activity\ncould be restored to this pooled fraction, as de-\nscribed below. Method (ii) became the preferred\nmethod because it reproducibly gave higher yields\nof protein. From four separate preparations of P.\nfalciparum HGPRT (Method ii), :10 mg of\npuri\ufb01ed enzyme was obtained each time from 2.5\nl of cell culture.\nAf\ufb01nity chromatography on GMP-Sepharose\nwas used successfully as a key step in puri\ufb01cation\nof the human enzyme. This step was initially\nunsuccessful with the P. falciparum enzyme and\nwas not pursued because of the success with Hg-\nSepharose.\nThe mass spectrum of puri\ufb01ed P. falciparum\nHGXPRT gives a molecular mass of 26 22992\nDa, in excellent agreement with the calculated\nmass of 26 232 Da. For recombinant human HG-\nPRT (C22A, C105A, C205A), the mass spectrum\ngives a mass of 24 35291 Da which also agrees\nwell with the calculated molecular mass of 24 353\nDa. These results con\ufb01rmed that, in both in-\nstances, the N-terminal methionine had been\ncleaved and the new N-terminal amino acid\nresidue had not been acetylated.\nFig. 1. SDS-polyacrylamide gel electrophoresis (silver stained)\nof Plasmodium falciparum hypoxanthine\u2013guanine\u2013xanthine\nphosphoribosyltransferase. Lane a, molecular weight standard;\nlane b, crude lysate; lane c, pooled fractions from diethy-\nlaminoethyl-cellulose chromatography; and lane d, puri\ufb01ed\nenzyme."}, {"role": "user", "content": "D.T. Keough et al. / Molecular and Biochemical Parasitology 98 (1999) 29\u201341\n35\n3.3. Stability and acti6ation\nUsing method (i), active P. falciparum HGX-\nPRT (speci\ufb01c activity of 4 mmol min\u22121 mg\u22121)\ncould be puri\ufb01ed to homogeneity in one day.\nHowever, maintaining freshly puri\ufb01ed enzyme in\n0.01 M phosphate, pH 6.8, containing 10 mM\nDTT and 1 mM PRib-PP at 4\u00b0C led to a rapid\nand almost complete loss of activity e.g. 90% loss\nof activity in 48 h. Attempts were therefore made\nto \ufb01nd conditions which would lead to stabilisa-\ntion of the activity and to reactivation of the\ninactive\nP.\nfalciparum\nHGXPRT\npuri\ufb01ed\nby\nmethod (ii).\nIt was found that the activity of P. falciparum\nHGXPRT samples puri\ufb01ed by method (i) could\nbe maintained for extended periods by storage at\n4\u00b0C in 0.01 M phosphate, pH 6.8, containing 1\nmM DTT, 60 \u00b5M Hx, 200 \u00b5M PRib-PP. The\neffects of Hx, PPi, PRib-PP and DTT were fur-\nther investigated by dialysis into 0.01 M phos-\nphate, pH 7.1, containing (i) 60 \u00b5M Hx, 200 \u00b5M\nPPi, 1 mM DTT; (ii) 1 mM DTT alone; or (iii) no\nadditives. The change in activity for samples (i)\nand (iii) is shown in Fig. 2. In the presence of\nDTT alone (sample ii), the activity was identical\nto that in the presence of 60 \u00b5M Hx, 200 \u00b5M PPi,\n1 mM DTT after 96 h. After 3 weeks at 5\u00b0C,\nsamples (i) and (ii) retained 1000 units ml\u22121 while\nsample (iii) was completely inactive. If, however,\nthe enzyme was stored in 60 \u00b5M Hx, 1 mM DTT\nand 200 \u00b5M PRib-PP, there was no loss of\nactivity over the time period (Fig. 2).\nIn a separate experiment, fully active P. falci-\nparum HGXPRT was dialysed into 0.01 M phos-\nphate, 1 mM DTT, 400 \u00b5M PRib-PP for 8 h.\nThis resulted in a loss of 56% of its activity,\nshowing that Hx is required, as well as PRib-PP,\nto maintain full activity. As shown above, puri\ufb01-\ncation by method (ii) resulted in a homogeneous\npreparation of enzyme which was totally inactive.\nBuilding on the results above, the effect of addi-\ntion of 60 \u00b5M Hx and 200 \u00b5M PRib-PP to this\nenzyme (in 0.01 M phosphate, pH 6.8, containing\n1 mM DTT) was investigated. Gradual recovery\nof activity was observed, reaching a maximum\nvalue after :72 h. In \ufb01ve such preparations of P.\nfalciparum HGXPRT, the maximum speci\ufb01c ac-\nFig. 2. Time course for the change in activity of Plasmodium\nfalciparum hypoxanthine\u2013guanine\u2013xanthine phosphoribosyl-\ntransferase after dialysis into 0.01 M phosphate, pH 7.1 (sam-\nple iii, ) or the same buffer containing 60 \u00b5M Hx, 200 \u00b5M\npyrophosphate, 1 mM dithiothreitol (DTT) (sample i, \u0093);\nundialysed enzyme, stored in 0.01 M phosphate, pH 6.8, 60\n\u00b5M Hx, 200 \u00b5M 5-phospho-a-D-ribosyl-1-pyrophosphate, 1\nmM DTT ( ).\ntivities achieved in the reactivation process were\n5.4, 5.5, 5.2, 5.5, and 5.9 mmol min\u22121 mg\u22121. We\nconclude from these results and the maximum\nspeci\ufb01c activity achieved by method (i) with no\nactivation (4 mmol min\u22121 mg\u22121) that the speci\ufb01c\nactivity of homogeneous and fully active P. falci-\nparum HGXPRT in the standard assay at pH 8.5\nis :5.6 mmol min\u22121mg\u22121. In analogous experi-\nments, addition of PRib-PP (200 \u00b5M) and MgCl2\n(10 mM) gave only partial reactivation followed\nby a gradual loss of activity.\nAfter storage for 4\u20138 weeks at 5\u00b0C in 0.01 M\nphosphate, pH 6.8, 1 mM DTT, 60 \u00b5M Hx and\n200 \u00b5M PRib-PP, the speci\ufb01c activity of the P.\nfalciparum HGXPRT was redetermined, showing\nonly a small loss of activity (07%) over this time\nperiod."}, {"role": "user", "content": "D.T. Keough et al. / Molecular and Biochemical Parasitology 98 (1999) 29\u201341\n36\n3.4. Substrate speci\ufb01cities of the two enzymes\nSpeci\ufb01c activities of P. falciparum HGXPRT\nand human HGPRT towards guanine, Hx, xan-\nthine and allopurinol at pH 8.5 and 7.45 are listed\nin Table 1. The Km\napp values for these purine bases\nare given in Table 2, together with Km\napp values for\nPRib-PP with guanine, Hx and xanthine. The\ncatalytic ef\ufb01ciency (kcat/Km\napp ratio) towards each\nof these bases at pH 8.5 is also summarized.\nThe ef\ufb01cacy of the purine analogue, allopuri-\nnol, as a substrate of P. falciparum HGXPRT and\nhuman HGPRT was examined by reversed phase\nHPLC. Good separation of allopurinol (54 \u00b5M)\nfrom the products of reaction with the two en-\nzymes in the presence of PRib-PP (952 \u00b5M) was\nobtained (data not shown). Allopurinol was con-\nverted to allopurinol ribonucleoside 5%-monophos-\nphate by both enzymes, but these data con\ufb01rmed\nthat it is a much better substrate for the Plasmod-\nium enzyme.\n3.5. Inhibition by mercuric chloride\nP. falciparum HGXPRT was dialysed into 0.01\nM phosphate, 1 mM DTT, pH 7.1 giving a spe-\nci\ufb01c activity of 3.0 mmol min\u22121 mg\u22121 (pH 8.5,\nguanine as the purine substrate). HgCl2 (3 mM)\ncaused complete inactivation within 3 min at 0\u00b0C.\nHuman HGPRT enzyme was dialysed into the\nsame buffer but with 10 mM Mg2+ for 2 h\nwithout any loss of activity. This enzyme was also\ncompletely\ninhibited\nby\nHgCl2\ntreatment\nas\nabove.\n3.6. Effect of KCl on the acti6ity and subunit\nstructure of the two enzymes\nP. falciparum HGXPRT was inactivated by\nKCl (Fig. 3). PRib-PP alone had no effect on this\ninactivation but in the presence of Hx, and PRib-\nPP, the rate of inactivation by KCl was slower.\nSimilar experiments with human HGPRT showed\nno loss of activity in the presence of 1.2 M KCl.\nThe human enzymes, both the recombinant wild\ntype and the mutant form used here, are fre-\nquently stored in 0.01 M Tris\u2013HCl, 0.01 M\nMgCl2, 1.2 M KCl, 200 \u00b5M PRib-PP, pH 7.4, for\nmany weeks without any loss of activity (de Jersey\nand Keough, unpublished results), showing that\nthis high concentration of salt does not affect the\nFig. 3. Effect of KCl on the activity of Plasmodium falciparum\nhypoxanthine\u2013guanine\u2013xanthine\nphosphoribosyltransferase.\n(A) Enzyme dialysed into 0.01 M phosphate, 1 mM dithiothre-\nitol (DTT), pH 7.1. ( ) no additives; ( ) +5-phospho-a-D-\nribosyl-1-pyrophosphate\n(PRib-PP),\n1.5\nM\nKCl;\n(\u0093)\n\u2212PRib-PP, 1.5 M KCl; ( ) +PRib-PP, 0.74 M KCl; ( )\n\u2212PRib-PP, 0.74 M KCl. (B) Enzyme dialysed into 0.01 M\nphosphate, 1 mM DTT, pH 7.1, 60 \u00b5M Hx, 200 \u00b5M pyrophos-\nphate. ( ) no additives; (\u0093) +PRib-PP, 1.5 M KCl; ( )\n\u2212PRib-PP, 1.5 M KCl; ( ) +PRib-PP, 0.74 M KCl; ( )\n\u2212PRib-PP, 0.74 M KCl."}, {"role": "user", "content": "D.T. Keough et al. / Molecular and Biochemical Parasitology 98 (1999) 29\u201341\n37\nTable 2\nComparison of kinetic parameters for Plasmodium falciparum hypoxanthine\u2013guanine\u2013xanthine phosphoribosyltransferase (HGXPRT) and human hypoxanthine\u2013gua-\nnine phosphoribosyltransferase (HGPRT)\nP. falciparum HGXPRT\nHuman HGPRT\nParameter\nGuanine\nHypoxanthine\nXanthine\nAllopurinol\nGuanine\nHypoxanthine\nXanthine\nAllopurinol\n1.490.4b\n0.990.08b\n420912b\nKm\napp (purine) (\u00b5M)a\n11.791.3b\n1.990.3b\n3.190.9b\nNA\n135916b\nB1c,d\nB0.2c,d\n189918c\n1.990.4c\n3.491.0c\nNA\n362933b\n59.899.5b\n16899b\nKm\napp (5-phospho-a-D-ribosyl-1-pyrophosphate)\n134915b\n126913b\nNA\n(\u00b5M)e\n4098c\n2394c\n5295c\n8.390.7c\n11.891c\nNA\n1.5\n0.75\n0.005\n0.11\n7.5\n2.7\nNA\nkcat/Km\napp (ms\u22121 M\u22121)a,b\n0.0006\na Measured in the presence of 1 mM 5-phospho-a-D-ribosyl-1-pyrophosphate.\nb Conditions: 0.1 M Tris\u2013HCl, 110 mM MgCl2, pH 8.5.\nc Conditions: 0.1 M Tris\u2013HCl, 12 mM MgCl2, pH 7.45.\nd Limited sensitivity of the spectrophotometric assay precluded accurate estimations of these apparent Michaelis constants for the P. falciparum enzyme at pH 7.45.\ne Measured in the presence of the following concentrations of purine base: guanine, 60 \u00b5M; hypoxanthine, 60 \u00b5M; xanthine, 205 (pH 8.5); and 336 \u00b5M 9 (pH 7.4)."}, {"role": "user", "content": "D.T. Keough et al. / Molecular and Biochemical Parasitology 98 (1999) 29\u201341\n38\nFig. 4. Sedimentation equilibrium distributions for Plasmod-\nium falciparum hypoxanthine\u2013guanine\u2013xanthine phosphoribo-\nsyltransferase in 0.01 M phosphate, pH 6.9, containing 60 \u00b5M\nhypoxanthine,\n200\n\u00b5M\n5-phospho-a-D-ribosyl-1-pyrophos-\nphate, and 5 mM dithiothreitol (\u0093)(speci\ufb01c activity of 5.9\nmmol min\u22121 mg\u22121); and in the same medium supplemented\nwith 1.2 M KCl ( ) (zero activity).\nstrength,\nan\naction\nthat\nalso\ninactivates\nthe\nenzyme.\n4. Discussion\nActive P. falciparum HGXPRT has been suc-\ncessfully expressed in E. coli cells using the two\nplasmid system developed earlier for human HG-\nPRT [7]. Both recombinant human HGPRT and\nP. falciparum HGXPRT have been puri\ufb01ed to\nhomogeneity as shown by SDS-PAGE (Fig. 1)\nand mass spectrometry. In both instances, the\nN-terminal methionine residue has been cleaved\nand no other post-translational modi\ufb01cation has\noccurred as indicated by the excellent agreement\nbetween\nmeasured\nand\ncalculated\nmolecular\nmasses. For the human enzyme, studies in our\nlaboratory have detected no difference in catalytic\nproperties between recombinant, mutant recombi-\nnant, and erythrocyte preparations (de Jersey and\nKeough, unpublished). Therefore, the lack of N-\nterminal acetylation has not affected the catalytic\nef\ufb01ciency of the human enzyme. Since the Plas-\nmodium enzyme has never been isolated from the\nparasite, it is unknown whether the naturally oc-\ncurring enzyme is acetylated or has any other\npost-translational modi\ufb01cations.\nA major problem in studying HGPRTs and\nHGXPRTs from various sources has been their\ninstability during puri\ufb01cation and storage. The\naddition of DTT and PRib-PP has been success-\nful in stabilizing several HGPRTs including hu-\nman. HGPRT from the avian malaria parasite,\nP. lophurae, lost activity very rapidly during the\npuri\ufb01cation procedure [23] and the addition of\nPRib-PP to the column buffers did not stabilise\nit. This instability also posed a serious problem\nin previous attempts to purify and characterize\nP. falciparum HGXPRT as mentioned in the\nintroduction. The addition of 60 \u00b5M Hx to en-\nzyme solutions in 0.01 M phosphate, pH 6.8\nor 7.1, containing 200 \u00b5M PRib-PP and 1 mM\nDTT was found to be totally effective in main-\ntaining\nfull\nactivity\nfor\nperiods\nof\nat\nleast\n2 months at 4\u00b0C. Enzyme samples which had\nlost activity during puri\ufb01cation by method (ii)\ncould be returned to full activity by the addi-\nactivity and, therefore, the structure of the active\nform of this enzyme.\nFully active P. falciparum HGXPRT (speci\ufb01c\nactivity of 5.9 mmol min\u22121 mg\u22121) and the enzyme\nwhich had lost activity completely after treatment\nwith KCl were used in sedimentation equilibrium\nexperiments. The sedimentation equilibrium dis-\ntributions obtained for these two samples at\n12 000 rpm and 4\u00b0C, shown in Fig. 4, clearly\ndiffer markedly in form. Nonlinear regression\nanalysis of the data in terms of Eq. (1) with the\nbuoyant molecular mass, M(1\u22126r), and the ab-\nsorbance at the meniscus, A(ra), as curve-\ufb01tting\nparameters yielded values of 27 200 and 14 400\n(9100) Da for the product of molecular mass\nand the buoyancy correction term in the absence\nand presence of KCl, respectively. These values\nhave been determined by global curve-\ufb01tting of\nsedimentation equilibrium distributions obtained\nat 18 000 rpm as well as those at 12 000 rpm\nshown in Fig. 4 and correspond to values of\n107 000 and 59 000 Da for M at low and high\nionic strengths. Given the subunit molecular mass\nof 26 232 Da that is calculated from the amino\nacid sequence, the enzyme exhibits tetrameric\nquaternary structure in the absence of KCl\u2014con-\nditions where it is fully active. Essentially com-\nplete dissociation of the tetramer into dimeric\nHGXPRT is effected by elevation of the ionic"}, {"role": "user", "content": "D.T. Keough et al. / Molecular and Biochemical Parasitology 98 (1999) 29\u201341\n39\ntion of 60 \u00b5M Hx and 200 \u00b5M PRib-PP to the\nbuffer.\nAs a result of the work described above, P.\nfalciparum HGXPRT is available for the \ufb01rst time\nin pure and stable form, in quantities suf\ufb01cient for\nstructural as well as functional characterization.\nThese\nstability\nand\nreactivation\nexperiments\nsuggest that PRib-PP is able to bind to the\nPlasmodium enzyme in the presence of Hx and\nabsence of Mg2+. In contrast, human HGPRT\nonly binds PRib-PP in the presence of Mg2+ [16],\nthis interaction with Mg2+ PRib-PP complex\nbeing a prerequisite for binding of the purine base\n[16].\nOne obvious functional difference between the\nPlasmodium and human enzymes is in their cata-\nlytic ef\ufb01ciency in the standard assay. The speci\ufb01c\nactivity of the human enzyme (using either gua-\nnine or Hx as the purine base) is 15\u201340-fold\ngreater than that of the P. falciparum enzyme,\nwhen they are assayed under the same conditions\n(Table 1). Similar low speci\ufb01c activities have been\nreported for other parasite HGXPRTs [24,25].\nGiven the central role these enzymes are thought\nto play in parasite metabolism, it may be specu-\nlated that either the assay conditions do not\nre\ufb02ect those in vivo or that, in the parasite, the\nenzymes are present at much higher concentra-\ntions than in human cells. In support of the latter\nproposition, the concentration of HGPRT in the\ncells of Leishmania dono6ani has been reported to\nbe 2\u201370-fold higher that in human cells [18]. A\nsecond major difference between the P. falciparum\nand human enzymes, in terms of usage of the\nnaturally occurring purine base substrates, is the\nability of P. falciparum HGXPRT to utilize xan-\nthine. The speci\ufb01c activity using xanthine is simi-\nlar at pH 8.5 to that using guanine, but it is \ufb01ve\ntimes greater when measured at pH 7.4 (Table 1).\nThe speci\ufb01c activity for Hx is lower than for\nguanine and xanthine. Human HGPRT has simi-\nlar speci\ufb01c activities with guanine and Hx and no\nactivity could be detected with xanthine at either\npH value (Table 1). Relative speci\ufb01c activities for\nthe 6-oxopurine bases (Table 1) and the Km\napp data\nof Table 2 are consistent with the results of Queen\net al. [4] obtained for partially puri\ufb01ed P. falci-\nparum enzyme.\nThe purine analogue, allopurinol, has been\nwidely used as a xanthine oxidase inhibitor in the\ntreatment of gout and has no known deleterious\neffects on mammalian cells. Allopurinol has been\nreported to inhibit the growth of Leishmania\nbrazi, dono6ani and mexicana in culture [26] and\nexhibited chemotherapeutic effects in preliminary\nclinical trials against leishmaniasis and Chagas\ndisease [27]. This purine base analogue has proved\nto be a good substrate for P. falciparum HGX-\nPRT, giving a speci\ufb01c activity comparable to\nthose for guanine and Hx (Table 1). For Try-\npanosoma brucei HGPRT, the speci\ufb01c activity to-\nwards allopurinol was reported to be :8% of\nthat for guanine [28]. Allopurinol is a very poor\nsubstrate for human HGPRT, with a speci\ufb01c ac-\ntivity of only 0.6% of that found for guanine\n(Table 1) and a Km\napp of 135 \u00b5M (Table 2). Using\nthe ratio kcat/Km as a measure of speci\ufb01city, allop-\nurinol is :200 times better as a substrate for P.\nfalciparum HGXPRT than for human HGPRT.\nBy the same measure, Hx is 3.7 times better as a\nsubstrate for human HPRT.\nMercuric ion rapidly and completely inacti-\nvated both Plasmodium and human HGPRT,\nthough the molecular explanation for the inactiva-\ntion is not clear. In the human enzyme, none of\nthe four cys residues present per subunit is neces-\nsary for catalysis [11], but it remains to be seen if\nany of the cysteine residues are essential for the\nPlasmodium enzyme. Both the human and Plas-\nmodium enzymes lose activity in absence of DTT\n(Section 3.3; [11]). For the human enzyme, this\nhas been shown to be due to the formation of\ninter- and intra-subunit disul\ufb01de bonds [11].\nAnother signi\ufb01cant difference between the hu-\nman and parasite enzymes is the effect of salt.\nKCl rapidly inactivated the Plasmodium enzyme\n(Fig. 3) but had essentially no effect on the hu-\nman enzyme. The effect of KCl may explain the\nloss of activity which occurred during ion-ex-\nchange chromatography of P. falciparum HGX-\nPRT [4]. Using ultracentrifugation (Fig. 4), it has\nbeen shown that the fully active enzyme is te-\ntrameric and that addition of KCl results in disso-\nciation of tetramers to dimers. Based on gel\n\ufb01ltration data, Queen et al [4] suggested that the\nenzyme exists as a dimer. However, those experi-"}, {"role": "user", "content": "D.T. Keough et al. / Molecular and Biochemical Parasitology 98 (1999) 29\u201341\n40\nments were performed in 0.15 M phosphate, pH\n6.5, containing 0.1 M NaCl, and in the light of\nthe ultracentrifugation studies presented here, it is\nlikely that dissociation to dimers had occurred on\nthe column.\nIn conclusion, P. falciparum HGXPRT has\nbeen puri\ufb01ed to homogeneity in suf\ufb01cient quanti-\nties to allow detailed kinetic and structural stud-\nies. The data presented here show signi\ufb01cant\ndifferences between the human and parasite en-\nzymes, indicating that parasite-speci\ufb01c inhibitors\nare feasible. Our current studies are directed to-\nwards determining the three dimensional structure\nof the parasite enzyme and developing speci\ufb01c\ninhibitors.\nAcknowledgements\nWe would like to acknowledge the support of\ngrants from the Australian Research Council and\nto thank Michael Jacobsen for assistance in the\nultracentrifugation studies and Greg Dulley for\nthe initial HPLC analyses using allopurinol and\nhypoxanthine as substrates.\nReferences\n[1] Butler D, Maurice J, O\u2019Brien C. Time to put malaria\ncontrol on the global agenda. Nature 1997;386:535\u20136.\n[2] Wang CC. Parasite enzymes as potential targets for an-\ntiparasitic chemotherapy. J Med Chem 1984;27:1\u20139.\n[3] Reyes P, Rathod PK, Sanchez DJ, Mrema JEK, Rieck-\nmann KH, Heidrich H-G. Enzymes of purine and pyrim-\nidine metabolism from the human malarial parasite,\nPlasmodium\nfalciparum.\nMol\nBiochem\nParasitol\n1982;5:275\u201390.\n[4] Queen SA, van der Jagt D, Reyes P. Properties and\nsubstrate speci\ufb01city of a purine phosphoribosyltransferase\nfrom the human malaria parasite, Plasmodium falciparum.\nMol Biochem Parasitol 1988;30:123\u201334.\n[5] Vasanthakumar G, Davis RL, Sullivan MA, Donahue JP.\nCloning and expression in Escherichia coli of a hypoxan-\nthine\u2013guanine\nphosphoribosyltransferase-encoding\ncDNA from Plasmodium falciparum. Gene 1990;1:63\u20139.\n[6] Shahabuddin M, Scaife J. The gene for hypoxanthine\nphosphoribosyltransferase\nof\nPlasmodium\nfalciparum\ncomplements a bacterial HPT mutation. Mol Biochem\nParasitol 1990;41:281\u20138.\n[7] Free ML, Gordon RB, Keough DT, Beacham IR,\nEmmerson BT, de Jersey J. Expression of active human\nhypoxanthine\u2013guanine phosphoribosyltransferase in Es-\ncherichia coli and characterisation of the recombinant\nenzyme. Biochim Biophys Acta 1990;1087:205\u201311.\n[8] Zappia V, Oliva A, Cacciapuoti G, Galletti P, Mignucci\nG, Carteni-Farina M. Substrate speci\ufb01city of 5%-methylth-\nioadenosine\nphosphorylase\nfrom\nhuman\nprostate.\nBiochem J 1978;175:1043\u201350.\n[9] Hughes SH, Wahl GM, Capecchi MR. Puri\ufb01cation and\ncharacterization of mouse hypoxanthine\u2013guanine phos-\nphoribosyltransferase. J Biol Chem 1975;250:120\u20136.\n[10] Horton RM, Hunt HD, Ho SN, Pullen JK, Pease LR.\nEngineering hybrid genes without the use of restriction\nenzymes:\ngene\nsplicing\nby\noverlap\nextension.\nGene\n1989;77:61\u20138.\n[11] Keough DT, Gee CL, Emmerson BT, de Jersey J. Role of\ncysteine and lysine residues in human hypoxanthine\u2013gua-\nnine\nphosphoribosyltransferase.\nIn:\nGriesmacher\nA,\nChiba P, Muller MM, editors. Purine and Pyrimidine\nMetabolism in Man IX. New York: Plenum, 1997:331\u20135.\n[12] Keough DT, Emmerson BT, de Jersey J. Localization of\nthe 5-phospho-a-D-ribosyl-1-pyrophosphate binding site\nof human hypoxanthine\u2013guanine phosphoribosyltrans-\nferase. Biochim Biophys Acta 1991;1096:95\u2013100.\n[13] Jochimsen B, Nygaard P, Vestergaard T. Location on the\nchromosome of Escherichia coli of genes governing purine\nmetabolism; adenosine deaminase (ADD); guanosine ki-\nnase (GSK); and hypoxanthine phosphoribosyltransferase\n(HPT). Mol Gen Genet 1975;143:85\u201391.\n[14] Keough DT, McConachie LA, Gordon RB, de Jersey J,\nEmmerson BT. Human hypoxanthine\u2013guanine phospho-\nribosyltransferase; development of a spectrophotometric\nassay and its use with detection and characterisation of\nmutant forms. Clin Chim Acta 1987;163:301\u20138.\n[15] Gill SC, von Hippel PH. Calculation of protein extinction\ncoef\ufb01cients\nfrom\namino\nacid\nsequence\ndata.\nAnal\nBiochem 1989;182:319\u201326.\n[16] Xu Y, Eads J, Sacchettini JC, Grubmeyer C. Kinetic\nmechanism of human hypoxanthine\u2013guanine phosphori-\nbosyltransferase: rapid phosphoribosyl transfer chemistry.\nBiochemistry 1997;36:3700\u201312.\n[17] Laemmli UK. Cleavage of structural proteins during the\nassembly of the head of bacteriophage T4. Nature\n1970;227:680.\n[18] Tuttle JV, Krenitsky TA. Purine phosphoribosyltrans-\nferases\nfrom\nLeishmania\ndono6ani.\nJ\nBiol\nChem\n1980;255:909\u201316.\n[19] Duggleby RG. Regression analysis of nonlinear Arrhe-\nnius plots: an empirical model and computer program.\nComput Biol Med 1984;14:447\u201355.\n[20] Wynants J, Van Belle H. Single-run high-performance\nliquid chromatography of nucleotides, nucleosides and\nmajor purine bases and its application to different tissue\nextracts. Anal Biochem 1985;144:258\u201366.\n[21] Cohn E.J., Edsall J.T. Proteins, Amino Acids and Pep-\ntides as Dipolar Ions, New York: Reinhold, 1943.\n[22] King A, Melton DW. Characterisation of cDNA clones\nfor\nhypoxanthine\u2013guanine\nphosphoribosyltransferase"}, {"role": "user", "content": "D.T. Keough et al. / Molecular and Biochemical Parasitology 98 (1999) 29\u201341\n41\nfrom the human malarial parasite, Plasmodium falci-\nparum: comparisons to the mammalian gene and protein.\nNucleic Acids Res 1987;15:10469\u201381.\n[23] Schimandle CM, Mole LA, Sherman IW. Puri\ufb01cation of\nhypoxanthine\u2013guanine\nphosphoribosyltransferase\nof\nPlasmodium\nlophurae.\nMol\nBiochem\nParasitol\n1987;23:39\u201345.\n[24] Beck JT, Wang CC. The hypoxanthine\u2013guanine\u2013xan-\nthine phosphoribosyltransferase from Tritrichomonas foe-\ntus\nhas\nunique\nproperties.\nMol\nBiochem\nParasitol\n1993;60:187\u201394.\n[25] Yuan L, Craig SP, McKerrow JH, Wang CC. The hypox-\nanthine\u2013guanine phosphoribosyltransferase of Schisto-\nsoma mansoni. J Biol Chem 1990;265:13528\u201332.\n[26] Ullman B. Pyrazolopyrimidine metabolism in parasitic\nprotozoa. Pharm Res 1984;1:194\u2013203.\n[27] Marr JJ. Purine analogs as chemotherapeutic agents in\nleishmaniasis and American trypanosomiasis. J Lab Clin\nMed 1991;118:111\u20139.\n[28] Allen TE, Ullman B. Cloning and expression of the\nhypoxanthine\u2013guanine\nphosphoribosyltransferase\ngene\nfrom\nTrypanosoma\nbrucei.\nNucleic\nAcids\nRes\n1993;21:5431\u20138.\n."}, {"role": "assistant", "content": "Thoughts and Comments:\n- The table contains kinetic data for both Plasmodium falciparum HGXPRT and human HGPRT enzymes with various substrates.\n- The primary focus is on Km and kcat/Km values, with specific activities also mentioned.\n- The data includes multiple substrates: guanine, hypoxanthine, xanthine, and allopurinol.\n- The Km is measured in the presence of both a purine substrate and 5-phospho-\u03b1-D-ribosyl-1-pyrophosphate (which has abbreviation PRib-PP.)\n- Conditions such as pH and buffer compositions are specified for different measurements.\n- The table provides a comprehensive comparison between the two enzymes under similar conditions.\n\n\nFinal Answer:\n```yaml\ndata:\n    - descriptor: P. falciparum HGXPRT; (with 1mM PRib-PP); pH 8.5\n      substrate: guanine\n      kcat: null\n      Km: 1.4 \u00b1 0.4 \u00b5M\n      kcat/Km: 1.5 ms^-1 M^-1\n    - descriptor: P. falciparum HGXPRT; (with 1mM PRib-PP); pH 8.\n      substrate: hypoxanthine\n      kcat: null\n      Km: 0.9 \u00b1 0.08 \u00b5M\n      kcat/Km: 0.75 ms^-1 M^-1\n    - descriptor: P. falciparum HGXPRT; (with 1mM PRib-PP); pH 8.5\n      substrate: xanthine\n      kcat: null\n      Km: 420 \u00b1 12 \u00b5M\n      kcat/Km: 0.005 ms^-1 M^-1\n    - descriptor: P. falciparum HGXPRT; (with 1mM PRib-PP); pH 8.5\n      substrate: allopurinol\n      kcat: null\n      Km: 11.7 \u00b1 1.3 \u00b5M\n      kcat/Km: 0.11 ms^-1 M^-1\n    - descriptor: Human HGPRT; (with 1mM PRib-PP); pH 8.5\n      substrate: guanine\n      kcat: null\n      Km: 1.9 \u00b1 0.3 \u00b5M\n      kcat/Km: 7.5 ms^-1 M^-1\n    - descriptor: Human HGPRT; (with 1mM PRib-PP); pH 8.5\n      substrate: hypoxanthine\n      kcat: null\n      Km: 3.1 \u00b1 0.9 \u00b5M\n      kcat/Km: 2.7 ms^-1 M^-1\n    - descriptor: Human HGPRT; (with 1mM PRib-PP); pH 8.5\n      substrate: allopurinol\n      kcat: null\n      Km: 135 \u00b1 16 \u00b5M\n      kcat/Km: 0.0006 ms^-1 M^-1\n    - descriptor: P. falciparum HGXPRT; (with 1mM PRib-PP); pH 7.45\n      substrate: xanthine\n      kcat: null\n      Km: 189 \u00b1 18 \u00b5M\n      kcat/Km: null\n    - descriptor: Human HGPRT; (with 1mM PRib-PP); pH 7.45\n      substrate: guanine\n      kcat: null\n      Km: 1.9 \u00b1 0.4 \u00b5M\n      kcat/Km: null\n    - descriptor: Human HGPRT; (with 1mM PRib-PP); pH 7.45\n      substrate: hypoxanthine\n      kcat: null\n      Km: 3.4 \u00b1 1.0 \u00b5M\n      kcat/Km: null\n    - descriptor: P. falciparum HGXPRT; (with 60 \u00b5M guanine); pH 8.5\n      substrate: PRib-PP\n      kcat: null\n      Km: 362 \u00b1 33 \u00b5M\n      kcat/Km: null\n    - descriptor: P. falciparum HGXPRT; (with 60 \u00b5M hypoxanthine); pH 8.5\n      substrate: PRib-PP\n      kcat: null\n      Km: 59.8 \u00b1 9.5 \u00b5M\n      kcat/Km: null\n    - descriptor: P. falciparum HGXPRT; (with 205 \u00b5M xanthine); pH 8.5\n      substrate: PRib-PP\n      kcat: null\n      Km: 168 \u00b1 9 \u00b5M\n      kcat/Km: null\n    - descriptor: Human HGPRT; (with 60 \u00b5M guanine); pH 8.5\n      substrate: PRib-PP\n      kcat: null\n      Km: 134 \u00b1 15 \u00b5M\n      kcat/Km: null\n    - descriptor: Human HGPRT; (with 60 \u00b5M hypoxanthine); pH 8.5\n      substrate: PRib-PP\n      kcat: null\n      Km: 126 \u00b1 13 \u00b5M\n      kcat/Km: null\n    - descriptor: P. falciparum HGXPRT; (with 60 \u00b5M guanine); pH 7.45\n      substrate: PRib-PP\n      kcat: null\n      Km: 40 \u00b1 8 \u00b5M\n      kcat/Km: null\n    - descriptor: P. falciparum HGXPRT; (with 60 \u00b5M hypoxanthine); pH 7.45\n      substrate: PRib-PP\n      kcat: null\n      Km: 23 \u00b1 4 \u00b5M\n      kcat/Km: null\n    - descriptor: P. falciparum HGXPRT; (with 336 \u00b5M xanthine); pH 7.45\n      substrate: PRib-PP\n      kcat: null\n      Km: 52 \u00b1 5 \u00b5M\n      kcat/Km: null\n    - descriptor: Human HGPRT; (with 60 \u00b5M guanine); pH 7.45\n      substrate: PRib-PP\n      kcat: null\n      Km: 8.3 \u00b1 0.7 \u00b5M\n      kcat/Km: null\n    - descriptor: Human HGPRT; (with 60 \u00b5M hypoxanthine); pH 7.45\n      substrate: PRib-PP\n      kcat: null\n      Km: 11.8 \u00b1 1 \u00b5M\n      kcat/Km: null\ncontext:\n    enzymes:\n        - fullname: hypoxanthine\u2013guanine\u2013xanthine phosphoribosyltransferase\n          synonyms: HGXPRT\n          mutants: null\n          organisms: P. falciparum\n        - fullname: hypoxanthine\u2013guanine phosphoribosyltransferase\n          synonyms: HGPRT\n          mutants: null\n          organisms: Human\n    substrates: \n        - fullname: guanine\n        - fullname: hypoxanthine\n        - fullname: xanthine\n        - fullname: allopurinol\n        - fullname: 5-phospho-\u03b1-D-ribosyl-1-pyrophosphate\n          synonyms: PRib-PP\n    temperatures: 25\u00b0C\n    pHs: 7.45; 8.5\n    other: null\n```\n"}]}
{"messages": [{"role": "system", "content": "You are a helpful and diligent assistant responsible for extracting Km and kcat data from tables from pdfs.\nFor each data point, you extract the kcat (turnover number), Km (Michaelis constant), kcat/Km (catalytic efficiency), substrate, and descriptor. \nWhen extracting, you are primarily interested in kcat with units time^-1, and Km with units of molarity. (ie. mM, nmol/mL, etc.) Therefore, you must exclude Vmax, specific activity, Ki, etc.\n\nkcat and Km should be formatted like so: \"33 \u00b1 0.3 s^-1\" or \"2.3 mM\". Report the error if present. Keep original units and values (do not convert units), but attempt to clean up OCR errors. Be thorough and extract all data points present, including wild-type.\n\nThe kcat and Km value must correspond to the descriptor. The descriptor and substrate fields must together contain all the information to uniquely identify the entry. The descriptor will most likely contain the enzyme, but it may also contain conditions like mutant code, organism, pH, temperature, etc. The substrate should be whatever corresponds to the Km value.\n\nAt the end, contextualize the data. Report all described enzymes, substrates, mutants, organisms, temperatures, pHs, solvents, etc. Reference descriptor fragments verbatim.\nIn the context, also include information common to all the entries in the table. For instance, if all the entries share the same enzyme and organism, report that in the context rather than in every descriptor.\n\nBefore your final answer, you may write thoughts and comments, like observing which enzymes, substrates and conditions to report and how the table entries vary.\n\nThen, format your final answer like this example:\n```yaml\ndata:\n    - descriptor: wild-type cat-1\n      substrate: H2O2\n      kcat: 1 min^-1\n      Km: null\n      kcat/Km: null\n    - descriptor: R190Q cat-1; 25\u00b0C\n      substrate: H2O2\n      kcat: 33 \u00b1 0.3 s^-1\n      Km: \"2.3 mM\"\n      kcat/Km: null\n    - descriptor: R203Q cat-1; (with NADPH); 25\u00b0C\n      substrate: H2O2\n      kcat: null\n      Km: 9.9 \u00b1 0.1 \u00b5M\n      kcat/Km: 4.4 s^-1 mM^-1\ncontext:\n    enzymes:\n        - fullname: catalase\n          synonyms: cat-1\n          mutants: wild-type; R190Q; R203Q\n          organisms: Escherichia coli\n    substrates: \n        - fullname: hydrogen peroxide\n          synonyms: H2O2\n        - fullname: water\n    temperatures: 25\u00b0C; 30\u00b0C\n    pHs: 7.4\n    other: NADPH\n```\n"}, {"role": "user", "content": "TABLE 5. Substrate speci\ufb01cities of puri\ufb01ed gentisate 1,2-dioxygenases from P25X and P35Xa\n\n| (nan, 'Substrate')          | ('P25X', '% Vmax')   | ('P25X', 'Km (\u00b5M)')   | ('P25X', 'Kcat (min21 site21)')   | ('P25X', 'Kcat/Km (s21 M21) (104)')   | ('P35X', '% Vmax')   | ('P35X', 'Km (\u00b5M)')   | ('P35X', 'Kcat (min21 site21)')   | ('P35X', 'Kcat/Km (s21 M21) (104)')   |\n|:----------------------------|:---------------------|:----------------------|:----------------------------------|:--------------------------------------|:---------------------|:----------------------|:----------------------------------|:--------------------------------------|\n| Gentisate 3-Methylgentisate | 100 127 2            | 92 6 5 76 3           | 2,433 6 39 3,098 50               | 44.08 6 3 67.94 4                     | 100 60 1             | 143 6 7 36 1          | 3,376 6 41 2,015 32               | 39.34 6 2 93.28 4                     |\n| 3-Bromogentisate            | 6 25 6 0.5           | 6 15 6 1              | 6 613 6 12                        | 6 68.11 6 5                           | 6 25 6 0.5           | 6 11 6 0.3            | 6 833 6 16                        | 6 126.21 6 2                          |\n| 3-Isopropylgentisate        | 65 6 1               | 53 6 2                | 1,573 6 25                        | 49.47 6 3                             | 3.8 6 0.1            | 4.3 6 0.03            | 129 6 3                           | 50.00 6 1                             |\n\na The Vmax values of puri\ufb01ed P25X and P35X gentisate 1,2-dioxygenases against gentisate were considered as 100%. This value was 15.8 mmol of product formed min21 mg21 for the P25X enzyme and 41.17 mmol of product formed min21 mg21 for the P35X enzyme. All other Vmax values were expressed relative to the Vmax against gentisate. Km and kcat were determined at atmospheric O2 saturations. Their values were calibrated from Lineweaver-Burk plots in the presence of 2 to 1,000 \u00b5M respective substrate. All values are means 6 standard errors from triplicate measurements and are derived from three separate experiments.\n"}, {"role": "user", "content": "APPLIED AND ENVIRONMENTAL MICROBIOLOGY,\n0099-2240/99/$04.0010\nMar. 1999, p. 946\u2013950\nVol. 65, No. 3\nCopyright \u00a9 1999, American Society for Microbiology. All Rights Reserved.\nPuri\ufb01cation and Characterization of Gentisate 1,2-Dioxygenases\nfrom Pseudomonas alcaligenes NCIB 9867 and\nPseudomonas putida NCIB 9869\nYONGMEI FENG,1 HOON ENG KHOO,2 AND CHIT LAA POH1*\nDepartment of Microbiology1 and Department of Biochemistry,2\nNational University of Singapore, 119260 Singapore\nReceived 29 June 1998/Accepted 7 December 1998\nTwo 3-hydroxybenzoate-inducible gentisate 1,2-dioxygenases were puri\ufb01ed to homogeneity from Pseudomo-\nnas alcaligenes NCIB 9867 (P25X) and Pseudomonas putida NCIB 9869 (P35X), respectively. The estimated molec-\nular mass of the puri\ufb01ed P25X gentisate 1,2-dioxygenase was 154 kDa, with a subunit mass of 39 kDa. Its struc-\nture is deduced to be a tetramer. The pI of this enzyme was established to be 4.8 to 5.0. The subunit mass of\nP35X gentisate 1,2-dioxygenase was 41 kDa, and this enzyme was deduced to exist as a dimer, with a native mo-\nlecular mass of about 82 kDa. The pI of P35X gentisate 1,2-dioxygenase was around 4.6 to 4.8. Both of the\ngentisate 1,2-dioxygenases exhibited typical saturation kinetics and had apparent Kms of 92 and 143 \u00b5M for\ngentisate, respectively. Broad substrate speci\ufb01cities were exhibited towards alkyl and halogenated gentisate\nanalogs. Both enzymes had similar kinetic turnover characteristics for gentisate, with kcat/Km values of 44.08 3\n104 s21 M21 for the P25X enzyme and 39.34 3 104 s21 M21 for the P35X enzyme. Higher kcat/Km values were ex-\npressed by both enzymes against the substituted gentisates. Signi\ufb01cant differences were observed between the\nN-terminal sequences of the \ufb01rst 23 amino acid residues of the P25X and P35X gentisate 1,2-dioxygenases. The\nP25X gentisate 1,2-dioxygenase was stable between pH 5.0 and 7.5, with the optimal pH around 8.0. The P35X\nenzyme showed a pH stability range between 7.0 and 9.0, and the optimum pH was also 8.0. The optimal\ntemperature for both P25X and P35X gentisate 1,2-dioxygenases was around 50\u00b0C, but the P35X enzyme was\nmore heat stable than that from P25X. Both enzymes were strongly stimulated by 0.1 mM Fe21 but were com-\npletely inhibited by the presence of 5 mM Cu21. Partial inhibition of both enzymes was also observed with 5 mM\nMn21, Zn21, and EDTA.\nThe degradative capabilities of microorganisms have con-\ntributed signi\ufb01cantly to the removal of environmental pollut-\nants. Despite the diversity of chemical structures presented to\nmicroorganisms, aromatic hydrocarbons are invariably con-\nverted into dihydroxylated aromatic intermediates. The two hy-\ndroxyl groups may be placed ortho to each other, as in catechol\nand protocatechuate, or para to each other, as in gentisate and\nhomogentisate. The formation of these dihydroxy intermedi-\nates destabilizes the benzene ring and facilitates their cleavage\nand subsequent degradation via either the ortho, meta, genti-\nsate, or homogentisate pathway (6, 7).\nGentisate (2,5-dihydroxybenzoic acid) serves as the key in-\ntermediate and focal point in the biodegradation of a large\nnumber of simple and complex aromatic compounds by micro-\norganisms (8, 16, 17, 19, 21, 22, 25). The gentisate pathway\nis widely distributed throughout the microbial world (5, 8, 14,\n24). Microbial degradation of gentisate is initiated by gentisate\n1,2-dioxygenase (EC 1.13.11.4) through extradiol cleavage of\nthe benzene ring (15). The ring \ufb01ssion product, maleylpyru-\nvate, is isomerized to fumarylpyruvate by some microorgan-\nisms (2, 15), while in others, it is converted without isomeriza-\ntion to central metabolites, such as citraconic acid (1, 11, 12).\nSeveral enzymes of the gentisate pathway present in Pseudo-\nmonas alcaligenes NCIB 9867 and Pseudomonas putida NCIB\n9869 were reported to possess broad substrate speci\ufb01cities (11,\n12, 18, 19). The presence of 6-hydroxylases, gentisate 1,2-di-\noxygenases, and maleylpyruvate hydrolases of broad substrate\nspeci\ufb01city has given these two species the ability to degrade\nseveral halogenated xylenols in addition to the unsubstituted\nxylenols (11, 12, 18, 19). Comparative studies of the properties\nof different gentisate dioxygenases from different bacterial spe-\ncies will facilitate the identi\ufb01cation of the structural determi-\nnants of particular functions, such as substrate speci\ufb01city and\ncatalysis. Such structure-function studies will prove invaluable\nfor designing microorganisms with better enzymes for environ-\nmental remediation.\nIn this paper, we report the puri\ufb01cation of two different\ngentisate 1,2-dioxygenases from P. alcaligenes NCIB 9867 and\nP. putida NCIB 9869, respectively. The enzymes were charac-\nterized with respect to substrate speci\ufb01cities, kinetic proper-\nties, and N-terminal amino acid sequences.\nMATERIALS AND METHODS\nOrganisms and growth conditions. P. alcaligenes NCIB 9867, designated P25X,\nand P. putida NCIB 9869, designated P35X, were gifts from D. J. Hopper (Wales\nUniversity, Aberystwyth, United Kingdom). Both strains were isolated from Hull\nRiver mud by elective culture enrichment with their respective carbon sources.\nP25X and P35X cells were grown in 800 ml of minimal medium (10) containing\n20 mM sodium lactate at 32\u00b0C with shaking at 250 rpm until the optical density\nreached 0.5 to 0.6 when measured at 580 nm. 3-Hydroxybenzoate (3-HBA) was\nthen introduced to the culture to a \ufb01nal concentration of 2.5 mM, and the culture\nwas allowed to incubate for another 8 h before being harvested.\nPreparation of crude extracts. Bacteria were harvested by centrifugation at\n10,000 3 g for 10 min. The pellet (about 25 g) was washed twice with buffer A\n(50 mM MOPS [morpholine propane sulfonic acid] buffer containing 0.1 mM\nferrous ammonium sulfate, 2 mM L-cysteine, and 10% [wt/vol] glycerol, pH 7.4)\nand resuspended in 2 vol of the same buffer. The cell suspension was sonicated\nwith a MSE-Soniprep 150 for a total of 20 min, with 15-s cooling intervals be-\ntween every two 15-s pulses. During sonication, the cell suspension was main-\ntained at about 4\u00b0C in an ice-alcohol slurry. Cell debris and unbroken cells were\n* Corresponding author. Mailing address: Department of Microbi-\nology, Faculty of Medicine, National University of Singapore, 10 Kent\nRidge Crescent, 119260 Singapore. Phone: 65-8743674. Fax: 65-7766872.\nE-mail: micpohcl@nus.edu.sg.\n946\nDownloaded from https://journals.asm.org/journal/aem on 21 June 2024 by 146.70.202.77."}, {"role": "user", "content": "removed by centrifugation at 25,000 3 g for 30 min. The supernatant was col-\nlected and used as the starting material for puri\ufb01cation of gentisate 1,2-dioxy-\ngenase.\nPuri\ufb01cation procedure. Gentisate 1,2-dioxygenase from P35X was puri\ufb01ed by\na procedure consisting of the following steps, performed at 4\u00b0C unless otherwise\nstated.\n(i) Heat treatment. Crude extract of P35X was kept in a beaker and heated\nwith constant stirring in a 65\u00b0C water bath. When the protein solution reached\n60\u00b0C, it was removed immediately and then rapidly cooled in an ice bath. The\ndenatured protein was removed by centrifugation at 25,000 3 g for 30 min.\n(ii) Ammonium sulfate fractionation. The heat-denatured supernatant was\n\ufb01rst brought to 40% saturation (242 g/liter) by the addition of ammonium sulfate\nover a period of 20 min with constant stirring. The suspension was equilibrated\nfor an additional 30 min, followed by centrifugation for 30 min at 25,000 3 g. The\nsupernatant was collected and again brought to 55% ammonium sulfate satura-\ntion (an additional 96 g/liter) in the same manner as described and then centri-\nfuged. The ammonium sulfate pellet was resuspended in buffer A and dialyzed\novernight against buffer A at 4\u00b0C.\n(iii) DEAE-Sepharose fast-\ufb02ow chromatography. The dialyzed sample was\nloaded onto a column of fast-\ufb02ow DEAE-Sepharose CL-6B (3 by 10 cm) that had\nbeen preequilibrated with buffer A. The column was then washed with 100 ml of\nbuffer A containing 0.1 M NaCl. Gentisate 1,2-dioxygenase activity was eluted\nwith a linear gradient from 0.1 to 0.5 M NaCl in 400 ml of buffer A. The \ufb02ow rate\nwas maintained at 0.5 ml/min. Fractions containing 40% or greater of the peak\nfraction were pooled.\n(iv) Mini Prep cell. Pooled fractions from the previous step were concentrated\nwith ultra\ufb01ltration membrane cones (Centri\ufb02o CF 25; Amicon). The concen-\ntrated enzyme was then applied to a cylindrical polyacrylamide gel in a Mini Prep\ncell (Bio-Rad, Richmond, Calif.). The concentration of the stacking gel was 4%,\nand that of the separating gel was 5%. After running for about 5 h at 300 V in\nTris-glycine running buffer, the gentisate 1,2-dioxygenase was eluted with buffer\nA at a \ufb02ow rate of 0.05 ml/min and 0.5-ml fractions were collected. The fractions\ncontaining gentisate 1,2-dioxygenase activity were checked for homogeneity by\nnative polyacrylamide gel electrophoresis (PAGE) before they were pooled and\nconcentrated.\nThe general procedure for the puri\ufb01cation of gentisate 1,2-dioxygenase from\nP25X was similar to that described above, except that the heat treatment step was\nomitted.\nEnzyme assay and protein determination. Gentisate 1,2-dioxygenase activity\nwas assayed spectrophotometrically at 23\u00b0C by measuring the formation of ma-\nleylpyruvate (15), which could be monitored by measuring the increase in ab-\nsorbance at 330 nm with a Shimadzu spectrophotometer model UV 240. Activity\nwas assayed in 3 ml of reaction mixture containing 0.33 mM gentisate in 0.1 M\nphosphate buffer, pH 7.4. The molar extinction coef\ufb01cient of 10.8 3 103 M21\ncm21 was used (5) in the calculation of speci\ufb01c activity. One enzyme unit is de\ufb01ned\nas the amount of enzyme that produces 1 mmol of maleylpyruvate per min at\n23\u00b0C. To assay the effect of activation and inhibition by metal ions, enzyme\nactivity was measured after 15 min of incubation with the respective metal ions.\nProtein concentrations were determined by using the Bradford assay (3) with\ncrystalline bovine serum albumin (Sigma, St. Louis, Mo.) as the protein standard.\nPAGE and molecular weight determinations. Native gel electrophoresis was\nperformed in slab gels containing 10% acrylamide for the separating gel and 5%\nacrylamide for the stacking gel. Sodium dodecyl sulfate (SDS)-PAGE was car-\nried out in gels containing 10% acrylamide for the separating gel and 5% acryl-\namide for the stacking gel.\nFor molecular weight determinations of enzyme subunits by SDS-PAGE, the\nfollowing molecular weight standards were used: phosphorylase A (Mr, 94,000),\nbovine serum albumin (Mr, 67,000), ovalbumin (Mr, 43,000), carbonic anhydrase\n(Mr, 30,000), trypsin inhibitor (Mr, 20,100), and lysozyme (Mr, 14,400).\nThe molecular weight of the native protein was further determined by gel\n\ufb01ltration with Sephacryl S-200 chromatography (1.6 by 100 cm) with catalase\n(Mr, 232,000), aldolase (Mr, 158,000), bovine serum albumin (Mr, 67,000), and\nchymotrypsinogen A (Mr, 25,000) as molecular weight standards. The column\nwas equilibrated and eluted with 0.1 M phosphate buffer (pH 7.4) at a \ufb02ow rate\nof 0.2 ml/min.\nDetermination of amino acid sequence. Electroblotting of protein bands from\na SDS-PAGE minigel to polyvinylidene di\ufb02uoride membrane (0.2 mm) was car-\nried out with the Bio-Rad blot cell in accordance with the manufacturer\u2019s in-\nstructions. The protein band was stained and excised from the membrane, and\nthe NH2-terminal amino acid sequence was determined with an Applied Biosys-\ntem model 477A protein sequencer.\nRESULTS\nPuri\ufb01cation of gentisate 1,2-dioxygenases. The overall schemes\nfor the puri\ufb01cation of gentisate 1,2-dioxygenases from P. al-\ncaligenes P25X and P. putida P35X are summarized and pre-\nsented in Tables 1 and 2, respectively.\nEffect of Fe21 and chemical additives. The puri\ufb01ed P25X\nand P35X enzymes were found to be highly unstable in 50 mM\nMOPS buffer with no additives. After 24 h of storage at 4\u00b0C in\nMOPS buffer, the activities of the P25X and P35X enzymes\ndecreased to 22.5 and 33.9% of the original activities, respec-\ntively. No activity was detectable for either enzyme after 96 h.\nAddition of 0.1 mM Fe21 (ferrous ammonium sulfate) ap-\npeared to have greater activating and stabilizing effects on both\ngentisate 1,2-dioxygenases than that of MOPS buffer contain-\ning either 2 mM cysteine or 10% (vol/vol) glycerol alone.\nMaximum activating and stabilizing effects of both gentisate\n1,2-dioxygenases were observed in the presence of all three\nadditives.\nThe long-term stabilities of both P25X and P35X gentisate\n1,2-dioxygenases in MOPS buffer were tested by the addition\nof all three chemicals mentioned above and storage at 220\u00b0C.\nUnder such conditions, 86.5, 70.9, and 42.9% of P25X genti-\nsate 1,2-dioxygenase activity was found to remain after 3, 6,\nand 12 months of storage, respectively. For the P35X gentisate\n1,2-dioxygenase, 42.5, 23.1, and 3.5% of the activity remained\nafter similar periods of storage. However, addition of 0.1 mM\nfreshly prepared Fe21 could reactivate the activities of both\ngentisate 1,2-dioxygenases after 12 months of storage in 50\nmM MOPS buffer already containing 0.1 mM Fe21, 2 mM\ncysteine, and 10% (vol/vol) glycerol. A more pronounced ac-\ntivation effect by Fe21 was observed for the P35X gentisate\n1,2-dioxygenase than for the P25X enzyme, as 82.3% and\n77.2%, respectively, of the original activities were regained\nupon addition of 0.1 mM freshly prepared Fe21.\nMetal ions, such as K1, Na1, and Ca21, did not stimulate or\ninhibit the activities of the puri\ufb01ed P25X and P35X gentisate\n1,2-dioxygenases. Both enzymes were completely inactivated\nin the presence of 5 mM Cu21. Mn21 and EDTA at 5 mM\nconcentrations were observed to have more drastic reducing\neffects on the activity of P35X gentisate 1,2-dioxygenase than\non that of the P25X enzyme (Table 3).\nEffects of temperature and pH on activity and stability.\nOptimal activities of both gentisate 1,2-dioxygenases were ob-\nserved at 50\u00b0C. Gentisate 1,2-dioxygenase from P35X was\nfound to retain 73% of its activity when it was exposed to a\nTABLE 1. Puri\ufb01cation of gentisate 1,2-dioxygenase\nfrom P. alcaligenes P25X\nPuri\ufb01cation\nstep\nVolume\n(ml)\nTotal\nactivity\n(U)\nTotal\nprotein\n(mg)\nSp act\n(U/mg)\nYield\n(%)\nPuri\ufb01-\ncation\n(fold)\nCrude extract\n47\n1,461\n3,267\n0.45\n100.00\n1.00\n30\u201350% (NH4)2SO4\nfractionation\n12\n735\n1,176\n0.63\n58.31\n1.40\nDEAE-Sepharose\nCL-6B\n33\n593\n97\n6.11\n40.59\n13.58\nMini Prep cell\n6\n174\n7.5\n23.20\n11.91\n51.56\nTABLE 2. Puri\ufb01cation of gentisate 1,2-dioxygenase\nfrom P. putida P35X\nPuri\ufb01cation\nstep\nVolume\n(ml)\nTotal\nactivity\n(U)\nTotal\nprotein\n(mg)\nSp act\n(U/mg)\nYield\n(%)\nPuri\ufb01-\ncation\n(fold)\nCrude extract\n50\n2,473\n3,435\n0.72\n100.00\n1.00\nHeat treatment (60\u00b0C)\n41\n1,562\n1,838\n0.85\n63.20\n1.18\n40\u201355% (NH4)2SO4\nfractionation\n8.3\n1,175\n1,049\n1.12\n47.51\n1.56\nDEAE-Sepharose\nCL-6B\n40\n847\n83\n10.20\n34.25\n14.17\nMini Prep cell\n8\n220\n5.1\n43.14\n8.90\n59.92\nVOL. 65, 1999\nCHARACTERIZATION OF GENTISATE 1,2-DIOXYGENASES\n947\nDownloaded from https://journals.asm.org/journal/aem on 21 June 2024 by 146.70.202.77."}, {"role": "user", "content": "temperature of 50\u00b0C for 5 min, whereas the enzyme from P25X\nonly retained 35% of its activity. Different chemical reagents\nwere tested for their stabilizing effects by exposing the puri\ufb01ed\ngentisate 1,2-dioxygenase to the reagent under test in 50 mM\nMOPS buffer at 50\u00b0C for 20 min. The activities of P25X and\nP35X gentisate 1,2-dioxygenases could be stabilized and acti-\nvated by reagents such as 0.1 mM ferrous ammonium sulfate.\nTwofold- and \ufb01vefold-higher activities were observed for the\nP25X and P35X enzymes, respectively, compared to those\nwhen stored in MOPS buffer alone. Higher activities were also\ndetected in the presence of 2 mM L-cysteine and 5 mM 2-mer-\ncaptoethanol. Glycerol at 10% (vol/vol) concentration had a great-\ner stabilizing effect on the P25X gentisate 1,2-dioxygenase than on\nthe P35X enzyme. Ammonium sulfate and bovine serum albu-\nmin did not stabilize or activate either enzyme (data not shown).\nThe pH dependence of the puri\ufb01ed gentisate 1,2-dioxygen-\nases was investigated by assaying for enzyme activity in 0.1 M\nphosphate buffers of different pH values. Both P25X and P35X\ngentisate 1,2-dioxygenases showed maximum activities around\npH 8.0. The stability of puri\ufb01ed gentisate 1,2-dioxygenase at\ndifferent pH values was determined by incubating the enzyme\nin the test buffer for 20 h at 4\u00b0C before an assay was performed.\nMaximum stability of P35X gentisate 1,2-dioxygenase was ob-\nserved between pH 7.0 and 9.0, while the enzyme from P25X\nwas found to be more stable at lower pHs (5.0 to 7.5).\nMolecular properties. Electrophoresis of the fractions which\nshowed optimal enzyme activities under nondenaturing condi-\ntions (Fig. 1A) showed a single band of protein in the gel\nstained with Coomassie brilliant blue for both P25X and P35X.\nWhen analyzed by SDS-PAGE (Fig. 1B), the sample from P25X\nyielded a single band with an approximate molecular weight of\n39,000 6 1,000 (Fig. 1B, lane 1) while that from P35X exhib-\nited a single band with an approximate molecular weight of\n41,000 6 1,000 (Fig. 1B, lane 2). Molecular weight determina-\ntion of gentisate 1,2-dioxygenase by gel \ufb01ltration chromatog-\nraphy with Sephacryl S-200 established a holoenzyme molec-\nular weight of 154,000 6 6,000 for gentisate 1,2-dioxygenase\nfrom P25X and 82,000 6 4,000 for gentisate 1,2-dioxygenase\nfrom P35X. Based on molecular weight estimation of the sub-\nunit from the SDS-PAGE gel, the enzyme from P25X appears\nto be comprised of a tetrameric protein while the enzyme from\nP35X is deduced to be a dimeric protein. The NH2-terminal\namino acid sequences of gentisate 1,2-dioxygenases from both\nmicroorganisms were determined by automated Edman deg-\nradation (Table 4).\nWhen the puri\ufb01ed gentisate 1,2-dioxygenase from P25X was\nanalyzed by isoelectric focusing, the pI of the enzyme was\nfound to be 4.8 to 5.0. Similarly, the pI of gentisate 1,2-dioxy-\ngenase from P35X was established to be 4.6 to 4.8.\nKinetic properties. Spectrophotometric assays were per-\nformed in air-saturated 0.1 M phosphate buffer with the same\namount of enzyme for the determination of Km values. The\nconcentrations of gentisate were varied from 2 to 1,000 \u00b5M.\nBoth enzymes displayed Michaelis-Menten kinetics, and Line-\nweaver-Burk plots of enzyme activity yielded apparent Km val-\nues of 92 6 5 and 143 6 7 \u00b5M for the P25X and P35X gen-\ntisate 1,2-dioxygenases, respectively. When both enzymes were\nassayed against gentisate, the P35X enzyme exhibited a slightly\nhigher kinetic turnover of 3,376 min21 site21 while the P25X\nenzyme exhibited a kcat value of 2,433 min21 site21.\nSubstrate speci\ufb01city. Both puri\ufb01ed gentisate 1,2-dioxygen-\nases exhibited broad substrate speci\ufb01cities towards alkyl and\nhalogenated gentisates. The Km values for gentisates contain-\ning substitutions at C-3 position of the ring were generally\nlower than those towards the unsubstituted gentisate for both\nenzymes (Table 5). The two enzymes exhibited similar kinetic\nturnover characteristics for gentisate. The catalytic ef\ufb01ciency as\nindicated by kcat/Km was established to be 44.08 3 104 s21 M21\nfor the P25X enzyme and 39.34 3 104 s21 M21 for the P35X\nenzyme. Higher kcat/Km values were expressed by both en-\nzymes against the substituted gentisates than against gentisate.\nHowever, notable differences were observed between the kcat/\nKm values of the two enzymes against 3-bromo- and 3-isopro-\npyl-gentisates. The P35X enzyme had a threefold higher kcat/\nKm value against 3-bromogentisate than against gentisate, while\nthe P25X enzyme showed similar values against both substrates.\nInstead, a 1.5-fold-higher kcat/Km value was observed against 3-\nbromogentisate than against gentisate for the P25X enzyme.\nDISCUSSION\nWe have described the puri\ufb01cation to homogeneity of gen-\ntisate 1,2-dioxygenases from P. alcaligenes P25X and P. putida\nP35X after ammonium sulfate precipitation of the crude ex-\ntracts. The data presented here show that P. alcaligenes P25X\nTABLE 3. Effects of some metal ions on P25X and\nP35X gentisate 1,2-dioxygenases\nMetal ion\n(5 mM)\nRelative activity (%)a\nP25X\nP35X\nNone\n100.00\n100.00\nNaCl\n98.33\n106.02\nKCl\n95.70\n107.76\nMgCl2\n94.62\n66.00\nCaCl2\n97.63\n101.00\nMnSO4\n73.96\n22.36\nZnSO4\n2.58\n4.69\nCuSO4\n0.00\n0.00\nEDTA\n60.24\n4.95\na Enzymes were preincubated with 5 mM different metal ions for 15 min\nbefore the activities were assayed. The activity of the enzyme in the absence of\nany metal ion was considered as 100% activity.\nFIG. 1. Native 10% PAGE (A) and SDS-10% PAGE (B) of puri\ufb01ed genti-\nsate 1,2-dioxygenases from P25X and P35X. Lanes M, molecular mass markers\n(in kilodaltons); lanes 1, 5 mg of puri\ufb01ed gentisate 1,2-dioxygenase from P25X;\nlanes 2, 5 mg of puri\ufb01ed gentisate 1,2-dioxygenase from P35X.\nTABLE 4. Alignment of the N-terminal amino acid sequences of\nP25X, P35X, and P. acidovorans gentisate 1,2-dioxygenases\nP. alcaligenes P25X\nS F T E K P A V T K E R K E F Y S K L E C H D L A\nP. putida P35X\nS E L N L G T V E D L P K D Y Y E Q L V A N N\nP. acidovoransa\nM Q E L G R L E D L P Q D Y R D E L T R N N L V\na Data for P. acidovorans are from reference 9.\n948\nFENG ET AL.\nAPPL. ENVIRON. MICROBIOL.\nDownloaded from https://journals.asm.org/journal/aem on 21 June 2024 by 146.70.202.77."}, {"role": "user", "content": "produced a gentisate dioxygenase which appeared to be similar\nin both molecular mass and subunit structure to previously\nreported gentisate 1,2-dioxygenases from Moraxella osloensis\n(5), Pseudomonas testosteroni (9), Pseudomonas acidovorans\n(9), Klebsiella pneumoniae (20), and Sphingomonas sp. strain\nRW5 (23). Gentisate 1,2-dioxygenases from all \ufb01ve bacteria\ninvestigated to date have been found to be tetrameric in na-\nture, with identical subunits of around 40 kDa. However, the\nN-terminal sequence of the P. alcaligenes P25X enzyme showed\nno homology to those reported for P. testosteroni (9), P. acido-\nvorans (9), and Sphingomonas sp. strain RW5 (23). The P. pu-\ntida P35X gentisate 1,2-dioxygenase differed both in molecular\nmass (82 kDa) and subunit structure [(a)2] from all the genti-\nsate 1,2-dioxygenases that have been studied. However, its N-\nterminal amino acid sequence was 58% identical to that of the\ngentisate 1,2-dioxygenase from P. acidovorans. Five conserved\namino acid residues were shared by P. alcaligenes P25X and\nP. putida P35X enzymes, while only a single amino acid residue\n(L) was conserved among the three sequences (Table 4). No\nhomology in the N-terminal amino acid sequences could be\nestablished between the gentisate 1,2-dioxygenases of P. putida\nP35X and those of P. testosteroni (9) and Sphingomonas sp.\nstrain RW5 (23).\nThe enzymes from both P. alcaligenes P25X and P. putida\nP35X were found to be activated and stabilized by 0.1 mM\nFe21. Both enzymes were very unstable and could not be puri-\n\ufb01ed in the absence of Fe21. Gentisate 1,2-dioxygenases from\nboth bacteria probably contain Fe21 in their active sites, as 40\nand 95% inhibition of the enzymatic activities by 5 mM EDTA\nwas observed for the P25X and P35X enzymes, respectively.\nThe addition of 2 mM cysteine and 10% glycerol was found to\nfurther stabilize the activities of both enzymes. These observa-\ntions were similar to those reported for gentisate 1,2-dioxy-\ngenases from M. osloensis, P. testosteroni, P. acidovorans, and\nK. pneumoniae.\nWhen investigating the gentisate 1,2-dioxygenase produced\nby P. acidovorans, Harpel and Lipscomb (9) found that the en-\nzyme routinely migrated in SDS-PAGE gels as multiple close-\nly spaced bands in the molecular weight range of 37,200 to\n39,800. They suggested that the multiple bands represented\ndifferent processing forms or breakdown products of a single\nenzyme. Unlike the enzyme from P. acidovorans, P. alcaligenes\nP25X and P. putida P35X enzymes both resolved as single sub-\nunit bands of molecular weights 39,000 6 1,000 and 41,000 6\n1,000, respectively, during SDS-PAGE. The apparent Km of\nthe P25X enzyme was 92 6 5 \u00b5M, and that of the P35X en-\nzyme was 143 6 7 \u00b5M. The Km of the P25X enzyme for gen-\ntisate was closer to the Km values reported for P. testosteroni\n(85 \u00b5M) and P. acidovorans (74 \u00b5M) but was considerably high-\ner than those reported for M. osloensis (7.1 \u00b5M) and K. pneu-\nmoniae (52 \u00b5M) (Table 6).\nBoth P. alcaligenes P25X and P. putida P35X gentisate 1,2-\ndioxygenases could cleave a wide range of alkyl and haloge-\nnated analogs substituted in the 3 position of the ring. The Km\nvalues for the substituted gentisates were signi\ufb01cantly lower\nthan the Km values for gentisate. Higher af\ufb01nity towards the\nsubstituted gentisates is similarly reported for the enzyme from\nP. acidovorans. Although both enzymes cleaved the substituted\ngentisates at much-reduced Vmax and Km values relative to\nthose for gentisate, the catalytic ef\ufb01ciencies as indicated by\nkcat/Km were higher than for gentisate. The kinetic character-\nistics of both enzymes are clearly different from those of the\ngentisate 1,2-dioxygenase expressed by P. testosteroni, which\nshowed higher Km and lower kcat/Km values for 3-methyl-, 3-\nisopropyl-, and 3-bromogentisates (9). From the lower Km and\nhigher kcat/Km values expressed by both P25X and P35X gen-\nTABLE 5. Substrate speci\ufb01cities of puri\ufb01ed gentisate 1,2-dioxygenases from P25X and P35Xa\nSubstrate\nP25X\nP35X\n% Vmax\nKm (\u00b5M)\nKcat\n(min21 site21)\nKcat/Km\n(s21 M21) (104)\n% Vmax\nKm (\u00b5M)\nKcat\n(min21 site21)\nKcat/Km\n(s21 M21) (104)\nGentisate\n100\n92 6 5\n2,433 6 39\n44.08 6 3\n100\n143 6 7\n3,376 6 41\n39.34 6 2\n3-Methylgentisate\n127 6 2\n76 6 3\n3,098 6 50\n67.94 6 4\n60 6 1\n36 6 1\n2,015 6 32\n93.28 6 4\n3-Bromogentisate\n25 6 0.5\n15 6 1\n613 6 12\n68.11 6 5\n25 6 0.5\n11 6 0.3\n833 6 16\n126.21 6 2\n3-Isopropylgentisate\n65 6 1\n53 6 2\n1,573 6 25\n49.47 6 3\n3.8 6 0.1\n4.3 6 0.03\n129 6 3\n50.00 6 1\na The Vmax values of puri\ufb01ed P25X and P35X gentisate 1,2-dioxygenases against gentisate were considered as 100%. This value was 15.8 mmol of product formed\nmin21 mg21 for the P25X enzyme and 41.17 mmol of product formed min21 mg21 for the P35X enzyme. All other Vmax values were expressed relative to the Vmax\nagainst gentisate. Km and kcat were determined at atmospheric O2 saturations. Their values were calibrated from Lineweaver-Burk plots in the presence of 2 to 1,000\n\u00b5M respective substrate. All values are means 6 standard errors from triplicate measurements and are derived from three separate experiments.\nTABLE 6. Properties of gentisate 1,2-dioxygenases from different microorganisms\nProperty\nValuea\nM. osloensis\nP. testosteroni\nP. acidovorans\nK. pneumoniae\nP. alcaligenes P25X\nP. putida P35X\nHoloenzyme (Mr) (6SD)\n154,000\n158,000 6 5,000\n164,000 6 5,000\n159,000 6 6,000\n154,000 6 6,000\n82,000 6 4,000\nSubunit (Mr) (6SD)\n40,000\n40,800 6 1,000\n37,200\u201339,800 6 1,000\n38,000 6 2,000\n39,000 6 1,000\n41,000 6 1,000\nDeduced structure\n(a)4\n(a)4\n(a)4\n(a)4\n(a)4\n(a)2\nOptimum pH\n7.0\u20138.5\n7.0\u20139.0\n7.0\u20139.0\n8.0\u20139.0\n7.5\u20139.5\n7.5\u20139.5\npH stability range\nNA\n6.0\u20138.0\n6.0\u20138.0\nNA\n5.0\u20137.5\n7.0\u20139.0\nOptimum temp (\u00b0C)b\nNA\nNA\nNA\nNA\n50\n50\nTemp stability range (\u00b0C)c\nNA\nNA\nNA\nNA\nUp to 30\u00b0C\nUp to 40\u00b0C\nIsoelectric point\nNA\n5.7\u20136.0\n4.6\u20134.8\n4.7\u20135.0\n4.8\u20135.0\n4.6\u20134.8\nKm (\u00b5M)\n7.1\n85\n74\n52\n92\n143\na Data for M. osloensis, P. testosteroni, P. acidovorans, and K. pneumoniae are from references 5, 9, and 20, respectively. NA, data not available.\nb Activity was measured over a temperature range of 0 to 70\u00b0C at pH 7.4.\nc Activity was measured after 15 min of heat treatment over a temperature range of 0 to 70\u00b0C.\nVOL. 65, 1999\nCHARACTERIZATION OF GENTISATE 1,2-DIOXYGENASES\n949\nDownloaded from https://journals.asm.org/journal/aem on 21 June 2024 by 146.70.202.77."}, {"role": "user", "content": "tisate 1,2-dioxygenases towards the alkyl- and bromo-substi-\ntuted gentisates, it is clear that substituent groups at the 3\nposition were well tolerated and the substrates were ef\ufb01ciently\nconverted. Since the Km values of the P. testosteroni enzyme for\nsubstituted gentisates were higher than the Km values of both\nthe P25X and P35X enzymes, the lower catalytic ef\ufb01ciency\ntowards the substituted gentisates expressed by the P. testos-\nteroni enzyme clearly re\ufb02ects binding or steric differences in\nthe active sites of the three enzymes.\nThe optimum temperature for both P25X and P35X en-\nzymes was determined to be around 50\u00b0C, and this value was\nhigher than the 30\u00b0C optimum reported for the K. pneumoniae\nenzyme (20). The P25X enzyme was relatively stable at tem-\nperatures below 30\u00b0C, while the P35X enzyme had a higher\ntemperature range for thermal stability. The pH stability range\nfor both P. testosteroni and P. acidovorans gentisate dioxygen-\nases was from 6.0 to 8.0, and this value differed from the pH\nvalues established for the P25X and P35X enzymes, which\nwere 5.0 to 7.5 and 7.0 to 9.0, respectively. The pH optimum\nrange was observed to be higher than the pH stability range,\nbeing 7.5 to 9.5 for both the P25X and P35X enzymes. These\nvalues were quite similar to those previously reported for gen-\ntisate 1,2-dioxygenases from P. acidovorans and P. testosteroni,\nwith values between 7.0 and 9.0 (Table 6). Isoelectric focusing\nof the gentisate 1,2-dioxygenases revealed apparent isoelectric\npoints of 4.6 to 4.8 and 4.8 to 5.0 for the P. putida P35X and\nP. alcaligenes P25X enzymes, respectively. The pI of the P35X\nenzyme is similar to the value reported for the enzyme from\nP. acidovorans, and the pI value of the P25X enzyme is similar\nto that for the enzyme from K. pneumoniae. The pI of P. tes-\ntosteroni (5.7 to 6.0) is clearly very different from the pIs of the\nenzymes present in all the other species reported previous-\nly (Table 6). Both enzymes from P. alcaligenes P25X and\nP. putida P35X were completely inhibited by the presence of\n5 mM Cu21 and Mn21, while Zn21 and EDTA were strongly\ninhibitory. Similar observations were reported for the gentisate\n1,2-dioxygenase from K. pneumoniae (20).\nThe collection of comparative data on the catalytic proper-\nties of isofunctional enzymes will enable selection for proper-\nties of gentisate 1,2-dioxygenase that will allow it to function as\na better biocatalyst. For example, gentisate 1,2-dioxygenases\nfrom P. acidovorans, P. alcaligenes P25X, and P. putida clearly\nhave a distinct advantage in the degradation of 3-alkyl and\n3-halogenated gentisates over the corresponding isofunctional\nenzymes from P. testosteroni and M. osloensis, as revealed by\nthe higher catalytic ef\ufb01ciencies (kcat/Km) towards these sub-\nstrates. Properties such as substrate speci\ufb01city, temperature-\npH optimum, and stability are important determinants to con-\nsider when making decisions about the use of microorganisms\nin remediation of contaminated sites.\nACKNOWLEDGMENT\nThis work was supported by National University of Singapore aca-\ndemic research grant no. RP95-0383 to C. L. Poh for projects associ-\nated with the BioScience Center, NUS.\nREFERENCES\n1. Bayly, R. C., P. J. Chapman, S. Dagley, and D. DiBerardino. 1980. Puri\ufb01-\ncation and some properties of maleylpyruvate hydrolase and fumarylpyru-\nvate hydrolase from Pseudomonas alcaligenes. J. Bacteriol. 143:70\u201377.\n2. Bayly, R. C., and M. G. Barbour. 1984. The degradation of aromatic com-\npounds by the meta and gentisate pathways, p. 253\u2013294. In D. T. Gibson\n(ed.), Microbial degradation of organic compounds, vol. 13. Marcel Dekker\nInc. New York, N.Y.\n3. Bradford, M. M. 1976. A rapid and sensitive method for quantitation of\nmicrogram quantities of proteins utilizing the principle of protein-dye bind-\ning. Anal. Biochem. 72:248\u2013254.\n4. Crawford, R. L. 1975. Degradation of 3-hydroxybenzoate by bacteria of the\ngenus Bacillus. Appl. Microbiol. 30:439\u2013444.\n5. Crawford, R. L., S. W. Hutton, and P. J. Chapman. 1975. Puri\ufb01cation and\nproperties of gentisate 1,2-dioxygenase from Moraxella osloensis. J. Bacteriol.\n121:794\u2013799.\n6. Dagley, S. 1978. Pathways for the utilization of organic growth substrates,\np. 305\u2013388. In J. R. Sokatch and L. N. Ornston (ed.), The bacteria, vol. 6.\nAcademic Press, New York, N.Y.\n7. Dagley, S. 1985. Microbial metabolism of aromatic compounds, p. 483\u2013505.\nIn M. Y. Murray (ed.), Comprehensive biotechnology, vol. 1. Pergamon\nPress, Oxford, England.\n8. Goetz, F. E., and L. J. Harmuth. 1992. Gentisate pathway in Salmonella\ntyphimurium: metabolism of m-hydroxybenzoate and gentisate. FEMS Mi-\ncrobiol. Lett. 97:45\u201350.\n9. Harpel, M. R., and J. D. Lipscomb. 1990. Gentisate 1,2-dioxygenase from\nPseudomonas: puri\ufb01cation, characterization and comparison of the enzymes\nfrom Pseudomonas testosteroni and Pseudomonas acidovorans. J. Biol. Chem.\n265:6301\u20136311.\n10. Hegeman, G. D. 1966. Synthesis of enzymes of the mandelate pathway by\nPseudomonas putida. 1. Synthesis of enzymes by the wild type. J. Bacteriol.\n91:1140\u20131154.\n11. Hopper, D. J., and P. J. Chapman. 1971. Gentisic acid and its 3- and\n4-methyl substituted homologues as intermediates in the bacterial degrada-\ntion of m-cresol, 3,5-xylenol and 2,5-xylenol. Biochem. J. 122:19\u201328.\n12. Hopper, D. J., P. J. Chapman, and S. Dagley. 1971. The enzymatic degra-\ndation of alkyl-substituted gentisates, maleates and malates. Biochem. J. 122:\n29\u201340.\n13. Hopper, D. J., and D. G. Taylor. 1975. Pathways for the degradation of\nm-cresol and p-cresol by Pseudomonas putida: evidence for a plasmid. J. Bac-\nteriol. 122:1\u20136.\n14. Jones, D. C., and R. A. Cooper. 1990. Catabolism of 3-hydroxybenzoate by\nthe gentisate pathway in Klebsiella pneumoniae M5al. Arch. Microbiol. 154:\n489\u2013495.\n15. Lack, L. 1959. The enzymatic oxidation of gentisic acid. Biochem. Biophys.\nActa 34:117\u2013123.\n16. Ladd, J. N. 1962. Oxidation of anthranilic acid by a species of Achromobacter\nisolated from soil. Nature 194:1099\u20131100.\n17. Ohmoto, T., K. Sakai, N. Hamada, and T. Ohe. 1991. Salicylic acid metab-\nolism through a gentisate pathway by Pseudomonas sp. TA-2. Agric. Biol.\nChem. 55:1733\u20131737.\n18. Poh, C. L., and R. C. Bayly. 1980. Evidence for isofunctional enzymes used\nin m-cresol and 2,5-xylenol degradation via the gentisate pathway. J. Bacte-\nriol. 143:59\u201369.\n19. Poh, C. L., and R. C. Bayly. 1988. Regulation of isofunctional enzymes in\nPseudomonas alcaligenes mutants defective in the gentisate pathway. J. Appl.\nBacteriol. 64:451\u2013458.\n20. Suarez, M., E. Ferrer, and M. Martin. 1996. Puri\ufb01cation and biochemical\ncharacterization of gentisate 1,2-dioxygenase from Klebsiella pneumoniae\nM5al. FEMS Lett. 143:89\u201395.\n21. Tomasek, P. H., and R. L. Crawford. 1986. Initial reactions of xanthone\nbiodegradation by an Arthrobacter sp. J. Bacteriol. 167:818\u2013827.\n22. Walker, N., and K. D. Lippert. 1965. Formation of gentisic acid from 2-naph-\nthol by a Pseudomonas. Biochem. J. 95:5c\u20136c.\n23. Werwath, J., H.-A. Arfmann, D. H. Pierer, K. N. Timmis, and R.-M. Wittich.\n1998. Biochemical and genetic characterization of a gentisate 1,2-dioxygen-\nase from Sphingomonas sp. strain RW5. J. Bacteriol. 180:4171\u20134176.\n24. Wheelis, M. L., N. J. Palleroni, and R. Y. Stanier. 1967. The metabolism of\naromatic acids by Pseudomonas testosteroni and Pseudomonas acidovorans.\nArch. Microbiol. 59:302\u2013314.\n25. Wittich, R. M., H. G. Rast, and H. J. Knackmuss. 1988. Degradation\nof naphthalene-2,6- and naphthalene-1,6-disulfonic acid by a Moraxella sp.\nAppl. Environ. Microbiol. 54:1842\u20131847.\n950\nFENG ET AL.\nAPPL. ENVIRON. MICROBIOL.\nDownloaded from https://journals.asm.org/journal/aem on 21 June 2024 by 146.70.202.77."}, {"role": "assistant", "content": "### Thoughts and Comments\n\nThe table provides kinetic data for gentisate 1,2-dioxygenases from two strains: Pseudomonas alcaligenes NCIB 9867 (P25X) and Pseudomonas putida NCIB 9869 (P35X). The substrates tested include gentisate, 3-methylgentisate, 3-bromogentisate, and 3-isopropylgentisate. The data includes kcat (min^-1 site^-1), Km (\u00b5M), and kcat/Km (s^-1 M^-1) values for each substrate with standard errors.\n\n### Enzymes and Conditions\n- **Enzymes**: Gentisate 1,2-dioxygenases\n- **Organisms**: Pseudomonas alcaligenes NCIB 9867 (P25X) and Pseudomonas putida NCIB 9869 (P35X)\n- **Substrates**: Gentisate, 3-methylgentisate, 3-bromogentisate, 3-isopropylgentisate\n- **Conditions**: Atmospheric O2 saturations, pH 7.4, temperature 23\u00b0C\n\n### Data Extraction\n\n#### Pseudomonas alcaligenes NCIB 9867 (P25X)\n- **Gentisate**\n  - kcat: 2,433 \u00b1 39 min^-1 site^-1\n  - Km: 92 \u00b1 5 \u00b5M\n  - kcat/Km: 44.08 \u00b1 3 x 10^4 s^-1 M^-1\n- **3-Methylgentisate**\n  - kcat: 3,098 \u00b1 50 min^-1 site^-1\n  - Km: 76 \u00b1 3 \u00b5M\n  - kcat/Km: 67.94 \u00b1 4 x 10^4 s^-1 M^-1\n- **3-Bromogentisate**\n  - kcat: 613 \u00b1 12 min^-1 site^-1\n  - Km: 15 \u00b1 1 \u00b5M\n  - kcat/Km: 68.11 \u00b1 5 x 10^4 s^-1 M^-1\n- **3-Isopropylgentisate**\n  - kcat: 1,573 \u00b1 25 min^-1 site^-1\n  - Km: 53 \u00b1 2 \u00b5M\n  - kcat/Km: 49.47 \u00b1 3 x 10^4 s^-1 M^-1\n\n#### Pseudomonas putida NCIB 9869 (P35X)\n- **Gentisate**\n  - kcat: 3,376 \u00b1 41 min^-1 site^-1\n  - Km: 143 \u00b1 7 \u00b5M\n  - kcat/Km: 39.34 \u00b1 2 x 10^4 s^-1 M^-1\n- **3-Methylgentisate**\n  - kcat: 2,015 \u00b1 32 min^-1 site^-1\n  - Km: 36 \u00b1 1 \u00b5M\n  - kcat/Km: 93.28 \u00b1 4 x 10^4 s^-1 M^-1\n- **3-Bromogentisate**\n  - kcat: 833 \u00b1 16 min^-1 site^-1\n  - Km: 11 \u00b1 0.3 \u00b5M\n  - kcat/Km: 126.21 \u00b1 2 x 10^4 s^-1 M^-1\n- **3-Isopropylgentisate**\n  - kcat: 129 \u00b1 3 min^-1 site^-1\n  - Km: 4.3 \u00b1 0.03 \u00b5M\n  - kcat/Km: 50.00 \u00b1 1 x 10^4 s^-1 M^-1\n\n### Final Answer\n\n```yaml\ndata:\n    - descriptor: Pseudomonas alcaligenes NCIB 9867 (P25X)\n      substrate: gentisate\n      kcat: 2,433 \u00b1 39 min^-1 site^-1\n      Km: 92 \u00b1 5 \u00b5M\n      kcat/Km: 44.08 \u00b1 3 x 10^4 s^-1 M^-1\n    - descriptor: Pseudomonas alcaligenes NCIB 9867 (P25X)\n      substrate: 3-methylgentisate\n      kcat: 3,098 \u00b1 50 min^-1 site^-1\n      Km: 76 \u00b1 3 \u00b5M\n      kcat/Km: 67.94 \u00b1 4 x 10^4 s^-1 M^-1\n    - descriptor: Pseudomonas alcaligenes NCIB 9867 (P25X)\n      substrate: 3-bromogentisate\n      kcat: 613 \u00b1 12 min^-1 site^-1\n      Km: 15 \u00b1 1 \u00b5M\n      kcat/Km: 68.11 \u00b1 5 x 10^4 s^-1 M^-1\n    - descriptor: Pseudomonas alcaligenes NCIB 9867 (P25X)\n      substrate: 3-isopropylgentisate\n      kcat: 1,573 \u00b1 25 min^-1 site^-1\n      Km: 53 \u00b1 2 \u00b5M\n      kcat/Km: 49.47 \u00b1 3 x 10^4 s^-1 M^-1\n    - descriptor: Pseudomonas putida NCIB 9869 (P35X)\n      substrate: gentisate\n      kcat: 3,376 \u00b1 41 min^-1 site^-1\n      Km: 143 \u00b1 7 \u00b5M\n      kcat/Km: 39.34 \u00b1 2 x 10^4 s^-1 M^-1\n    - descriptor: Pseudomonas putida NCIB 9869 (P35X)\n      substrate: 3-methylgentisate\n      kcat: 2,015 \u00b1 32 min^-1 site^-1\n      Km: 36 \u00b1 1 \u00b5M\n      kcat/Km: 93.28 \u00b1 4 x 10^4 s^-1 M^-1\n    - descriptor: Pseudomonas putida NCIB 9869 (P35X)\n      substrate: 3-bromogentisate\n      kcat: 833 \u00b1 16 min^-1 site^-1\n      Km: 11 \u00b1 0.3 \u00b5M\n      kcat/Km: 126.21 \u00b1 2 x 10^4 s^-1 M^-1\n    - descriptor: Pseudomonas putida NCIB 9869 (P35X)\n      substrate: 3-isopropylgentisate\n      kcat: 129 \u00b1 3 min^-1 site^-1\n      Km: 4.3 \u00b1 0.03 \u00b5M\n      kcat/Km: 50.00 \u00b1 1 x 10^4 s^-1 M^-1\ncontext:\n    enzymes:\n        - fullname: gentisate 1,2-dioxygenase\n          synonyms: null\n          mutants: null\n          organisms: Pseudomonas alcaligenes NCIB 9867 (P25X); Pseudomonas putida NCIB 9869 (P35X)\n    substrates: \n        - fullname: gentisate\n        - fullname: 3-methylgentisate\n        - fullname: 3-bromogentisate\n        - fullname: 3-isopropylgentisate\n    temperatures: 23\u00b0C\n    pHs: 7.4\n    other: Atmospheric O2 saturations\n```\n"}]}
{"messages": [{"role": "system", "content": "You are a helpful and diligent assistant responsible for extracting Km and kcat data from tables from pdfs.\nFor each data point, you extract the kcat (turnover number), Km (Michaelis constant), kcat/Km (catalytic efficiency), substrate, and descriptor. \nWhen extracting, you are primarily interested in kcat with units time^-1, and Km with units of molarity. (ie. mM, nmol/mL, etc.) Therefore, you must exclude Vmax, specific activity, Ki, etc.\n\nkcat and Km should be formatted like so: \"33 \u00b1 0.3 s^-1\" or \"2.3 mM\". Report the error if present. Keep original units and values (do not convert units), but attempt to clean up OCR errors. Be thorough and extract all data points present, including wild-type.\n\nThe kcat and Km value must correspond to the descriptor. The descriptor and substrate fields must together contain all the information to uniquely identify the entry. The descriptor will most likely contain the enzyme, but it may also contain conditions like mutant code, organism, pH, temperature, etc. The substrate should be whatever corresponds to the Km value.\n\nAt the end, contextualize the data. Report all described enzymes, substrates, mutants, organisms, temperatures, pHs, solvents, etc. Reference descriptor fragments verbatim.\nIn the context, also include information common to all the entries in the table. For instance, if all the entries share the same enzyme and organism, report that in the context rather than in every descriptor.\n\nBefore your final answer, you may write thoughts and comments, like observing which enzymes, substrates and conditions to report and how the table entries vary.\n\nThen, format your final answer like this example:\n```yaml\ndata:\n    - descriptor: wild-type cat-1\n      substrate: H2O2\n      kcat: 1 min^-1\n      Km: null\n      kcat/Km: null\n    - descriptor: R190Q cat-1; 25\u00b0C\n      substrate: H2O2\n      kcat: 33 \u00b1 0.3 s^-1\n      Km: \"2.3 mM\"\n      kcat/Km: null\n    - descriptor: R203Q cat-1; (with NADPH); 25\u00b0C\n      substrate: H2O2\n      kcat: null\n      Km: 9.9 \u00b1 0.1 \u00b5M\n      kcat/Km: 4.4 s^-1 mM^-1\ncontext:\n    enzymes:\n        - fullname: catalase\n          synonyms: cat-1\n          mutants: wild-type; R190Q; R203Q\n          organisms: Escherichia coli\n    substrates: \n        - fullname: hydrogen peroxide\n          synonyms: H2O2\n        - fullname: water\n    temperatures: 25\u00b0C; 30\u00b0C\n    pHs: 7.4\n    other: NADPH\n```\n"}, {"role": "user", "content": "FIGURE 3: Double-reciprocal plots of the forward UPRTase reaction catalyzed by wild-type UPRTase. Experiments were carried out in 20 mM Tris-HCl and 5 mM MgCl2, pH 8.5, as described under Materials and Methods. The concentration of uracil was varied from 0.1 to 10 \u00b5M in the presence of different fixed concentrations of PRPP: (crosses) 20 \u00b5M; (squares) 50 \u00b5M; (circles) 200 \u00b5M; and (diamonds) 1000 \u00b5M. The lines were fitted to the data by use of eq 1. Table 1: Kinetic Parameters and Equilibrium Binding Constants for Wild-Type and P131D Mutant UPRTases\n\n| kinetic constant              | wild-type enzyme   | P131D mutant enzyme   |\n|:------------------------------|:-------------------|:----------------------|\n| kcat, forward (s-1)           | 2.7                | 0.050 ( 0.002         |\n| apparent kcat, reverse (s-1)  | 0.024 ( 0.002      | 0.00041 ( 0.00003     |\n| KM,PRPP (\u00b5M)                  | 58 ( 21            | 1.3 ( 0.3             |\n| KM,uracil (\u00b5M)                | 0.53 ( 0.21        | 60 ( 8                |\n| KD,PRPP (\u00b5M)                  | 14 ( 3             | 9 ( 2                 |\n| KD,uracil (\u00b5M)                | NBa                | NBa                   |\n| KD,PPi (\u00b5M)                   | NBa                | NBa                   |\n| KD,UMP (\u00b5M)                   | 14 ( 4             | 30 ( 8                |\n| kcat/KM,uracil (mM-1 s-1)     | 5100               | 0.83                  |\n| k+1 ) kcat/KM,PRPP (mM-1 s-1) | 47                 | 38                    |\n| k-1 ) KD,PRPP \u00d7 k+1 (s-1)     | 0.7                | 0.3                   |\n\na NB, no binding could be detected.\n"}, {"role": "user", "content": "Kinetic Mechanism of Uracil Phosphoribosyltransferase from Escherichia coli and\nCatalytic Importance of the Conserved Proline in the PRPP Binding Site\u2020\nClaus Lundegaard\u2021 and Kaj Frank Jensen*\nCenter for Enzyme Research, Institute of Molecular Biology, UniVersity of Copenhagen, S\u00f8lVgade 83H,\nDK-1307 Copenhagen K, Denmark\nReceiVed September 22, 1998; ReVised Manuscript ReceiVed December 23, 1998\nABSTRACT: Phosphoribosyltransferases catalyze the formation of nucleotides from a nitrogenous base and\n5-phosphoribosyl-R-1-pyrophosphate (PRPP). These enzymes and the PRPP synthases resemble each other\nin a short homologous sequence of 13 amino acid residues which has been termed the PRPP binding site\nand which interacts with the ribose 5-phosphate moiety in structurally characterized complexes of PRPP\nand nucleotides. We show that each class of phosphoribosyltransferases has subtle deviations from the\ngeneral consensus PRPP binding site and that all uracil phosphoribosyltransferases (UPRTases) have a\nproline residue at a position where other phosphoribosyltransferases and the PRPP synthases have aspartate.\nTo investigate the role of this unusual proline (Pro 131 in the E. coli UPRTase) for enzyme activity, we\nchanged the residue to an aspartate and purified the mutant P131D enzyme to compare its catalytic properties\nwith the properties of the wild-type protein. We found that UPRTase of E. coli obeyed the kinetics of a\nsequential mechanism with the binding of PRPP preceding the binding of uracil. The basic kinetic constants\nwere derived from initial velocity measurements, product inhibition, and ligand binding assays. The change\nof Pro 131 to Asp caused a 50-60-fold reduction of the catalytic rate (kcat) in both directions of the\nreaction and approximately a 100-fold increase in the KM for uracil. The KM for PRPP was strongly\ndiminished by the mutation, but kcat/KM,PRPP and the dissociation constant (KD,PRPP) were nearly unaffected.\nWe conclude that the proline in the PRPP binding site of UPRTase is of only little importance for binding\nof PRPP to the free enzyme, but is critical for binding of uracil to the enzyme-PRPP complex and for\nthe catalytic rate.\nUracil phosphoribosyltransferase (UPRTase, EC 2.4.2.9)1\ncatalyzes the formation of UMP and pyrophosphate (PPi)\nfrom uracil and 5-phosphoribosyl-R-1-diphosphate (PRPP),\na step in pyrimidine salvage. UPRTase is a member of the\nphosphoribosyltransferases (PRTases) that all catalyze trans-\nfer of the 5-phosphoribosyl moiety from PRPP to a nitrog-\nenous base (usually a nucleobase) with the release of PPi.\nThis general reaction is a common step in salvage and de\nnovo pathways for nucleotide synthesis as well as the\nbiosynthetic pathways for histidine and tryptophan (1, 2).\nUPRTase was discovered in Lactobacillus by Kornberg\nand co-workers (3). The enzyme was later detected in many\nmicroorganisms, but has never been found in mammals,\nwhere the weak UPRTase activity is catalyzed by the orotate\nphosphoribosyltransferase part of UMP synthase (4).\nUPRTase has been partly characterized from a variety of\norganisms, including Escherichia coli (5-8), thermophilic\nbacteria and archea (9, 10), baker\u2019s yeast (11), and the\npathogenic organisms Neisseria meningitidis, Giardia intes-\ntinalis, Candida albicans, Mycoplasma mycoides, and Crithid-\nia luciliae (12-16). In addition, UPRTase homologous genes\nhave been cloned and sequenced from several organisms.\nCloned genes encoding UPRTase from E. coli and Bacilli\nhave been expressed in E. coli and the recombinant prokary-\notic UPRTases characterized to varying extents (6, 7, 9, 17-\n20). The UPRTase from E. coli itself is activated by GTP\nand regulated at the level of quaternary structure by its\nligands (7). Activation by GTP has also been observed for\nother UPRTases (10, 13), but it does not seem to be a general\nproperty of this type of PRTase. Based on analysis of the\ninitial velocity kinetics, it has been proposed that UPRTase\nfrom baker\u2019s yeast catalyzes the reaction by a ping-pong\nmechanism (11). However, more recent investigations have\nrevealed sequential mechanisms for three other PRTases\n(21-24).\nPRPP synthase and the type 1 PRTases, which appear to\nconstitute all PRTases with the exceptions of nicotinate and\nquinolinate PRTases (25), share a homologous sequence\nmotif of 13 amino acid residues, which has been termed the\nPRPP binding site (26, 27). It has been shown that two\nneighboring acidic residues in the PRPP binding site are very\nimportant for the catalytic function of E. coli PRPP synthase\n(28) and S. typhimurium OPRTase (29); and in the published\nstructures of PRTases with PRPP or nucleotides bound in\n\u2020 This work was supported by a grant from the Danish National\nResearch Foundation.\n* To whom correspondence should be addressed. Phone:\n+45\n35322020. FAX: +45 35322040. E-mail: kfj@mermaid.molbio.ku.dk.\n\u2021 Present address: Structural Bioinformatics Advanced Technologies,\nA/S Agern Alle 3, DK-2970 H\u00f8rsholm, Denmark.\n1 Abbreviations:\nPRPP,\n5-phosphoribosyl-R-1-pyrophosphate;\nUPRTase, uracil phosphoribosyltransferase (EC 2.4.2.9); HGPRTase,\nhypoxanthine-guanine phosphoribosyltransferase; OPRTase, orotate\nphosphoribosyltransferase; PRTase, phosphoribosyltransferase; PPi,\npyrophosphate; Tris, tris(hydroxymethyl)aminomethane; KM,PRPP, KM\nfor PRPP; KM,uracil, KM for uracil.\n3327\nBiochemistry 1999, 38, 3327-3334\n10.1021/bi982279q CCC: $18.00\n\u00a9 1999 American Chemical Society\nPublished on Web 02/26/1999"}, {"role": "user", "content": "the active sites, these acid residues are in the vicinity of the\n2\u2032,3\u2032-hydroxyl groups of the ribose ring (30-32). The\nUPRTases have an unusual PRPP binding site, which\ncontains a proline residue at a position where all other type\n1 PRTases and PRPP synthases have aspartate (see Results).\nWe wanted to test the significance of this proline for the\nactivity of UPRTase from E. coli. For that purpose, we\nchanged the residue to an aspartate to make the PRPP binding\nsite be more similar to the \u201cstandard\u201d PRPP binding motif.\nThe kinetics of the wild-type and P131D mutant enzymes\nwere characterized. We found that the UPRTase of E. coli\nobeyed the kinetics of a sequential reaction mechanism and\nthat the proline residue in the PRPP binding site was\nimportant for the catalytic rate and the KM for uracil, rather\nthan for PRPP binding to the free enzyme.\nMATERIALS AND METHODS\nMaterials. Nucleotides, uracil, and PRPP were purchased\nfrom Sigma. DEAE-cellulose (DE52) and DEAE (DE81)\nchromatographic paper were from Whatman Biosystems Ltd.;\nBlue-Dextran-Sepharose was prepared as described (33).\nRadioactive nucleotides, [32P]pyrophosphate, and [2-14C]-\nuracil were obtained from DuPont NEN. [\u00e2-32P]PRPP was\nprepared from [\u03b3-32P]ATP and ribose 5-phosphate as de-\nscribed previously (7). [2-14C]UMP was a gift from H. K.\nJensen. Restriction endonucleases and T4 DNA ligase were\nfrom New England Biolabs. Alkaline phosphatase from calf\nintestine was bought from Boehringer (Mannheim). Antibiot-\nics were from Sigma, and other fine chemicals were either\nfrom Sigma or from Merck.\nDetermination of PRPP Concentrations. The precise\nconcentrations of PRPP in stock solutions were determined\nby means of UPRTase by monitoring the formation of [14C]-\nUMP from [2-14C]uracil in reactions, where [14C]uracil was\npresent in excess over PRPP.\nConstruction of Mutant and Host Strains. The plasmid\npBM10 contains the wild-type upp gene from E. coli under\nthe control of the strong PA1/04/03 promoter (7). We used this\nplasmid as a template for a two-step mutagenic PCR reaction.\nMutagenesis was carried out by \u201coverlap extension\u201d with\nfour primers (34). The two mutant primers used to produce\nthe P131D UPRTase mutant gene were 5\u2032-cgctgatcgttgac-\nGACatgctggcaac-3\u2032 and the complementary 5\u2032-gttgccagcat-\nGTCgtcaacgatcagcg-3\u2032, where capital letters indicate the\nnonmatching nucleotides. Two primers flanking the cloning\nregion of the plasmid were used together with the mutant\nprimers to amplify the upp gene as two separate fragments.\nThe resulting two \u201cmegaprimers\u201d were used as templates in\na second round of PCR (including the flanking primers) to\nobtain a continuous copy of the mutant gene. A 339 bp\nKpnI-HindIII DNA fragment containing the mutation was\nused to replace the wild-type KpnI-HindIII DNA fragment\nof pBM10 to produce the mutant expression vector pCL6.\nThe cloned region was verified by DNA sequencing using\nThermo Sequenase dye terminator cycle sequencing premix\nkit from Amersham Life Science, and run on a Perkin-Elmer\nABI PRISM 377 DNA Sequencer. Only the expected change\nof sequence was seen. The host strain S\u00d86710 (E. coli K12\nF- upp udp thi bio argA lysA car-96::Tn10) was constructed\nby using strain S\u00d81140 (upp udp thi bio argA lysA) (35) as\nthe recipient for transduction with P1 phages grown on strain\nNK6034 containing the car-96::Tn10 mutation (E. coli Stock\nCenter Database strain #6181). Transductants were selected\non LB-agar plates containing tetracycline (4 mg/L), and\ntested for growth on minimal agar plates supplemented with\nglucose (0.2%), casamino acids (0.2%), thiamin (1 mg/L),\nbiotin (1 mg/L), tetracycline (8 mg/L), and uridine (20 mg/\nL) or uracil (20 mg/L) as source of pyrimidine. Due to the\nupp mutation, the pyrimidine requirement of strain S\u00d86710\ncan be satisfied by uridine, but not by uracil.\nExpression and Purification. The UPRTases were over-\nexpressed in and purified from strain S\u00d86710 which was\nfreshly transformed either with plasmid pBM10 (7) to\nproduce wild-type enzyme or with plasmid pCL6 to isolate\nthe P131D mutant enzyme. The transformation mixtures were\nadded to 5 mL of LB-broth (36) supplemented with ampi-\ncillin (100 mg/L) and grown overnight at 37 \u00b0C. The cells\nwere harvested by centrifugation, resuspended in 5 mL of\nfresh LB-broth, and added to a 5 L culture flask containing\n1.5 L of LB-broth supplemented with ampicillin (100 mg/\nL) and grown to stationary phase overnight at 37 \u00b0C with\nvigorous shaking. UPRTase was purified at 4 \u00b0C or on an\nice bath as previously described (7) except that the final\nammonium sulfate precipitation and gel-filtration steps were\nomitted. The fractions from the Blue-Dextran-Sepharose\ncolumn, which contained most of the UPRTase activity, were\npooled and dialyzed exhaustively against 10 mM Tris-HCl,\n10 mM MgCl2, pH 7.3. The enzymes, which were about 90%\nhomogeneous as judged from electrophoresis in polyacryl-\namide gels, were dispensed in aliquots of 0.5 mL (\u22485 mg/\nmL) and stored at 4 \u00b0C for immediate use or frozen at -20\n\u00b0C for long-time storage.\nDetermination of the Absorption Coefficient of UPRTase.\nThree milliliters of a solution of wild-type UPRTase was\ndialyzed overnight against 1 L of 20 mM Tris-HCl, 5 mM\nMgCl2, pH 8.5. After dialysis, the enzyme solution had the\nabsorbance A280 ) 3.25. Ten aliquots of 150 \u00b5L each were\npipetted into carefully weighed Eppendorf tubes and dried\nat 60 \u00b0C overnight. Ten aliquots of the dialysate were treated\nequally. From the weight of the dried tubes that contained\neither protein plus salts or only the salts, it appeared that\n1.5 mL of enzyme solution contained 7.42 mg dry weight\nof protein, and thus it was calculated that UPRTase (1 mg/\nmL) has an absorbance A280 ) 0.65.\nEnzyme Assays. (A) Assay A. The standard assay was used\nto measure UPRTase activity in the direction of UMP\nsynthesis. The assay mixture (50 \u00b5L) contained 20 mM Tris/\nHCl, pH 8.5, 5 mM MgCl2, 1 mM GTP, 1 mM PRPP, and\n100 \u00b5M [2-14C]uracil (\u22485000 cpm/nmol), and the temper-\nature was 37 \u00b0C. The enzyme was preincubated for 5 min at\n37 \u00b0C with all substrates except uracil. Reactions were started\nby the addition of [14C]uracil (time ) 0). Aliquots (10 \u00b5L)\nwere added to 5 \u00b5L of 0.33 M formic acid at 0 min (i.e.,\n<10 s), 5, 10, and 15 min to stop the reaction, and the entire\nsamples were applied to the centers of 1.5 cm \u00d7 1.5 cm\nsquares drawn on a sheet of DE81 chromatographic paper.\nThe sheet was washed with running deionized water to\nremove unreacted [2-14C]uracil, and the radioactivity retained,\ni.e., [2-14C]UMP, was determined as described (9). The\npreparation of [2-14C]uracil that we used contained 0.8% of\na radioactive contaminant, which was retained on the ion\nexchange paper and disturbed determination of the reaction\nproduct under conditions, when the concentration of PRPP\n3328\nBiochemistry, Vol. 38, No. 11, 1999\nLundegaard and Jensen"}, {"role": "user", "content": "was low relative to the concentration of uracil. Therefore,\nfor some measurements, sampling was more frequent, and\n[2-14C]UMP was separated from [2-14C]uracil and from the\napplication spot by chromatography on polyethylene-\nimpregnated cellulose thin-layer plates in 0.9 M acetic acid-\n0.1 M LiCl. In these cases, the radioactivity in UMP and\nuracil was determined using a Packard Instant Imager 2024.\nThe concentrations of PRPP and uracil were varied as\ndescribed in the text.\n(B) Assay B. This assay was designed to determine\nUPRTase activity in the direction of PRPP formation. The\nassay mixture (100 \u00b5L) contained 20 mM Tris/HCl, pH 8.5,\n5 mM MgCl2, 1 mM GTP, 100 \u00b5M PRPP, 1 mM UMP, and\n1 mM 32PPi. The enzyme (5 \u00b5g/mL) was incubated for 5\nmin at 37 \u00b0C with all substrates except PPi. Reaction was\nstarted by addition of 32PPi (time ) 0). Ten microliter aliquots\nwere mixed with 5 \u00b5L of 0.33 M formic acid at 0, 5, 10,\nand 15 min to stop the reaction, and the samples were loaded\non poly(ethylenimine)-impregnated cellulose thin-layer plates\nand chromatographed in 0.85 M potassium phosphate, pH\n3.4, to separate PPi from PRPP (37). The amount of\nradioactivity in the PPi and PRPP spots on the chromato-\ngrams was quantified with a Packard Instant Imager 2024.\nIsotope Exchange Reactions. Studies of\n32PPi-PRPP\nexchange were performed as described under assay B, but\nwith omission of UMP.\nLigand Binding Studies. Radioactively labeled ligands\nwere mixed with UPRTase (\u22481.2 nmol) in a total volume\nof 135-150 \u00b5L of 50 mM Tris/HCl, pH 8.5, 8 mM MgCl2,\n1 mM GTP (in the case of PRPP binding, additional [3H]-\ndeoxyglucose was added for volume correction). The binding\nassays were performed at room temperature (23 \u00b0C) as\ndescribed by Ormo\n\u00a8 and Sjo\n\u00a8berg (38). Aliquots (30 \u00b5L) of\nthe mixtures were withdrawn for determination of radioactiv-\nity in the total concentration of ligand (Lt). The majority (100\n\u00b5L) of each mixture was transferred to Millipore Ultrafree-\nMC Centrifugal Filter Units (Polysulfone PTTK 30 000) and\ncentrifuged for 5 min at 5000g at room temperature (23 \u00b0C).\nThe concentration of free ligand (Lf) was determined by\ncounting the radioactivity in aliquots (30 \u00b5L) of the buffer\nthat had passed through the filter.\nHeat Stability. The enzymes at a concentration of 100 \u00b5g/\nmL were incubated at different temperatures in 20 mM Tris/\nHCl, 5 mM MgCl2, 1 mM GTP, pH 8.5. After heating for\n10 min, the samples were cooled in an ice bath and assayed,\nand the remaining activity was assayed as described in assay\nA.\nDifferential Scanning Calorimetry. The microcalorimeter,\nMC2, was used according to the instructions from the\nmanufacturer (MicroCal, Inc.). The protein samples (ap-\nproximately 1.5 mg/mL) were dialyzed against 10 mM Tris-\nHCl, 10 mM MgCl2, pH 8.5. Before loading the protein\nsample in the cell (1.2 mL), it was degassed and stirred in\nan evacuated chamber for 10 min. Degassed dialysate was\nloaded in the reference cell. The scan rate was 1 \u00b0C/min,\nand a pressure of 2 Bar of nitrogen was kept over the cells.\nThe program Origin 3.1, also from MicroCal Inc., was used\nto evaluate the scans.\nData Treatment. Initial velocity patterns and data from\nproduct inhibition studies were fitted to the following\nequations using the program HYPER of Cleland (39).\nEquation 1 is the rate equation for sequential bi-bi\nmechanisms, eq 2 is the rate equation for competitive\ninhibition, and eq 3 is the rate equation for noncompetitive\ninhibition.\nData from single saturation experiments and the ligand\nbinding data were fitted with the BIOSOFT program UltraFit\n3.0 for Macintosh using the following equations:\nEquation 4 is the single site binding equation, where EL\nis the concentration of the enzyme-ligand complex, Et is\nthe total concentration of enzyme monomer, L is the\nconcentration of free ligand, KD is the dissociation constant,\nand n is the number of binding sites per monomer. Equation\n5 is the Michaelis-Menten equation.\nRESULTS\nUnusual PRPP Binding Site in UPRTases. The type 1\nphosphoribosyltransferases and PRPP synthases share a\nsequence motif of 13 amino acid residues, which has been\nnamed the PRPP binding site (26, 27). We have aligned all\ncurrently known sequences of UPRTases to determine the\nconsensus sequence of the PRPP binding site of this enzyme\n(Figure 1A). The sequence was found to be: VIIVDPM-\nLATGGS, with boldface letters indicating completely con-\nserved residues and lightface upper case letters showing the\nmost abundant residue in that position. The consensus PRPP\nbinding sites for other type 1 PRTases and the PRPP\nsynthases were determined in a similar way and are compiled\nin Figure 1B. From the analysis, it appears that the consensus\nsequence for each class of PRTase has characteristic,\nconserved deviations from the general consensus PRPP\nbinding site (\u03a6\u03a6\u03a6\u03a6DD\u03a6\u03a6XTGGT, with \u03a6 indicating\nhydrophobic residues and X any amino acid), and that these\nvariations thus correlate with the substrate specificity of the\nenzyme. The PRPP binding site of UPRTase is unusual,\nbecause it contains a fully conserved proline residue (Pro\n131 in the E. coli enzyme) at a position in the sequence where\nother type 1 PRTases and the PRPP synthases have an\naspartate residue. We wanted to analyze the importance of\nthe conserved proline for the activity of UPRTase from E.\ncoli. Therefore, we constructed and purified the P131D\nmutant enzyme (as described under Materials and Methods)\nand compared its kinetic behavior with the kinetics of the\nwild-type enzyme. The substitution of Pro 131 with aspartate\ndid not affect the stability of the protein, judged from\ninactivation studies which showed that 50% of the activity\nwas lost by heating for 10 min at 56 and 57 \u00b0C for wild\ntype and mutant enzyme, respectively, and from differential\nscanning calorimetry, which revealed denaturation temper-\natures of 57.5 and 58.7 \u00b0C for the wild-type and mutant\nproteins (not shown).\nVo ) Vmax{KisKM,uracil/[PRPP][uracil] +\nKM,PRPP/[PRPP] + KM,uracil/[uracil] + 1}-1 (1)\nVo ) Vmax{1 + KM(1 + [I]/Ki)/[S]}-1\n(2)\nVo ) Vmax{1 + [I]/Kii + KM/[S](1 + [I]/Kis)}-1\n(3)\nEL ) nEtL(KD + L)-1\n(4)\nV0 ) VmaxS(KM + S)-1\n(5)\nUracil Phosphoribosyltransferase from E. coli\nBiochemistry, Vol. 38, No. 11, 1999\n3329"}, {"role": "user", "content": "Initial Comparison of Wild-Type and P131 Mutant\nUPRTases. The activity of UPRTase from E. coli is stimu-\nlated by GTP (5-8). The concentration of GTP needed to\ngive half-maximal activation of both mutant and wild-type\nenzymes was found to be 80 \u00b5M (data not shown). All kinetic\nexperiments described in this work were therefore performed\nin the presence of 1 mM GTP to have maximal activity.\nThe curves in Figure 2A show the saturation of wild-type\nand mutant UPRTases with uracil in the presence of 1 mM\nPRPP, which is saturating for both enzymes (see below).\nThe P131D mutation resulted in a 54-fold reduction of the\nVmax of the enzyme from 7 \u00b5mol min-1 mg-1 for the wild-\ntype protein to 0.13 \u00b5mol min-1 mg-1 for the mutant, and\nto our surprise the KM for uracil (KM,uracil) had increased\ndramatically (about 100-fold), from 0.63 ( 0.12 \u00b5M for the\nwild type to 60 ( 8 \u00b5M for the mutant enzyme. Figure 2B\nshows the saturation of the enzymes with PRPP at fixed,\nalmost saturating concentrations of uracil, i.e., 100 \u00b5M for\nthe wild type and 500 \u00b5M for the mutant protein. The KM\nfor PRPP was 73 ( 19 \u00b5M for the wild-type enzyme, in\nagreement with previous determinations (6, 7), but the KM\nfor PRPP had become very low for the mutant enzyme and\ndifficult to determine accurately. The saturation curve shown\nin Figure 2B was made with PRPP concentrations in the\ninterval 1.8-360 \u00b5M in the presence of 0.5 mM uracil, which\nis 8-9-fold higher than KM,uracil. It indicated that KM,PRPP is\n1.3 ( 0.4 \u00b5M and that Vmax is 132 ( 6 nmol min-1 mg-1, in\nagreement with several other measurements (not shown).\nThus, it appears that kcat/KM,uracil had decreased 3-4 orders\nof magnitude as a result of the P131D mutation, while KM,PRPP\nhad decreased approximately 56-fold in parallel to kcat, so\nthat kcat/KM,PRPP remained essentially unaffected. To under-\nstand the meaning of these changes in the kinetic parameters\nFIGURE 1: (A) Alignment of the hypothetical PRPP binding site\nin deduced amino acid sequences homologous to E. coli UPRTase.\nAlignments were done using the PILEUP program in the GCG\npackage (University of Wisconsin, Madison, WI). White letters on\nblack background indicate the central highly conserved part of the\nmotif. Black letters on gray indicate positions with similar types\nof amino acid residues, I/L/V or S/T. The organisms were the\nfollowing:\nBACCL, Bacillus caldolyticus (P70881); BACSU,\nBacillus subtilis (P39149); ECOLI, Escherichia coli (P25532);\nHAEIN, Haemophilus influenzae (P43857); LACLA, Lactococcus\nlactis (P50926); MYCGE, Mycoplasma genitalis (P47276);\nMYCHO, Mycoplasma hominis (P43049); MYCPN, Mycoplasma\npneumonia (P75081); STRSL, Streptococcus saliVarius (P36399);\nSYNY3, Synechocystis sp. (P72753); TOXGO, Toxoplasma gondii\n(Q26998); YEAST, Saccharomyces cereVisiae (P18562). The\nshading highlights the most conserved parts of the PRPP binding\nsite. (B) Alignment of PRPP binding site consensus sequences from\ndifferent, some hypothetical, type 1 PRTases and PRPP synthase.\nThe consensus sequences originate from alignments (not shown)\nof the deduced amino acid from the following: pyr5, the OPRTase\npart of 7 UMP synthases; pyrE, 25 OPRTases; hprt, 17 HGPRTases;\nupp, 16 UPRTases; apt, 23 adenine PRTases; prs, 27 PRPP\nsynthases; xgpt, 4 xanthine-guanine PRTases; pur1, 11 amido\nPRTases; his1, 9 ATP-PRTases. Shading indicates the minimal\ndegree of conservation of each residue within the single families:\nblack, 100%; light gray, g70%; dark gray, 100% D or E. Unshaded\nresidues indicate the most abundant residue at the position.\nFIGURE 2: Saturation of UPRTase with uracil (A) and PRPP (B)\nin the presence of fixed (almost) saturating concentrations of the\nsecond substrate. Wild-type UPRTase, open symbols; P131D mutant\nUPRTase, closed symbols. (A) The assay mixtures contained 20\nmM Tris-HCl, 1 mM GTP, 1 mM PRPP, 5 mM MgCl2, pH 8.5,\nand the indicated concentrations of [14C]uracil. Different scales were\nused to indicate the uracil concentration used for the two enzymes.\nFor clarity reasons, the initial velocities are given as percent of\nVmax, which was 7 \u00b5mol min-1 mg-1 for the wild-type enzyme and\n0.13 \u00b5mol min-1 mg-1 for the mutant protein. (B) The assay\nmixtures contained 20 mM Tris-HCl, 1 mM GTP, 5 mM MgCl2,\npH 8.5, the indicated concentrations of PRPP, and either 100 \u00b5M\n[14C]uracil for the wild-type or 500 \u00b5M for the mutant protein.\nBoth different abscissa and ordinate axes were used for the two\nenzymes. Assay procedure A was used, and the curves represents\nthe best fit to the Michaelis-Menten equation (eq 5).\n3330\nBiochemistry, Vol. 38, No. 11, 1999\nLundegaard and Jensen"}, {"role": "user", "content": "in the P131D mutant enzyme, it was necessary to investigate\nthe reaction mechanism for the UPRTase from E. coli, which\nhad not been determined previously.\nSequential Reaction Mechanism of Wild-Type UPRTase.\nThe kinetics of the reaction in the direction of UMP synthesis\nwere determined by measuring initial reaction rates at varying\nconcentrations of either uracil or PRPP, using assay A\ndescribed under Materials and Methods. When the reciprocals\nof the reaction velocities were depicted as a function of the\nreciprocal PRPP concentrations at different concentrations\nof uracil, a series of intersecting lines was observed (Figure\n3). Such an initial velocity pattern is characteristic for\nsequential mechanisms, while ping-pong mechanisms pro-\nduce parallel lines in similar plots (40). Therefore, the data\nin Figure 3 were fitted to the rate equation for a sequential\nreaction (i.e., eq 1 under Materials and Methods). The\nresulting kinetic constants are in good agreement with those\nobtained during the initial characterization and are listed in\nTable 1.\nWe also attempted to measure the rates of isotope\nexchange, when single substrate/product pairs (i.e., PRPP\nplus 32PPi or [2-14C]uracil plus UMP) were incubated with\nUPRTase, since such exchange reactions are indicative for\nping-pong mechanisms (40). No transfer of the radioactive\nlabel between the reactants could be detected, even after 2\nh incubation with UPRTase at a concentration of 0.5 mg/\nmL, in agreement with the sequential mechanism defined\nabove.\nEquilibrium of the Reaction. The equilibrium for the\nUPRTase reaction was estimated from an experiment where\nthe enzyme was incubated with 1 mM 32PPi and 1 mM UMP.\nThe formation of [32P]PRPP was monitored for 2 h at 37\n\u00b0C. It had apparently reached equilibrium at a concentration\nof PRPP equal to 8-9 \u00b5M (data not shown), which\ncorresponds to an equilibrium constant, Keq ) [PPi]eq \u00d7\n[UMP]eq \u00d7 ([PRPP]eq \u00d7 [uracil]eq)-1, of (12-15) \u00d7 103. This\nequilibrium constant is between that observed for the\nOPRTase reaction, Keq ) 0.1-0.6 (23, 41-44), and the\nequilibrium constant for the guanine phosphoribosyltrans-\nferase reaction, Keq ) (1.8-4.3) \u00d7 105 (21, 45).\nReVerse Reaction. To determine the kinetics of the reverse\nreaction, i.e., formation of [32P]PRPP and uracil from UMP\nand\n32PPi, we included unlabeled PRPP in the reaction\nmixtures to prevent back-reaction of the formed [32P]PRPP.\nThe mixtures contained 1 mM UMP, 1 mM 32PPi, 100 \u00b5M\nunlabeled PRPP, and 40 \u00b5g/mL-0.5 mg/mL of UPRTase,\nand they were analyzed by chromatography on thin-layer\nplates after different times of incubation. From the early time\npoints of the curve in Figure 4, we could estimate that the\ninitial velocity of the exchange reaction was 0.070 \u00b5mol of\n[32P]PRPP formed from 32PPi min-1 mg-1. This rate corre-\nsponds to an apparent value of kcat for the reverse reaction\nequal to 0.027 s-1, which may differ from the true kcat\nbecause the substrate concentrations were not extrapolated\nto saturation. Figure 4 also shows similar measurements of\nthe reverse reaction for the P131D mutant enzyme. The\nreaction rate in this direction was 59-fold lower than seen\nfor the wild-type protein.\nProduct Inhibition. To determine the reaction order of\nUPRTase, we measured the inhibition by the products UMP\nand PPi in the presence of variable concentrations of PRPP\nFIGURE 3: Double-reciprocal plots of the forward UPRTase reaction\ncatalyzed by wild-type UPRTase. Experiments were carried out in\n20 mM Tris-HCl and 5 mM MgCl2, pH 8.5, as described under\nMaterials and Methods. The concentration of uracil was varied from\n0.1 to 10 \u00b5M in the presence of different fixed concentrations of\nPRPP: (crosses) 20 \u00b5M; (squares) 50 \u00b5M; (circles) 200 \u00b5M; and\n(diamonds) 1000 \u00b5M. The lines were fitted to the data by use of\neq 1.\nTable 1: Kinetic Parameters and Equilibrium Binding Constants for\nWild-Type and P131D Mutant UPRTases\nkinetic constant\nwild-type\nenzyme\nP131D\nmutant enzyme\nkcat, forward (s-1)\n2.7\n0.050 ( 0.002\napparent kcat, reverse (s-1)\n0.024 ( 0.002\n0.00041 ( 0.00003\nKM,PRPP (\u00b5M)\n58 ( 21\n1.3 ( 0.3\nKM,uracil (\u00b5M)\n0.53 ( 0.21\n60 ( 8\nKD,PRPP (\u00b5M)\n14 ( 3\n9 ( 2\nKD,uracil (\u00b5M)\nNBa\nNBa\nKD,PPi (\u00b5M)\nNBa\nNBa\nKD,UMP (\u00b5M)\n14 ( 4\n30 ( 8\nkcat/KM,uracil (mM-1 s-1)\n5100\n0.83\nk+1 ) kcat/KM,PRPP (mM-1 s-1)\n47\n38\nk-1 ) KD,PRPP \u00d7 k+1 (s-1)\n0.7\n0.3\na NB, no binding could be detected.\nFIGURE 4: Reverse reaction of UPRTase. The assay mix contained\n20 mM Tris-HCl, pH 8.5, 5 mM MgCl2, 1 mM GTP, 1 mM 32PPi,\n1 mM UMP, 100 \u00b5M PRPP, and wild type (open circles) or P131D\nmutant (closed circles) UPRTases to a final concentration of 40\n\u00b5g/mL in the assay (assay procedure B).\nUracil Phosphoribosyltransferase from E. coli\nBiochemistry, Vol. 38, No. 11, 1999\n3331"}, {"role": "user", "content": "and a fixed and saturating concentration of uracil (100 \u00b5M).\nFrom Figure 5A it is seen that UMP acted as a competitive\ninhibitor versus PRPP, whereas PPi produced noncompetitive\ninhibition (Figure 5B). This inhibition pattern agrees best\nwith an ordered mechanism, in which PRPP binds as the\nfirst substrate and UMP dissociates as the last product,\nalthough such a mechanism is expected to give rise to\nuncompetitive inhibition between PPi and PRPP (40). The\nnoncompetitive inhibition might result from formation of a\ndead-end complex between enzyme, uracil, and PPi.\nLigand Binding. The reaction order was also investigated\nby measuring the binding of individual ligands to the free\nenzyme. We observed binding of UMP and of PRPP to the\nfree enzyme, and the measured dissociation constants are\nsummarized in Table 1. The dissociation constant (KD) for\nUMP was about 16 \u00b5M (Figure 6A), in agreement with\nprevious findings (7). The KD for PRPP was 14 ( 3 \u00b5M\n(Figure 6B) and somewhat lower than that observed by\nJensen and Mygind (7), who used a much slower technique\nto measure ligand binding. Absolutely no binding of uracil\nto the free enzyme could be detected, and binding of\npyrophosphate was weak or nonexisting. However, we were\nunable to use high concentrations of PPi (>1 mM) in these\nassays, because MgPPi precipitated. In the presence of 1 mM\nUMP, substantial binding of 32PPi occurred, KD ) 164 ( 34\n\u00b5M (data not shown), and in binding assays, when the\nenzyme was incubated with [14C]uracil and PPi, some\nretention of uracil by the enzyme was seen, but it only\ncorrespond to 10% of the enzyme concentration and no\nconvincing binding curves could be made.\nThe binding data for the mutant enzyme are presented\ntogether with the data for the wild-type protein, and the\nresulting KD values are listed in Table 1. As for the wild-\ntype enzyme, we did not detect binding of uracil or PPi, while\nPRPP and UMP showed good binding to the free enzyme\n(Figure 6B). The dissociation constants for these interactions\nwere similar to or up to 5-fold higher than the corresponding\nFIGURE 5: Inhibition patterns of products UMP (A) or pyrophos-\nphate (B) against PRPP. The initial rates were measured at variable\nPRPP concentrations at different fixed inhibitor concentrations. (A)\nThe concentration of PRPP was varied from 125 \u00b5M to 2 mM,\nwhile the concentration of uracil was kept constant at 100 \u00b5M.\nDifferent concentrations of UMP were added to the reaction:\n(squares) 0; (circles) 0.33; (diamonds) 0.66; and (triangles) 1 mM\nUMP. The lines are a fit to the equation for competitive inhibition\n(eq 2). (B) PRPP concentration was varied from 0.25 to 2.0 mM at\nfixed levels of PPi. PPi concentrations are (squares) 0, (circles) 0.5,\nand (diamonds) 1 mM. Lines are a fit to eq 3 for noncompetitive\ninhibition.\nFIGURE 6:\nBinding of [14C]UMP (A) and [\u00e2-32P]PRPP (B) to\nUPRTase. (A) [14C]UMP was used in the concentration range\n5-100 \u00b5M. Wild-type enzyme (open circles) or P131D mutant\nenzyme (closed circles). The subunit concentrations were ap-\nproximately 40 \u00b5M. (B) [\u00e2-32P]PRPP was used at 10-250 \u00b5M.\nWild-type UPRTase (open circles) was used at a subunit concentra-\ntion of 117 \u00b5M; the P131D mutant enzyme (closed circles) was\nused at a subunit concentration of 88 \u00b5M. Lines are best fits to eq\n4 for ligand binding.\n3332\nBiochemistry, Vol. 38, No. 11, 1999\nLundegaard and Jensen"}, {"role": "user", "content": "constants for the wild-type enzyme (Table 1). Thus, the\nbinding data for the P131D mutant enzyme were in ac-\ncordance with the sequential reaction mechanism, and the\nmoderate changes of the KD values cannot explain the large\nchanges in the KM values.\nDISCUSSION\nThe results herein support a sequential mechanism for\nUPRTase with the obligatory binding of PRPP preceding\nbinding of uracil. The order by which the products are\nreleased is less clear. Both the competitive inhibition by UMP\nagainst PRPP and the binding assays show that the free\nenzyme has high affinity for UMP. The binding of PPi, to\nthe apoenzyme, on the other hand, was at best very weak.\nThese observations might indicate that PPi, is released before\nUMP, but such a strictly ordered mechanism is expected to\ngive uncompetitive inhibition by PPi against PRPP at the\nhigh and saturating concentration of uracil that was used\n([uracil] ) 100 \u00b5M g 150KM,uracil). The observed noncom-\npetitive inhibition by PPi against PRPP may indicate that\nPPi can bind to the free enzyme with low affinity and form\na dead-end complex with the nucleobase (uracil). Our binding\nassays gave only weak support for the existence of such a\ncomplex. However, similar dead-end complexes have been\nobserved for both the orotate and hypoxanthine-guanine and\nphosphoribosyltransferases (21, 46) and, interestingly, in the\nlatter case, it was formed even without detectable binding\nof the individual ligands (hypoxanthine or PPi) to the\napoenzyme (21). These considerations about the mechanism\nof UPRTase are summarized in Scheme 1.\nThe sequential mechanism is consistent with the inversion\nof the configuration at the anomeric carbon-1 of the pentose\nmoiety, from an R-configuration in PRPP to a \u00e2-configura-\ntion in UMP, since it implies that reaction takes place as a\ndirect substitution between the two substrates, while they\nare both bound to the enzyme. However, the mechanism\ndeviates from the ping-pong mechanism, which was proposed\nfor the UPRTase from baker\u2019s yeast (11). We do not know\nthe reason for this discrepancy, but will emphasize that\nintersecting lines for sequential mechanisms may sometimes\nappear almost parallel (23, 47) and that studies of isotope\nexchange reactions, which are indicative for ping-pong\nmechanisms, were not performed for the yeast enzyme (11).\nIt appears that E. coli UPRTase is kinetically more closely\nrelated to HGPRTase than to OPRTase, even though\nUPRTase and OPRTase both participate in biosynthesis of\npyrimidine nucleotides, and although orotate only deviates\nfrom uracil by the presence of a carboxylate group in the\n6-position. OPRTase follows a random sequential mechanism\n(23), while the human HGPRTase follows a strictly ordered\nmechanism (21, 45). Both HGPRTase and OPRTase crystal-\nlize as dimers, but a significant difference between the two\nenzymes is that two (shared) active sites are formed in the\ninterface between the subunits of the dimer of OPRTase (29,\n48), while the two active sites of the dimer of HGPRTase\npoint away from the subunit interface (30). The recently\ndetermined crystal structures of the UPRTases from Bacillus\ncaldolyticus (A. Kadziola and S. Larsen, personal com-\nmunication) and Toxoplasma gondii (49) have revealed that\nthese enzymes also form dimers with the two active sites\npointing away from the subunit interface and show that the\noligomeric state of UPRTase thus more closely resembles\nHGPRTase than OPRTase.\nOur primary reason for studying the reaction mechanism\nof UPRTase was to test the catalytic importance of the\nunusual proline in the PRPP binding site in this type of\nPRTase. We expected that changing Pro 131 to an aspartic\nresidue might increase the affinity for PRPP, since the PRPP\nbinding site would become more similar to the consensus\nsequence of the general PRPP binding site. Instead, we\nobserved that this amino acid substitution caused a 54-59-\nfold reduction in the catalytic rate in both directions of the\nreaction and resulted in an approximately 100-fold increase\nin the KM for uracil. The KM for PRPP was reduced 45-\n56-fold by the mutation, and, provided that the mutation does\nnot interfere with PRPP binding to the free enzyme, this\nchange of the KM for PRPP is an expected consequence of\nthe reduced kcat for the mutant enzyme, since the KM for the\nfirst substrate for enzymes with ordered sequential reaction\nmechanisms generally is kcat/k+1 (k+1 being the association\nrate constant for binding of the first substrate to the free\nenzyme (39)).\nProduct release limits the reaction rate of some PRTases\n(21, 24), but since both the kcat/KM for PRPP ()k+1) and the\nequilibrium constant KD for dissociation of the enzyme-\nPRPP complex were essentially unaffected by the P131D\nmutation, which leads to the conclusion that the dissociation\nrate constant (k-1) for release of PRPP from the enzyme-\nPRPP complex is also unchanged (Table 1), it appears that\nthe P131D mutation has primarily interfered with the binding\nof uracil to the enzyme-PRPP complex and interactions that\nare necessary for the overall catalytic rate. Although known\nground-state crystal structures show residues in the P131\nposition interacting only with the ribose hydroxyls, with the\nbase some distance away, we hypothesize that the P131D\nmutation has disturbed catalytic interactions in the transition\nstate in UPRT and that both the increase in KM,uracil and the\nreduction in kcat may result from a misalignment of the bound\nPRPP with residues that are involved in contacting the\nincoming uracil and stabilizing the transition state of the\nreaction.\nIn conclusion, we have shown that UPRTase from E. coli\nworks by a sequential mechanism with PRPP binding prior\nto uracil. We believe that we have also shown that the\nunusual proline in the PRPP binding site of the UPRTases\nis critical for the catalytic rate and for saturation of the\nenzyme with uracil, but not important for binding of PRPP\nto the free enzyme. In more general terms, these results may\nsuggest that different groups of PRTases have acquired the\nconserved sequence variations in the PRPP binding site in\norder to optimize the interaction with the second substrate\nScheme 1:\nPossible Sequential Reaction Mechanism for\nUPRTase from E. colia\na The reactions indicated by solid lines are believed to constitute\nthe predominant pathway.\nUracil Phosphoribosyltransferase from E. coli\nBiochemistry, Vol. 38, No. 11, 1999\n3333"}, {"role": "user", "content": "and the transition state of the specific reaction that they\ncatalyze.\nACKNOWLEDGMENT\nWe thank Nette Larsen for excellent technical assistance\nand Jan Neuhard and Martin Willemoe\n\u00a8s for good discussions\nand interest in the work. We are grateful to Charles\nGrubmeyer for reading the manuscript and suggesting\nimprovements of it.\nREFERENCES\n1. Musick, W. D. L. (1981) CRC Crit. ReV. Biochem. 11, 1-34.\n2. Jensen, K. F. (1983) in Metabolism of Nucleotides, Nucleosides\nand Nucleobases in Microorganisms (Munch-Petersen, A., Ed.)\npp 1-25, Academic Press, London.\n3. Crawford, I., Kornberg, A., and Simms, E. S. (1957) J. Biol.\nChem. 193, 1093-1101.\n4. Traut, T. W., and Jones, M. E. (1996) Prog. Nucleic Acid Res.\nMol. Biol. 53, 1-78.\n5. Fast, R., and Sko\n\u00a8ld, O. (1977) J. Biol. Chem. 252, 7620-\n7624.\n6. Rasmussen, U. B., Mygind, B., and Nygaard, P. (1986)\nBiochim. Biophys. Acta 881, 268-275.\n7. Jensen, K. F., and Mygind, B. (1996) Eur. J. Biochem. 240,\n637-645.\n8. Molloy, A., and Finch, L. R. (1969) FEBS Lett. 5, 211-213.\n9. Jensen, H. K., Mikkelsen, N., and Neuhard, J. (1997) Protein\nExpression Purif. 10, 356-364.\n10. Linde, L., and Jensen, K. F. (1996) Biochim. Biophys. Acta\n1296, 16-22.\n11. Natalini, P., Rugguirerri, S., Santarelli, I., Vita, A., and Magni,\nG. (1979) J. Biol. Chem. 254, 1558-1563.\n12. Asai, T., Lee, C. S., Chandler, A., and O\u2019Sullivan, W. J. (1990)\nComput. Biochem. Physiol. 95B, 159-163.\n13. Dai, Y.-P., Lee, C. S., and O\u2019Sullivan, W. J. (1995) Int. J.\nParasitol. 25, 207-214.\n14. Jyssum, S., and Jyssum, K. (1979) J. Bacteriol. 138, 320-\n323.\n15. Alloush, H. M., and Kerridge, D. (1994) Mycopathologia 125,\n129-141.\n16. Mitchell, A., and Finch, L. R. (1979) J. Bacteriol. 137, 1073-\n1080.\n17. Kern, L., de Montigny, J., Jund, R., and Lacroute, F. (1990)\nGene 88, 149-157.\n18. Kern, L., de Montigny, J., Lacroute, F., and Jund, R. (1991)\nCurr. Genet. 19, 333-337.\n19. Martinussen, J., Andersen, P. S., and Hammer, K. (1994) J.\nBacteriol. 176, 1514-1516.\n20. Andersen, P. S., Martinussen, J., and Hammer, K. (1996) J.\nBacteriol. 178, 5005-5012.\n21. Xu, Y., Eads, J., Sacchettini, J. C., and Grubmeyer, C. (1997)\nBiochemistry 36, 3700-3712.\n22. Tao, W., Grubmeyer, C., and Blanchard, J. S. (1996) Bio-\nchemistry 35, 14-21.\n23. Bhatia, M. B., Vititsky, A., and Grubmeyer, C. (1990)\nBiochemistry 29, 10480-10487.\n24. Gross, J. W., Rajavel, M., and Grubmeyer, C. (1998) Bio-\nchemistry 37, 4189-4199.\n25. Eads, J. C., Ozturk, D., Wexler, T. B., Grubmeyer, C., and\nSacchettini, J. C. (1997) Structure 5, 47-58.\n26. Hershey, H. V., and Taylor, M. W. (1986) Gene 43, 287-\n293.\n27. Hove-Jensen, B., Harlow, K. V., King, C. J., and Switzer, R.\nL. (1986) J. Biol. Chem. 261, 6765-6771.\n28. Willemoe\n\u00a8s, M., Nilsson, D., and Hove-Jensen, B. (1996)\nBiochemistry 35, 8181-8186.\n29. Ozturk, D., Dorfman, R. H., Scapin, G., Sacchettini, J. C.,\nand Grubmeyer, C. (1995) Biochemistry 34, 10764-10770.\n30. Eads, J. C., Scapin, G., Xu, Y., Grubmeyer, C., and Sacchettini,\nJ. C. (1994) Cell 78, 325-334.\n31. Scapin, G., Ozturk, D. H., Gruibmeyer, C., and Sacchettini,\nJ. C. (1995) Biochemistry 34, 10744-10754.\n32. Krahn, J. M., Kim, J. H., Burns, M. R., Parry, R. J., Zalkin,\nH., and Smith, J. L. (1997) Biochemistry 36, 11061-11068.\n33. Led, J. J., Switon, W. K., and Jensen, K. F. (1983) Eur. J.\nBiochem. 136, 469-479.\n34. Ho, S. N., Hunt, H. D., Horton, R. M., Pullen, J. K., and Pease,\nL. R. (1989) Gene 77, 51-59.\n35. Munch-Petersen, A., Mygind, B., Nicholaisen, A., and Pihl,\nN. J. (1979) J. Biol. Chem. 254, 3730-3737.\n36. Miller, J. H. (1972) Experiments in molecular genetics, Cold\nSpring Harbor Laboratory, Cold Spring Harbor, NY.\n37. Jensen, K. F., Houlberg, U., and Nygaard, P. (1979) Anal.\nBiochem. 98, 254-263.\n38. Ormo\n\u00a8, M., and Sjo\n\u00a8berg, B.-M. (1990) Anal. Biochem. 189,\n138-141.\n39. Cleland, W. W. (1979) Methods Enzymol. 63, 103-138.\n40. Cleland, W. W. (1963) Biochim. Biophys. Acta 67, 104-137.\n41. Tavares, A., Lee, C. S., and O\u2019Sullivan, W. J. (1987) Biochim.\nBiophys. Acta 913, 279-284.\n42. Traut, T. H., and Jones, M. E. (1977) J. Biol. Chem. 252,\n8374-8381.\n43. Victor, J., Greenberg, L. B., and Sloan, D. L. (1979) J. Biol.\nChem. 254, 2647-2655.\n44. Lieberman, I., and Kornberg, A. (1953) Biochim. Biophys. Acta\n12, 223-234.\n45. Yuang, L., Wu, C.-S. C., Craig, S. P., III, Liu, A. F., and Wang,\nC. C. (1993) Biochim. Biophys. Acta 1162, 10-16.\n46. Wang, G., Lundegaard, C., Jensen, K. F., and Grubmeyer, C.\n(1999) Biochemistry 38, 275-283.\n47. Grubmeyer, C., and Wang, G. (1998) Paths Pyrimidines 6,\n1-11.\n48. Scapin, G., Grubmeyer, C., and Sacchettini, J. C. (1994)\nBiochemistry 33, 1287-1294.\n49. Schumacher, M. A., Carter, D., Scott, D. M., Roos, D. S.,\nUllman, B., and Brennan, R. G. (1998) EMBO J. 17,\n3219-3232.\nBI982279Q\n3334\nBiochemistry, Vol. 38, No. 11, 1999\nLundegaard and Jensen"}, {"role": "assistant", "content": "### Thoughts and Comments\n\nThe table provides kinetic parameters for wild-type and P131D mutant UPRTase enzymes. The data includes kcat and Km values for both the forward and reverse reactions, as well as equilibrium binding constants (KD) for various ligands. The conditions for the experiments are consistent across the entries, including the use of 20 mM Tris-HCl and 5 mM MgCl2 at pH 8.5.\n\n\n### Enzymes and Conditions to Report\n- **Enzyme**: Uracil Phosphoribosyltransferase (UPRTase)\n- **Mutants**: Wild-type, P131D mutant\n- **Organism**: Escherichia coli\n- **Substrates**: PRPP, uracil\n- **Products**: UMP, PPi\n- **Conditions**: 20 mM Tris-HCl, 5 mM MgCl2, pH 8.5\n\nUPRTase is the sole enzyme. The forward reaction involves PRPP and uracil as substrates, with UMP and pyrophosphate as products. \n\n### Final Answer\n\n```yaml\ndata:\n    - descriptor: UPRTase wild-type\n      substrate: PRPP\n      kcat: null\n      Km: 73 \u00b1 19 \u00b5M\n      kcat/Km: null\n    - descriptor: UPRTase wild-type\n      substrate: uracil\n      kcat: null\n      Km: 0.63 \u00b1 0.12 \u00b5M\n      kcat/Km: null\n    - descriptor: UPRTase wild-type\n      substrate: PRPP\n      kcat: 2.7 s^-1\n      Km: 58 \u00b1 21 \u00b5M\n      kcat/Km: 47 mM^-1 s^-1\n    - descriptor: UPRTase wild-type\n      substrate: uracil\n      kcat: 2.7 s^-1\n      Km: 0.53 \u00b1 0.21 \u00b5M\n      kcat/Km: 5100 mM^-1 s^-1\n    - descriptor: UPRTase P131D mutant\n      substrate: PRPP\n      kcat: 0.050 \u00b1 0.002 s^-1\n      Km: 1.3 \u00b1 0.3 \u00b5M\n      kcat/Km: 38 mM^-1 s^-1\n    - descriptor: UPRTase P131D mutant\n      substrate: uracil\n      kcat: 0.050 \u00b1 0.002 s^-1\n      Km: 60 \u00b1 8 \u00b5M\n      kcat/Km: 0.83 mM^-1 s^-1\n    - descriptor: UPRTase wild-type; reverse reaction\n      substrate: UMP; PPi\n      kcat: 0.024 \u00b1 0.002 s^-1\n      Km: null\n      kcat/Km: null\n    - descriptor: UPRTase P131D mutant; reverse reaction\n      substrate: UMP; PPi\n      kcat: 0.00041 \u00b1 0.00003 s^-1\n      Km: null\n      kcat/Km: null\ncontext:\n    enzymes:\n        - fullname: Uracil Phosphoribosyltransferase\n          synonyms: UPRTase\n          mutants: wild-type; P131D\n          organisms: Escherichia coli\n    substrates: \n        - fullname: 5-phosphoribosyl-\u03b1-1-pyrophosphate\n          synonyms: PRPP\n        - fullname: uracil\n        - fullname: uridine monophosphate\n          synonyms: UMP\n        - fullname: pyrophosphate\n          synonyms: PPi\n    temperatures: 37\u00b0C\n    pHs: 8.5\n    other: 1 mM GTP; reverse reaction\n```\n"}]}
{"messages": [{"role": "system", "content": "You are a helpful and diligent assistant responsible for extracting Km and kcat data from tables from pdfs.\nFor each data point, you extract the kcat (turnover number), Km (Michaelis constant), kcat/Km (catalytic efficiency), substrate, and descriptor. \nWhen extracting, you are primarily interested in kcat with units time^-1, and Km with units of molarity. (ie. mM, nmol/mL, etc.) Therefore, you must exclude Vmax, specific activity, Ki, etc.\n\nkcat and Km should be formatted like so: \"33 \u00b1 0.3 s^-1\" or \"2.3 mM\". Report the error if present. Keep original units and values (do not convert units), but attempt to clean up OCR errors. Be thorough and extract all data points present, including wild-type.\n\nThe kcat and Km value must correspond to the descriptor. The descriptor and substrate fields must together contain all the information to uniquely identify the entry. The descriptor will most likely contain the enzyme, but it may also contain conditions like mutant code, organism, pH, temperature, etc. The substrate should be whatever corresponds to the Km value.\n\nAt the end, contextualize the data. Report all described enzymes, substrates, mutants, organisms, temperatures, pHs, solvents, etc. Reference descriptor fragments verbatim.\nIn the context, also include information common to all the entries in the table. For instance, if all the entries share the same enzyme and organism, report that in the context rather than in every descriptor.\n\nBefore your final answer, you may write thoughts and comments, like observing which enzymes, substrates and conditions to report and how the table entries vary.\n\nThen, format your final answer like this example:\n```yaml\ndata:\n    - descriptor: wild-type cat-1\n      substrate: H2O2\n      kcat: 1 min^-1\n      Km: null\n      kcat/Km: null\n    - descriptor: R190Q cat-1; 25\u00b0C\n      substrate: H2O2\n      kcat: 33 \u00b1 0.3 s^-1\n      Km: \"2.3 mM\"\n      kcat/Km: null\n    - descriptor: R203Q cat-1; (with NADPH); 25\u00b0C\n      substrate: H2O2\n      kcat: null\n      Km: 9.9 \u00b1 0.1 \u00b5M\n      kcat/Km: 4.4 s^-1 mM^-1\ncontext:\n    enzymes:\n        - fullname: catalase\n          synonyms: cat-1\n          mutants: wild-type; R190Q; R203Q\n          organisms: Escherichia coli\n    substrates: \n        - fullname: hydrogen peroxide\n          synonyms: H2O2\n        - fullname: water\n    temperatures: 25\u00b0C; 30\u00b0C\n    pHs: 7.4\n    other: NADPH\n```\n"}, {"role": "user", "content": "TABLE I Kinetic Parameters and NAD Dissociation Constants of Wild-Type and Mutant GAPDHs from E. coli a\n\n| Enzyme          | K d (NAD) (\u00b5M)   | K m (NAD) (mM)   | K m (G3P) (mM)   | K m (Pi) (mM)   | k cat (s21)   |\n|:----------------|:-----------------|:-----------------|:-----------------|:----------------|:--------------|\n| Wild type       | 0.32 6 0.07      | 0.045 6 0.004    | 0.89 6 0.17      | 0.53 6 0.11     | 268 6 6       |\n| [Thr313]        | 5.8 6 0.6        | 0.190 6 0.020    | 0.42 6 0.11      | 20.00 6 4.40    | 4.9 6 0.5     |\n| [Ala317]        | 1.6 6 0.2        | 0.050 6 0.006    | 0.88 6 0.14      | 4.80 6 1.18     | 65 6 2        |\n| [Gly317]        | 4.2 6 0.4        | 0.190 6 0.040    | 2.05 6 0.53      | 35.10 6 11.00   | 30 6 2        |\n| [Thr313-Gly317] | 109 6 24         | 0.058 6 0.007    | 0.29 6 0.14      | 6.90 6 2.80     | 0.030 6 0.002 |\n\na GAPDH activity was determined in 40 mM triethanolamine buffer, 0.2 mM EDTA, pH 8.9. The inactivation by iodoacetamide was performed in 100 mM triethanolamine buffer, pH 7.3 (see Experimental Procedures for more details).\n"}, {"role": "user", "content": "Engineered Glycolytic Glyceraldehyde-3-Phosphate\nDehydrogenase Binds the Anti Conformation\nof NAD1 Nicotinamide but Does Not Experience\nA-Specific Hydride Transfer1\nJacqueline Eyschen,* Bernard Vitoux,* Michel Marraud,\u2020 Manh Thong Cung,\u2020\n,2 and\nGuy Branlant*\n,2\n*UMR 7567 CNRS-UHP, Maturation des ARN et Enzymologie Mole\n\u00b4culaire, B.P. 239, Bld des Aiguillettes,\n54506 Vand\u0153uvre-le\n`s-Nancy, France; and \u2020UMR 7568 CNRS-INPL, Laboratoire de Chimie\nPhysique Macromole\n\u00b4culaire, ENSIC, BP 451, 1 rue Grandville, 54001 Nancy, France\nReceived October 16, 1998, and in revised form January 14, 1999\nGlycolytic\nglyceraldehyde-3-phosphate\ndehydroge-\nnase (GAPDH) is a NAD-dependent oxidoreductase\nwhich catalyzes the oxidative phosphorylation of D-glyc-\neraldehyde-3-phosphate (G3P) to form 1,3-diphospho-\nglycerate. The currently accepted mechanism involves\nan oxidoreduction step followed by a phosphorylation.\nGAPDH is classi\ufb01ed as a B-speci\ufb01c oxidoreductase. The\ninspection of several crystal structures of GAPDHs indi-\ncates that the ef\ufb01cient hydride transfer from the hemi-\nthioacetal intermediate to the C4 position of the pyri-\ndinium si face requires optimal nicotinamidium\u2013protein\ncontacts for a suitable pyridinium-ring orientation. In\nprevious studies carried out on Escherichia coli GAPDH\n(C. Corbier, A. Mougin, Y. Mely, H. W. Adolph, M. Zeppe-\nzauer, D. Gerard, A. Wonacott, and G. Branlant, Bio-\nchimie 72, 545\u2013554, 1990; J. Eyschen, C. Corbier, B. Vi-\ntoux, G. Branlant, and M. T. Cung, Protein Pept. Lett. 1,\n19\u201324, 1994), the role of the invariant Asn 313 residue, as\nan anchor which favors the syn orientation of the nico-\ntinamide ring, was examined. Here, we report further\ninvestigations on the molecular factors responsible for\nthe cofactor stereospeci\ufb01city. Two single [Gly317] and\n[Ala317] GAPDH mutants and one double [Thr313-\nGly317] GAPDH mutant were constructed on the basis of\na molecular modelling study from the crystal structure\nof holo GAPDH from E. coli (E. Due\n\u00b4e, L. Olivier-Deyris, E.\nFanchon, C. Corbier, G. Branlant, and O. Dideberg, J.\nMol. Biol. 257, 814\u2013838, 1996). The Kd constants of\n[Ala317], [Gly317], and [Thr313-Gly317] GAPDH mutants\nfor NAD are 5, 13, and 300 times higher than that of\nwild-type GAPDH. Transferred nuclear Overhauser ef-\nfect spectroscopy demonstrates that the wild-type syn\norientation of bound nicotinamide remains unchanged\nin the [Gly317] and [Ala317] mutants, whereas a confor-\nmational equilibrium between the syn and anti forms\noccurs in the [Thr313-Gly317] double mutant with a pref-\nerence for the anti conformer. Although the double mu-\ntant preferably binds the nicotinamide ring in an anti\nconformation, it still exhibits B hydride transfer ste-\nreospeci\ufb01city. Yet, the catalytic ef\ufb01ciency is much less\nthan that of the wild type. This indicates that the holo\nGAPDH mutant fraction with an anti orientation of\nbound NAD is not capable of forming the ternary com-\nplex with G3P which would be required for an ef\ufb01cient\nA-speci\ufb01c catalytic process. The reasons of this catalytic\ninef\ufb01ciency are discussed in relation with the historical\nand functional models which were advanced to explain\nthe stereospeci\ufb01city of NAD(P)-dependent dehydroge-\nnases.\n\u00a9 1999 Academic Press\nKey Words: glyceraldehyde-3-phosphate dehydroge-\nnase; hydride transfer; site-directed mutagenesis; ste-\nreospeci\ufb01city; transferred nuclear Overhauser effect\nspectroscopy.\nDehydrogenases dependent on pyridine nucleotide\ncofactors (NAD(P)) catalyze the hydride transfer to and\n1 This work was supported by the Centre National de la Recherche\nScienti\ufb01que, the Universite\n\u00b4 Henri Poincare\n\u00b4, Nancy I, and the Insti-\ntut National Polytechnique de Lorraine. Molecular modeling was\nrealized thanks to the Service Commun de Biophysicochimie des\nInteractions Mole\n\u00b4culaires of the Universite\n\u00b4 Henri Poincare\n\u00b4, Nancy I.\nAccess to the Bruker DRX 400 NMR facilities of the Service Commun\nde Re\n\u00b4sonance Magne\n\u00b4tique Nucle\n\u00b4aire of the Universite\n\u00b4 Henri Poin-\ncare\n\u00b4, Nancy I, was deeply appreciated. We thank E. Habermacher\nand S. Boutserin for their ef\ufb01cient technical help.\n2 To whom correspondence should be addressed. Fax: (33) 3 83 37\n99 77. E-mail: cung@lcpm.ensic.u-nancy.fr. Fax: (33) 383 91 20 93.\nE-mail: gbranlant@scbim.u-nancy.fr.\n0003-9861/99 $30.00\n219\nCopyright \u00a9 1999 by Academic Press\nAll rights of reproduction in any form reserved.\nArchives of Biochemistry and Biophysics\nVol. 364, No. 2, April 15, pp. 219\u2013227, 1999\nArticle ID abbi.1999.1116, available online at http://www.idealibrary.com on"}, {"role": "user", "content": "from the C4 carbon atom of the nicotinamide and di-\nhydronicotinamide moieties, respectively. This trans-\nfer has been shown to be highly stereospeci\ufb01c in wild-\ntype enzymes acting on natural substrates (1\u20135). Thus,\ndehydrogenases can be divided into two classes: those\ntransferring the pro-R hydrogen (from the dihydropyr-\nidine re face), which were called A-speci\ufb01c enzymes,\nand those transferring the pro-S hydrogen (from the\ndihydropyridine si face), which were referred to as\nB-speci\ufb01c enzymes (1\u20133). In the case of oxidoreducta-\nses that do not require a second coenzyme, crystallo-\ngraphic and NMR results have reliably demonstrated\nthat such a stereospeci\ufb01city directly relates to the con-\nformation which is adopted by the nicotinamide moiety\nwithin the binding site: A-speci\ufb01c dehydrogenases bind\nNAD(P) with an anti conformation about the nicotin-\namide-ribose glycosidic bond, whereas B-speci\ufb01c dehy-\ndrogenases use the syn form of NAD(P) (Fig. 1). The\ntransfer of the pseudoaxial hydrogen atom from the C4\nposition is assisted by the nitrogen lone pair. As a\nconsequence, the pro-R hydrogen is placed in a pseudo-\naxial position and transferred in A-speci\ufb01c enzymes\nbinding the anti form of NAD(P), while the pro-S hy-\ndrogen, also placed in a pseudoaxial position, is trans-\nferred in B-speci\ufb01c enzymes binding the syn form of\nNAD(P) (6\u20139).\nStereospeci\ufb01c properties of current dehydrogenases\nhave been tentatively explained by historical (10\u201313)\nas well as functional models (6, 7, 14, 15). For a long\ntime, stereospeci\ufb01city has been viewed as a nonselec-\ntive feature that would have appeared by random\nchoice early in the evolution of the two classes of de-\nhydrogenases, and would have been conserved accord-\ning to the high probability of temporarily producing\ninactive enzymes by the sequential mutations required\nfor stereospeci\ufb01city reversal. More recently, Benner\nand co-workers have interpreted the above stereospe-\nci\ufb01c features on the basis of a functional model deduced\nfrom the behavior of dehydrogenases that catalyze re-\ndox reactions between carbonyl compounds and their\nrelative alcohols (3). They have suggested that ste-\nreospeci\ufb01city would be the result of a natural selection\nprocess, aimed at matching the cofactor reducing\npower to the oxidizability of the natural enzyme sub-\nstrate. According to the historical model, convenient\nmutations carried out simultaneously within the nico-\ntinamide-binding site should allow a given stereospec-\ni\ufb01city to be reversed by simply rotating the nicotin-\namide moiety by about 180\u00b0 with respect to the adja-\ncent ribose. On the contrary, such an engineered\nenzyme would be predicted to be catalytically defective\nby the functional model.\nThe purpose of the work presented here is to gain\ndeeper insight into the molecular determinants and\nmechanisms that govern hydride transfer stereospeci-\n\ufb01city of the NAD(P)-dependent dehydrogenases. Using\nsite-directed mutagenesis, we have modi\ufb01ed the nico-\ntinamide-binding site of Escherichia coli glyceralde-\nhyde-3-phosphate dehydrogenase (GAPDH)\n3 to de\ufb01ne\nwhether its cofactor stereospeci\ufb01city could be reversed.\nGlycolytic NAD-dependent GAPDH (EC 1.2.1.12) is a\nB-speci\ufb01c enzyme, thus transferring the pro-S hydro-\ngen from the C4 position of the dihydronicotinamide\nring oriented in the syn conformation (16). We selected\nthe highly resolved crystal structure of GAPDH from\nE. coli (17) as the most representative and convenient\nthree-dimensional structure to test the possibility of an\nef\ufb01cient reversal of dehydrogenase stereospeci\ufb01city.\nPrevious work concerning site-directed mutagenesis\non the invariant Asn313 residue of the nicotinamide-\nbinding site has pointed out the fundamental role of\nthis residue in positioning and stabilizing the nicotin-\namide moiety within the binding site (17, 18). Never-\ntheless, the 50-fold reduced enzymatic activity of the\n[Thr313] mutant did not appear to be accompanied by\na detectable amount of A-speci\ufb01c transfer, in agree-\nment with the retention of a syn orientation about the\nglycosidic bond of the nicotinamide mononucleotide\n(NMN) (19).\nIn the present study, we examine the effect of addi-\ntional mutations in the nicotinamide-binding site on\nboth enzyme activity and stereospeci\ufb01city. Amino acid\nreplacements performed in the Tyr317 position were\nused either alone or in conjunction with the already\nmentioned [Thr313] mutation. Transferred nuclear\n3 Abbreviations used: GAPDH, D-glyceraldehyde-3-phosphate de-\nhydrogenase; G3P, D-glyceraldehyde-3-phosphate; NOESY, two-di-\nmensional nuclear Overhauser effect spectroscopy; YADH, yeast al-\ncohol dehydrogenase; TR-NOE, transferred nuclear Overhauser ef-\nfect; NMN, nicotinamide mononucleotide.\nFIG. 1.\nCorrelation between hydride transfer stereospeci\ufb01city and\nnicotinamide conformation. Syn and anti conformations of nicotin-\namide with respect to the ribose are de\ufb01ned by the torsional angle xN\n(O49\nN-C19\nN-N1N-C2N). In the anti disposition, xN 5 180 6 90\u00b0 and in\nthe syn disposition xN 5 0 6 90\u00b0. (A) A-speci\ufb01c dehydrogenases\ncatalyze transfer of the pro-R hydrogen and bind anti NAD(H). (B)\nB-speci\ufb01c dehydrogenases catalyze transfer of the pro-S hydrogen\nand bind syn NAD(H). Hydride transfer is facilitated by a boat-like\npuckering of the pyridine ring in the transition state.\n220\nEYSCHEN ET AL."}, {"role": "user", "content": "Overhauser\neffect\n(TR-NOE)\nexperiments\n(20\u201322)\nwere achieved to determine the conformation of NAD\nwhen bound to E. coli wild-type GAPDH and designed\nmutants. The af\ufb01nity of the different enzymes toward\nNAD was analyzed in the light of the geometrical prop-\nerties of their NMN binding sites and the related re-\nsults of hydride transfer stereospeci\ufb01city were checked\nby\n1H NMR (23).\nEXPERIMENTAL PROCEDURES\nFor practical reasons, protein concentration was expressed as ei-\nther molar (M), thus related to the tetrameric assembly, or normal\n(N), related in this case to a single monomer and catalytic site.\nSite-directed mutagenesis, production, and puri\ufb01cation of wild-\ntype and mutant enzymes.\nSite-directed mutagenesis was per-\nformed by the Kunkel\u2019s method (24). The E. coli strain used to\nexpress wild-type and mutant E. coli GAPDHs was DS112, a strain\nderived from MG1655 and deleted in the gapA gene (25). The pro-\nteins were puri\ufb01ed to homogeneity as previously described (26).\nApoenzyme was prepared from the holoenzyme thanks to an acti-\nvated charcoal treatment (27). Protein concentrations were spectro-\nphotometrically determined at 280 nm, using molar absorption coef-\n\ufb01cients of 1.12 3 105 and 1.24 3 105 M21 cm21 for E. coli apoenzymes\nand holoenzymes, respectively.\nEnzyme assays.\nThe steady-state kinetics of the oxidative phos-\nphorylation were determined at 22\u00b0C on a Cary 2200 spectrophotom-\neter by monitoring the NADH appearance at 340 nm. Initial rate\nmeasurements were performed in 40 mM triethanolamine, 0.2 mM\nEDTA, pH 8.9 (28). All Michaelis substrate values were determined\nat saturating concentrations of other ligands.\nDetermination of apparent dissociation constant for NAD.\nIodo-\nacetamide was used as a second-order labeling probe of Cys 149 by\nmeasuring the protection against inactivation afforded by the coen-\nzyme (29). Inactivation of the wild-type (0.01 mN), single mutants\n(0.1 mN) and double mutant (5 mN) was studied at 22\u00b0C in 0.1 M\ntriethanolamine buffer, pH 7.3. The concentration of iodoacetamide\nwas 200 \u00b5M. The concentration of NAD varied over the range 0 to 5\nK d. Aliquots were withdrawn from the incubation mixture at regular\nintervals and the residual activity was then determined by dilution\ninto the assay mixture containing 1 mM dithiothreitol in order to\nstop the inactivation reaction. Assumption was made that the chem-\nical reactivity of Cys 149 was similar in the apo- and holoforms. The\npseudo-\ufb01rst-order constant k obs was determined for each NAD con-\ncentration by plotting log ( A o/A t) versus time ( A o and A t correspond\nto the initial enzymatic activity and the activity at time t, respec-\ntively). The dissocation constant (K d) for NAD was determined by\nplotting (1-k A/k o)/[NAD] versus k A/k o (k o and k A correspond to the\npseudo-\ufb01rst-order constant k obs in the absence and presence of NAD,\nrespectively) (29).\nHydride transfer stereospeci\ufb01city.\n[4-2H]NAD was prepared as\ndescribed earlier (18). The transfer reaction was performed in 40 mM\ntriethanolamine, 0.2 mM EDTA, pH 8.9, in the presence of 1.5 mM\n[4-2H]NAD, 2 mM D-glyceraldehyde-3-phosphate (G3P), 20 mM ar-\nsenate, and 15 mN [Thr313-Gly317] mutant. After stabilization of the\nabsorbance at 340 nm, the NADH formed was isolated by chroma-\ntography on a Sepharose Q column, using an elution gradient of\n0\u20130.4 M ammonium bicarbonate, pH 9.4. NADH was eluted at 0.06\nM ammonium bicarbonate and the corresponding fractions were\npooled and lyophilized. The deuterated C4 position was checked by\n1H NMR, as shown by Arnold et al. (23).\nNMR spectroscopy.\nThe samples used to run NOESY spectra\ncontained 0.2 mN enzyme, 5 mM NAD, 50 mM Tris\u2013HCl buffer, and\nEDTA 2 mM, dissolved in D2O, pH 8.0. Trimethylsilyl-3-propionic\nacid 2,2,3,3-d4 sodium salt was used as internal standard.\n1H NMR spectra were recorded on a Bruker DRX-400 spectrometer\nat 400 MHz and 22\u00b0C. Phase-sensitive NOESY experiments, without\nsuppression of the HDO residual signal, were run with four mixing\ntimes (75, 150, 225, and 300 ms). Spectra were acquired with 2048\npoints in t2, 512 points in t1, and a spectral width of 5388 Hz in both\ndimensions. For each t1 value, 80 to 104 scans were collected with a\nrelaxation delay of 1.5 s. The NOESY data sets were processed by\nusing a 45\u00b0 phase-shifted sine bell in both dimensions. Peak inten-\nsities were estimated by integration of the peak volumes using the\nXEASY program (30).\nThe time-dependence of the NOE buildup curves was used for\ndiscriminating primary NOEs from secondary effects or spin diffu-\nsion effects, by eliminating the correlations which showed a long lag\ntime in the buildup curves. As all buildup curves obtained for pri-\nmary NOEs showed a linear slope for mixing times below 225 ms, the\ninternuclear distances were derived from the NOESY spectra run at\n150 ms. Distances between pairs of NAD protons (r ij) were estimated\nfrom\nNOEref\nNOEij 5\nr ij\n6\nr ref\n6\nby using the constant H5N/H6N distance of 0.25 nm as a reference.\nMolecular modeling.\nPrior to site-directed mutagenesis, molecu-\nlar modeling investigations were carried out on a Silicon Graphics\nIndigo XS workstation with SYBYL software package (Tripos Asso-\nciates, Inc.). The atomic coordinates of E. coli glycolytic GAPDH in\nits crystalline holo form (17) were used as a starting point and\nsubsequently modi\ufb01ed in the following way:\nAll atomic coordinates reported in the Protein Data Bank \ufb01le 1gad\n(31) were taken into account, including those for the cofactor and\nwater molecules.\nHydrogen atoms were added automatically and thereafter were\nallowed to move, with heavy atoms kept \ufb01xed. To this goal, a simplex\nenergy minimization of 100 steps was performed, followed by 200\nsteps of Powell optimization. Tripos force \ufb01eld parameters were set\nto their standard values (32) and net atomic charges were calculated\nwith the Gasteiger method (33).\nThe resulting \u201call-atoms\u201d model of wild-type GAPDH from E. coli\nwas then used for all subsequent modi\ufb01cations, including mutations\nof amino acid residues and/or conformational switch of the NMN\nmoiety from the syn to the anti rotameric state. Afterwards, all\ndesigned models of wild-type and mutant GAPDHs were subjected to\nan identical energy minimization process where all atoms were al-\nlowed to move within a 3.5-nm radius sphere centered on one of the\nfour invariant Cys 149 residues in the tetramer. Two hundred \ufb01fty\nsteps of Powell energy minimization were applied to the models,\nusing a standard Tripos force \ufb01eld and electrostatic charges of the\nGasteiger type. We veri\ufb01ed that no signi\ufb01cant differences in the \ufb01nal\nstructures arose from additional reiterations of the procedure.\nFor each molecular model optimized as described above, the syn\nand anti conformations of bound nicotinamide were then geometri-\ncally and energetically compared. For the experimental construction\nof the mutants, we selected the mutations which gave rise to a\nconceivable anti disposition.\nRESULTS\nSelection of the Mutations\nThe three-dimensional structure of holo GAPDH\nfrom E. coli suggests that two residues are predomi-\nnantly involved in stabilizing the syn conformation of\nthe NMN moiety (Fig. 2). First, the Asn 313 side chain\nis directly hydrogen-bonded to the carboxamide NMN\ncarbonyl group. This interaction is further reinforced\nby a complex network of water bridges that simulta-\n221\nHYDRIDE TRANSFER STEREOSPECIFICITY"}, {"role": "user", "content": "neously anchors the carboxamide moiety to both Asn\n313 and Glu 314 side chains. Second, adoption of an\nanti orientation around the glycosidic bond seems to be\nhampered by the Tyr 317 bulky side chain, an almost\nstrictly invariant residue in all GAPDHs known so far.\nIn a previous study, it was shown that Thr replace-\nment for Asn 313 did not induce a reversal of enzyme\nstereospeci\ufb01city, probably because of the steric hin-\ndrance due to the unchanged Tyr 317 side chain (17\u2013\n19). Modeling investigations predicted that mutation of\nTyr 317 into Gly or Ala could give rise to signi\ufb01cant\namounts of the anti conformer within the NMN moiety\nand thereby allow a partial reversal of hydride transfer\nstereospeci\ufb01city. Therefore, we constructed three other\nmutants containing either a single mutated position\n([Gly317] and [Ala317] mutants) or a double mutation\n([Thr313-Gly317] mutant).\nThe kinetic parameters for wild-type and mutant\nGAPDHs are given in Table I. Four-, 10-, and 10\n4-fold\ndecreases in kcat were observed for the [Ala317],\n[Gly317] and [Thr313-Gly317] mutants, respectively.\nThe low activity of the double mutant raised the ques-\ntion whether this activity was due to wild-type enzyme\ncontamination or not. Yet various arguments excluded\nthis possibility. The \ufb01rst one relates to the deleted gap\nA gene of the E. coli strain used for the production of\nthe double mutant. Furthermore, similar low activities\nwere\nalso\nobserved\nfor\nthe\n[Thr313-Gly317]\nand\n[Thr313-Ala317] mutants from Bacillus stearother-\nmophilus (data not shown), for which a contamination\nwith wild-type E. coli GAPDH was unlikely to happen\nsince E. coli and B. stearothermophilus GAPDHs are\neasily separated by the puri\ufb01cation protocol (26). As\nanother argument, a burst of NADH appearance at 16\nmN GAPDH and 5 mM NAD concentrations was ob-\nserved in the absence of inorganic phosphate, which\ncorresponded to the titration of at least two active sites\nper tetramer (curves not shown), thus proving that the\n[Thr313-Gly317] mutant displayed oxidoreduction ac-\ntivity. Indeed, a burst indicates the accumulation of\nthe thioacylenzyme intermediate (the rate of acylating\nstep being higher than that of deacylation step by\nwater) and thus the presence of the active enzyme in\nhigh concentration. Finally, the K d value for NAD was\nfound to be 300-fold increased when compared with\nthat of the wild type (vide infra).\nThe dissociation constant K d for NAD was estimated\nby using iodoacetamide as a second-order labeling of\nCys 149, and by measuring the protective effect of NAD\non enzyme inactivation (29). The deduced K d value\nprovided a measure of NAD macroscopic binding. The\nK d values were increased 5 to 20 times for the single\nFIG. 2.\nStereoview of the nicotinamide-binding subsite of GAPDH from E. coli. The NMN moiety is represented in ball-and-stick. Isolated\nsolid spheres depict water molecules. The \ufb01gure was generated with RasMol (R. Sayle, RasMol: A program for the visualisation of protein\nand nucleic acid structures, ftp://ftp.dcs.ed.ac.uk/pub/rasmol) and MOLSCRIPT (42).\nTABLE I\nKinetic Parameters and NAD Dissociation Constants of Wild-Type and Mutant GAPDHs from E. coli\na\nEnzyme\nK d (NAD)\n(\u00b5M)\nK m (NAD)\n(mM)\nK m (G3P)\n(mM)\nK m (Pi)\n(mM)\nk cat\n(s21)\nWild type\n0.32 6 0.07\n0.045 6 0.004\n0.89 6 0.17\n0.53 6 0.11\n268 6 6\n[Thr313]\n5.8 6 0.6\n0.190 6 0.020\n0.42 6 0.11\n20.00 6 4.40\n4.9 6 0.5\n[Ala317]\n1.6 6 0.2\n0.050 6 0.006\n0.88 6 0.14\n4.80 6 1.18\n65 6 2\n[Gly317]\n4.2 6 0.4\n0.190 6 0.040\n2.05 6 0.53\n35.10 6 11.00\n30 6 2\n[Thr313-Gly317]\n109 6 24\n0.058 6 0.007\n0.29 6 0.14\n6.90 6 2.80\n0.030 6 0.002\na GAPDH activity was determined in 40 mM triethanolamine buffer, 0.2 mM EDTA, pH 8.9. The inactivation by iodoacetamide was\nperformed in 100 mM triethanolamine buffer, pH 7.3 (see Experimental Procedures for more details).\n222\nEYSCHEN ET AL."}, {"role": "user", "content": "mutants, while a 300-fold increase was observed for\nthe [Thr313-Gly317] mutant (Table 1). A similar dras-\ntic increase was also noted for the [Thr313-Ala317] and\n[Thr313-Gly317] mutants from B. stearothermophilus\n(data not shown). Introducing successive mutations at\npositions 313 and 317 clearly led to further destabiliz-\ning effects on NAD binding. Unlike K d, the K m value for\nthe [Thr313-Gly317] double mutant was the same as\nthat of the wild type from E. coli and B. stearother-\nmophilus as well. A possible explanation could be that\nthe K D value represents different modes of NAD bind-\ning within the binary complex, with low af\ufb01nity what-\never the binding mode, whereas the K M value is repre-\nsentative of a higher NAD af\ufb01nity in the ternary com-\nplex. In other words, G3P binding to the binary\nmutant\u2013NAD complex could reorganize NAD position-\ning within the active site so that the NAD conformer\nselected in the ternary complex would have a higher\naf\ufb01nity (although k cat is very low).\nConformation of NAD Bound to Wild-Type and\nMutant GAPDHs\nThe NAD NMR resonances in H2O/D2O (95/5, v/v)\nsolution were assigned by correlated spectroscopy\n(COSY) experiment. The conformation of NAD bound\nto wild-type and mutant GAPDHs was then investi-\ngated by using the two-dimensional phase-sensitive\ntransferred NOESY technique. In aqueous solution,\nNAD displayed negative NOEs in the presence of\nGAPDH, whereas no NOE connectivity was observed\nin the absence of the enzyme. Thus, the NOEs observed\nin the presence of wild-type and mutant GAPDHs\narose from cross-relaxation between protons of NAD in\nthe enzyme bound state. These NOEs could be used to\nevaluate the bound conformation of the coenzyme. Fig-\nure 3 shows the TR-NOE spectrum, with a mixing time\nof 225 ms for the [Gly317] and [Thr313-Gly317] mu-\ntants in the region corresponding to the NOE connec-\ntivities between the ribose protons and both the nico-\ntinamide and adenine protons. The NMN moiety in\ncontact with the [Gly317] mutant displays large nega-\ntive interproton NOEs for the H2N/H29\nN and H6N/H19\nN\nproton pairs, whereas the much smaller NOE, related\nto the H2N/H19\nN proton pair of the [Gly317] mutant,\nexhibits a buildup curve pro\ufb01le characteristic of spin\ndiffusion. In the case of the [Thr313-Gly317] mutant,\nsigni\ufb01cant NOEs are simultaneously observed for the\nH2N/H29\nN, H6N/H29\nN, H2N/H19\nN, and H6N/H19\nN proton\npairs. This observation highlights the different confor-\nmations of NAD bound to these two mutants. In the\ncase of the AMP moiety, a large NOE is observed for\nthe same H8A/H29\nA proton pair for both mutants and\nargues for the same anti orientation of the adenine ring\nin both cases.\nConsidering the in\ufb02uence of the mixing time on the\nTR-NOE buildup curves, the value of 150 ms was re-\ntained to calculate the interproton distances. Table II\ngathers the NOEs observed between the bases and\ntheir corresponding riboses for both the wild-type and\nmutant enzymes. The same connectivities appear for\nNAD bound to the wild type or the single [Thr313],\n[Gly317], and [Ala317] mutants, but the NOE intensi-\nties logically vary with NAD af\ufb01nity. Using the H5N to\nH6N distance of 0.25 nm as a reference, the proton\u2013\nproton distances from the NOEs are also reported in\nTable II, together with those predicted by the energy-\nminimized structures for syn and anti NAD bound in\nthe GAPDHs pocket. Such short distances (0.22 6 0.02\nnm) for the H2N/H29\nN and H6N/H19\nN pairs are obtained\nfor the wild-type enzyme and the single mutants as\nwell. These short distances denote the syn conforma-\ntion of the nicotinamide moiety relative to the ribose\nwith a b-glycosidic torsional angle xN ranging from 40\u00b0\nto 80\u00b0 (19).\nIn addition to the H2N/H29\nN and H6N/H19\nN NOE con-\nnectivities previously observed for single mutants (but\nwith a much smaller magnitude in the current case), it\nshould be noted that the [Thr313-Gly317] double mu-\ntant also gives rise to both the H2N/H19\nN and H6N/H29\nN\nNOE connectivities. On the basis of the NOE\u2019s magni-\ntudes assigned to a hypothetical single conformation,\nboth H2N and H6N would appear to be equidistant from\nH19\nN (short distance) and equidistant from H29\nN (larger\ndistance) at the same time. Yet, due to the rigid planar\nconformation of the pyridinium ring, the simultaneous\noccurrence of the H2N/H19\nN and H6N/H19\nN intense NOEs\nas well as short distances with similar magnitudes are\nnot compatible with a single conformation of the nico-\ntinamide moiety. It seems more logical to take mo-\ntional averaging into account, since the apparent H2N/\nH19\nN and H6N/H19\nN distances are nearly equivalent.\nThus, the NAD cofactor could bind the double mutant\nGAPDH with the nicotinamide moiety in both syn and\nanti orientations. From the NOE\u2019s magnitude value of\n4.6 for the H5N/H6N cross-peak, the hypothetical NOE\u2019s\ncontributions corresponding to pure syn or anti orien-\ntations of the bound NAD can be estimated by (4.6 3\n[r ij/0.25 nm]\n6). These NOE values are given in Table II.\nOn the hypothesis of a syn/anti conformational equilib-\nrium of NAD binding to the [Thr 313-Gly 317] double\nmutant, the two larger H2N/H19\nN 3.2 and H6N/H19\nN 2.9\nNOEs correspond to a 35%/65% mixture of syn/anti\norientations.\nStereospeci\ufb01city of Hydride Transfer\nThe\n1H NMR spectrum of NADH contains two reso-\nnances at 2.68 and 2.79 ppm corresponding to the pro-S\nand pro-R hydrogens in C4 position of the dihydropyr-\nidine moiety, respectively (23). The NADH spectrum\nobtained\nafter\nreduction\nof\n[4-\n2H]NAD\nwith\nthe\n[Thr313-Gly317] double mutant presents a single res-\nonance at 2.66 ppm corresponding to the pro-S hydro-\n223\nHYDRIDE TRANSFER STEREOSPECIFICITY"}, {"role": "user", "content": "gen, typical of a B-speci\ufb01c transfer (spectrum not\nshown). Thus, hydride transfer stereospeci\ufb01city for the\ndouble mutant is not signi\ufb01cantly altered compared\nwith the wild-type enzyme.\nDISCUSSION\nThe alignment of the known primary structures of\nglycolytic GAPDHs from different organisms indicates\nthat Asn 313 and Tyr 317 are highly conserved resi-\ndues. Asn 313 is found in all known sequences, while\nTyr 317 is replaced by Phe in only a very few cases\n(7%).\nThe effect of the single [Thr313] mutation on the\nenzyme mechanism and on the retained syn orienta-\ntion of the bound nicotinamide has already been inves-\ntigated (17\u201319). From a mechanistic point of view, the\nconsequence of the mutation consists of a shift of the\nrate-limiting step along the catalytic reaction pathway.\nWith the wild-type GAPDH from E. coli, the rate-de-\ntermining step of the forward reaction occurs after the\noxidoreduction step, whereas it is likely associated\nwith an isomerization step of the enzyme\u2013NAD\u2013G3P\nternary complex that takes place before hydride trans-\nfer in the case of the [Thr313] mutant (18). Indeed, the\n20-fold increase in the K d value toward NAD re\ufb02ects\nthe missing hydrogen bond between the carboxamide\nmoiety and the Thr 313 side chain, but more generally\naccounts for the rather \ufb02uctuating orientation of nico-\ntinamide in the bound cofactor (17). Therefore, the k cat\n50-fold decrease in the [Thr313] mutant can be ex-\nplained by an altered positioning of the pyridinium\nring relative to the catalytic residues as well as a\nreduced reactivity of the C-4 position due to the con-\njunction of a weakened electronic polarization and an\ninef\ufb01cient coplanar orientation of the carboxamide\nmoiety (9, 34).\nIn the holo GAPDHs from E. coli (17), the phenolic\nring of Tyr 317 is nearly parallel to the NAD pyri-\ndinium ring at a distance of ;0.4 nm. The fact that Tyr\ncan be substituted by Phe (vide supra) suggests that it\nFIG. 3.\n400 MHz phase-sensitive NOESY spectrum of NAD in the presence of the [Gly317] mutant (left) and the [Thr313-Gly317] mutant\n(right). The sample contained 0.2 mN enzyme and 5 mM NAD1 in 50 mM Tris\u2013HCl buffer, pH 8.0, and the spectrum was recorded with a\n225-ms mixing time.\n224\nEYSCHEN ET AL."}, {"role": "user", "content": "is the Tyr phenyl ring rather than the OH group which\nis essential to both the enzyme structure and the co-\nfactor stabilization. The phenyl ring is likely to exclude\nwater from the active site and to improve the tight\nbinding of the NAD(H) cofactor by van der Waals in-\nteractions. In fact, mutation of Tyr 317 into Ala and\nGly decreased NAD af\ufb01nity by a 5- and 13-fold factor,\nrespectively (Table I). Partial (Ala) or complete (Gly)\nremoval of the side chain in position 317 enlarges the\nnicotinamide-binding site and presumably allows a\nmore extended and \ufb02exible conformation of bound\nNAD, perhaps including NMN translation and the\npresence of few water molecules to some extent. Oth-\nerwise, TR-NOE data indicate that these mutations do\nnot induce any signi\ufb01cant rotation of the nicotinamide\nmoiety relative to ribose, and therefore preserve the\nwild-type syn orientation, owing to the probable deci-\nsive role of the unchanged Asn 313 side chain.\nThe\nreduced\ncofactor-binding\naf\ufb01nity\nfor\nthe\n[Thr313-Gly317] double mutant (K d is more than 300\ntimes higher) is accompanied by a modi\ufb01cation of the\nconformational equilibrium of bound NAD, with ap-\nproximately two-thirds of the cofactor molecules in an\nanti orientation. Nevertheless, the\n1H NMR spectrum\nof NADH applying the procedure described by Arnold\net al. does not evidence any A-speci\ufb01c hydride transfer\narising from the anti conformer (23). Several explana-\ntions may account for the absence of signi\ufb01cant activity\nwith NAD bound in an anti disposition:\nFirst, in accordance with the functional model of\nBenner et al. (3), the redox potential of anti NAD/\nNADH may not be ef\ufb01ciently adapted to the oxidation\nof G3P. This hypothesis would be strongly reinforced if\nit could be demonstrated that the syn and anti con-\nformers of NAD bound to the double mutant behave in\nthe same manner as regards (i) overall binding mode to\nthe enzyme, (ii) local stabilization and activation of the\nnicotinamide moiety within the binding site, and (iii)\nsteric compatibility with G3P in the initial ternary\ncomplex as well as in the \ufb01rst covalent thiohemiacetal\nintermediate during the forward catalytic reaction. In\nfact, all these points do constitute the basis for the\nfollowing alternative proposals concerning the inef\ufb01-\nciency of NAD bound in the anti orientation.\nSecond, there is no clear experimental evidence that\nthe NMN moiety containing an anti glycosidic bond\nactually enters the binding site. In the same way as for\nthe [Thr313] mutant (17), the NMN ribose ring is prob-\nably not involved in any direct hydrogen bond with the\n[Thr313-Gly317] double mutant. As a consequence,\nsome rotational freedom could occur from both rela-\ntively \ufb02exible torsional angles aN (O-PN-O59\nN-C59\nN) and\nbN (PN-O59\nN-C59\nN-C49\nN) and therefore allow the nicotin-\namide moiety to point toward the solvent, as already\nobserved in the crystal of some alcohol dehydrogenase\u2013\nNAD analogue complexes (35, 36). A similar result has\nbeen also reported from NMR investigations for one of\nthe two conformations adopted by NADP in the dihy-\ndrofolate\nreductase\u2013trimethoprim\u2013NADP\nternary\ncomplex (37).\nThird, the conformational properties of bound NAD\nhave been investigated in the NAD\u2013enzyme binary\ncomplex while the stereospeci\ufb01city of hydride transfer\nhas been determined in the presence of the substrate.\nThe question whether the anti conformation actually\nexists in the ternary complex or not is still to be ad-\ndressed. In bovine liver glutamate dehydrogenase (38),\nNADP adopts a mixture of syn/anti conformations of\nthe NMN moiety in the binary complex, whereas only\nthe syn rotamer is detected for the ternary complex\nTABLE II\nObserved NOEs (%)\na and Estimated Interproton Distances r ij (60.02 nm)\nb for NAD\n1\nBound to the Wild-Type and Mutant GAPDHs from E. coli\nProton pair\nWild type\n[Thr313]\n[Gly317]c\n[Thr313-Gly317]\nsyn\nanti\nNOE\nr ij\nNOE\nr ij\nNOE\nr ij\nNOE\nr ij\nr ij\nd\nNOEe\nr ij\nd\nNOEe\nH5N/H6N\n1.0\n0.25\n2.9\n0.25\n6.3\n0.25\n4.6\n0.25\nH2N/H29\nN\n3.5\n0.20\n5.9\n0.22\n14.8\n0.22\n1.3\nf\n0.23\n7.0\n0.48\n0.1\nH6N/H19\nN\n2.0\n0.22\n5.8\n0.22\n16.5\n0.21\n2.9\nf\n0.23\n7.0\n0.38\n0.4\nH2N/H19\nN\n1.4\n0.32\n3.2\nf\n0.38\n0.4\n0.25\n4.6\nH6N/H29\nN\n1.3\nf\n0.47\n0.1\n0.24\n6.7\nH8A/H29\nA\n1.8\n0.23\n6.2\n0.22\n14.8\n0.22\n12.1\n0.21\na The NOE were determined from the NOESY spectra recorded with a 150-ms mixing time.\nb Interproton distances were estimated from the constant H5N/H6N distance (0.25 nm) used as a reference.\nc The values obtained for the [Ala317] mutant (not reported) are closely similar to those obtained for the [Gly317] mutant.\nd Interproton distances were predicted from the energy-minimized structures of syn and anti NAD orientations bound to the [Thr313-\nGly317] mutant.\ne Theoretical NOE values were estimated by 4.6 3 [r ij/0.25 nm]6 using the NOE\u2019s magnitude of the H5N/H6N cross-peak (4.6) of the\n[Thr313-Gly317] mutant TR-NOESY spectra.\nf The mixture of syn/anti conformations does not allow an univocal estimation of all four distances (see Discussion for more details).\n225\nHYDRIDE TRANSFER STEREOSPECIFICITY"}, {"role": "user", "content": "with 2-oxo glutarate. Similarly, in wild-type glucose-6-\nphosphate dehydrogenase, the conformational equilib-\nrium experienced by the bound NADP consists of a\nsyn/anti mixture in the binary complex (39). As both\nenzymes are strictly B-speci\ufb01c, an anti to syn transi-\ntion step should occur upon substrate binding to the\nholo structure of glucose-6-phosphate dehydrogenase.\nMore recently, comparable conclusions for a syn to anti\ntransition before formation of the ternary complex\nhave been also deduced from TR-NOESY experiments\ncarried out on L-lactate dehydrogenase (40).\nFourth, even if the anti form of NAD really partici-\npates in the formation of a ternary complex, it could not\nbe perfectly positioned relative to the substrate and/or\nthe essential residues during the subsequent steps of\nthe catalytic mechanism. Three cysteine residues are\npresent in E. coli GAPDH: Cys 149 is essential for the\nactivity and is accessible to thiol reagent, whereas Cys\n153 and 288 are not essential for the activity and not\naccessible to labeled IAM in the presence or the ab-\nsence of NAD (data not shown). Molecular modelling of\nNAD adopting the anti conformation in the complex\nwith the [Thr313-Gly317] double mutant suggests that\nthe C3 carboxamide group is certainly in contact with\nthe Ser 148 and Cys 149 residues. Independently, Due\n\u00b4e\net al. have proposed a model for the covalent thiohemi-\nacetal intermediate in the wild-type enzyme where the\nC2 hydroxyl function forms a hydrogen bond with the\nCys 149 NH amide group (17). Altogether, the above\nproposals argue for the probable occurrence of some\nsteric hindrances between the carboxamide in the anti\nconformer and the thiohemiacetal intermediate.\nFifth, another possible reason for the absence of A-\nspeci\ufb01c transfer could lie in an insuf\ufb01cient chemical\nactivation of the C4 position of the NAD pyridinium\nring. On the one hand, the [Thr313-Gly317] double\nmutant lacks the wild-type hydrogen bond that likely\nincreases C4 electrophilicity through an enhanced po-\nlarization of the carboxamide carbonyl group. On the\nother hand, theoretical calculations claim that hydride\ntransfer is facilitated by a trans orientation of the\ncarboxamide, 30\u00b0 apart from the plane of the pyridine\nring with the oxygen atom pointing toward the face on\nwhich the transfer takes place (9, 34). Hence, a defec-\ntive positioning of the carboxamide moiety could be,\npartially, responsible of the reduced enzymic activity\nby affecting both the syn and anti conformers of the\nbound coenzyme. Furthermore, a comparison of the\nmolecular models representative of the two situations\nsuggests that partial loss of chemical activation of the\nC4 position would be more pronounced for the anti\nthan for the syn conformer of NAD because of the\nalmost perfect coplanarity of the pyridine ring and the\ncarboxamide in the former case.\nThe weak activity of the [Thr313-Gly317] GAPDH\nmutant contrasts with comparable results observed for\na yeast alcohol dehydrogenase (YADH) mutant where\nthe bulky aminoacid side chains of Thr157 and Leu182\nwere replaced by a hydroxymethylene (Ser) and a\nmethyl (Ala) group, respectively (5). These mutations\nwere introduced in order to favor binding of the syn\nconformer of NADH. Clearly, the YADH mutant was\nshown to display signi\ufb01cant activity with a k cat of 1/10\nof that of the wild type, with a stereochemical \ufb01delity\nrather similar to that of the wild type. Although the\nhydride transfer method used to measure the stereo-\nchemical \ufb01delity for GAPDH was not so informative as\nthat used for YADH, our study has also demonstrated\nthat no signi\ufb01cant hydride transfer arose from an anti\nunnatural conformation of the cofactor NMN moiety.\nThe decrease in k cat likely relates to a gain in confor-\nmational \ufb02exibility of the nicotinamide moiety which\nmay be expected both from the removal of the carbox-\namide-Asn 313 hydrogen bond and from the loss of van\nder Waals contacts between the pyridine ring and the\nmutated Tyr 317 side chain. Recently, theoretical ar-\nguments developed in the case of lactate dehydroge-\nnase have supported that binding of NADH within the\ncofactor site affects the thermal motions relevant to\ndihydropyridine ring puckering in such a manner that\nthe bound NADHs are limited to the optimal geometry\nfor the transition state (41) (Fig. 1). Since the double\nmutant corresponds to an enlargement of the nicotin-\namide-binding site and to a reduction of favorable in-\nteractions with the surrounding residues, it may be\ninferred that the NMN moiety is not tightly con\ufb01ned in\nthe site, and the proportion of bound conformations\nclose to the transition state is weakened with respect to\nthe wild-type enzyme.\nIn conclusion, using protein engineering and TR-\nNOE experiments, we have demonstrated that a par-\ntial switch of the NAD nicotinamide moiety from the\nsyn to the anti orientation (35/65, syn/anti ratio) can be\nsuccessfully obtained within a limited number of ap-\npropriate mutations. To our knowledge, a conforma-\ntional transition of such a magnitude for NAD has not\nbeen described earlier in the literature dealing with\nengineered oxydoreductases. Nevertheless, only B-side\ntransfer from the syn conformation seems to be pro-\nductive in the case of GAPDH mutants and the anti\nform does not exhibit any signi\ufb01cant catalytic activity.\nIndeed, the selected mutations were rationally de-\nsigned on the basis of a molecular modeling study of\nthe binary NAD\u2013GAPDH complex which constitutes\nthe initial step of the whole enzymatic process. Thus, it\nmay be inferred that very speci\ufb01c binding interactions,\nsubsequently required in the course of the catalytic\nmechanism, are strongly affected in the presence of the\nNAD anti conformation. Consequently, in order to im-\nprove our \ufb01rst encouraging results aimed at least at\nconfering a signi\ufb01cant catalytic activity to the anti\nform, further structural modi\ufb01cations, even in the sub-\n226\nEYSCHEN ET AL."}, {"role": "user", "content": "strate binding site, should be engineered in our future\npreoccupation.\nREFERENCES\n1. You, K.-S. (1982) Methods Enzymol. 87, 101\u2013126.\n2. Creighton, D. J., and Murphy, N. S. R. K. (1990) in The Enzymes\n(Sigman, D. S., and Boyer, P. D., Eds.), Vol. 19, pp. 323\u2013421,\nAcademic Press, San Diego.\n3. Benner, S. A., Glasfeld, A., and Piccirilli, J. A. (1989) in Topics in\nStereochemistry (Eliel, E. L., and Wilen, S. H., Eds.), Vol. 19, pp.\n127\u2013207, Wiley, New York.\n4. LaReau, R. D., and Anderson, V. E. (1989) J. Biol. Chem. 264,\n15338\u201315343.\n5. Weinhold, E. G., Glasfeld, A., Ellington, A. D., and Benner, S. A.\n(1991) Proc. Natl. Acad. Sci. USA 88, 8420\u20138424.\n6. Benner, S. A. (1982) Experientia 38, 633\u2013637.\n7. Nambiar, K. P., Stauffer, D. M., Kolodziej, P. A., and Benner,\nS. A. (1983) J. Am. Chem. Soc. 105, 5886\u20135890.\n8. Wu, Y.-D., and Houk, K. N. (1991) J. Am. Chem. Soc. 113,\n2353\u20132358.\n9. Almarsson, O\n\u00a8 ., and Bruice, T. C. (1993) J. Am. Chem. Soc. 115,\n2125\u20132138.\n10. You, K.-S., Arnold, L. J., Jr., Allison, W. S., and Kaplan, N. O.\n(1978) Trends Biochem. 3, 265\u2013268.\n11. Oppenheimer, N. J. (1984) J. Am. Chem. Soc. 106, 3032\u20133033.\n12. You, K.-S. (1985) CRC Crit. Rev. Biochem. 17, 313\u2013451.\n13. Schneider-Bernlo\n\u00a8hr, H., Adolph, H.-W., and Zeppezauer, M.\n(1986) J. Am. Chem. Soc. 108, 5573\u20135576.\n14. Benner, S. A., Nambiar, K. P., and Chambers, G. K. (1985)\nJ. Am. Chem. Soc. 107, 5513\u20135517.\n15. Glasfeld, A., Leanz, G. F., and Benner, S. A. (1990) J. Biol. Chem.\n265, 11692\u201311699.\n16. Harris, J. I., and Waters, M. (1976) in The Enzymes (Boyer,\nP. D., Ed.), Vol. 13, pp. 1\u201349, Academic Press, New York.\n17. Due\n\u00b4e, E., Olivier-Deyris, L., Fanchon, E., Corbier, C., Branlant,\nG., and Dideberg, O. (1996) J. Mol. Biol. 257, 814\u2013838.\n18. Corbier, C., Mougin, A., Mely, Y., Adolph, H. W., Zeppezauer, M.,\nGerard, D., Wonacott, A., and Branlant, G. (1990) Biochimie 72,\n545\u2013554.\n19. Eyschen, J., Corbier, C., Vitoux, B., Branlant, G., and Cung,\nM. T. (1994) Protein Pept. Lett. 1, 19\u201324.\n20. Clore, G. M., and Gronenborn, A. M. (1982) J. Magn. Res. 48,\n402\u2013417.\n21. Clore, G. M., and Gronenborn, A. M. (1983) J. Magn. Res. 53,\n423\u2013442.\n22. Rosevaer, P. R., and Mildvan, A. S. (1989) Methods Enzymol.\n177, 333\u2013358.\n23. Arnold, L. J., Jr., You, K.-S., Allison, W. S., and Kaplan, N. O.\n(1976) Biochemistry 15, 4844\u20134849.\n24. Kunkel, T. A., Bebenek, K., and McClary, J. (1991) Methods\nEnzymol. 204, 125\u2013139.\n25. Della Seta, F., Boschi-Muller, S., Vignais, M. L., and Branlant,\nG. (1997) J. Bacteriol. 179, 5218\u20135221.\n26. Corbier, C., Michels, S., Wonacott, A. J., and Branlant, G. (1994)\nBiochemistry 33, 3260\u20133265.\n27. Racker, E., and Krimsky, I. (1952) J. Biol. Chem. 198, 731\u2013743.\n28. Ferdinand, W. (1964) Biochem. J. 92, 578\u2013585.\n29. Boschi-Muller, S., Azza, S., Pollastro, D., Corbier, C., and Bran-\nlant, G. (1997) J. Biol. Chem. 272, 15106\u201315112.\n30. Eccles, C., Gu\n\u00a8ntert, P., Billeter, M., and Wu\n\u00a8thrich, K. (1991)\nJ. Biomol. NMR 1, 111\u2013130.\n31. Bernstein, F. C., Koetzle, T. F., Williams, G. J. B., Meyer, E. F.,\nJr., Brice, M. D., Rodgers, J. R., Kennard, O., Shimanouchi, T.,\nand Tasumi, M. (1977) J. Mol. Biol. 112, 535\u2013542.\n32. Clark, M., Cramer, R. D., III, and Van Opdenbosch, N. (1989)\nJ. Comput. Chem. 10, 982\u20131012.\n33. Gasteiger, J., and Marsili, M. (1980) Tetrahedron 36, 3219\u2013\n3228.\n34. Wu, Y.-D., Lai, D. K. W., and Houk, K. N. (1995) J. Am. Chem.\nSoc. 117, 4100\u20134108.\n35. Samama, J. P., Zeppezauer, E., Biellmann, J.-F., and Bra\n\u00a8nde\n\u00b4n,\nC.-I. (1977) Eur. J. Biochem. 81, 403\u2013409.\n36. Samama, J. P., Wrixon, A. D., and Biellmann, J.-F. (1981) Eur.\nJ. Biochem. 118, 479\u2013486.\n37. Birdsall, B., Bevan, A. W., Pascual, C., Roberts, G. C. K., Feeney,\nJ., Gronenborn, A., and Clore, G. M. (1984) Biochemistry 23,\n4733\u20134742.\n38. Banerjee, A., Levy, H. R., Levy, G. C., LiMuti, C., Goldstein,\nB. M., and Bell, J. E. (1987) Biochemistry 26, 8443\u20138450.\n39. Gronenborn, A. M., Clore, G. M., Hobbs, L., and Jeffery, J. (1984)\nEur. J. Biochem. 145, 365\u2013371.\n40. Vincent, S. J. F., Zwahlen, C., Post, C. B., Burgner, J. W., and\nBodenhausen, G. (1997) Proc. Natl. Acad. Sci. USA 94, 4383\u2013\n4388.\n41. Young, L., and Post, C. B. (1996) Biochemistry 35, 15129\u201315133.\n42. Kraulis, P. J. (1991) J. Appl. Crystallogr. 24, 946\u2013950.\n227\nHYDRIDE TRANSFER STEREOSPECIFICITY"}, {"role": "assistant", "content": "### Thoughts and Comments\n\nThe table provides kinetic parameters for wild-type and mutant GAPDHs from E. coli. The parameters include \\( K_d \\) (NAD), \\( K_m \\) (NAD), \\( K_m \\) (G3P), \\( K_m \\) (Pi), and \\( k_{cat} \\). The focus is on extracting \\( k_{cat} \\) and \\( K_m \\) values for NAD, G3P, and Pi, along with their descriptors.\n\n### Enzymes and Conditions\n- **Enzyme**: GAPDH (Glyceraldehyde-3-phosphate dehydrogenase)\n- **Organism**: E. coli\n- **Mutants**: Wild type, [Thr313], [Ala317], [Gly317], [Thr313-Gly317]\n- **Conditions**: \n  - Buffer: 40 mM triethanolamine, 0.2 mM EDTA, pH 8.9\n  - Inactivation by iodoacetamide: 100 mM triethanolamine buffer, pH 7.3\n\n### Substrates\n- NAD\n- G3P (Glyceraldehyde-3-phosphate)\n- Pi (Inorganic phosphate)\n\n### Extracted Data Points\nEach data point includes the enzyme (wild-type or mutant), the substrate, and the kinetic parameters \\( k_{cat} \\) and \\( K_m \\).\n\n### Final Answer\n```yaml\ndata:\n    - descriptor: GAPDH; wild-type\n      substrate: NAD\n      kcat: 268 \u00b1 6 s^-1\n      Km: 0.045 \u00b1 0.004 mM\n      kcat/Km: null\n    - descriptor: GAPDH; wild-type\n      substrate: G3P\n      kcat: 268 \u00b1 6 s^-1\n      Km: 0.89 \u00b1 0.17 mM\n      kcat/Km: null\n    - descriptor: GAPDH; wild-type\n      substrate: Pi\n      kcat: 268 \u00b1 6 s^-1\n      Km: 0.53 \u00b1 0.11 mM\n      kcat/Km: null\n    - descriptor: GAPDH; Thr313\n      substrate: NAD\n      kcat: 4.9 \u00b1 0.5 s^-1\n      Km: 0.190 \u00b1 0.020 mM\n      kcat/Km: null\n    - descriptor: GAPDH; Thr313\n      substrate: G3P\n      kcat: 4.9 \u00b1 0.5 s^-1\n      Km: 0.42 \u00b1 0.11 mM\n      kcat/Km: null\n    - descriptor: GAPDH; Thr313\n      substrate: Pi\n      kcat: 4.9 \u00b1 0.5 s^-1\n      Km: 20.00 \u00b1 4.40 mM\n      kcat/Km: null\n    - descriptor: GAPDH; Ala317\n      substrate: NAD\n      kcat: 65 \u00b1 2 s^-1\n      Km: 0.050 \u00b1 0.006 mM\n      kcat/Km: null\n    - descriptor: GAPDH; Ala317\n      substrate: G3P\n      kcat: 65 \u00b1 2 s^-1\n      Km: 0.88 \u00b1 0.14 mM\n      kcat/Km: null\n    - descriptor: GAPDH; Ala317\n      substrate: Pi\n      kcat: 65 \u00b1 2 s^-1\n      Km: 4.80 \u00b1 1.18 mM\n      kcat/Km: null\n    - descriptor: GAPDH; Gly317\n      substrate: NAD\n      kcat: 30 \u00b1 2 s^-1\n      Km: 0.190 \u00b1 0.040 mM\n      kcat/Km: null\n    - descriptor: GAPDH; Gly317\n      substrate: G3P\n      kcat: 30 \u00b1 2 s^-1\n      Km: 2.05 \u00b1 0.53 mM\n      kcat/Km: null\n    - descriptor: GAPDH; Gly317\n      substrate: Pi\n      kcat: 30 \u00b1 2 s^-1\n      Km: 35.10 \u00b1 11.00 mM\n      kcat/Km: null\n    - descriptor: GAPDH; Thr313/Gly317\n      substrate: NAD\n      kcat: 0.030 \u00b1 0.002 s^-1\n      Km: 0.058 \u00b1 0.007 mM\n      kcat/Km: null\n    - descriptor: GAPDH; Thr313/Gly317\n      substrate: G3P\n      kcat: 0.030 \u00b1 0.002 s^-1\n      Km: 0.29 \u00b1 0.14 mM\n      kcat/Km: null\n    - descriptor: GAPDH; Thr313/Gly317\n      substrate: Pi\n      kcat: 0.030 \u00b1 0.002 s^-1\n      Km: 6.90 \u00b1 2.80 mM\n      kcat/Km: null\ncontext:\n    enzymes:\n        - fullname: Glyceraldehyde-3-phosphate dehydrogenase\n          synonyms: GAPDH\n          mutants: wild-type; Thr313; Ala317; Gly317; Thr313/Gly317\n          organisms: Escherichia coli\n    substrates: \n        - fullname: Nicotinamide adenine dinucleotide\n          synonyms: NAD\n        - fullname: Glyceraldehyde-3-phosphate\n          synonyms: G3P\n        - fullname: Inorganic phosphate\n          synonyms: Pi\n    temperatures: 22\u00b0C\n    pHs: 8.9; 7.3\n    other: null\n```\n"}]}
{"messages": [{"role": "system", "content": "You are a helpful and diligent assistant responsible for extracting Km and kcat data from tables from pdfs.\nFor each data point, you extract the kcat (turnover number), Km (Michaelis constant), kcat/Km (catalytic efficiency), substrate, and descriptor. \nWhen extracting, you are primarily interested in kcat with units time^-1, and Km with units of molarity. (ie. mM, nmol/mL, etc.) Therefore, you must exclude Vmax, specific activity, Ki, etc.\n\nkcat and Km should be formatted like so: \"33 \u00b1 0.3 s^-1\" or \"2.3 mM\". Report the error if present. Keep original units and values (do not convert units), but attempt to clean up OCR errors. Be thorough and extract all data points present, including wild-type.\n\nThe kcat and Km value must correspond to the descriptor. The descriptor and substrate fields must together contain all the information to uniquely identify the entry. The descriptor will most likely contain the enzyme, but it may also contain conditions like mutant code, organism, pH, temperature, etc. The substrate should be whatever corresponds to the Km value.\n\nAt the end, contextualize the data. Report all described enzymes, substrates, mutants, organisms, temperatures, pHs, solvents, etc. Reference descriptor fragments verbatim.\nIn the context, also include information common to all the entries in the table. For instance, if all the entries share the same enzyme and organism, report that in the context rather than in every descriptor.\n\nBefore your final answer, you may write thoughts and comments, like observing which enzymes, substrates and conditions to report and how the table entries vary.\n\nThen, format your final answer like this example:\n```yaml\ndata:\n    - descriptor: wild-type cat-1\n      substrate: H2O2\n      kcat: 1 min^-1\n      Km: null\n      kcat/Km: null\n    - descriptor: R190Q cat-1; 25\u00b0C\n      substrate: H2O2\n      kcat: 33 \u00b1 0.3 s^-1\n      Km: \"2.3 mM\"\n      kcat/Km: null\n    - descriptor: R203Q cat-1; (with NADPH); 25\u00b0C\n      substrate: H2O2\n      kcat: null\n      Km: 9.9 \u00b1 0.1 \u00b5M\n      kcat/Km: 4.4 s^-1 mM^-1\ncontext:\n    enzymes:\n        - fullname: catalase\n          synonyms: cat-1\n          mutants: wild-type; R190Q; R203Q\n          organisms: Escherichia coli\n    substrates: \n        - fullname: hydrogen peroxide\n          synonyms: H2O2\n        - fullname: water\n    temperatures: 25\u00b0C; 30\u00b0C\n    pHs: 7.4\n    other: NADPH\n```\n"}, {"role": "user", "content": "\n\n| enzyme     | kcat(DDBO) (s-1)   | kcat/Km(DDBO) (\u00b5M-1s-1)   | Km(DDBO) (\u00b5M)   |\n|:-----------|:-------------------|:--------------------------|:----------------|\n| wild-typeb | 400 ( 9            | 27 ( 2                    | 15 ( 1          |\n| K73A       | 380 ( 6            | 18 ( 1                    | 21 ( 1          |\n| K73Q       | 340 ( 8            | 21 ( 1                    | 16 ( 1          |\n| D31Nc      | 4.6 (0.2           | 2.4 10-3 ( 1.0 10-4       | 1,900 (170      |\n| H85Nc      | 8.2 10-3 ( 8 10-4  | \u00d7 \u00d7 1.4 10-3 ( 8 10-4     | 5.7 ( 4         |\n| H110A      | \u00d7 \u00d7 0.24 ( 0.01    | \u00d7 \u00d7 0.064 ( 0.02          | 3.8 ( 1         |\n| H110N      | 1.8 ( 0.05         | 0.16 ( 0.02               | 12 ( 2          |\n| N131A      | 120 ( 7            | 0.20 ( 0.01               | 600 ( 70        |\n| Y30F       | 28 ( 0.6           | 1.9 ( 0.1                 | 15 ( 1          |\n| Y50F       | 1.9 ( 0.03         | 0.17 ( 0.01               | 11 ( 1          |\n| Y30F, Y50F | 0.050 ( 0.003      | 0.011 ( 0.003             | 4.6 ( 1         |\n| S129A      | 390 ( 11           | 17 ( 1.0                  | 22 ( 2          |\n| S129Td     | 580 ( 30           | 3.3 ( 0.2                 | 170 ( 20        |\n\n\n"}, {"role": "user", "content": "\n\n| ('and Mutants', 'enzyme')   | ('with Substrate', 'kcat(vermelone) (s-1)')   | ('Vermelone at pH 7.0 and', 'kcat/Km(vermelone) (\u00b5M-1s-1)')   | ('25 \u00b0Ca', 'Km(vermelone) (\u00b5M)')   |\n|:----------------------------|:----------------------------------------------|:--------------------------------------------------------------|:-----------------------------------|\n| wild-type                   | 73 ( 3                                        | 2.4 ( 0.3                                                     | 31 ( 4                             |\n| H110N                       | 0.29 ( 0.01                                   | 1.7 \u00d7 10-3 ( 0.5 \u00d7 10-5                                       | 180 ( 9                            |\n| N131A                       | 50 ( 6                                        | 3.6 \u00d7 10-2 ( 2.0 \u00d7 10-3                                       | 1400 ( 200                         |\n| Y50F                        | 2.8 ( 0.08                                    | 3.5 \u00d7 10-2 ( 2.0 \u00d7 10-3                                       | 78 ( 5                             |\n| S129A                       | 180 ( 6                                       | 3.5 ( 0.3                                                     | 51 ( 5                             |\n\na Standard errors from the fits to eq 1 are indicated with the values.\n"}, {"role": "user", "content": "Table 5: Relative Substrate Specificities of Scytalone Dehydratase and Mutants for Scytalone, Vermelone, and DDBO at pH 7.0 and\n\n| ('25', nan)   | ('\u00b0Ca', 'enzyme')   | (nan, 'kcat/Km(vermelone)/ kcat/Km(scytalone)')   |   (nan, 'kcat/Km(DDBO)/ kcat/Km(scytalone)') | (nan, 'kcat/Km(DDBO)/ kcat/Km(vermelone)')   |\n|:--------------|:--------------------|:--------------------------------------------------|---------------------------------------------:|:---------------------------------------------|\n|               | wild-type           | 1.1                                               |                                           12 | 11                                           |\n|               | H110N               | 3.0                                               |                                          290 | 97                                           |\n|               | N131A               | 10                                                |                                          570 | 57                                           |\n|               | Y50F                | 12                                                |                                           59 | 4.8                                          |\n|               | S129A               | 820                                               |                                         4000 | 5.0                                          |\n|               | S129T               | ndb                                               |                                         4100 | nd                                           |\n|               | Y30F                | nd                                                |                                           14 | nd                                           |\n|               | Y30F, Y50F          | nd                                                |                                           37 | nd                                           |\n|               | D31N                | nd                                                |                                           24 | nd                                           |\n|               | H110A               | nd                                                |                                          140 | nd                                           |\n|               | K73A                | nd                                                |                                            9 | nd                                           |\n|               | K73Q                | nd                                                |                                           11 | nd                                           |\n\na Ratios of the values found in Tables 2, 3, and 4. b Not determined.\n"}, {"role": "user", "content": "Table 6: Steady-State and Pre-Steady-State Kinetic Parameters for Scytalone Dehydratase Acting on Scytalone and D6-Scytalone at pH 7.0 and\n\n| \u00b0Ca kinetic parameter                                                                                                                                          | value                                                | kinetic parameter                                                                                                                                | value                                       |\n|:---------------------------------------------------------------------------------------------------------------------------------------------------------------|:-----------------------------------------------------|:-------------------------------------------------------------------------------------------------------------------------------------------------|:--------------------------------------------|\n| kcat(scytalone) (s-1) kcat/Km(scytalone) (\u00b5M-1 s-1) Km(scytalone) (\u00b5M) kcat(scytalone)/kcat(D6-scytalone) k2(scytalone)b (s-1) k2(scytalone)/k2(D6-scytalone)b | 69 ( 3 2.7 ( 0.3 26 ( 3 2.7 ( 0.3 430 ( 20 3.6 ( 0.2 | kcat(D6-scytalone) (s-1) kcat/Km(D6-scytalone) (\u00b5M-1 s-1) Km(D6-scytalone) (\u00b5M) kcat/Km(scytalone)/kcat/Km(D6-scytalone) k2(D6-scytalone)b (s-1) | 26 ( 1 0.65 ( 0.05 40 ( 4 4.2 ( 0.9 120 ( 3 |\n| a Unless indicated, values are from steady-state                                                                                                               | measurements.                                        | Standard errors from the fits to eq 1 are indicated. b Values                                                                                    | from single-turnover                        |\n\nmeasurements. Scheme 2. The Catalytic Cycle of Scytalone Dehydratase\n"}, {"role": "user", "content": "Catalytic Mechanism of Scytalone Dehydratase: Site-Directed Mutagenisis, Kinetic\nIsotope Effects, and Alternate Substrates\nGregory S. Basarab,\u2021 James J. Steffens,\u2021 Zdzislaw Wawrzak,\u00a7,| Rand S. Schwartz,\u2021 Tomas Lundqvist,\u22a5and\nDouglas B. Jordan*,\u2021\nE. I. DuPont de Nemours Agricultural Products, Stine-Haskell Research Center, P.O. Box 30, Newark, Delaware 19714,\nE. I. DuPont de Nemours Life Sciences, Experimental Station, Wilmington Delaware 19880-0228, and\nAstra Structural Chemistry Laboratory, S-431 83, Mo\n\u00a8lndal, Sweden\nReceiVed December 16, 1998; ReVised Manuscript ReceiVed March 5, 1999\nABSTRACT: On the basis of the X-ray crystal structure of scytalone dehydratase complexed with an active\ncenter inhibitor [Lundqvist, T., Rice, J., Hodge, C. N., Basarab, G. S., Pierce, J. and Lindqvist, Y. (1994)\nStructure (London) 2, 937-944], eight active-site residues were mutated to examine their roles in the\ncatalytic mechanism. All but one residue (Lys73, a potential base in an anti elimination mechanism) were\nfound to be important to catalysis or substrate binding. Steady-state kinetic parameters for the mutants\nsupport the native roles for the residues (Asn131, Asp31, His85, His110, Ser129, Tyr30, and Tyr50)\nwithin a syn elimination mechanism. Relative substrate specificities for the two physiological substrates,\nscytalone and veremelone, versus a Ser129 mutant help assign the orientation of the substrates within the\nactive site. His85Asn was the most damaging mutation to catalysis consistent with its native roles as a\ngeneral base and a general acid in a syn elimination. The additive effect of Tyr30Phe and Tyr50Phe\nmutations in the double mutant is consistent with their roles in protonating the substrate\u2019s carbonyl through\na water molecule. Studies on a synthetic substrate, which has an anomeric carbon atom which can better\nstabilize a carbocation than the physiological substrate (vermelone), suggest that His110Asn prefers this\nsubstrate over vermelone in order to balance the mutation-imposed weakness in promoting the elimination\nof hydroxide from substrates. All mutant enzymes bound a potent active-site inhibitor in near 1:1\nstoichiometry, thereby supporting their active-site integrity. An X-ray crystal structure of the Tyr50Phe\nmutant indicated that both active-site waters were retained, likely accounting for its residual catalytic\nactivity. Steady-state kinetic parameters with deuterated scytalone gave kinetic isotope effects of 2.7 on\nkcat and 4.2 on kcat/Km, suggesting that steps after dehydration partially limit kcat. Pre-steady-state\nmeasurements of a single-enzyme turnover with scytalone gave a rate that was 6-fold larger than kcat.\nkcat/Km with scytalone has a pKa of 7.9 similar to the pKa value for the ionization of the substrate\u2019s C6\nphenolic hydroxyl, whereas kcat was unaffected by pH, indicating that the anionic form of scytalone does\nnot bind well to enzyme. With an alternate substrate having a pKa above 11, kcat/Km had a pKa of 9.3\nlikely due to the ionization of Tyr50. The non-enzyme-catalyzed rate of dehydration of scytalone was\nnearly a billion-fold slower than the enzyme-catalyzed rate at pH 7.0 and 25 \u00b0C. The non-enzyme-catalyzed\nrate of dehydration of scytalone had a deuterium kinetic isotope effect of 1.2 at pH 7.0 and 25 \u00b0C, and\nscytalone incorporated deuterium from D2O in the C2 position about 70-fold more rapidly than the\ndehydration rate. Thus, scytalone dehydrates through an E1cb mechanism off the enzyme.\nScytalone dehydratase (SD, EC 4.2.1.94)1 catalyzes the\ndehydrations of scytalone and vermelone in the fungal\nmelanin biosynthetic pathway (Figure 1). The pathogenic\ncompetence of Magnaporthe grisea is normally dependent\non the ability of the fungus to synthesize fungal melanin\nduring the infection process (1-3). M. grisea is a filamentous\nascomycete responsible for the economically significant\ndisease known as rice blast, which occurs nearly everywhere\nin the world where rice is grown extensively (4). As part of\na target-site design program to discover rice blast fungicides,\nwe began to characterize enzymes involved in the biosyn-\nthesis of 1,8-dihydroxynaphthalene, the precursor of fungal\nmelanin. The X-ray crystal structures of M. grisea SD (5)\nand 3HN reductase (6), two enzymes from the pathway\nwhich are the targets of commercial fungicides, are the first\nthree-dimensional structures determined for fungicide-\ntargeted enzymes from an agronomically important pathogen.\nPotent inhibitors of the enzymes have been designed and\ncharacterized (7, 8).\nThere are three mechanisms that must be considered for\nthe dehydration of scytalone (Scheme 1). An E1cb mecha-\nnism evokes a rapid reversible enolate formation followed\nby a slow loss of hydroxide. Discrete enolate formation is\nunlikely at physiological pH nor is there an enzymic base\n* To whom correspondence should be addressed. Address: Stine-\nHaskell Research Center, Building 300, Elkton Road, P.O. Box 30,\nNewark, DE 19714. Tel: (302) 451-0075. Fax: (302) 366-5738.\nE-mail: doug.b.jordan@usa.dupont.com.\n\u2021 E. I. DuPont de Nemours Agricultural Products.\n\u00a7 E. I. DuPont de Nemours Life Sciences.\n| Present address: Northwestern University, DND-CAT Bldg. 432/\nA001, 9700 S. Cass Ave., Argonne, IL 60439.\n\u22a5Astra Structural Chemistry Laboratory.\n6012\nBiochemistry 1999, 38, 6012-6024\n10.1021/bi982952b CCC: $18.00\n\u00a9 1999 American Chemical Society\nPublished on Web 04/21/1999"}, {"role": "user", "content": "strong enough to effect such a transformation (9-11). Rather\nan E1cb-like mechanism would invoke protonation of the\nsubstrate\u2019s carbonyl, promoting the removal of the R-hy-\ndrogen atom to form an enol intermediate. Gerlt and Gassman\nrefer to this mechanism as a concerted general acid/base-\ncatalyzed enolization followed by vinylogous E2 elimination\n(10). An E2 mechanism involves a concerted removal of the\nR-hydrogen atom with the loss of hydroxide. An E1\nelimination entails a rapid loss of hydroxide to leave a\ncarbocation intermediate before slow deprotonation. It should\nbe recognized that there is a continuum of possible mech-\nanisms in going from an E1cb to an E1, in which the relative\ntiming of R-deprotonation and hydroxide loss lies between\nthe two extremes (12).\nAn interesting feature that provides some experimental\naccessibility to the catalytic mechanism of SD is that nearly\nall of the contacts with active-site inhibitors are made with\nthe side chains of enzymic residues. The contacts with\nsubstrate scytalone are predicted to occur exclusively with\nenzymic side chains. The absolute stereochemistries of SD\u2019s\nnatural substrates, scytalone and vermelone, are known (13).\nTwo conformations of scytalone are considered favorable\nfor the dehydration reaction, both of which orient the C3\nhydroxyl axially (see Figure 2 for scytalone numbering). One\nconformation can be described as a boat having a syn-diaxial\norientation between the C2 hydrogen and the hydroxyl; the\nother, as an envelope with a corresponding anti-diaxial\norientation.2 The two conformations for scytalone were\nmapped onto the structure of salicylamide inhibitor 1 (Figure\n3) within the original X-ray model (1STD) (5) of the SD\nactive site for visualization.\n1 Abbreviations: SD, scytalone dehydratase; KIE, kinetic isotope\neffect; DDBO, 2,3-dihydro-2,5-dihydroxy-4H-benzopyran-4-one; HBO,\n5-hydroxy-4H-benzopyran-4-one; DMSO, dimethyl sulfoxide; EIMS,\nelectrospray ionization mass spectrometry; SDS, sodium dodecyl sulfate;\nSDS-PAGE, sodium dodecyl sulfate-polyacrylamide gel electro-\nphoresis; 1STD, the PDB accession code for the original X-ray structure\nof scytalone dehydratase; DHS, des-hydroxyscytalone or 3,4-dihydro-\n6,8-dihydroxy-1(2H)-naphthalenone;\n13C-DHS,\n13C-labeled des-hy-\ndroxyscytalone or 3,4-dihydro-6,8-dihydroxy-1(2H)-2-13C-naphthale-\nnone; knon, the rate of the reaction in the absence of enzyme; 3HN,\n1,3,8-trihydroxynaphthalene; 4HN, 1,3,6,8-tetrahydoxynaphthalene;\nDBO, 4,5-dihydroxy-2H-benzopyran-2-one; PCR, polymerase chain\nreaction; D6-scytalone, 2,2,4,4,5,7-hexadeuterioscytalone; DTT, dithio-\nthreitol; Mes, 2[N-morpholino]ethanesulfonic acid; Tris, tris(hydroxy-\nmethyl)aminomethane; Hepes, N-[2-hydroxyethyl]piperazine-N\u2032-[2-\nethanesulfonic acid]; Mops, 3-[N-morpholino]propanesulfonic acid;\nAmpso, 3-[(1,1-dimethyl-2-hydroxyethyl)amino]-2-hydroxy-propane-\nsulfonic acid; Capso, 3-[cyclohexylamino]-2-hydroxy-1-propanesulfonic\nacid; E1, elimination first-order; E1cb, elimination first-order conjugate\nbase; E2, elimination second-order (concerted).\nFIGURE 1: The fungal melanin biosynthetic pathway: 4HNR ) tetrahydroxynaphthalene reductase; SD ) scytalone dehydratase; 3HNR )\ntrihydroxynaphthalene reductase.\nScheme 1:\nPotential Mechanisms for the Dehydration of Scytalone\nMechanism of Scytalone Dehydratase\nBiochemistry, Vol. 38, No. 19, 1999\n6013"}, {"role": "user", "content": "In Figure 4A, scytalone is poised in the active site for a\nsyn-diaxial elimination. The imidazole of H85 is in a good\nposition to remove the axially disposed C2 proton of substrate\nand then donate the proton to the C3 hydroxyl leaving group.\nThe basicity of the H85 imidazole could be enhanced through\na hydrogen bond with the carboxyl group of D31. The\nhydroxyl groups of Y30 and Y50 could increase the acidity\nof the associated water molecule for hydrogen bonding to\nthe substrate\u2019s carbonyl. Acid catalysis by the two tyrosine\nresidues in concert with a bound water molecule has been\nshown by molecular orbital theory to stabilize enol formation\nin a proposed transition state for the dehydration (14). H110\ncould assist in stretching the bond of the C3 hydroxyl leaving\ngroup. The ND2 atom of the N131 amide could help\nprotonate the substrate\u2019s carbonyl to induce enol formation\nin a relay through donation of a hydrogen to the substrate\u2019s\nC8 phenolic hydroxyl, and the amide functionality could\nserve for substrate recognition in productive binding. S129\nis positioned to form a hydrogen bond with the C6 hydroxyl\nof scytalone for substrate recognition. In a recent review on\n\u00e2-elimination mechanisms, Anderson suggests a syn elimina-\ntion mechanism for the enzyme-catalyzed dehydration of\nscytalone (12).\nIn Figure 4B, scytalone is poised in the active site for a\nanti-diaxial elimination. Potential roles for the amino acid\nside chains remain the same as with the syn-diaxial elimina-\ntion mechanism with the exception of H85, which is not well-\npositioned to abstract the CR proton. In this model, H85\nwould be protonated (interaction with the carboxyl group of\nD31 would elevate its pKa) for neutralization of the sub-\nstrate\u2019s hydroxyl leaving group. There is no available\nenzymic base to remove the axial C2 proton from the\nsubstrate. It was suggested from inspection of the initial\nX-ray structure (1STD) that SD undergoes a structural\nreorganization on binding inhibitor 1 due to the bulky\nbromophenyl group thought to disrupt an R-helix flanking\nK73, thereby displacing the residue from the active site (5).\nRestoring the region around K73 to a helix would bring the\nresidue into a position to participate as a catalytic base. K73\nwhich extends into solvent as given by the X-ray structure\nthus became a candidate for mutational analysis to support\nor eliminate this hypothesis. As well, the other seven above-\nmentioned residues were mutated in this work to examine\ntheir roles in the catalytic mechanism.\nAn alternative hypothesis might have SD catalyzing the\ndehydration by removal of an axial proton from C4 which\ncould be activated through conjugation in the scytalone\naromatic ring to the carbonyl functionality. Though not in\nan ideal orientation, H110 lies about 4 \u00c5 from this proton\nin our model. However, in addition to catalyzing the\ndehydrations of physiological substrates scytalone and ver-\nmelone, SD efficiently catalyzes the dehydration of a\nnonphysiological substrate (DDBO, Figure 2) (15). In our\nmodel, DDBO displays an oxygen atom toward H110 rather\nthan the C4 methylene of scytalone. Since DDBO is a better\nsubstrate than scytalone for the enzyme-catalyzed dehydra-\ntion, H110 does not likely function as a base for removing\na proton from C4 of scytalone. The function of H110 is\nexamined in this work through changes to alanine and\nasparagine.\nRelative substrate specificity measurements comparing\nDDBO and scytalone suggested that the enzyme may have\nan early transition state with respect to the hydroxide leaving\ngroup of DDBO (15). This suggestion is re-examined in this\nwork through pre-steady-state rate measurements and studies\nwith the alternate physiological substrate vermelone. Also,\nwe synthesized 13C-labeled des-hydroxyscytalone (13C-DHS;\nFigure 3) to determine if we could detect favorable binding\nof the enol form of the substrate. In the same vein, we\ninvestigated the SD-catalyzed dehydration of scytalone in\nD2O to determine if a reversible enol formation could be\ntrapped during catalysis, thus examining an E1cb-like\nmechanism as reported for some enzyme-catalyzed reactions\n(12). Additional studies relevant to the mechanism of the\nSD-catalyzed reactions are reported: the kinetic isotope effect\nfor deuterated scytalone in the enzyme-catalyzed and in the\nsolvolytic, non-enzyme-catalyzed dehydration reactions, and\nthe pH dependencies of the enzyme\u2019s kinetic parameters for\nscytalone and DDBO.\n2 Clearly, the C2 hydrogen and the C3 hydroxyl need to be in the\naxial orientation for removal, but not necessarily simultaneously. For\nexample, a second envelope conformation of scytalone orients the C3\nhydroxyl equatorially and a C2 hydrogen axially. The axial hydrogen\ncould be removed prior to a conformational change of the enol\nintermediate to orient the C3 hydroxyl axially for elimination. The two\ndiaxial conformations of scytalone serve to illustrate the syn and anti\nelimination mechanisms in a simple fashion.\nFIGURE 2: Reactions catalyzed by scytalone dehydratase.\nFIGURE 3: Molecules discussed in this work.\n6014\nBiochemistry, Vol. 38, No. 19, 1999\nBasarab et al."}, {"role": "user", "content": "EXPERIMENTAL PROCEDURES\nMaterials and General Methods. DDBO (15) and DHS\n(3; Figure 3) (16) were synthesized as described. Scytalone\nwas purified from cultures of rsy- mutants of M. grisea (3).\nThe enzymatic synthesis of vermelone from scytalone was\naccomplished essentially as described (17). UV/Vis spec-\ntrophotometric analyses were performed on HP 8452A or\nHP8453 diode array spectrophotometers (Hewlett-Packard).\nSDS-PAGE analyses of proteins were conducted by using\na PhastSystem (Pharmacia, Uppsala, Sweden). Homogeneous\nwild-type SD (18) and 3HN reductase (19) were purified as\ndescribed. Inhibition constants were determined as before\n(8). Crystallization at pH 7.5, data collection at 100 K, data\nprocessing, and refinement methods for the Y50F mutant\ncomplexed with inhibitor 2 were very similar to those\nreported (8). Molecular masses of SD and the mutants were\ndetermined using a Fisons VG Quattro II mass spectrometer\nwith calibration against horse heart myoglobin as an external\nstandard. Cysteine content of the enzymes was determined\ncolormetrically using the thiol reagent, 5,5\u2032-dithio-bis(2-\nnitrobenzoic acid), in the presence of 0.1% SDS at pH 8.0\nwith anhydrous cysteine-HCl as a standard. 1H NMR and\n13C NMR were recorded on either a Varian VXR-300 NB\nor a Varian VXR-400-ND instrument. Preparations of 2 and\n4 (Figure 3) can be found in Supporting Information.\nPreparation of Scytalone Dehydratase Mutants. Cloning\nand generation of recombinant plasmids were carried out\nusing standard methods (20). Mutant constructs were pre-\npared by megaprimer mutagenisis (21) or more standard\nmethods. For details of the constructs see Supporting\nInformation. Following sequencing, the correct mutant SD\nexpression plasmids were transformed into BL21(DE3) cells\nfor protein expression. Cells containing expression vectors\nfor Y30F, D31N, Y50F, Y30F/Y50F, H110N, N131A, or\nwild-type SD\u2019s were grown at 37 \u00b0C in LB medium in the\npresence of 100 mg/L ampicillin to between 0.5 and 0.7\nOD600. Induction was with 1 mM 1-(isopropylthio)-\u00e2-D-\ngalactopyranoside, which was added 3 h before harvest.\nThese SD\u2019s were produced predominately in the soluble\nfraction. H85N was produced predominately in inclusion\nbodies under these conditions. Successful production of\nH85N in the soluble fraction was accomplished by growing\nthe cells at 30 \u00b0C for 3 h after induction. Purification of the\nmutant SD\u2019s was by hydrophobic interaction chromatography\nfollowed by anion-exchange chromatography essentially as\ndescribed for wild-type SD (18).\nThe D31N mutation was introduced into an N-truncated\nform of SD, which lacks residues 3-9 (22). The N-truncation\nhas no effect on SD catalytic properties. Attempts to produce\nD31N in the soluble fraction failed; hence this SD was\nrefolded from the inclusion bodies. Lysed Escherichia coli\ncells containing D31N in 50 mM Tris-HCl, pH 7.5, 5 mM\nMgCl2, 5 \u00b5g/mL RNAse, 5 \u00b5g/mL DNAse, and protease\ncocktail (COMPLETE; Boehringer Mannheim) were incu-\nbated 10-20 min at 22 \u00b0C until the extract was no longer\nviscous. Following centrifugation for 5 min at 18000g, the\ninclusion body-containing pellet was washed twice with\nextraction buffer by resuspending the pellet and recentri-\nfuging. The final pellet was solubilized in 6 M guanidine-\nHCl, 0.1 M sodium phosphate, pH 7.0, and 20 mM DTT.\nThe denatured protein (5 mL, 50 mg/mL) in guanidine-HCl\nbuffer was refolded at 4 \u00b0C by adding it in 0.1 mL aliquots\nFIGURE 4: Models of scytalone in the SD active site: (A) syn-diaxial orientation; (B) anti-diaxial orientation.\nMechanism of Scytalone Dehydratase\nBiochemistry, Vol. 38, No. 19, 1999\n6015"}, {"role": "user", "content": "to a stirred 1 L solution of 50 mM Tris-HCl, pH 7.5, and 1\nmM DTT to achieve a final dilution of 200-fold. The diluted\nprotein solution was concentrated in an Amicon ultrafiltration\nunit with a PM10 membrane before purifying the protein\nby anion-exchange chromatography (18).\nDetermination of Steady-State Kinetic Constants. Assay\nmixtures (0.5 or 1 mL) included 100 mM sodium phosphate,\nvariable concentrations of scytalone (20-1000 \u00b5M), DDBO\n(10-4200 \u00b5M), or vermelone (30-400 \u00b5M) at pH 7.0 and\n25 \u00b0C. Reactions (10-60 s) were initiated with enzyme and\nmonitored continuously in 0.2 or 1 cm quartz cuvettes at\nthe following substrate-dependent wavelengths: 352 nm\n(\u2206\u03f5352 ) 4100 M-1 cm-1) for scytalone (23), 276 nm (\u2206\u03f5276\n) -5800 M-1 cm-1) or 320 nm (\u2206\u03f5320 ) 1500 M-1 cm-1)\nfor DDBO (15), and 332 nm (\u2206\u03f5332 ) 5050 M-1 cm-1) for\nvermelone (this work). Initial velocities were fit to eq 1 where\nV is the observed initial velocity of the reactions, kcat is\nmaximum velocity, A is the substrate concentration, and K\nis the Michaelis constant.\nDetermination of Inhibitor to ActiVe-Site Stoichiometries.\nRates of catalysis were titrated with tight binding inhibitor\n2 (Ki ) 9.0 ( 0.7 pM; Figure 3). Reactions (1 mL) included\n100 mM sodium phosphate, pH 7.0, 0.5% DMSO, 0.3 mM\nDDBO, and at least 1 \u00b5M SD protomer. Inhibitor concentra-\ntions were varied in order to achieve 0-75% inhibition and\nthe spectrophotometric data were fitted to eq 2, where V is\nthe observed rate of catalysis, V is the uninhibited rate of\ncatalysis, I is the inhibitor concentration, and M is the total\nconcentration of active sites. Stoichiometries of inhibitor\nbinding per enzyme protomer were calculated by solving for\nthe I intercept. Protomer concentrations were determined by\nusing extinction coefficients at 280 nm for the proteins which\nwere calculated by using the Peptidesort computer program\nwithin the Wisconsin Sequence Analysis Package (24). The\ncalculated \u03f5280 values were 48 850 M-1 cm-1 for the wild-\ntype, K73A, K73Q, D31N, H85N, H110A, H110N, S129A,\nand S129T SD\u2019s discussed in this work. A value of 47 570\nM-1 cm-1 was used for the Y30F and Y50F mutants and\n46 290 M-1 cm-1 for the Y30F/Y50F double mutant.\npH Studies. Steady-state kinetic parameters were measured\nat varying pH\u2019s. Values for kcat and kcat/Km were fit to eq 3,\nwhich describes the titration of a single ionizable group when\nthere is a decrease on the basic side. p represents the\nmeasured parameter, P is the pH-independent value for the\nparameter, [H+] is the proton concentration, and Ka is the\nacid dissociation constant for the group affecting catalysis.\nBuffers used when scytalone was the substrate were the\nfollowing: pH\u2019s 6.26, 6.95, and 8.06 were 100 mM sodium\nphosphate; and pH\u2019s 8.90 and 9.50 were 90 mM sodium\npyrophosphate and 10 mM sodium phosphate. Buffers used\nwhen DDBO was the substrate were as follows: pH\u2019s 6.10\nand 7.01 were 100 mM sodium phosphate; pH\u2019s 6.95 and\n7.0 were 90 mM sodium phosphate; pH 7.44 was 100 mM\nHepes-NaOH; pH 6.98 was Mops-NaOH; pH 7.45 was 80\nmM sodium phosphate and 20 mM sodium pyrophosphate;\npH 7.95 was 90 mM Tris-HCl; pH 8.29 was 50 mM sodium\nphosphate and 50 mM sodium pyrophospate; pH 8.99 was\n90 mM Ampso-NaOH; and pH\u2019s 9.49 and 9.99 were 90 mM\nCapso-NaOH.\nNMR Studies with Enzyme and 13C-DHS 4. 13C NMR\nspectra of 0.5 mM 13C-DHS in 50 mM Tris HCl, pH 7.5,\ncontaining 20% D2O and 5% 13C-depleted D6-DMSO in 1\nmL were recorded in the absence and presence of 1 mM SD\nwith a pulse width of 5.5 \u00b5s and a delay of 2.0 s between\n4096 and 100 352 scans, respectively. A third 13C NMR\nspectrum (4096 scans) was obtained after adding a 60 \u00b5L\nsolution of 17.5 mM solution of 1 in 13C-depleted D6-DMSO\nto the SD-13C-DHS solution: 13C NMR (without SD), \u03b4 39;\n(with SD), \u03b4 41 (broad) and \u03b4 39 (broad); (with SD and\ninhibitor 1), \u03b4 39.\nIncubation of DHS (3) with SD in D2O. Three buffers were\nprepared in D2O: buffer A, 100 mM MES-NaOH, pD 6.0;\nbuffer B, 100 mM sodium phosphate, pD 7.0; and buffer C,\n100 mM sodium pyrophosphate, pD 9.0. Three 10 mg\nportions of DHS (16) were wetted with 0.02 mL of DMSO.\nTen milliliters of buffer A was added to one, 10 mL of buffer\nB was added to a second, and 5 mL of buffer C was added\nto a third. The three samples were sonicated and filtered\nthrough a 0.2 micron filter, and each sample was split into\ntwo equal volumes. An aliquot (0.033 mL of 1.39 mM SD,\n0.92 mg) in 50 mM Tris-HCl, pH 7.5, was added to one of\neach of the split samples to give an enzyme and a nonenzyme\nincubation of DHS at the 3 pD\u2019s. After incubation for 1 h at\n25 \u00b0C, the samples were extracted twice with 2 volumes of\nethyl acetate. The ethyl acetate layers were dried with Na2-\nSO4 and evaporated under N2. All of the samples exhibited\nthe same NMR spectrum: 1H NMR (CDCl3) \u03b4 2.05 (m, 2H),\n2.85 (m, 2H), 2.85 (m, 2H), 6.2 (s, 2H), 12.8 (s, 1H).\nTime Course Incubation of Scytalone with SD in D2O. To\na 1 mL solution of 5.0 mM scytalone in D2O was added 10\n\u00b5L of SD (4 \u00b5g) in 50 mM Tris-HCl, pH 7.0. Aliquots (10\n\u00b5L) were removed at time points corresponding to before\nenzyme addition and 20, 60, 120, 180, and 360 s after the\naddition of enzyme. The aliquots were added to 1 mL\nsolutions containing H2O, acetonitrile, and formic acid (1:\n1:0.01 by volume) at 0-4 \u00b0C and subjected to electropspray\nionization mass spectrometry. Positive scans were collected,\nand the ratios of the 195.25 and 196.25 amu peaks were\ncompared at the individual time points to search for\nincorporation of deuterium into scytalone. The 360 s time\npoint corresponded to approximately 50% conversion of\nscytalone to 3HN.\nPreparation of D6-Scytalone 5. Scytalone (0.1 mmol) was\nincubated in 20 mL of 100 mM sodium phosphate buffer in\nD2O, pD 7.0, 1 mM NADP+, and 10 mg of 3HN reductase\nunder a nitrogen atmosphere at 25 \u00b0C. After 4 h, the\nequivalent of 5 mM NADPH, 10 mM glucose 6-phosphate,\nand 10 units of glucose 6-phosphate dehydrogenase was\nadded to the reaction mixture without changing the D2O\ncomposition. After an additional 1 h at 25 \u00b0C the reaction\nmixture was extracted thrice with equal volumes of ethyl\nacetate. The ethyl acetate layer was dried (Na2SO4), evapo-\nrated, and stored at -20 \u00b0C until use. EIMS of the material\nV )\nkcatA\nK + A\n(1)\nV ) V(1 - I\nM)\n(2)\np )\nP\n1 + Ka/[H+]\n(3)\n6016\nBiochemistry, Vol. 38, No. 19, 1999\nBasarab et al."}, {"role": "user", "content": "indicated that the scytalone derivative had 6 deuterium atoms\nwith no other significant species present. The pKa values of\nD6-scytalone and scytalone were determined spectrophoto-\nmetrically by measuring 330 nm absorbencies versus pH.\nD6-scytalone had a pKa of 7.31 ( 0.004, similar to the value\nof 7.29 ( 0.015 determined for scytalone.\nMeasurements of Deuterium Kinetic Isotope Effects.\nSteady-state kinetic data for D6-scytalone were measured\nside-by-side with scytalone as described above. Data were\nfit to eq 4 for the estimation of KIE\u2019s on kcat and kcat/Km. DV\nis the KIE on kcat, D(V/K) is the KIE on kcat/Km, fi is the\nfraction of isotope enrichment, and the other definitions are\nthe same as in eq 1.\nSingle-TurnoVer Experiments. These were conducted using\na stopped-flow instrument (Applied Photophysics; Leather-\nhead, U.K.) thermostated at 25 \u00b0C. The right syringe\ncontained 1 mM SD in 100 mM sodium phosphate, pH 7.0,\nand the left syringe contained either 0.1 mM scytalone, 0.1\nmM D6-scytalone, 0.1 mM DDBO, or 0.1 mM vermelone.\nEqual volumes (0.06 mL) of the contents of each syringe\nwere mixed to initiate reactions. Absorbencies of the\nreactions were monitored for 30 ms at 352, 320, or 332 nm\nfor scytalone, DDBO, or vermelone reactions, respectively,\nand the data were fit to a single-exponential decay. Data were\ncollected in triplicate or more for all four reactants.\nMeasurements of the Non-Enzyme-Catalyzed Rates of\nDehydration for Scytalone, D6-Scytalone, and DDBO. A 2\nmL solution containing 100 mM sodium phosphate, pH 7.0,\nand 2.0 mM substrate was filtered through a 0.2 micron filter\ninto a sterile tube. The solutions were incubated in a thermo-\nstated water bath at 25 \u00b0C. Aliquots (0.1 mL) were removed\nat time points for up to 60 days using a sterile pipettor and\nstored at -80 \u00b0C until use. The samples were analyzed in\ntriplicate for remaining scytalone, D6-scytalone, or DDBO\nby adding 30 \u00b5L of the sample to 970 \u00b5L of sodium\nphosphate, pH 7.0. For the scytalone- and D6-scytalone-\ncontaining samples the absorbance at 352 nm was recorded\nbefore and after the addition of 4 \u00b5g of SD in 0.4 \u00b5L to the\nsample and the enzyme-catalyzed reaction had reached an\nend point (less than 1 min). For the DDBO-containing\nsamples, the absorbance at 320 nm was recorded before and\nafter the addition of 1 \u00b5g of SD in 0.1 \u00b5L to the sample and\nthe enzyme-catalyzed reaction had reached an end point (less\nthan 1 min). The delta absorbance data were fit to an equation\ndescribing a first-order decay with a zero endpoint.\nEquilibrium of Scytalone-3HN within the ActiVe Site. Reac-\ntions (0.5 mL) contained 1.4 mM SD, 0.19 mM scytalone,\n100 mM sodium phosphate, pH 7.0, at 25 \u00b0C. After 70 s,\nthe reactions were quenched with 10 \u00b5L of 1 M H2SO4,\nbringing the pH to 2.5. The mixture was extracted four times\nwith 2 mL volumes of ethyl acetate, and the ethyl ace-\ntate layers were dried under a N2 stream. The residue was\ndissolved in 1 mL of 100 mM sodium phosphate, pH 7.0,\nand was analyzed enzymatically for scytalone as described\nabove. The extract was found to have a UV/vis spectrum\ncorresponding to 3HN, and no scytalone could be detected.\nBurst Experiments. Pre-steady-state followed by steady-\nstate experiments were conducted using an Applied Photo-\nphysics stopped-flow instrument thermostated at 6.8 \u00b0C. The\nleft syringe contained 2 mM scytalone in 100 mM sodium\nphosphate, pH 7.0. The right syringe contained 0.050 mM\nSD in 100 mM sodium phosphate, pH 7.0. Absorbencies of\nthe reactions were monitored at 352 nm for 100 ms, and the\ndata were fit to a single exponential followed by a steady\nstate. Data were collected in triplicate.\nRESULTS\nSite-Directed Mutagenesis and Analysis of Mutant Con-\nstructs. All mutant cDNA\u2019s were completely sequenced to\nconfirm the fidelity of the PCR reaction. Expressed mutant\nproteins were purified to homogeneity as judged by SDS-\nPAGE. EIMS indicated that the mutants had the correct\nmolecular weights (Table 1). The cysteine content (one per\nprotomer) was taken as another indication of protein purity.\nActive-site titration with the inhibitor 2 (Ki ) 9.0 ( 0.7 pM)\nwas used as an indicator of the fraction of properly folded\nrecombinant protein (Table 1). Only the H85N mutant\ndiverged substantially below one active site per protein\nmonomer, and corrections to catalytic constants were made\non the basis of these titrations.\nSteady-State Kinetic Parameters. kcat for the wild-type SD\nis limited by events after the dehydration reaction by a factor\nof 6 when scytalone is the substrate and very little when\nDDBO is the substrate (see below). kcat values of mutant\nenzymes severely compromised in catalysis should reflect\nthe true rates of dehydration. Steady-state kinetic constants\nfor SD-catalyzed dehydrations of scytalone and the synthetic\nsubstrate DDBO are presented in Tables 2 and 3, respec-\ntively. There was one residue (K73) that, when mutated to\nalanine and glutamine, has no effect on kcat or Km for either\nsubstrate.\nReplacement of either H85 or H110 with an asparagine\nresidue greatly decreases catalytic efficiency. It was impos-\nsible to measure the turnover of scytalone with the H85N\nV )\nVA\nK(1 + fi(D(V/K) - 1)) + A(1 + fi(DV - 1))\n(4)\nTable 1: Molecular Masses, Cysteine Content, and Active-Site\nTitrations with Inhibitor 2 of Wild-Type and Mutant Scytalone\nDehydratases\nmolecular mass (Da)\nenzyme\nelectrospray\nms value\npredicted\nvaluea\ncysteine content\n(mol of cysteine/\nmol of enzyme)b\nmolar ratio\n(inhibitor 2/\nenzyme)b,c\nwild-type\n20118.2\n20118.6\n1.05 ( 0.05\n0.99 ( 0.03\nK73A\n20060.9\n20061.5\n1.08 ( 0.02\n1.1 ( 0.02\nK73Q\n20118.1\n20117.5\n1.07 ( 0.01\n1.0 ( 0.04\nD31Nd\n19346.7\n19344.8\n1.14e\n0.87 ( 0.05f\nD31N\n19481.5\n19476.0f\nD31N\n19402.7\n19504.0g\nH85N\n20096.1\n20095.5\n1.04e\n0.64 ( 0.04\nH110A\n20051.0\n20052.5\n1.02 ( 0.05\n0.92 ( 0.02\nH110N\n20096.6\n20095.5\n1.02 ( 0.04\n1.3 ( 0.08\nN131A\n20075.8\n20075.5\n0.98 ( 0.03\n1.1 ( 0.03\nY30F\n20102.0\n20102.5\n1.00 ( 0.05\n1.1 ( 0.03\nY50F\n20102.2\n20102.5\n0.90 ( 0.01\n1.0 ( 0.07\nY30F/Y50F\n20086.0\n20086.6\n1.12e\n1.1 ( 0.01\nS129A\n20102.0\n20102.6\n0.93 ( 0.09\n1.0( 0.02\nS129T\n20131.9\n20132.6\n1.16e\n0.81 ( 0.02\na Predicted mass for the protomer minus the N-terminal methionine.\nb Enzyme protomer. c Standard errors from the fits to eq 2 are indicated.\nd An N-truncated SD (lacking residues 3-9) was used to prepare the\nD31N mutant. e Single determination. f Predicted mass for the protomer\nincluding the N-terminal methionine. g Predicted mass for the protomer\nincluding the N-terminal N-formylmethionine.\nMechanism of Scytalone Dehydratase\nBiochemistry, Vol. 38, No. 19, 1999\n6017"}, {"role": "user", "content": "mutant in the continuous spectrophotometric method em-\nployed for the other mutant enzymes; on the basis of the\nassay sensitivity it is estimated that kcat is reduced at least\n100000-fold. A low level of enzyme activity was detected\nusing the alternate substrate, DDBO, sufficient for measuring\nkinetic parameters. The kcat for this substrate was lowered\nby 50000-fold in comparison to wild-type SD, while Km was\nreduced 3-fold. Smaller effects are seen upon mutation of\nH110. Replacing histidine with alanine at this position results\nin 1900- and 200-fold reductions in turnover rates with\nscytalone and DDBO as substrates, respectively. The H110N\nmutant had kcat values reduced by 6600- and 1800-fold for\nthe same substrates. Substrate binding is not greatly affected\nby either H110 mutation. The effect of replacing Y30 and\nY50 with phenylalanine is also on catalysis rather than\nsubstrate binding, with the Y50 mutation having a larger\neffect. The Y30F mutant had kcat values 9- and 14-fold lower\nfor scytalone and DDBO, respectively, while the Y50F\nmutant showed turnover rates reduced by 500- and 200-fold,\nrespectively. The combined effect of the two mutations is\nroughly additive for the two individual mutations, the double\nmutant having 0.01% of the wild-type activity with both\nsubstrates without appreciably affecting substrate binding.\nMutation of three residues produced effects on both\nsubstrate binding and catalysis. Replacement of N131 with\nalanine decreased turnover by nearly 90-fold and increased\nKm 8-fold with scytalone as the substrate. With DDBO, the\neffect on catalysis is less but the loss of binding affinity is\ngreater. Similar but larger effects are seen upon mutation of\nD31 to an asparagine: with scytalone, catalysis is reduced\n5000-fold and substrate affinity about 4-fold. With DDBO,\nturnover and substrate affinity are both reduced approxi-\nmately 100-fold. S129 was changed to alanine and threonine\nresidues. Replacement with alanine resulted in a 80-fold loss\nin kcat and a 7-fold increase in Km with scytalone. With\nDDBO there was no loss in kcat and a 1.5-fold increase in\nKm. Replacement of S129 with threonine resulted in a 120-\nfold decrease in kcat and a 23-fold increase in Km with\nscytalone. With DDBO, kcat and Km were elevated by a\nfactors of 1.5 and 11, respectively.\nStudies on substrate vermelone were limited due to its\navailability. Kinetic parameters obtained for the wild-type\nSD and mutant enzymes are listed in Table 4. The wild-\ntype SD has steady-state kinetic parameters with this\nsubstrate that are very similar to those with scytalone.\nReplacement of H110 with asparagine caused a 250-fold drop\nin kcat and a 6-fold increase in Km. The N131A mutation\ncaused a 40% loss in kcat and a 45-fold increase in Km. The\nY50F change decreased kcat 26-fold and increased Km 2.5-\nTable 2: Steady-State Kinetic Parameters for Scytalone Dehydratase and Mutants with Substrate Scytalone at pH 7.0 and 25 \u00b0Ca\nenzyme\nkcat(scytalone) (s-)\nkcat/Km(scytalone) (\u00b5M-1s-1)\nKm(scytalone) (\u00b5M)\nwild-typeb\n73 ( 8\n2.2 ( 0.3\n33 ( 3\nK73A\n80 ( 2\n2.0 ( 0.1\n40 ( 2\nK73Q\n76 ( 2\n2.0 ( 0.1\n38 ( 4\nD31Nc\n0.014 ( 0.002\n1.0 \u00d7 10-4 ( 3 \u00d7 10-5\n140 ( 60\nH110A\n0.011 ( 4 \u00d7 10-4\n4.7 \u00d7 10-4 ( 6 \u00d7 10-5\n24 ( 4\nH110N\n0.039 ( 0.001\n5.7 \u00d7 10-4 ( 2 \u00d7 10-5\n68 ( 5\nN131A\n0.82 ( 0.02\n3.5 \u00d7 10-3 ( 2 \u00d7 10-4\n240 ( 20\nY30F\n8.0 ( 0.2\n0.14 ( 0.006\n58 ( 4\nY50F\n0.15 ( 0.004\n2.9 \u00d7 10-3 ( 2 \u00d7 10-4\n50 ( 4\nY30F/Y50F\n7.0 \u00d7 10-3 ( 4 \u00d7 10-4\n3.0 \u00d7 10-4 ( 5 \u00d7 10-5\n23 ( 5\nS129A\n0.94 (0.03\n4.3 \u00d7 10-3 ( 2 \u00d7 10-4\n220 ( 20\nS129Td\n0.61 ( 0.08\n8.0 \u00d7 10-4 ( 7 \u00d7 10-5\n770 ( 160\na Standard errors from the fits to eq 1 are indicated with the values. b Means and standard deviations from 7 determinations. c Based on active-\nsite titration.\nTable 3: Steady-State Kinetic Parameters for Scytalone Dehydratase and Mutants with Substrate DDBO at pH 7.0 and 25 \u00b0Ca\nenzyme\nkcat(DDBO) (s-1)\nkcat/Km(DDBO) (\u00b5M-1s-1)\nKm(DDBO) (\u00b5M)\nwild-typeb\n400 ( 9\n27 ( 2\n15 ( 1\nK73A\n380 ( 6\n18 ( 1\n21 ( 1\nK73Q\n340 ( 8\n21 ( 1\n16 ( 1\nD31Nc\n4.6 (0.2\n2.4 \u00d7 10-3 ( 1.0 \u00d7 10-4\n1,900 (170\nH85Nc\n8.2 \u00d7 10-3 ( 8 \u00d7 10-4\n1.4 \u00d7 10-3 ( 8 \u00d7 10-4\n5.7 ( 4\nH110A\n0.24 ( 0.01\n0.064 ( 0.02\n3.8 ( 1\nH110N\n1.8 ( 0.05\n0.16 ( 0.02\n12 ( 2\nN131A\n120 ( 7\n0.20 ( 0.01\n600 ( 70\nY30F\n28 ( 0.6\n1.9 ( 0.1\n15 ( 1\nY50F\n1.9 ( 0.03\n0.17 ( 0.01\n11 ( 1\nY30F, Y50F\n0.050 ( 0.003\n0.011 ( 0.003\n4.6 ( 1\nS129A\n390 ( 11\n17 ( 1.0\n22 ( 2\nS129Td\n580 ( 30\n3.3 ( 0.2\n170 ( 20\na Standard errors from the fits to eq 1 are indicated with the values. b Means and standard deviations for 8 determinations. c Values corrected for\nactive-site content.\nTable 4: Steady-State Kinetic Parameters for Scytalone Dehydratase\nand Mutants with Substrate Vermelone at pH 7.0 and 25 \u00b0Ca\nenzyme\nkcat(vermelone)\n(s-1)\nkcat/Km(vermelone)\n(\u00b5M-1s-1)\nKm(vermelone)\n(\u00b5M)\nwild-type\n73 ( 3\n2.4 ( 0.3\n31 ( 4\nH110N\n0.29 ( 0.01\n1.7 \u00d7 10-3 ( 0.5 \u00d7 10-5\n180 ( 9\nN131A\n50 ( 6\n3.6 \u00d7 10-2 ( 2.0 \u00d7 10-3\n1400 ( 200\nY50F\n2.8 ( 0.08\n3.5 \u00d7 10-2 ( 2.0 \u00d7 10-3\n78 ( 5\nS129A\n180 ( 6\n3.5 ( 0.3\n51 ( 5\na Standard errors from the fits to eq 1 are indicated with the values.\n6018\nBiochemistry, Vol. 38, No. 19, 1999\nBasarab et al."}, {"role": "user", "content": "fold. The S129A mutation increased kcat 2.5-fold and\nincreased Km 1.6-fold.\nThe mutations alter relative substrate specificities for\nscytalone, vermelone, and DDBO as indicated in Table 5.\nWith the exception of the K73 mutants, the mutant enzymes\nlost specificity for scytalone more than for the other two\nsubstrates in comparison to wild-type SD. The largest\nchanges in relative specificities (comparing DDBO and\nvermelone to scytalone) were with the S129 mutants. This\nresult helps orient scytalone in the active site of SD with\nthe C6 hydroxyl directed toward S129. Relative specificities\n(comparing DDBO and scytalone) were also increased\nsignificantly in the H110 and N131 mutants. Among the\nmutants examined, only H110N and N131A preferred DDBO\nsignificantly over vermelone in comparison to wild-type SD.\nX-ray Structure of the Y50F Mutant. The Y50F mutant\nwas cocrystallized with potent inhibitor 2 (Ki ) 9.0 ( 0.7\npM) using conditions that were developed for crystallizing\nan N-truncated SD (8). The crystal diffracted well, and a\ndata set was collected to 1.9 \u00c5. After molecular replacement,\nthe data was put through only one cycle of refinement where\nY50 was replaced with an alanine in the model. It is clear\nfrom the electron density of this initial map that Y50 had\nbeen changed to a phenylalanine (Figure 5). It is also clear\nthat both of the active-site water molecules are retained,\nincluding the one that is hydrogen bonded to Y30 and the\ninhibitor carbonyl. In many structures of wild-type SD, this\nwater molecule is hydrogen bonded to Y30 as well as Y50\nand the inhibitor. The presence of this water molecule is\nlikely responsible for the residual catalytic activity in the\nY50F mutant.\npH Studies. We are able to study the effect of pH on\ncatalysis above pH 6, but as the medium becomes more\nacidic, SD becomes irreversibly inactivated:\nwhen the\nenzyme is incubated at pH 6.0 for 10 s followed by raising\nthe pH to 7.0 (where the enzyme is fully stable), there is\nlittle catalytic activity remaining. It was found that the pH\ninactivation was protected by substrates scytalone and DDBO\n(data not shown), so it seems likely that the low-pH\nconditions disturb the active site (possibly H85 and H110,\nwhich are neighbors). For the dehydration of scytalone, pH\n7 is optimal (Figure 6). As the pH increases, kcat/Km drops\nwith a pKa of 7.9 due to deprotonation of the substrate; the\nC6 hydroxyl of scytalone has a pKa ) 7.29 ( 0.01. The\nobserved pKa of 7.9 is likely elevated over its true value of\n7.3, in part because of enzyme inactivation at lower pH\u2019s\nthat prevents a true (and higher) value for the pH-independent\nvalue for kcat/Km to be realized. Substrate stickiness is an\nunlikely factor, as a large KIE on kcat/Km was measured (see\nbelow). kcat is constant over the pH range, indicating that\nthe drop in kcat/Km is due to the poor binding of the anionic\nform of scytalone. In contrast, there is no drop in kcat/Km for\nDDBO until pH 9 is reached (Figure 7). DDBO has a pKa\ng 11 (15), and therefore the drop in kcat/Km having a pKa of\n9.3 can be attributed to the protein. kcat is constant over the\npH range, so the pKa of 9.3 for kcat/Km may be attributed to\nan enzyme residue that needs to be protonated in order for\nsubstrate to bind.\nEnolization Studies. 13C-labelel DHS was incubated with\nSD to provide evidence for enolization, which would\nrepresent a partial reaction in the dehydration of scytalone\nin an E1cb-like mechanism. At the concentrations used and\nwith a Ki ) 10 \u00b5M, most of the 13C-DHS should have been\ncomplexed with the enzyme. There was a dramatic broaden-\ning of the resonance on mixing with SD supporting this, and\na three-day accumulation of data was required in order to\nvisualize the 13C resonance. The slight downfield shift for\nthe 13C resonance of DHS when bound to SD (\u03b4 ) 41 ppm)\nis consistent with the keto form of the molecule. A second\npeak at \u03b4 ) 39 ppm suggests a second binding mode for the\nketo form or a trace of unbound 13C-DHS. There was no\nevidence of an enol form of the inhibitor, as might have been\nseen with a resonance between \u03b4 100 and 130 ppm. However,\nit is estimated that a minimum of 15% of the 13C-DHS would\nneed to be present in the enol form in order to be detected.\nAdding inhibitor 1 displaced 13C-DHS from the SD binding\npocket as observed in the regeneration of a sharp resonance\nat \u03b4 39. Incubations (1 h) of DHS with SD in buffered D2O\nat pD\u2019s 6, 7, and 9 followed by its reisolation showed no\ndeuterium incorporation R to the carbonyl by NMR analysis.\nIt is possible that, although SD does not accept DHS as a\nsubstrate for enolization, it does induce an enolization of\nscytalone that could be detected. Running the enzyme-\ncatalyzed dehydration in D2O to 50% completion and\nreisolation of scytalone showed no deuterium incorporation\nfrom EIMS analysis. The ratios (195.25/196.25) of scytalone\nparent ions were 4.40, 4.38, 4.45, 4.38, 4.44, and 4.44 at\ntimes 0, 20, 60, 120, 180s and 360 s after adding enzyme to\nthe reaction, whereas the ratio (177.14/178.24) of 3HN parent\nions changed from 2.34 at 20 s to 0.59 at 360 s, showing\nthat the reaction was proceeding and that the product was\nincorporating deuterium as expected. These results do not\npreclude the possibility that the enzyme removes a proton R\nto the carbonyl and returns the proton without exchange with\nsolvent.\nD6-Scytalone and Pre-Steady-State Studies A KIE of 2.7\nwas measured for kcat, and a KIE of 4.2 was measured for\nkcat/Km (Table 6). The larger KIE for kcat/Km over that of kcat\nsuggests that an event after the first irreversible step\n(dehydration) is rate-limiting to kcat. Pre-steady-state experi-\nments measured a rate of 430 s-1 as the single-turnover rate\nwith scytalone (k2 of Scheme 2), a value that is 6-fold higher\nthan that of the steady-state kcat and about equal to the kcat\nfor DDBO. Single-turnover experiments with DDBO and\nvermelone gave rates of 410 ( 30 and 430 ( 60 s-1 for the\nrespective substrates indicating, that the three substrates for\nTable 5: Relative Substrate Specificities of Scytalone Dehydratase\nand Mutants for Scytalone, Vermelone, and DDBO at pH 7.0 and\n25 \u00b0Ca\nenzyme\nkcat/Km(vermelone)/\nkcat/Km(scytalone)\nkcat/Km(DDBO)/\nkcat/Km(scytalone)\nkcat/Km(DDBO)/\nkcat/Km(vermelone)\nwild-type\n1.1\n12\n11\nH110N\n3.0\n290\n97\nN131A\n10\n570\n57\nY50F\n12\n59\n4.8\nS129A\n820\n4000\n5.0\nS129T\nndb\n4100\nnd\nY30F\nnd\n14\nnd\nY30F, Y50F\nnd\n37\nnd\nD31N\nnd\n24\nnd\nH110A\nnd\n140\nnd\nK73A\nnd\n9.0\nnd\nK73Q\nnd\n11\nnd\na Ratios of the values found in Tables 2, 3, and 4. b Not determined.\nMechanism of Scytalone Dehydratase\nBiochemistry, Vol. 38, No. 19, 1999\n6019"}, {"role": "user", "content": "SD have nearly equal values for k2. The KIE measured in\nthe pre-steady state was 3.6 with D6-scytalone (Table 6), a\nKIE that is similar to that of kcat/Km. The effect of D6-\nscytalone on the kinetic parameters of two site-directed\nmutants was measured. KIE\u2019s on kcat and kcat/Km were 4.8 (\n0.4 and 5.8 ( 0.8, respectively, for the Y50F mutant and\n4.6 ( 0.4 and 4.3 ( 0.9, respectively, for the N131A mutant.\nFor the SD-mediated dehydration of scytalone, a burst in\npre-steady state to steady state is difficult to measure at 25\n\u00b0C because the substrate absorbency properties limit the\nusable concentrations and because k2 is quite large. Therefore,\nwe conducted the burst experiments at 6.8 \u00b0C with scytalone\n40-fold more concentrated than enzyme. The observed burst\nhad an amplitude equal to 22 ( 3 \u00b5M, similar to the enzyme\nconcentration (25 \u00b5M). Since the single-turnover rate is a\nfunction of k2 and k-2, we measured the substrate-product\nequilibrium constant at 25 \u00b0C as a means of arriving at a\nvalue for k-2. The incubation included 1.4 mM SD and 0.19\nmM scytalone, ensuring that substrate scytalone and product\n3HN would be fully bound. After extraction, all of the\nmaterial was found to be 3HN. Given a lower limit of\nmeasurement of 1 nmol scytalone by our methods, the value\nfor k-2 is estimated as at least 190-fold smaller than k2.\nNon-Enzyme-Catalyzed Rates for Reactions with Scytalone,\nD6-Scytalone, and DDBO. Scytalone and DDBO were\nincubated at pH 7.0 and 25 \u00b0C in 0.1 M sodium phosphate\nbuffer, and the rates of dehydration were measured in the\nabsence of enzyme. Scytalone was considerably more stable\nthan DDBO. The rate for scytalone dehydration was 1.17 (\n0.07 \u00d7 10-7 s-1, while that for DDBO was 5.23 ( 0.09 \u00d7\n10-6 s-1. The KIE observed with D6-scytalone was 1.24 (\n0.08. Incubations of scytalone in 0.1 M sodium phosphate\nat pD 7.0 in D2O indicated that a C2 hydrogen exchanged\nwith solvent with a half-life of about 1 day, about 70-fold\nmore rapid than the dehydration rate.\nDISCUSSION\nReactions Off the Enzyme. The non-enzyme-catalyzed\ndehydration rates for scytalone and DDBO were well-\ndifferentiated. knon(scytalone) was 45-fold slower than knon-\n(DDBO), and it is likely that the anomeric effect afforded\nFIGURE 5: Stereoview of the electron density map around the active site of the Y50F mutant of scytalone dehydratase: 2|Fo| - |Fc|.\nFIGURE 6: pH dependence of steady-state kinetic parameters of\nscytalone dehydratase with substrate scytalone: top panel, kcat versus\npH; lower panel, kcat/Km versus pH. A pKa of 7.90 ( 0.05 was\ndetermined from the fit to eq 3.\nFIGURE 7: pH dependence of steady-state kinetic parameters of\nscytalone dehydratase with DDBO: top panel, kcat versus pH; lower\npanel, kcat/Km versus pH. A pKa of 9.27 ( 0.05 was determined\nfrom the fit to eq 3.\n6020\nBiochemistry, Vol. 38, No. 19, 1999\nBasarab et al."}, {"role": "user", "content": "by DDBO is largely responsible for a more rapid rate of\ndehydration. The non-enzyme-catalyzed dehydration rate for\nD6-scytalone had a KIE of 1.2. The C2 hydrogens of\nscytalone exchanged more rapidly with solvent in comparison\nto the rate of dehydration. Thus, the solvolytic dehydration\nof scytalone is through an E1cb path as represented in\nScheme 1. The measured KIE is likely a combination of\nprimary and secondary effects, the primary effect being\nseverely dampened. The mechanism for the solvolytic\ndehydration of DDBO is less well-established with respect\nto the experimental information. Examination of the ex-\nchange of its CR hydrogens with solvent is noninformative\nbecause the reversible opening and closing of the pyranone\nring of DDBO is fast; the opening unveils a highly enolizable\n\u00e2-keto aldehyde that exchanges the R-hydrogens rapidly with\nD2O. However, the anomeric carbon atom of DDBO would\nbe expected to enhance the rate of dehydration most in an\nE1cb mechanism. If one assumes that the ring-closed form\nof DDBO enolizes at the same rate as scytalone, then the\nrates for enolization and dehydration of DDBO become\nsimilar to one another.\nThe Anomeric Effect of DDBO. Previously, it was reasoned\nthat, since the kcat for DDBO is 6-fold larger than that for\nscytalone, there is an anomeric effect on the wild-type\nenzyme-catalyzed dehydration of DDBO (15). In this work\nwe determined from single-turnover experiments that k2\nvalues (Scheme 2) for scytalone, vermelone, and DDBO are\nabout the same (400 s-1) and that the kcat(scytalone) of 73\ns-1 is likely limited by a subsequent event (k3). Since kcat\nfor DDBO is equal to k2 for DDBO, k3 for this substrate\nmust be considerably larger than 400 s-1. One difference\nbetween the products of dehydrations of DDBO and scyta-\nlone is the C3 hydroxyl of the latter\u2019s dehydration product\n(3HN), which can form a hydrogen bond to S129 and perhaps\naccount for a slower off-rate-limiting k3. Refuting this notion\nis that the measured kcat and k2 values for vermelone, whose\nproduct also lacks the C3 hydroxyl, are about the same as\nthose for scytalone. A second difference is that after\ndehydration, scytalone and vermelone must undergo a\ntautomerization reaction from a tetralenone structure to the\nnaphthol (see below and Scheme 1) whereas DDBO does\nnot.\nIt is calculated that kcat(scytalone)/knon(scytalone) is 6 \u00d7\n108, whereas kcat(DDBO)/knon(DDBO) is 8 \u00d7 107. Catalytic\nproficiencies [(kcat/Km)/knon] are 2.3 \u00d7 1013 and 5.1 \u00d7 1012\nM-1 for scytalone and DDBO, respectively, illustrating that\nthe enzyme lowers the activation energy barrier more effi-\nciently for its natural substrate than for the synthetic one.\nThat the lowering of the activation energy barrier by SD for\nDDBO is less than that for scytalone indicates that the\nanomeric carbon atom is important to the dehydration mech-\nanism off the enzyme but not on the enzyme. The leveling\nof the activation energy required for the dehydration of\nscytalone as mediated by SD is smaller than that provided\nby fumarase which catalyzes an analogous elimination reac-\ntion (25), but SD is nonetheless quite impressive as a catalyst.\nIn addition to providing catalytic residues to promote the\ndehydration of scytalone, the SD active site is arranged to\nlower the activation barrier by recognition of either the anti-\ndiaxial or syn-diaxial conformers of scytalone (Figure 4),\nthe latter conformer having more appeal because it orients\nthe axial C2 hydrogen more satisfyingly toward the basic\nH85.\nKinetic Isotope Effects. KIE\u2019s on kcat and kcat/Km offered\nthe first suggestion that a step following catalytic dehydration\nby SD may be rate-limiting to kcat(scytalone). We measured\nsingle-turnover rates to find the magnitude of k2 relative to\nkcat. The first-order decay measurements for determining k2\nare influenced by the value for k-2, but since the product-\nsubstrate equilibrium constants in the enzyme active site and\nin solution lie far in the direction of product 3HN (at least\n190-fold), the value from the single turnover should closely\napproximate k2. However, when one calculates the steady-\nstate value for kcat(scytalone)/kcat(D6-scytalone) using eq 5\nwith the pre-steady-state values for k2(scytalone) and k2(D6-\nscytalone) in Table 6 and assuming a rate of 100 s-1 (>kcat\nfor scytalone) for k3, there is a discrepancy. The measured\nvalue for kcat(scytalone)/kcat(D6-scytalone) is 2.7, and the\nvalue calculated from eq 5 is 1.5. It appears that k3 is an\nisotope-sensitive step invalidating the use of eq 5. We\nspeculate here that dehydration affords an enone that\ntautomerizes relatively slowly and that the dehydrated\nproduct (the enone) of D6-scytalone would present a primary\ndeuterium KIE on the tautomerization. The half-life for D2O\nexchange is 7 min for 4HN which exists as a 7:3 mixture of\nthe phenolic to keto forms in acetone (26). Since hydrogen\nbonding stabilizes the keto forms of m-diphenols (27), it is\nreasonable that tautomerization of the enone form of 3HN\nis somewhat slow. Supporting this is that DDBO, which does\nnot tautomerize after dehydration, has a kcat ) 400 s-1, similar\nto the value of k2 on the enzyme. The timing and nature of\nTable 6: Steady-State and Pre-Steady-State Kinetic Parameters for Scytalone Dehydratase Acting on Scytalone and D6-Scytalone at pH 7.0 and\n25 \u00b0Ca\nkinetic parameter\nvalue\nkinetic parameter\nvalue\nkcat(scytalone) (s-1)\n69 ( 3\nkcat(D6-scytalone) (s-1)\n26 ( 1\nkcat/Km(scytalone) (\u00b5M-1 s-1)\n2.7 ( 0.3\nkcat/Km(D6-scytalone) (\u00b5M-1 s-1)\n0.65 ( 0.05\nKm(scytalone) (\u00b5M)\n26 ( 3\nKm(D6-scytalone) (\u00b5M)\n40 ( 4\nkcat(scytalone)/kcat(D6-scytalone)\n2.7 ( 0.3\nkcat/Km(scytalone)/kcat/Km(D6-scytalone)\n4.2 ( 0.9\nk2(scytalone)b (s-1)\n430 ( 20\nk2(D6-scytalone)b (s-1)\n120 ( 3\nk2(scytalone)/k2(D6-scytalone)b\n3.6 ( 0.2\na Unless indicated, values are from steady-state measurements. Standard errors from the fits to eq 1 are indicated. b Values from single-turnover\nmeasurements.\nScheme 2. The Catalytic Cycle of Scytalone Dehydratase\nkcat(H)/kcat(D) ) (k2(H)/k2(D)(k2(D) + k3)/(k2(H) + k3)\n(5)\nMechanism of Scytalone Dehydratase\nBiochemistry, Vol. 38, No. 19, 1999\n6021"}, {"role": "user", "content": "the events (tautomerization and product release) after k2 await\nmore detailed experimentation with substrate scytalone. The\npre-steady-state value for k2(scytalone)/k2(D6-scytalone) is\n3.6, which is too large for a secondary KIE in mechanisms\nthat do not have C2 deprotonation in the transition state. That\na full primary KIE on k2 of 6 or greater is not observed is\nunderstandable within any mechanism involving rate-limiting\ndeprotonation, as the observed KIE would be dampened by\nother catalytic events, mainly the elimination of hydroxide.\nSite-Directed Mutants. The kinetic parameters for the\nmutant enzymes indicate that all of the side chains examined\nhere have critical roles in catalysis with the exception of\nK73. The certainty that K73 has no role in catalysis is\nconsistent with the observations from numerous crystal\nstructures indicating that the residue does not change its\nposition (from its orientation toward bulk solvent away from\nthe active site) enough to relocate it even close to the active\nsite (5, 8, 22). The K73 mutant data also places certain doubts\non the proposed anti elimination mechanism, as there remains\nno other enzymic residues near C2 of scytalone to serve as\na general base. For such an elimination to occur on the\nenzyme, the C2 hydrogen must be accepted by bulk water\nwhich would require organization of the solvent to greatly\nincrease its basicity.\nSubstrate specificity studies on the two S129 mutants help\nassign the orientations of scytalone within the active site as\nshown in Figure 4. S129A was designed to remove a\nhydrogen bond with the C6 hydroxyl of scytalone. Con-\nversely, since vermelone and DDBO lack the analogous\nhydroxyl, the effect of the mutation on the two substrates\nwas expected to be minimal. This was borne out as kcat/Km\nwas severely compromised for scytalone but not for sub-\nstrates DDBO and vermelone in comparison to wild-type\nSD. About a 10-fold increase in the Km(scytalone) may be\nattributed to the loss of a hydrogen bond from S129. That\nkcat(scytalone) is severely compromised in S129A suggests\nthat the mutation perturbs productive binding of this sub-\nstrate, perhaps by forming a hydrogen bond between the side\nchain of N131 and the C6 hydroxyl of scytalone. This makes\nscytalone an inappropriate substrate for interpreting kcat with\nrespect to S129A. It is a curiosity that the recently reported\nsequence of SD from Aspergillus fumigatus (28) places an\nalanine in the position corresponding to the S129 of M. grisea\nSD. This change perhaps makes the A. fumigatus SD a\nvermelone-specific dehydratase, thus raising questions on the\nmelanin biosynthetic pathway in this organism. There is only\none known dehydratase in M. grisea, and it processes both\nscytalone and vermelone efficiently. S129T maintains the\ncapability for hydrogen bonding with the C6 hydroxyl of\nscytalone but places a steric impediment into the portion of\nthe binding pocket where the hydroxyl is situated. Accord-\ningly, the Km for scytalone is increased 20-fold by the S129T\nmutation. Similar to S129A, kcat is severely compromised\nwith scytalone but not with DDBO. Unlike the S129A\nmutant, S129T has a 10-fold increased Km for DDBO, which\nis attributed to the increased steric hindrance.\nIt was proposed that Y30 and Y50 assist the protonation\nof the substrates\u2019 carbonyl through the water molecule (5,\n14). It was not predictable that Y50F mutant would be more\ndebilitated in kcat than the Y30F mutant, and it required\nexperimental data to reveal this difference. The KIE for kcat/\nKm with D6-scytalone was larger for Y50F (5.8) than that\nfor wild-type SD (4.2), consistent with the role of Y50 in\nlowering the energy barrier for the deprotonation of C2. That\nthe two tyrosine mutants lower kcat supports the hypothesis\nthat they serve in concert with the water molecule to\nprotonate the substrates\u2019 carbonyl groups. This protonation\nserves to substantially lower the pKa of the methylene R to\nthe carbonyls of substrates. The unique aspect of having a\nwater molecule relay the effects of two tyrosines for the\nproton donation represents an opportunistic adaptation by\nthe enzyme. Only one lone pair of electrons is available on\nthe carbonyl oxygen for coordination by the water molecule,\nyet both tyrosines serve as proton donors as revealed in the\nadditive nature of the kcat effects of the single mutations in\nthe Y30F/Y50F double mutant.\nWe speculated that N131 positions substrates for produc-\ntive binding and helps protonate their carbonyl through\ndonation of a hydrogen to the phenolic oxygen atom. The\nfinding that kcat is decreased and that Km is raised by the\nN131A mutation with the three substrates is consistent with\nthis dual role. However, the more severe loss in kcat(scyta-\nlone) in comparison to the modest losses in kcat(DDBO) and\nkcat(vermelone) suggests that the primary role of N131 is in\nsubstrate orientation and that N131A causes nonproductive\nbinding with substrate scytalone, resulting in the large losses\nin kcat. The KIE for kcat/Km with D6-scytalone was about the\nsame for N131A (4.3) as that for wild-type SD (4.2),\nconsistent with N131 having little impact on the deproto-\nnation of C2. H110 is thought to have a role in stretching\nthe C3 carbon-oxygen bond by sharing a hydrogen bond\nwith the hydroxyl leaving group. Consistent with this role,\nthe H110A and H110N mutants have large decreases in kcat\nand only minor changes in Km with the substrates. H85 and\nD31 form a dyad to increase the basicity of the H85\nimidazole. Consistent with the dual role of H85 as a general\nbase and a general acid in the syn elimination mechanism,\nthe H85N mutant was compromised by >100000- and\n50000-fold in kcat for substrates scytalone and DDBO,\nrespectively, while having minor effects on Km for DDBO\n(Km was not measured for scytalone). The D31N mutant has\ndevastating effects on both kcat and Km for both substrates\nscytalone and DDBO, likely resulting from losses of the\nnative side chain roles in increasing the basicity of H85 and\nin organizing the active site through its participation in an\nextensive hydrogen-bonding network. D31 cannot form a\ndirect interaction with the substrate, and its role in catalysis\nis mediated through the enhanced basicity of H85. His-Asp\ndyads are well-recognized for their roles in serine proteases\nwhere they serve to deprotonate a serine hydroxyl for the\naddition to a peptide bond and in other enzymes [e.g.,\naconitase (29) where it protonates a leaving hydroxyl group].\nThe Anomeric Effect of DDBO ReVisited. Large differences\nin substrate specificities against the wild-type and mutant\nenzymes were observed. Specificity for substrate scytalone\nwas eroded more in the mutants than for the other two\nsubstrates. This is reconciled for the S129 and N131 mutants\nby the C6 hydroxyl of scytalone causing nonproductive\nbinding as discussed above. Therefore, if one wanted to\nexamine the anomeric effect of DDBO on catalysis, it would\nbe a mistake to compare substrates DDBO and scytalone. It\nwould be more appropriate to compare DDBO and vermel-\none, substrates which differ by a methylene for an oxygen\natom, against mutations in SD that affect turnover rather than\n6022\nBiochemistry, Vol. 38, No. 19, 1999\nBasarab et al."}, {"role": "user", "content": "substrate binding. This leaves two mutant enzymes (H110N\nand Y50F) for comparison with wild-type SD. H110 and\nY50 may be considered as having opposite-spectrum roles\nin the enzyme-catalyzed dehydrations with regard to stretch-\ning the C3 carbon-oxygen bond (providing E1 character)\nand assisting enolization (providing E1cb-like character),\nrespectively, corresponding to two theoretical partial reac-\ntions on the enzyme. The expectation is that the mutations\nwhich damage the ability to stabilize the developing negative\ncharge on the leaving hydroxyl group would prefer DDBO\nand its anomeric carbon over vermelone, while those which\ndamage the rate of substrate enolization would not have such\na preference. Given that k2 (Scheme 2) for the wild-type\nequals 430 and 410 s-1 for substrates vermelone and DDBO,\nrespectively, and that the two kcat-distressed mutant enzymes\n(H110N and Y50F) have kcat values equal to their k2 values,\nthen the relative k2 values for DDBO versus vermelone [(k2-\n(DDBO)/k2(vermelone)] become 0.95, 6.2, and 0.68 for wild-\ntype SD, H110N, and Y50F, respectively. These results are\nin accord with the H110N mutant lacking a strong hydrogen\nbond with the substrates\u2019 C3 hydroxyl in comparison to wild-\ntype enzyme, thus welcoming the anomeric center provided\nby DDBO to assist in the elimination of hydroxide from\nsubstrates. In contrast, the Y50F mutation slows the reaction\nbecause it is less effective in protonating the substrates\u2019\ncarbonyl to assist enolization of the substrate, and accord-\ningly, the anomeric carbon of DDBO does not help catalysis.\nIn fact, vermelone is actually slightly preferred by Y50F over\nDDBO in terms of kcat. Though these relative differences in\nkcat (k2) values are subtle, the two mutants seem to prefer\nsubstrates which help balance the transition state.\nSummary of the Mechanism. The kinetic parameters for\nthe mutant enzymes are consistent with a syn elimination of\nwater from the substrates through an E1cb-like mechanism,\nand they help verify the importance of the individual side\nchains in supporting the elimination. We searched for\nexperimental evidence implicating an enzyme-catalyzed\nenolization step within an E1cb-like mechanism by incubat-\ning SD with scytalone in D2O versus time in an EIMS\nanalysis and by incubating SD with 13C-DHS in a NMR\nanalysis and failed to find support for such a step being\ncatalyzed by the enzyme. Large KIE\u2019s on k2 and kcat/Km\nsuggest that the kinetic barrier on the enzyme for the\nelimination of the C3 hydroxyl from scytalone is similar to\nthat for enolization, likely accounting for our inability to\ndetect an enol intermediate. The pH profile with substrate\nDDBO indicated a pKa ) 9.3 for kcat/Km which we attribute\nto an active-site residue having a role as a general acid. In\nthe context of a syn elimination, this pKa likely reports Y50;\nthe phenol has a pKa ) 10-11 in water but would become\nmore acidic when complexed with the active-site water\nmolecule and the second tyrosine (Y30). That there is not a\ndrop on the acidic side in the pH profile is understandable,\nas we could only measure kinetic parameters above pH 6.0.\nDue to its hydrophobic environment, H85 could easily have\na pKa below 6.0 and serve as the base in a syn elimination.\nEven though its basicity is raised by sharing a hydrogen bond\nwith D31, H85 needs to approximate the pKa of the CR\nmethylene in the transition state (9-12), and the acidity of\nthis methylene is greatly enhanced by the enzyme through\nmultiple interactions with the C1 carbonyl. Thus, enzymic\nside chains primarily involved in substrate recognition (S129\nand N131), those primarily involved in assisting the eno-\nlization of substrate (Y30 and Y50 in conjunction with a\nwater molecule), and one primarily involved in assisting the\nelimination of hydroxide from the substrates (H110) have\nbeen identified experimentally. It is likely that H85 (in\ncomplex with D31) has dual roles in assisting enolization\nand elimination of hydroxide from the substrates.\nACKNOWLEDGMENT\nWe thank Winnie Wagner for growing hundreds of grams\nof wild-type SD-producing cells of E. coli; Steve Hansen\nfor synthetic work; Bruce Lockett for NMR spectroscopy;\nJames Doughty and Robert Livingston for determinations\nof the protein masses by EIMS; and Alan Rendina and Ya-\nJun Zheng for helpful discussions.\nSUPPORTING INFORMATION AVAILABLE\nThe synthesis of 2 and 4 (Figure 3) and the preparation\nof site-directed mutants are detailed. One figure containing\nthe nucleotide and corresponding amino acid sequence of\nSD is included (6 pages). This material is available free of\ncharge via the Internet at http://pubs.acs.org.\nREFERENCES\n1. Bell, A. A., and Wheeler, M. H. (1986) Annu. ReV. Phytopath.\n24, 411-451.\n2. Howard, R. J., and Ferrari, M. A. (1989) Exp. Mycol. 13, 403-\n418.\n3. Chumley, F. G., and Valent, B. (1990) Mol. Plant-Microbe\nInteract. 3, 135-143.\n4. Ou, S. H. (1985) in Rice Diseases, 2nd ed., pp 109-201, C.\nA. B. International, Slough, U.K.\n5. Lundqvist, T., Rice, J., Hodge, C. N., Basarab, G. S., Pierce,\nJ., and Lindqvist, Y. (1994) Structure (London) 2, 937-944.\n6. Andersson, A., Jordan, D. B., Schneider, G., and Lindqvist,\nY. (1996) Structure (London) 4, 1161-1170.\n7. Thompson, J. E., Basarab, G. S., Andersson, A., Lindqvist,\nY., and Jordan, D. B. (1997) Biochemistry 36, 1852-1860.\n8. Chen, J. M., Xu, S. L., Wawrzak, Z., Basarab, G. S., and\nJordan, D. B. (1998) Biochemistry 37, 17735-17744.\n9. Gerlt, J. A., Kozarich, J. W., Kenyon, G. L., and Gassman, P.\nG. (1991) J. Am. Chem. Soc. 113, 9667-9669.\n10. Gerlt, J. A., and Gassman, P. G. (1992) J. Am. Chem. Soc.\n114, 5928-5934.\n11. Gerlt, J. A., and Gassman, P. G. (1993) Biochemistry 32,\n11943-11952.\n12. Anderson, V. E. (1998) in ComprehensiVe Biological Catalysts,\nVol. 2, pp 115-133, Academic Press, New York.\n13. Viviani, F., and Gaudry, M. (1990) Tetrahedron 46, 2827-\n2834.\n14. Zheng, Y.-J., and Bruice, T. C. (1998) Proc. Natl. Acad. Sci.\nU.S.A. 95, 4158-4163.\n15. Thompson, J. E., Basarab, G. S., Pierce, J., Hodge, C. N., and\nJordan, D. B. (1998) Anal. Biochem. 255, 256, 1-6.\n16. Cameron, D. W., and Sidell, M. D. (1976) Aust. J. Chem. 29,\n1865-1867.\n17. Viviani, F., Gaudry, M., and Marquet, A. (1992) New J. Chem.\n16, 81-87.\n18. Lundqivst, T., Weber, P. C., Hodge, C. N., Braswell, E. H.,\nRice, J., and Pierce, J. (1993) J. Mol. Biol. 232, 999-1002.\n19. Andersson, A., Jordan, D., Schneider, G., Valent, B., and\nLindqvist, Y. (1996) Proteins: Struct., Funct., Genet. 24, 525-\n527.\n20. Sambrook, J., Fritsch E. F., and Maniatis, T. (1989). Molecular\nCloning. A Laboratory Manual, 2nd ed., Cold Spring Harbor\nLaboratory Press, Cold Spring Harbor, New York.\n21. Aiyar, A., and Leis, J. (1993) BioTechniques 14, 366-368.\nMechanism of Scytalone Dehydratase\nBiochemistry, Vol. 38, No. 19, 1999\n6023"}, {"role": "user", "content": "22. Wawrzak, Z., Sandalova, T., Steffens, J. J., Basarab, G. S.,\nLundqvist, T., Lindqvist, Y., and Jordan, D. B. (1999)\nProteins: Struct., Funct., Genet. (in press).\n23. Thompson, J. E., and Jordan, D. B. (1998) Anal. Biochem.\n256, 7-13.\n24. Genetic Computer Group (1994) in Program Manual for the\nWisconsin Package, Version 8, Genetic Computer Group,\nMadison, WI.\n25. Bearne, S. L., and Wolfenden, R. (1995) J. Am. Chem. Soc.\n117, 9588-9589.\n26. Viviani, F., Gaudry, M., and Marquet, A. (1990) J. Chem.\nSoc., Perkin Trans. 1 16, 1255-1259.\n27. Highet, R. J., and Chou, F. R. E. (1977) J. Am. Chem. Soc.\n99, 3538-3539.\n28. Tsai, H. F., Washburn, R. G., Chang, Y. C., and Kwon-Chung,\nK. J. (1997) Mol. Microbiol. 26, 175-183.\n29. Zheng, L., Kennedy, M. C., Beinert, H., and Zalkin, H. (1992)\nJ. Biol. Chem. 267, 7895-7903.\nBI982952B\n6024\nBiochemistry, Vol. 38, No. 19, 1999\nBasarab et al."}, {"role": "assistant", "content": "### Thoughts and Comments\n\nThe data provided spans multiple tables and includes kinetic parameters for various mutants of the enzyme scytalone dehydratase acting on different substrates (DDBO, vermelone, and scytalone). The tables include kcat, Km, and kcat/Km values, along with their respective errors. The conditions such as pH and temperature are consistent across the tables (pH 7.0 and 25\u00b0C).\n\n### Enzymes and Substrates\n- **Enzyme**: Scytalone dehydratase (SD). As the sole enzyme, it is the unambiguous enzyme for every entry.\n- **Substrates**: DDBO, vermelone, scytalone\n\n### Mutants\n- Wild-type\n- K73A\n- K73Q\n- D31N\n- H85N\n- H110A\n- H110N\n- N131A\n- Y30F\n- Y50F\n- Y30F/Y50F\n- S129A\n- S129T\n\n### Conditions\n- **pH**: 7.0\n- **Temperature**: 25\u00b0C\n\n### Data Extraction\n\n#### Table 2: Steady-State Kinetic Parameters for Scytalone Dehydratase and Mutants with Substrate Scytalone\n- Wild-type: kcat = \"73 \u00b1 8 s^-1\", Km = \"33 \u00b1 3 \u00b5M\"\n- K73A: kcat = \"80 \u00b1 2 s^-1\", Km = \"40 \u00b1 2 \u00b5M\"\n- K73Q: kcat = \"76 \u00b1 2 s^-1\", Km = \"38 \u00b1 4 \u00b5M\"\n- D31N: kcat = \"0.014 \u00b1 0.002 s^-1\", Km = \"140 \u00b1 60 \u00b5M\"\n- H110A: kcat = \"0.011 \u00b1 0.0004 s^-1\", Km = \"24 \u00b1 4 \u00b5M\"\n- H110N: kcat = \"0.039 \u00b1 0.001 s^-1\", Km = \"68 \u00b1 5 \u00b5M\"\n- N131A: kcat = \"0.82 \u00b1 0.02 s^-1\", Km = \"240 \u00b1 20 \u00b5M\"\n- Y30F: kcat = \"8.0 \u00b1 0.2 s^-1\", Km = \"58 \u00b1 4 \u00b5M\"\n- Y50F: kcat = \"0.15 \u00b1 0.004 s^-1\", Km = \"50 \u00b1 4 \u00b5M\"\n- Y30F, Y50F: kcat = \"0.007 \u00b1 0.0004 s^-1\", Km = \"23 \u00b1 5 \u00b5M\"\n- S129A: kcat = \"0.94 \u00b1 0.03 s^-1\", Km = \"220 \u00b1 20 \u00b5M\"\n- S129T: kcat = \"0.61 \u00b1 0.08 s^-1\", Km = \"770 \u00b1 160 \u00b5M\"\n\n#### Table 3: Steady-State Kinetic Parameters for Scytalone Dehydratase and Mutants with Substrate DDBO\n- Wild-type: kcat = \"400 \u00b1 9 s^-1\", Km = \"15 \u00b1 1 \u00b5M\"\n- K73A: kcat = \"380 \u00b1 6 s^-1\", Km = \"21 \u00b1 1 \u00b5M\"\n- K73Q: kcat = \"340 \u00b1 8 s^-1\", Km = \"16 \u00b1 1 \u00b5M\"\n- D31N: kcat = \"4.6 \u00b1 0.2 s^-1\", Km = \"1900 \u00b1 170 \u00b5M\"\n- H85N: kcat = \"0.0082 \u00b1 0.0008 s^-1\", Km = \"5.7 \u00b1 4 \u00b5M\"\n- H110A: kcat = \"0.24 \u00b1 0.01 s^-1\", Km = \"3.8 \u00b1 1 \u00b5M\"\n- H110N: kcat = \"1.8 \u00b1 0.05 s^-1\", Km = \"12 \u00b1 2 \u00b5M\"\n- N131A: kcat = \"120 \u00b1 7 s^-1\", Km = \"600 \u00b1 70 \u00b5M\"\n- Y30F: kcat = \"28 \u00b1 0.6 s^-1\", Km = \"15 \u00b1 1 \u00b5M\"\n- Y50F: kcat = \"1.9 \u00b1 0.03 s^-1\", Km = \"11 \u00b1 1 \u00b5M\"\n- Y30F, Y50F: kcat = \"0.050 \u00b1 0.003 s^-1\", Km = \"4.6 \u00b1 1 \u00b5M\"\n- S129A: kcat = \"390 \u00b1 11 s^-1\", Km = \"22 \u00b1 2 \u00b5M\"\n- S129T: kcat = \"580 \u00b1 30 s^-1\", Km = \"170 \u00b1 20 \u00b5M\"\n\n#### Table 4: Steady-State Kinetic Parameters for Scytalone Dehydratase and Mutants with Substrate Vermelone\n- Wild-type: kcat = \"73 \u00b1 3 s^-1\", Km = \"31 \u00b1 4 \u00b5M\"\n- H110N: kcat = \"0.29 \u00b1 0.01 s^-1\", Km = \"180 \u00b1 9 \u00b5M\"\n- N131A: kcat = \"50 \u00b1 6 s^-1\", Km = \"1400 \u00b1 200 \u00b5M\"\n- Y50F: kcat = \"2.8 \u00b1 0.08 s^-1\", Km = \"78 \u00b1 5 \u00b5M\"\n- S129A: kcat = \"180 \u00b1 6 s^-1\", Km = \"51 \u00b1 5 \u00b5M\"\n\n#### Table 6: Steady-State and Pre-Steady-State Parameters for Substrates Scytalone and D6-Scytalone\n- Scytalone: kcat = \"69 \u00b1 3 s^-1\", Km = \"26 \u00b1 3 \u00b5M\"\n- D6-scytalone: kcat = \"26 \u00b1 1 s^-1\", Km = \"40 \u00b1 4 \u00b5M\"\n\n### Final Answer\n\n```yaml\ndata:\n    - descriptor: wild-type\n      substrate: DDBO\n      kcat: 400 \u00b1 9 s^-1\n      Km: 15 \u00b1 1 \u00b5M\n      kcat/Km: 27 \u00b1 2 \u00b5M^-1 s^-1\n    - descriptor: K73A\n      substrate: DDBO\n      kcat: 380 \u00b1 6 s^-1\n      Km: 21 \u00b1 1 \u00b5M\n      kcat/Km: 18 \u00b1 1 \u00b5M^-1 s^-1\n    - descriptor: K73Q\n      substrate: DDBO\n      kcat: 340 \u00b1 8 s^-1\n      Km: 16 \u00b1 1 \u00b5M\n      kcat/Km: 21 \u00b1 1 \u00b5M^-1 s^-1\n    - descriptor: D31N\n      substrate: DDBO\n      kcat: 4.6 \u00b1 0.2 s^-1\n      Km: 1900 \u00b1 170 \u00b5M\n      kcat/Km: 2.4 \u00d7 10^-3 \u00b1 1.0 \u00d7 10^-4 \u00b5M^-1 s^-1\n    - descriptor: H85N\n      substrate: DDBO\n      kcat: 0.0082 \u00b1 0.0008 s^-1\n      Km: 5.7 \u00b1 4 \u00b5M\n      kcat/Km: 1.4 \u00d7 10^-3 \u00b1 8 \u00d7 10^-4 \u00b5M^-1 s^-1\n    - descriptor: H110A\n      substrate: DDBO\n      kcat: 0.24 \u00b1 0.01 s^-1\n      Km: 3.8 \u00b1 1 \u00b5M\n      kcat/Km: 0.064 \u00b1 0.02 \u00b5M^-1 s^-1\n    - descriptor: H110N\n      substrate: DDBO\n      kcat: 1.8 \u00b1 0.05 s^-1\n      Km: 12 \u00b1 2 \u00b5M\n      kcat/Km: 0.16 \u00b1 0.02 \u00b5M^-1 s^-1\n    - descriptor: N131A\n      substrate: DDBO\n      kcat: 120 \u00b1 7 s^-1\n      Km: 600 \u00b1 70 \u00b5M\n      kcat/Km: 0.20 \u00b1 0.01 \u00b5M^-1 s^-1\n    - descriptor: Y30F\n      substrate: DDBO\n      kcat: 28 \u00b1 0.6 s^-1\n      Km: 15 \u00b1 1 \u00b5M\n      kcat/Km: 1.9 \u00b1 0.1 \u00b5M^-1 s^-1\n    - descriptor: Y50F\n      substrate: DDBO\n      kcat: 1.9 \u00b1 0.03 s^-1\n      Km: 11 \u00b1 1 \u00b5M\n      kcat/Km: 0.17 \u00b1 0.01 \u00b5M^-1 s^-1\n    - descriptor: Y30F/Y50F\n      substrate: DDBO\n      kcat: 0.050 \u00b1 0.003 s^-1\n      Km: 4.6 \u00b1 1 \u00b5M\n      kcat/Km: 0.011 \u00b1 0.003 \u00b5M^-1 s^-1\n    - descriptor: S129A\n      substrate: DDBO\n      kcat: 390 \u00b1 11 s^-1\n      Km: 22 \u00b1 2 \u00b5M\n      kcat/Km: 17 \u00b1 1.0 \u00b5M^-1 s^-1\n    - descriptor: S129T\n      substrate: DDBO\n      kcat: 580 \u00b1 30 s^-1\n      Km: 170 \u00b1 20 \u00b5M\n      kcat/Km: 3.3 \u00b1 0.2 \u00b5M^-1 s^-1\n    - descriptor: wild-type\n      substrate: vermelone\n      kcat: 73 \u00b1 3 s^-1\n      Km: 31 \u00b1 4 \u00b5M\n      kcat/Km: 2.4 \u00b1 0.3 \u00b5M^-1 s^-1\n    - descriptor: H110N\n      substrate: vermelone\n      kcat: 0.29 \u00b1 0.01 s^-1\n      Km: 180 \u00b1 9 \u00b5M\n      kcat/Km: 1.7 \u00d7 10^-3 \u00b1 0.5 \u00d7 10^-5 \u00b5M^-1 s^-1\n    - descriptor: N131A\n      substrate: vermelone\n      kcat: 50 \u00b1 6 s^-1\n      Km: 1400 \u00b1 200 \u00b5M\n      kcat/Km: 3.6 \u00d7 10^-2 \u00b1 2.0 \u00d7 10^-3 \u00b5M^-1 s^-1\n    - descriptor: Y50F\n      substrate: vermelone\n      kcat: 2.8 \u00b1 0.08 s^-1\n      Km: 78 \u00b1 5 \u00b5M\n      kcat/Km: 3.5 \u00d7 10^-2 \u00b1 2.0 \u00d7 10^-3 \u00b5M^-1 s^-1\n    - descriptor: S129A\n      substrate: vermelone\n      kcat: 180 \u00b1 6 s^-1\n      Km: 51 \u00b1 5 \u00b5M\n      kcat/Km: 3.5 \u00b1 0.3 \u00b5M^-1 s^-1\n    - descriptor: wild-type\n      substrate: scytalone\n      kcat: 73 \u00b1 8 s^-1\n      Km: 33 \u00b1 3 \u00b5M\n      kcat/Km: 2.2 \u00b1 0.3 \u00b5M^-1 s^-1\n    - descriptor: K73A\n      substrate: scytalone\n      kcat: 80 \u00b1 2 s^-1\n      Km: 40 \u00b1 2 \u00b5M\n      kcat/Km: 2.0 \u00b1 0.1 \u00b5M^-1 s^-1\n    - descriptor: K73Q\n      substrate: scytalone\n      kcat: 76 \u00b1 2 s^-1\n      Km: 38 \u00b1 4 \u00b5M\n      kcat/Km: 2.0 \u00b1 0.1 \u00b5M^-1 s^-1\n    - descriptor: D31N\n      substrate: scytalone\n      kcat: 0.014 \u00b1 0.002 s^-1\n      Km: 140 \u00b1 60 \u00b5M\n      kcat/Km: 1.0 \u00d7 10^-4 \u00b1 3 \u00d7 10^-5 \u00b5M^-1 s^-1\n    - descriptor: H110A\n      substrate: scytalone\n      kcat: 0.011 \u00b1 0.0004 s^-1\n      Km: 24 \u00b1 4 \u00b5M\n      kcat/Km: 4.7 \u00d7 10^-4 \u00b1 6 \u00d7 10^-5 \u00b5M^-1 s^-1\n    - descriptor: H110N\n      substrate: scytalone\n      kcat: 0.039 \u00b1 0.001 s^-1\n      Km: 68 \u00b1 5 \u00b5M\n      kcat/Km: 5.7 \u00d7 10^-4 \u00b1 2 \u00d7 10^-5 \u00b5M^-1 s^-1\n    - descriptor: N131A\n      substrate: scytalone\n      kcat: 0.82 \u00b1 0.02 s^-1\n      Km: 240 \u00b1 20 \u00b5M\n      kcat/Km: 3.5 \u00d7 10^-3 \u00b1 2 \u00d7 10^-4 \u00b5M^-1 s^-1\n    - descriptor: Y30F\n      substrate: scytalone\n      kcat: 8.0 \u00b1 0.2 s^-1\n      Km: 58 \u00b1 4 \u00b5M\n      kcat/Km: 0.14 \u00b1 0.006 \u00b5M^-1 s^-1\n    - descriptor: Y50F\n      substrate: scytalone\n      kcat: 0.15 \u00b1 0.004 s^-1\n      Km: 50 \u00b1 4 \u00b5M\n      kcat/Km: 2.9 \u00d7 10^-3 \u00b1 2 \u00d7 10^-4 \u00b5M^-1 s^-1\n    - descriptor: Y30F/Y50F\n      substrate: scytalone\n      kcat: 0.007 \u00b1 0.0004 s^-1\n      Km: 23 \u00b1 5 \u00b5M\n      kcat/Km: 3.0 \u00d7 10^-4 \u00b1 5 \u00d7 10^-5 \u00b5M^-1 s^-1\n    - descriptor: S129A\n      substrate: scytalone\n      kcat: 0.94 \u00b1 0.03 s^-1\n      Km: 220 \u00b1 20 \u00b5M\n      kcat/Km: 4.3 \u00d7 10^-3 \u00b1 2 \u00d7 10^-4 \u00b5M^-1 s^-1\n    - descriptor: S129T\n      substrate: scytalone\n      kcat: 0.61 \u00b1 0.08 s^-1\n      Km: 770 \u00b1 160 \u00b5M\n      kcat/Km: 8.0 \u00d7 10^-4 \u00b1 7 \u00d7 10^-5 \u00b5M^-1 s^-1\n    - descriptor: wild-type; Table 6\n      substrate: scytalone\n      kcat: 69 \u00b1 3 s^-1\n      Km: 26 \u00b1 3 \u00b5M\n      kcat/Km: 2.7 \u00b1 0.3 \u00b5M^-1 s^-1\n    - descriptor: wild-type\n      substrate: D6-scytalone\n      kcat: 40 \u00b1 4 \u00b5M\n      Km: 26 \u00b1 1 s^-1\n      kcat/Km: 0.65 \u00b1 0.05 \u00b5M^-1 s^-1\ncontext:\n    enzymes:\n        - fullname: scytalone dehydratase\n          mutants: wild-type; K73A; K73Q; D31N; H85N; H110A; H110N; N131A; Y30F; Y50F; Y30F/Y50F; S129A; S129T\n          organisms: Magnaporthe grisea\n    substrates: \n        - fullname: 2,3-dihydro-2,5-dihydroxy-4H-benzopyran-4-one\n          synonyms: DDBO\n        - fullname: vermelone\n        - fullname: scytalone\n        - fullname: 2,2,4,4,5,7-hexadeuterioscytalone\n          synonyms: D6-scytalone\n    temperatures: 25\u00b0C\n    pHs: 7.0\n    other: Table 6\n```\n"}]}
{"messages": [{"role": "system", "content": "You are a helpful and diligent assistant responsible for extracting Km and kcat data from tables from pdfs.\nFor each data point, you extract the kcat (turnover number), Km (Michaelis constant), kcat/Km (catalytic efficiency), substrate, and descriptor. \nWhen extracting, you are primarily interested in kcat with units time^-1, and Km with units of molarity. (ie. mM, nmol/mL, etc.) Therefore, you must exclude Vmax, specific activity, Ki, etc.\n\nkcat and Km should be formatted like so: \"33 \u00b1 0.3 s^-1\" or \"2.3 mM\". Report the error if present. Keep original units and values (do not convert units), but attempt to clean up OCR errors. Be thorough and extract all data points present, including wild-type.\n\nThe kcat and Km value must correspond to the descriptor. The descriptor and substrate fields must together contain all the information to uniquely identify the entry. The descriptor will most likely contain the enzyme, but it may also contain conditions like mutant code, organism, pH, temperature, etc. The substrate should be whatever corresponds to the Km value.\n\nAt the end, contextualize the data. Report all described enzymes, substrates, mutants, organisms, temperatures, pHs, solvents, etc. Reference descriptor fragments verbatim.\nIn the context, also include information common to all the entries in the table. For instance, if all the entries share the same enzyme and organism, report that in the context rather than in every descriptor.\n\nBefore your final answer, you may write thoughts and comments, like observing which enzymes, substrates and conditions to report and how the table entries vary.\n\nThen, format your final answer like this example:\n```yaml\ndata:\n    - descriptor: wild-type cat-1\n      substrate: H2O2\n      kcat: 1 min^-1\n      Km: null\n      kcat/Km: null\n    - descriptor: R190Q cat-1; 25\u00b0C\n      substrate: H2O2\n      kcat: 33 \u00b1 0.3 s^-1\n      Km: \"2.3 mM\"\n      kcat/Km: null\n    - descriptor: R203Q cat-1; (with NADPH); 25\u00b0C\n      substrate: H2O2\n      kcat: null\n      Km: 9.9 \u00b1 0.1 \u00b5M\n      kcat/Km: 4.4 s^-1 mM^-1\ncontext:\n    enzymes:\n        - fullname: catalase\n          synonyms: cat-1\n          mutants: wild-type; R190Q; R203Q\n          organisms: Escherichia coli\n    substrates: \n        - fullname: hydrogen peroxide\n          synonyms: H2O2\n        - fullname: water\n    temperatures: 25\u00b0C; 30\u00b0C\n    pHs: 7.4\n    other: NADPH\n```\n"}, {"role": "user", "content": "TABLE 2. Kinetic constants of yeast esterase on different compounds functioning as substrates for the enzymea\n\n| Substrate                    |   Km (mM) |   Vmax/mg of protein (U/mg) | kcat/Km (mol21 s21)   |\n|:-----------------------------|----------:|----------------------------:|:----------------------|\n| a-Naphthyl acetate           |     0.86  |                          19 | 1.5 3 104             |\n| 4-Methylumbelliferyl acetate |     0.076 |                          15 | 1.3 3 105             |\n| p-Nitrophenyl acetate        |     0.35  |                          12 | 2.3 3 104             |\n| Carboxy\ufb02uorescein diacetate  |     0.056 |                          15 | 1.8 3 105             |\n| S-Formylglutathione          |     0.88  |                         220 | 1.7 3 105             |\n\na Km and Vmax values for the substrates were determined with the most puri- \ufb01ed enzyme preparation. The kcat is Vmax/[E]T, where [E]T is the (total) con- centration of the enzyme. Activities for S-formylglutathione were measured in 50 mM potassium phosphate (pH 7.0) at 30\u00b0C.\n"}, {"role": "user", "content": "APPLIED AND ENVIRONMENTAL MICROBIOLOGY,\n0099-2240/99/$04.0010\nAug. 1999, p. 3470\u20133472\nVol. 65, No. 8\nCopyright \u00a9 1999, American Society for Microbiology. All Rights Reserved.\nPuri\ufb01cation and Properties of an Esterase from the Yeast\nSaccharomyces cerevisiae and Identi\ufb01cation of the Encoding Gene\nGIULIANO DEGRASSI,1* LASSE UOTILA,2 RAFFAELLA KLIMA,3 AND VITTORIO VENTURI1\nBacteriology Group1 and DNA Replication Group,3 International Centre for Genetic Engineering and Biotechnology,\nI-34012 Trieste, Italy, and Department of Clinical Chemistry, University of Helsinki,\nMeilahti Hospital, SF-00290 Helsinki, Finland2\nReceived 15 December 1998/Accepted 8 June 1999\nWe puri\ufb01ed an intracellular esterase that can function as an S-formylglutathione hydrolase from the yeast\nSaccharomyces cerevisiae. Its molecular mass was 40 kDa, as determined by gel \ufb01ltration and sodium dodecyl\nsulfate-polyacrylamide gel electrophoresis. The isoelectric point was 5.0 by isoelectric focusing. The enzyme\nactivity was optimal at 50\u00b0C and pH 7.0. The corresponding gene, YJLO68C, was identi\ufb01ed by its N-terminal\namino acid sequence and is not essential for cell viability. Null mutants have reduced esterase activities and\ngrow slowly in the presence of formaldehyde. This enzyme may be involved in the detoxi\ufb01cation of formalde-\nhyde, which can be metabolized to S-formylglutathione by S. cerevisiae.\nEsterases catalyze the hydrolysis of aliphatic and aromatic\nesters and have been widely studied because of their metabolic\nfunctions (29), their utility in \ufb02avor development (11), and\ntheir role in the breakdown of insecticides (10).\nEsterases from the yeast Saccharomyces cerevisiae have been\npartially characterized (18, 20) and localized (13). Although\nintracellular esterase activity is the basis of a \ufb02uorescent stain-\ning method of yeast (1), the genetic and physiological roles of\nesterases in S. cerevisiae are not well understood. Our objec-\ntives in this study were (i) to purify and characterize a new\nesterase from the yeast S. cerevisiae and (ii) to identify the\ncorrespondent gene and to study its possible function.\nNonmethylotrophic yeasts like S. cerevisiae are unable to\nmetabolize methanol to formaldehyde. However, the aldehyde\ncan apparently be formed in some other metabolic reaction(s),\nbecause the oxidation of formaldehyde is effectively catalyzed\nin S. cerevisiae (4). In S. cerevisiae the SFA gene encodes a\nglutathione-dependent formaldehyde dehydrogenase that can\noxidize formaldehyde in the presence of glutathione (4, 28).\nThe novel esterase puri\ufb01ed in this study can catalyze the hy-\ndrolysis of the S-formylglutathione that is produced by the\nglutathione-dependent formaldehyde dehydrogenase.\nMATERIALS AND METHODS\nProtein puri\ufb01cation. A crude extract was prepared from S. cerevisiae S288C\ngrown aerobically in yeast extract-peptone-dextrose medium (Difco Laboratory,\nDetroit, Mich.) at 30\u00b0C for 3 days on a rotary shaker (200 rpm) and harvested by\ncentrifugation (4,000 3 g, 10 min). Twenty grams of yeast cells washed with 50\nmM Tris-HCl (pH 7.5) was resuspended into 20 ml of 50 mM Tris-HCl (pH\n7.5)\u20131 mM dithiothreitol and mixed with 100 g of chilled glass beads (diameter,\n0.45 mm). The cells were broken in an MSK cell homogenizer (B. Braun AG,\nMelsungen, Germany) in a single 1-min cycle. Cell walls were removed by\ncentrifugation (12,000 3 g, 15 min). The supernatant was fractionated by am-\nmonium sulfate precipitation into \ufb01ve fractions. Esterase activity was assayed\nwith 1 mM a-naphthyl acetate as the substrate for the detection of acetyl esterase\n(15). Active fractions, precipitating between 40 and 80% of saturation, were\npooled, and the corresponding pellet was resuspended in 100 mM sodium phos-\nphate (pH 7.0)\u20131.7 M ammonium sulfate, \ufb01ltered through a 0.45-mm-pore-size\nmembrane, and loaded onto a phenyl Sepharose HP 16/10 column (Pharmacia\nBiotech, Uppsala, Sweden). Further puri\ufb01cation (Table 1) was according to the\nprocedure of Degrassi et al. (2). An additional chromato-focusing step was\nperformed; after gel \ufb01ltration chromatography, the active fractions were col-\nlected, dialyzed, and concentrated to 1 ml by ultra\ufb01ltration with a YM30 mem-\nbrane (Amicon Inc., Beverly, Mass.). The sample was loaded onto a Polybuffer\nExchanger 94 column (30 ml; column model, C10/40; Pharmacia) previously\nequilibrated with 80 ml of 25 mM imidazole-HCl (pH 7.4) and then eluted with\n400 ml of diluted Polybuffer PB74 (1:8) titrated to pH 4.0 with 5 M HCl. Active\nfractions were pooled, dialyzed against 20 volumes of 50 mM Tris-Cl (pH 7.5),\nand concentrated.\nEnzyme assays. We determined substrate speci\ufb01city by measuring activities for\na-naphthyl acetate, butyrate, caprylate, laurate, and oleate at 0.25 mM concen-\ntrations. Activities for p-nitrophenyl acetate and 4-methyl umbelliferyl acetate\nwere determined by monitoring the release of p-nitrophenol photometrically at\n420 nm (7) and of 4-methyl umbelliferone at 354 nm (19), respectively. The\nenzymatic hydrolysis of carboxy\ufb02uorescein diacetate was monitored by the ap-\npearance of carboxy\ufb02uorescein at 470 nm after the addition of 5% (vol/vol) of a\n5 mM stock solution in methanol to the reaction mixture. These assays were\ncarried out in 20 mM sodium phosphate (pH 7.0) at 37\u00b0C.\nWe also determined if the puri\ufb01ed esterase could catalyze the hydrolysis of\nS-formylglutathione in 50 mM potassium phosphate buffer (pH 7.0) at 30\u00b0C (25).\nS-formylglutathione and S-acetylglutathione were prepared according to the\nmethod of Uotila (22) and were used in standard assays at 0.35 mM. 4-Methy-\nlumbelliferyl acetate was used as a reference substrate at 0.3 mM and was added\nas a 1% (vol/vol) aliquot from a stock solution (30 mM) in acetone to the\nreaction mixture. We checked the progress of the reactions by monitoring the\nenzymatic hydrolysis of S-formylglutathione (molar absorbance, 3,300 cm21) and\nS-acetylglutathione (molar absorbance, 2,980 cm21) at 240 nm (24) and of\n4-methylumbelliferyl acetate at 340 nm (9). Km and Vmax values for S-formyl-\nglutathione were determined with the substrate concentration range from 0.08 to\n0.45 mM. One unit of enzyme is de\ufb01ned as the amount of enzyme that hydrolyzes\n1 mmol of the substrate per min. Protein concentration was estimated with a\nBio-Rad Protein Assay Kit I with bovine serum albumin as the standard.\nMr and pI determination. Sodium dodecyl sulfate-polyacrylamide gel electro-\nphoresis (5% stacking gel, 12% resolving gel) was performed according to the\nmethod of Sambrook et al. (17). The high-range Rainbow protein molecular\nweight marker kit (Amersham, Little Chalfont, Buckinghamshire, United King-\ndom) was used to estimate relative molecular weight (Mr). Gel \ufb01ltration chro-\nmatography was carried out to determine the molecular mass of the puri\ufb01ed\nenzyme with MW-GF-200 molecular weight markers for gel \ufb01ltration (Sigma).\nThe pI of the esterase was determined by analytical isoelectric focusing of the\npuri\ufb01ed enzyme on an Ampholine PAGplate precast polyacrylamide gel (pH 4 to\n6.5; Pharmacia). pI marker proteins from a pI calibration kit (Pharmacia) were\nused. The procedures followed were according to the instructions of the supplier.\nEffect of pH and temperature. Optimal pH values for the esterase were\ndetermined to be in the pH range of 3 to 9.5 (50 mM sodium acetate [pH 3 to\n5.5], sodium phosphate [pH 6.0 to 7.0], Tris-HCl [pH 7.5 to 9.5]), and optimal\ntemperature values were determined to be from 4 to 80\u00b0C, with 0.25 mM a-naph-\nthyl acetate as the substrate.\nAmino acid sequence. The puri\ufb01ed protein was subjected to N-terminal amino\nacid sequence determination by automated Edman degradation on a pulsed\nliquid-phase protein sequencer (model 470A; Applied Biosystem, Foster City,\nCalif.) equipped with an on-line phenylthiohydantoin amino acid analyzer (mod-\nel 120A; Applied Biosystem). The amino acid sequence was used to identify the\nopen reading frame (ORF) coding for the puri\ufb01ed protein, through FASTA\nanalysis (14) of sequences in the SwissProt database.\n* Corresponding author. Mailing address: International Centre for\nGenetic Engineering and Biotechnology, Area Science Park, Padri-\nciano 99, I-34012, Trieste, Italy. Phone: 39-40-3757317. Fax: 39-40-\n226555. E-mail: degrassi@icgeb.trieste.it.\n3470\nDownloaded from https://journals.asm.org/journal/aem on 21 June 2024 by 146.70.202.77."}, {"role": "user", "content": "Construction and phenotypic analysis of null mutant. A null mutant of ORF\nYJLO68c was obtained by replacing 100% of the gene with a dominant resistance\nmodule, kanMX4, as previously described (27), and the correct gene deletion\nand integration of the kanMX4 cassette was veri\ufb01ed by the PCR method de-\nscribed by Huxley et al. (6).\nWe quanti\ufb01ed total esterase activities on the crude extracts from both the\ndeletion mutant and the wild-type strain on a-naphthyl acetate, p-nitrophenyl\nacetate, and carboxy\ufb02uorescein diacetate.\nRESULTS\nEnzyme puri\ufb01cation and characterization. After chromato-\nfocusing, only one band of 40 kDa was obtained on a sodium\ndodecyl sulfate\u201312% polyacrylamide gel. The molecular mass\nof the puri\ufb01ed protein estimated by Sephacryl HR200 gel \ufb01l-\ntration also was 40 kDa. These data suggest that the puri\ufb01ed\nyeast esterase is a monomer. The pI of the esterase was esti-\nmated by isoelectric focusing to be 5.0, while the pI predicted\nfrom the deduced sequence was 6.7. The pH and temperature\noptima of the enzyme were determined, showing that the en-\nzyme can be routinely assayed at pH 7.0 and 50\u00b0C.\nThe puri\ufb01ed esterase could use a-naphthyl acetate, 4-methy-\nlumbelliferyl acetate, p-nitrophenyl acetate, carboxy\ufb02uorescein\ndiacetate, and S-formylglutathione as substrates (Table 2). The\nspeci\ufb01c activities for a-naphthyl butyrate (9 U/mg) and\na-naphthyl caprylate (0.4 U/mg) were lower than for the\nabove-named substrates, and the enzyme was unable to hydro-\nlyze a-naphthyl laurate and a-naphthyl oleate. The Km and\nVmax values for carboxy\ufb02uorescein diacetate, which we ob-\nserved with the puri\ufb01ed esterase, differed from those previ-\nously reported for the crude extract (12 nmol per min per mg\nof protein and 0.29 mM, respectively [1]). These differences\nmay be attributable to the presence of other esterases active on\nthis substrate in the crude supernatant, as was previously re-\nported by Parkkinen (13). We found two peaks with esterase\nactivity after hydrophobic interaction chromatography. The\npeak with the highest speci\ufb01c activity on a-naphthyl acetate\nthat was puri\ufb01ed in this study accounted for approximately\n80% of the esterase activity found after ammonium sulfate\nfractionation.\nIdenti\ufb01cation of the YJLO68c gene. The NH2-terminal hep-\ntapeptide of the puri\ufb01ed protein was MKVVKEF. The only\nORF in the yeast genome with this N-terminal sequence is\nYJLO68c. Based on amino acid sequence, among proteins\nshowing similarity with the esterase identi\ufb01ed here was the\nS-formylglutathione hydrolase (FghA) protein of Paracoccus\ndenitri\ufb01cans, which has 40.8% identity with our esterase and is\ninvolved in the detoxi\ufb01cation of formaldehyde (5). No\nS-formylglutathione hydrolase has been reported for S. cerevi-\nsiae; however, a gene, SFA, for resistance to formaldehyde\nwhich is a putative glutathione-dependent formaldehyde dehy-\ndrogenase has been described previously (28). An ORF,\nHRE299, with 52% sequence similarity to the gene encoding\nS-formylglutathione hydrolase in P. denitri\ufb01cans has been iden-\nti\ufb01ed on chromosome X (26). HR299 encodes the esterase\npuri\ufb01ed in this study and is equivalent to ORF YJLO68c.\nThe speci\ufb01c activities obtained in assays with S-formylgluta-\nthione, S-acetylglutathione, and 4-methylumbelliferyl acetate\nwere 72, 0.25, and 5.5 U/mg, respectively. The Km and Vmax\nvalues for S-formylglutathione were 0.88 mM and 220 U/mg,\nrespectively (Table 2). Therefore, S-formylglutathione, al-\nthough it was measured at a lower temperature than the other\ncompounds, was clearly the most rapidly reacting substrate of\nthe enzyme but had a relatively high Km value. When the\ncatalytic ef\ufb01ciencies of the different substrates were compared\nby calculating their catalytic constant (Kcat/Km ratios (Table 2),\nit was found that S-formylglutathione and carboxy\ufb02uorescein\ndiacetate were the best substrates, closely followed by 4-methy-\nlumbelliferyl acetate. p-Nitrophenyl acetate and a-naphthyl\nacetate were much less effective.\nTotal esterase activities of the null mutant on a-naphthyl\nacetate, p-nitrophenyl acetate, and carboxy\ufb02uorescein diac-\netate were reduced by 30, 25, and 60% of the activity of the\nwild type, respectively. Growth of the mutant appeared to be\nsimilar to that of the wild type on a rich, unde\ufb01ned medium\nsuch as yeast extract-peptose-dextrose. When grown in the\npresence of 1 mM formaldehyde, the null mutant grew signif-\nicantly more slowly than the wild type (data not shown).\nDISCUSSION\nThe enzyme puri\ufb01ed in this study preferentially hydrolyzes\naliphatic and aromatic short-chain fatty acid esters and S-\nformylglutathione. To our knowledge this is the \ufb01rst report of\nthe puri\ufb01cation and characterization of a yeast (S. cerevisiae)\nesterase, followed by the identi\ufb01cation and inactivation of the\ncorresponding gene. The enzyme we have puri\ufb01ed differs from\nthe esterase puri\ufb01ed by Toshimitsu et al. (20) because the\nformer is a monomer while the latter is a homodimer with\nsubunits of 40 kDa. Moreover, we observed a different opti-\nmum pH (7.0 instead of 8.0) and a higher speci\ufb01c activity (12\nTABLE 1. Puri\ufb01cation of S. cerevisiae esterase\nPuri\ufb01cation step\nTotal protein\n(mg)\nTotal activity\n(U)\nSp act (U/mg)\nPuri\ufb01cation factor\nYield (%)\nPreparation of cell-free crude extract\n61\n5.4\n0.09\n1\n100\n(NH4)2SO4 fractionation\n17\n4.4\n0.26\n2.9\n81\nPhenyl Sepharose HR chromatography\n4.2\n3.4\n0.8\n8.9\n63\nQ Sepharose fast \ufb02ow chromatography\n1.1\n2.9\n2.6\n29\n54\nSephacryl HR200 chromatography\n0.17\n1.2\n7\n78\n22\nChromatofocusing\n0.022\n0.24\n11\n120\n4.4\nTABLE 2. Kinetic constants of yeast esterase on different\ncompounds functioning as substrates for the enzymea\nSubstrate\nKm\n(mM)\nVmax/mg\nof protein\n(U/mg)\nkcat/Km\n(mol21 s21)\na-Naphthyl acetate\n0.86\n19\n1.5 3 104\n4-Methylumbelliferyl acetate\n0.076\n15\n1.3 3 105\np-Nitrophenyl acetate\n0.35\n12\n2.3 3 104\nCarboxy\ufb02uorescein diacetate\n0.056\n15\n1.8 3 105\nS-Formylglutathione\n0.88\n220\n1.7 3 105\na Km and Vmax values for the substrates were determined with the most puri-\n\ufb01ed enzyme preparation. The kcat is Vmax/[E]T, where [E]T is the (total) con-\ncentration of the enzyme. Activities for S-formylglutathione were measured in 50\nmM potassium phosphate (pH 7.0) at 30\u00b0C.\nVOL. 65, 1999\nSACCHAROMYCES CEREVISIAE ESTERASE\n3471\nDownloaded from https://journals.asm.org/journal/aem on 21 June 2024 by 146.70.202.77."}, {"role": "user", "content": "instead of 3.8 U/mg) using p-nitrophenyl acetate as the sub-\nstrate.\nThe pI value of our puri\ufb01ed yeast esterase by isoelectric\nfocusing is close to the pI values reported for S-formylgluta-\nthione hydrolases from human liver (25) and from human\nerythrocytes (23) by similar techniques. The same pI value has\nbeen reported for esterase D (12), which is probably identical\nwith S-formylglutathione hydrolase (3). The pI values of two\ngenetic variants of human esterase D were found to be 5.08\nand 5.10 by isoelectric focusing (16). However, Tsuchida et al.\n(21) predicted the pI of the two human esterase D variants\nfrom the cDNA sequences to be 6.58 and 6.38, respectively.\nTherefore, the rather large difference that we found for the\nyeast esterase in the experimentally determined and calculated\npI values (5.0 and 6.7, respectively) is similar to that described\nfor the human S-formylglutathione and esterase D. We spec-\nulate that this esterase might have a native conformation con-\ntaining some shielded basic residues.\nThe phenotypic behavior of the null mutant suggests a pos-\nsible role in formaldehyde detoxi\ufb01cation. This conclusion is\nsupported by the direct demonstration of the ability of our\npuri\ufb01ed enzyme to catalyze the hydrolysis of S-formylgluta-\nthione. The yeast esterase had a speci\ufb01c activity on S-formyl-\nglutathione lower than those of similar enzymes from mam-\nmalian sources (8, 24, 25), and S-acetylglutathione was a poor\nsubstrate for the yeast enzyme. Moreover, a higher relative\nrate than with the mammalian enzymes was obtained with the\nyeast esterase for 4-methylumbelliferyl acetate, which gave a\nrate of almost 8% of that for S-formylglutathione.\nIn S. cerevisiae, a nonmethylotrophic yeast, S-formylgluta-\nthione is the product of the oxidation of formaldehyde by the\nglutathione-dependent formaldehyde dehydrogenase (28). Al-\nthough this enzyme was able to catalyze the in vitro oxidation\nof some long-chain alcohols in addition to formaldehyde, in-\nvestigations on the kinetic properties of the enzyme from S.\ncerevisiae strongly suggested that the enzyme functions in vivo\nin the detoxi\ufb01cation of formaldehyde (4). Although the meta-\nbolic reaction(s) which produces formaldehyde in S. cerevisiae\nis not well established, it appears that the present enzyme,\nwhich catalyzes well the hydrolysis of S-formylglutathione, may\nbe involved in the detoxi\ufb01cation pathway of formaldehyde.\nREFERENCES\n1. Breeuwer, P., J. L. Droucourt, N. Bunschoten, M. H. Zwietering, F. M.\nRombouts, and T. Abee. 1995. Characterization of uptake and hydrolysis of\n\ufb02uorescein and carboxy\ufb02uorescein diacetate by intracellular esterases in\nSaccharomyces cerevisiae, which result in accumulation of \ufb02uorescent prod-\nuct. Appl. Environ. Microbiol. 61:1614\u20131619.\n2. Degrassi, G., B. C. Okeke, C. V. Bruschi, and V. Venturi. 1998. Puri\ufb01cation\nand characterization of an acetyl xylan esterase from Bacillus pumilus. Appl.\nEnviron. Microbiol. 64:789\u2013792.\n3. Eiberg, H., and J. Mohr. 1986. Identity of the polymorphisms for esterase D\nand S-formylglutathione hydrolase in red blood cells. Hum. Genet. 74:174\u2013\n175.\n4. Fernandez, M. R., J. A. Biosca, A. Norin, H. Jo\n\u00a8rnvall, and X. Pare\n\u00b4s. 1995.\nClass III alcohol dehydrogenase from Saccharomyces cerevisiae: structural\nand enzymatic features differ toward the human/mammalian forms in a\nmanner consistent with functional needs in formaldehyde detoxication.\nFEBS Lett. 370:23\u201326.\n5. Harms, N., J. Ras, W. N. M. Reijnders, R. J. M. van Spanning, and A. H.\nStouthhamer. 1996. S-Formylglutathione hydrolase of Paracoccus denitri\ufb01-\ncans is homologous to human esterase D: a universal pathway for formalde-\nhyde detoxi\ufb01cation. J. Bacteriol. 178:6296\u20136299.\n6. Huxley, C., E. D. Green, and I. Dunham. 1990. Rapid assessment of S.\ncerevisiae mating type by PCR. Trends Genet. 6:23.\n7. Johnson, K. G., J. D. Fontana, and C. R. MacKenzie. 1988. Measurement of\nacetyl xylan esterase in Streptomyces. Methods Enzymol. 160:551\u2013560.\n8. Koivusalo, M., R. Lapatto, and L. Uotila. 1995. Puri\ufb01cation and character-\nization of S-formylglutathione hydrolase from human, rat and \ufb01sh tissues.\nAdv. Exp. Med. Biol. 372:427\u2013433.\n9. Lee, W.-H., W. Wheatley, W. F. Benedict, C.-M. Huang, and E. Y. P. Lee.\n1986. Puri\ufb01cation, biochemical characterization, and biological function of\nhuman esterase D. Proc. Natl. Acad. Sci. USA 83:6790\u20136794.\n10. Main, A. R., and W. C. Dauterman. 1967. Kinetics for the inhibition of\ncarboxylesterase by malaoxon. Can. J. Biochem. 45:757\u2013771.\n11. McKay, A. M. 1993. A review: microbial, carboxylic ester hydrolases (E.C.\n3.1.1) in food technology. Lett. Appl. Microbiol. 16:1\u20136.\n12. Olaisen, B., A. Siverts, R. Johansen, B. Mevag, and T. Gedde-Dahl. 1981.\nThe ESD polymorphism: further studies of the ESD2 and ESD5 allele\nproducts. Hum. Genet. 57:351\u2013353.\n13. Parkkinen, E. 1980. Multiple forms of carboxylesterases in baker\u2019s yeast.\nCell. Mol. Biol. 26:147\u2013154.\n14. Pearson, W. R., and D. J. Lipman. 1988. Improved tools for biological\nsequence comparison. Proc. Natl. Acad. Sci. USA 25:2444\u20132448.\n15. Poutanen, K., and M. Sundberg. 1988. An acetyl esterase of Thrichoderma\nreesei and its role in the hydrolysis of acetyl xylan. Appl. Microbiol. Biotech-\nnol. 28:419\u2013424.\n16. Rocha, J., and A. Amorin. 1986. A technical note on esterase D subtyping.\nElectrophoresis 7:291\u2013292.\n17. Sambrook, J., E. F. Fritsch, and T. Maniatis. 1989. Molecular cloning: a\nlaboratory manual, 2nd ed. Cold Spring Harbor Laboratory, Cold Spring\nHarbor, N.Y.\n18. Schermers, F. H., J. H. Duffus, and A. H. MacLeod. 1976. Studies on yeast\nesterase. J. Inst. Brew. 82:170\u2013174.\n19. Shao, W., and J. Wiegel. 1995. Puri\ufb01cation and characterization of two acetyl\nxylan esterases from Thermoanaerobacterium sp. strain JW/SL-YS485. Appl.\nEnviron. Microbiol. 61:729\u2013733.\n20. Toshimitsu, N., H. Hamada, and M. Kojima. 1986. Puri\ufb01cation and some\nproperties of an esterase from yeast. J. Ferment. Technol. 64:459\u2013462.\n21. Tsuchida, S., E. Fukui, and S. Ikemoto. 1994. Molecular analysis of esterase\nD polymorphism. Hum. Genet. 93:255\u2013258.\n22. Uotila, L. 1981. Thioesters of glutathione. Methods Enzymol. 77:424\u2013430.\n23. Uotila, L. 1984. Polymorphism of red cell S-formylglutathione hydrolase in a\nFinnish population. Hum. Hered. 34:273\u2013277.\n24. Uotila, L. 1989. Glutathione thiol esterases, p. 767\u2013804. In D. Dolphin, R.\nPoulson, and O. Avramovic (ed.), Coenzymes and cofactors. Vol. 3. Gluta-\nthione: chemical, biochemical and medical aspects, part A. John Wiley &\nSons, New York, N.Y.\n25. Uotila, L., and M. Koivusalo. 1974. Puri\ufb01cation and properties of S-formyl-\nglutathione hydrolase from human liver. J. Biol. Chem. 249:7664\u20137672.\n26. Vandenbol, M., P. Duran, C. Dion, D. Portetelle, and F. Hilger. 1995. Se-\nquence of a 17.1 kb DNA fragment from chromosome X of Saccharomyces\ncerevisiae includes the mitochondrial ribosomal protein L8. Yeast 11:57\u201360.\n27. Wach, A., A. Brachat, R. Pohlmann, and P. Philippsen. 1994. New heterol-\nogous modules for classical or PCR-based gene disruptions in Saccharomyces\ncerevisiae. Yeast 10:1793\u20131808.\n28. Wehner, E. P., E. Rao, and M. Brendel. 1993. Molecular structure and\ngenetic regulation of SFA, a gene responsible for resistance to formaldehyde\nin Saccharomyces cerevisiae, and characterization of its protein product. Mol.\nGen. Genet. 237:351\u2013358.\n29. White, K. N., and D. B. Hope. 1981. Identi\ufb01cation of aspirinase with one of\nthe carboxylesterases requiring a thiol group. Biochem. J. 197:771\u2013773.\n3472\nDEGRASSI ET AL.\nAPPL. ENVIRON. MICROBIOL.\nDownloaded from https://journals.asm.org/journal/aem on 21 June 2024 by 146.70.202.77."}, {"role": "assistant", "content": "### Thoughts and Comments\n\nThe table provides kinetic constants for a yeast esterase from Saccharomyces cerevisiae on different substrates. The table includes Km values in mM and kcat/Km values in mol^-1 s^-1. However, it does not provide kcat values directly. The Vmax values are given in U/mg, which is not directly useful for our extraction since we need kcat in units of time^-1.\n\nFrom the context, we know that the enzyme is an esterase from Saccharomyces cerevisiae, and the conditions for S-formylglutathione measurements are specified as 50 mM potassium phosphate (pH 7.0) at 30\u00b0C. Other substrates were measured in 20 mM sodium phosphate (pH 7.0) at 37\u00b0C.\n\n### Final Answer\n\n```yaml\ndata:\n    - descriptor: yeast esterase\n      substrate: a-Naphthyl acetate\n      kcat: null\n      Km: 0.86 mM\n      kcat/Km: 1.5 \u00d7 10^4 mol^-1 s^-1\n    - descriptor: yeast esterase\n      substrate: 4-Methylumbelliferyl acetate\n      kcat: null\n      Km: 0.076 mM\n      kcat/Km: 1.3 \u00d7 10^5 mol^-1 s^-1\n    - descriptor: yeast esterase\n      substrate: p-Nitrophenyl acetate\n      kcat: null\n      Km: 0.35 mM\n      kcat/Km: 2.3 \u00d7 10^4 mol^-1 s^-1\n    - descriptor: yeast esterase\n      substrate: Carboxyfluorescein diacetate\n      kcat: null\n      Km: 0.056 mM\n      kcat/Km: 1.8 \u00d7 10^5 mol^-1 s^-1\n    - descriptor: yeast esterase; 50 mM potassium phosphate (pH 7.0) at 30\u00b0C\n      substrate: S-Formylglutathione\n      kcat: null\n      Km: 0.88 mM\n      kcat/Km: 1.7 \u00d7 10^5 mol^-1 s^-1\ncontext:\n    enzymes:\n        - fullname: yeast esterase\n          synonyms: null\n          mutants: null\n          organisms: Saccharomyces cerevisiae\n    substrates: \n        - fullname: a-Naphthyl acetate\n        - fullname: 4-Methylumbelliferyl acetate\n        - fullname: p-Nitrophenyl acetate\n        - fullname: Carboxyfluorescein diacetate\n        - fullname: S-Formylglutathione\n    temperatures: 30\u00b0C; 37\u00b0C\n    pHs: 7.0\n    other: null\n```\n"}]}
{"messages": [{"role": "system", "content": "You are a helpful and diligent assistant responsible for extracting Km and kcat data from tables from pdfs.\nFor each data point, you extract the kcat (turnover number), Km (Michaelis constant), kcat/Km (catalytic efficiency), substrate, and descriptor. \nWhen extracting, you are primarily interested in kcat with units time^-1, and Km with units of molarity. (ie. mM, nmol/mL, etc.) Therefore, you must exclude Vmax, specific activity, Ki, etc.\n\nkcat and Km should be formatted like so: \"33 \u00b1 0.3 s^-1\" or \"2.3 mM\". Report the error if present. Keep original units and values (do not convert units), but attempt to clean up OCR errors. Be thorough and extract all data points present, including wild-type.\n\nThe kcat and Km value must correspond to the descriptor. The descriptor and substrate fields must together contain all the information to uniquely identify the entry. The descriptor will most likely contain the enzyme, but it may also contain conditions like mutant code, organism, pH, temperature, etc. The substrate should be whatever corresponds to the Km value.\n\nAt the end, contextualize the data. Report all described enzymes, substrates, mutants, organisms, temperatures, pHs, solvents, etc. Reference descriptor fragments verbatim.\nIn the context, also include information common to all the entries in the table. For instance, if all the entries share the same enzyme and organism, report that in the context rather than in every descriptor.\n\nBefore your final answer, you may write thoughts and comments, like observing which enzymes, substrates and conditions to report and how the table entries vary.\n\nThen, format your final answer like this example:\n```yaml\ndata:\n    - descriptor: wild-type cat-1\n      substrate: H2O2\n      kcat: 1 min^-1\n      Km: null\n      kcat/Km: null\n    - descriptor: R190Q cat-1; 25\u00b0C\n      substrate: H2O2\n      kcat: 33 \u00b1 0.3 s^-1\n      Km: \"2.3 mM\"\n      kcat/Km: null\n    - descriptor: R203Q cat-1; (with NADPH); 25\u00b0C\n      substrate: H2O2\n      kcat: null\n      Km: 9.9 \u00b1 0.1 \u00b5M\n      kcat/Km: 4.4 s^-1 mM^-1\ncontext:\n    enzymes:\n        - fullname: catalase\n          synonyms: cat-1\n          mutants: wild-type; R190Q; R203Q\n          organisms: Escherichia coli\n    substrates: \n        - fullname: hydrogen peroxide\n          synonyms: H2O2\n        - fullname: water\n    temperatures: 25\u00b0C; 30\u00b0C\n    pHs: 7.4\n    other: NADPH\n```\n"}, {"role": "user", "content": "Table 3: Kinetic Parameters for K27X AIR Synthetases\n\n| enzyme   | Km,ATP (\u00b5M)   | kcat (s-1)   | V/K (s-1 \u00b5M-1 \u00d7 102)   |\n|:---------|:--------------|:-------------|:-----------------------|\n| wta      | 73 ( 14       | 2.3 ( 0.1    | 3.5 ( 0.8              |\n| K27Q     | 58 ( 4.5      | 3.0 ( 0.2    | 5.2 ( 0.75             |\n| K27L     | 46 ( 3.1      | 2.6 ( 0.1    | 5.7 ( 0.60             |\n| K27R     | 12 ( 1.1      | 2.5 ( 0.1    | 21.0 ( 2.9             |\n\na Redetermined in these studies.\n"}, {"role": "user", "content": "Investigation of the ATP Binding Site of Escherichia coli Aminoimidazole\nRibonucleotide Synthetase Using Affinity Labeling and Site-Directed Mutagenesis\u2020\nE. J. Mueller,\u2021 S. Oh,\u2021 E. Kavalerchik,\u2021 T. J. Kappock,\u2021 E. Meyer,\u2021 C. Li,\u00a7 S. E. Ealick,*,\u00a7 and J. Stubbe*,\u2021\nDepartments of Chemistry and Biology, Massachusetts Institute of Technology, Cambridge, Massachusetts 02139, and\nDepartment of Chemistry and Chemical Biology, Cornell UniVersity, Ithaca, New York 14853\nReceiVed March 18, 1999; ReVised Manuscript ReceiVed May 26, 1999\nABSTRACT: Aminoimidazole ribonucleotide (AIR) synthetase (PurM) catalyzes the conversion of formyl-\nglycinamide ribonucleotide (FGAM) and ATP to AIR, ADP, and Pi, the fifth step in de novo purine\nbiosynthesis. The ATP binding domain of the E. coli enzyme has been investigated using the affinity\nlabel [14C]-p-fluorosulfonylbenzoyl adenosine (FSBA). This compound results in time-dependent\ninactivation of the enzyme which is accelerated by the presence of FGAM, and gives a Ki ) 25 \u00b5M and\na kinact ) 5.6 \u00d7 10-2 min-1. The inactivation is inhibited by ADP and is stoichiometric with respect to\nAIR synthetase. After trypsin digestion of the labeled enzyme, a single labeled peptide has been isolated,\nI-X-G-V-V-K, where X is Lys27 modified by FSBA. Site-directed mutants of AIR synthetase were prepared\nin which this Lys27 was replaced with a Gln, a Leu, and an Arg and the kinetic parameters of the mutant\nproteins were measured. All three mutants gave kcats similar to the wild-type enzyme and Kms for ATP\nless than that determined for the wild-type enzyme. Efforts to inactivate the chicken liver trifunctional\nAIR synthetase with FSBA were unsuccessful, despite the presence of a Lys27 equivalent. The role of\nLys27 in ATP binding appears to be associated with the methylene linker rather than its \u03f5-amino group.\nThe specific labeling of the active site by FSBA has helped to define the active site in the recently\ndetermined structure of AIR synthetase [Li, C., Kappock, T. J., Stubbe, J., Weaver, T. M., and Ealick, S.\nE. (1999) Structure (in press)], and suggests additional flexibility in the ATP binding region.\nAminoimidazole ribonucleotide (AIR)1 synthetase (PurM)\ncatalyzes the fifth step of de novo purine biosynthesis:\nconversion of ATP and formylglycinamide ribonucleotide\n(FGAM) to AIR, ADP, and Pi (eq 1). The mechanism has\nbeen proposed to involve an O-phosphorylated amide\nintermediate, which after attack by the N1 of the amidine of\nFGAM forms a five-membered ring that can lose both\nphosphate and a proton to generate AIR (1). A similar\nmechanism, using ATP to enhance the dehydration of\namides, has been proposed for FGAM synthetase (PurL) (2),\nthe fourth step in purine biosynthesis, and for cytidine\ntriphosphate (CTP) synthetase, a key enzyme in pyrimidine\nbiosynthesis (3). The structure of the Escherichia coli AIR\nsynthetase in the absence of ligands has recently been solved\n(PDB id 1CLI) and represents a new class of ATP binding\nprotein (4). Our recent sequence alignments between PurMs\nand a subclass of the PurLs suggest that they may belong to\na new superfamily of ATP-requiring enzymes catalyzing\nsimilar chemical reactions. This paper describes our efforts,\nusing affinity labeling and site-directed mutagenesis, to define\nthe ATP binding domain of E. coli AIR synthetase. Identi-\nfication of a single labeled peptide provides a starting point\nfor our interpretation of our structural data.\nA number of ATP affinity labels have been synthesized\nand used to identify residues within ATP binding domains\n(5, 6). Fluorosulfonylbenzoyl adenosine (FSBA, Chart 1) can\nmodify several nucleophilic amino acids, yielding protein\nadducts of differing chemical stability. However, only in the\ncase of Lys (7) and Tyr (8) have the adducts of FSBA been\nsufficiently stable to allow isolation and identification of\nmodified peptides. Other nucleophilic amino acid residues\n(Arg, His, Cys, and Ser) have been implicated in reaction\nwith FSBA based on chemical reactivity studies, but the\nadducts have not been isolable (9-12). FSBA has thus\nproven itself to be a useful reagent in the identification of a\nvariety of amino acids implicated in ATP binding.\n\u2020 This work was supported by NIH Grant GM32191. T.J.K. was\nsupported by NIH Cancer Training Grant CA09112.\n* Authors to whom correspondence should be addressed. E-mail:\nstubbe@mit.edu or see3@cornell.edu.\n\u2021 Massachusetts Institute Technology.\n\u00a7 Cornell University.\n1 Abbreviations:\nAIR, aminoimidazole ribonucleotide; FGAM,\nformylglycinamide ribonucleotide; AIR synthetase, PurM; FGAM\nsynthetase, PurL; FSBA, fluorosulfonylbenzoyl adenosine; LDH, lactate\ndehydrogenase; PK, pyruvate kinase; PEP, phosphoenolpyruvate;\nNADH, reduced \u00e2-nicotinamide adenine dinucleotide phosphate; BSA,\nbovine serum albumin; ATP, adenosine 5\u2032-triphosphate; DTT, dithio-\nthreitol; SDS-PAGE, sodium dodecyl sulfate-polyacrylamide gel\nelectrophoresis; PTH, phenylthiohydantoin; TAE, Tris-acetate EDTA;\nTBE, Tris-borate EDTA; TFA, trifluoroacetic acid; TEA\u201aOAc, tri-\nethylammonium acetate; IPTG, isopropyl \u00e2-D-thiogalactopyranoside;\nss DNA, single-stranded DNA; ds DNA, double-stranded DNA; wt,\nwild-type; nd, not determined.\n(1)\n9831\nBiochemistry 1999, 38, 9831-9839\n10.1021/bi990638r CCC: $18.00\n\u00a9 1999 American Chemical Society\nPublished on Web 07/13/1999"}, {"role": "user", "content": "Labeling of specific amino acids with an affinity label is\nnot always an indication that these residues are required for\nbinding or catalysis. Numerous examples show the impor-\ntance of confirming the proposed role of amino acids through\nthe use of a complementary methodology such as site-\ndirected mutagenesis (13, 14) or structure determination (15,\n16).\nThis paper describes the use of FSBA (17) as an ATP\naffinity label for E. coli AIR synthetase (1). Enzyme\ninactivation is shown to occur stoichiometrically with specific\nlabeling of a single amino acid residue. The peptide\ncontaining this residue has been isolated and sequenced,\nidentifying the modified residue as Lys27. Site-directed\nmutagenesis of this residue has provided further insight into\nthe ATP binding site. A comparison between the E. coli AIR\nsynthetase and the trifunctional chicken liver protein contain-\ning AIR synthetase using the same approach is described\n(18, 19). This work is complementary to the recent structural\ndetermination of AIR synthetase in the absence of any\norganic ligands (4).\nMATERIALS AND METHODS\nMaterials. Sephadex G-25 and G-50 were obtained from\nPharmacia. E. coli lactate dehydrogenase (LDH, 860 units/\nmg), pyruvate kinase (PK, 470 units/mg), phosphoenolpyru-\nvate (PEP), reduced \u00e2-nicotinamide adenine dinucleotide\nphosphate (NADH), gelatin, bovine serum albumin (fraction\nV, BSA), FSBA, and adenosine 5\u2032-triphosphate (ATP) were\npurchased from Sigma Chemical Co. [\u03b3-32P]-ATP (6000 Ci/\nmmol) and [8-14C]FSBA (55 mCi/mmol) were obtained from\nNew England Nuclear. HPLC reverse-phase C18 columns\n(4.6 \u00d7 250 mm) used in purification of peptides were\npurchased from Vydac. Dithiothreitol (DTT) was purchased\nfrom Amresco (Solon, OH). S\u00a2intA scintillation fluid was\npurchased from Packard. The synthesis of FGAM, as a 40:\n60 R/\u00e2 mixture, was accomplished as described by Mueller\n(20). FGAM is a mixture of anomers, and concentrations\nare given for the \u00e2 anomer. Taq polymerase was from Perkin-\nElmer. T4 DNA ligase was purchased from BRL. All\nrestriction enzymes as well as HindIII- and BstEII-digested\n\u03bb DNA molecular weight standards were purchased from\nNew England Biolabs. Oligonucleotides for sequencing and\nsite-directed mutagenesis were obtained from the MIT\nBiopolymers Lab. Mermaid, glass beads for purification of\noligomers <200 bp, was purchased from American Bioana-\nlytical. USBioclean, glass beads for purification of DNA\n>200 bp, was purchased from the United States Biochemical\nCorp. E. coli strain TX635 (F\u2032 lacZ+ cI857), which contains\nan episome-borne temperature-sensitive \u03bb repressor (21),\npJS119, a plasmid containing purM under the control of a\n\u03bbpL promoter (22), and TX393 [ara \u2206(lac) purM srlC300::\nTn10 recA56] (23) were gifts from Dr. John Smith and\nLouise Thomas of Seattle Biomedical Research Institute,\nSeattle, WA.\nGeneral Methods. Sodium dodecyl sulfate-polyacryl-\namide gel electrophoresis (SDS-PAGE) samples were\nprepared and run as described by Laemmli (24) and\ndeveloped using the alternate fix and staining technique\ndescribed by Cooper (25). Protein assays were accomplished\nusing the method of Lowry et al. (26) with BSA [\u03f5279 )\n0.667 mL mg-1 cm-1 (27)] as a standard. Protein sequencing\nwas effected using an Applied Biosystems Model 477 protein\nsequencer with an on-line Model 120 PTH amino acid\nanalyzer by the MIT Biopolymers Lab. Small-scale (\u223c10\n\u00b5g) plasmid preparations were accomplished using the Magic\nMiniprep system from Promega, and larger scale plasmid\nisolation was effected using the Maxiprep kit from Qiagen.\nThe DNA of all site-directed mutants prepared in this work\nwas sequenced using a kit from BRL Life Sciences which\nemploys Sequenase and the dideoxy chain termination\nmethod (28). Mass spectral analysis was performed on an\nApplied Biosystems Biopolymer Mass Analyzer, BIO-ION\n20. Radioactivity was quantitated using a Packard 1500 Tri-\nCarb Scintillation Counter. Purification of short (<200 bp)\noligomers was effected on acrylamide gels in Tris-borate\nEDTA buffer (TBE), whereas larger DNA samples were\npurified using 1% agarose and Tris-acetate EDTA (TAE)\nbuffer (29). Competent cells were made using the method\nof Hanahan (29). Activity assays for AIR synthetase, both\nBratton-Marshall and spectrophotometric, were as previ-\nously described (19). One unit of activity is defined as the\namount of enzyme needed to form 1 \u00b5mol of product in 1\nmin at 37 \u00b0C.\nKinetics of AIR Synthetase InactiVation by FSBA. Inactiva-\ntion reactions were carried out at 15 \u00b0C and contained 50\nmM HEPES (pH 7.7), 3 mM MgCl2, 400 mM KCl, 0.14\nmM \u00e2-FGAM (R\u00e2 mix), 2.7% (v/v) DMSO, 2.7% (v/v)\nethanol, and 0.3 unit of AIR synthetase in a final volume of\n100 \u00b5L. FSBA concentrations ranged from 0 to 440 \u00b5M.\nEnzyme concentrations were too high to assay from this\nmixture directly, and so after initiating the reaction with\nenzyme, 10 \u00b5L aliquots were removed at various times and\ndiluted 1:10 into 90 \u00b5L of buffer containing 50 mM HEPES\n(pH 7.7), 3 mM MgCl2, and 400 mM KCl. From this diluted\nsample, exactly 30 s after removing the enzyme from the\ninactivation mixture, a 10 \u00b5L aliquot was used to initiate an\nactivity assay (Bratton-Marshall procedure) (19). Inactiva-\ntion studies were also carried out (separately) with either\nthe omission or the addition of FGAM or ADP, respectively,\nto the inactivation mixture.\nAnalysis of the inactivation data was performed using eq\n2 (30), where E is enzyme activity at time t and E0 represents\nthe activity at time zero. Data from multiple inactivation\nexperiments were fit to eq 3, to determine Ki, the dissociation\nconstant for binding of FSBA to AIR synthetase, and k2, the\nrate constant for inactivation.\nStability of FSBA. Samples of FSBA (2.4 mM) were\nprepared in D2O and contained 10% (v/v) DMSO-d6, 9 mM\nChart 1\nlog(\nE\nE0) ) -(\nkobs\n2.303) \u00d7 t\n(2)\n1\nkobs\n)(\nKi\nk2)(\n1\nI) + 1\nk2\n(3)\n9832\nBiochemistry, Vol. 38, No. 31, 1999\nMueller et al."}, {"role": "user", "content": "EDTA, and 90 mM potassium phosphate (pH 6, 7, or 8) in\na final volume of 600 \u00b5L and kept at 4 \u00b0C. NMR spectra\nwere taken periodically over a 3 week period. Control\nexperiments were carried out in which adenosine (2.5 mM)\nreplaced FSBA. The pD values of the solutions were\nredetermined at the end of each experiment.\nStoichiometry of InactiVation by FSBA. Inactivation mix-\ntures contained in a final volume of 180 \u00b5L the following:\n50 mM HEPES (pH 7.7), 3 mM MgCl2, 400 mM KCl, 0.29\nmM \u00e2-FGAM, 1.5 mg (specific activity 3.3 units/mg) of AIR\nsynthetase, and either 0 or 0.23 mM FSBA. After a 3 h\nincubation at 15 \u00b0C, samples were loaded onto a Sephadex\nG-50 column (0.75 \u00d7 20 cm) equilibrated in 50 mM\npotassium phosphate (pH 6.5). Fractions of 0.5 mL were\ncollected, and the fraction containing the protein was assayed\nfor activity (Bratton-Marshall) and the protein concentration\nwas determined (Lowry). Difference spectra were recorded\nusing the control sample (0 mM FSBA) as a reference, with\ncare being taken to ensure that the protein concentrations\nwere equal in sample and reference cuvettes. The \u03f5259 for\nFSBA used was 15 800 M-1 cm-1 (17).\nAlternately, [14C]FSBA was employed to measure the\nstoichiometry of inactivation. A typical reaction mixture\ncontained 440 \u00b5M \u00e2-FGAM, 440 \u00b5M [8-14C]FSBA (specific\nactivity 1.1 \u00d7 106 cpm/\u00b5mol), and 2.1 mg of AIR synthetase\nin a final volume of 200 \u00b5L. Aliquots of 20 \u00b5L were removed\nat 0, 5, 10, 25, 45, 90, 120, and 180 min and placed on\nseparate Sephadex G-50 columns (0.75 \u00d7 17 cm) equilibrated\nwith 100 mM sodium phosphate (pH 7.0). Fractions of 0.5\nmL were collected, and the fractions containing the protein\nwere pooled and assayed for activity. The amount of\nradiolabel was quantitated by scintillation counting.\nStability of the E. coli AIR Synthetase-FSBA Adduct. A\nreaction mixture contained in a final volume of 400 \u00b5L 50\nmM HEPES (pH 7.7), 3 mM MgCl2, 400 mM KCl, 570 \u00b5M\n[14C]FSBA (specific activity 3.1 \u00d7 106 cpm/\u00b5mol), 550 \u00b5M\n\u00e2-FGAM, 4.3 mg of AIR synthetase (specific activity 3.3\nunits/mg), and 15% (v/v) DMSO. The mixture was prein-\ncubated at 25 \u00b0C and the reaction initiated by addition of\nenzyme. Aliquots of 10 \u00b5L were removed at 2, 21, 60, and\n180 min and loaded onto separate columns of Sephadex G-50\n(0.75 \u00d7 10 cm) at 4 \u00b0C equilibrated in 100 mM sodium\nphosphate (pH 6.5). Fractions of \u223c300 \u00b5L were collected.\nThe fractions containing protein were pooled and assayed\nfor activity. At 4.5 h, the time calculated to give 99%\ninactivation, four 85 \u00b5L aliquots of this inactivation mixture\nwere loaded onto separate Sephadex G-50 columns (0.75 \u00d7\n20 cm) at 4 \u00b0C, equilibrated in 0.1% (v/v) trifluoroacetic\nacid (TFA), 50 mM triethylammonium acetate (TEA\u201aOAc)\n(pH 6.0), 100 mM sodium phosphate (pH 7.0), and 50 mM\nHEPES (pH 7.5), respectively. Fractions of 0.5 mL were\ncollected, and the fractions containing protein were pooled.\nThe samples containing protein-FSBA adducts in TEA\u201a\nOAc, sodium phosphate, and HEPES buffers were incubated\nat 25 \u00b0C, while the sample in TFA was incubated at 4 \u00b0C.\nAt various times (every \u223c12 h over 96 h), a 100 \u00b5L aliquot\nwas removed from each sample, placed onto a Centricon\ncontaining a 10 000 molecular weight cutoff filter (Ultrafree\nMC), and spun at 2000g for 60 min. The radioactivity in\nthe filtrate and that retained on the filter were quantitated\nby scintillation counting. Control experiments were per-\nformed to ensure the filters used above did not cause 14C\nquenching.\nIsolation of E. coli AIR Synthetase-FSBA-Labeled Pep-\ntide. All yields in this section refer to the overall yield, and\nare normalized to the amount of protein (110 nmol) in the\noriginal inactivation. A reaction mixture identical to that\npreviously described but containing 675 \u00b5M [14C]FSBA\n(specific activity 2.7 \u00d7 106 cpm/\u00b5mol), 550 \u00b5M \u00e2-FGAM,\n5% (v/v) DMSO, 10% (v/v) ethanol, and 4.2 mg (110 nmol)\nof AIR synthetase was incubated at 30 \u00b0C in a final volume\nof 220 \u00b5L. The reaction, initiated by addition of enzyme,\nwas allowed to proceed for 3.5 h. The entire mixture was\nthen loaded onto a Sephadex G-50 column (0.75 \u00d7 20 cm)\nin 50 mM HEPES (pH 7.5) at 4 \u00b0C and eluted with the same\nbuffer. Fractions (300 \u00b5L) were collected, and those contain-\ning protein were pooled. Solid guanidine hydrochloride and\nstock solutions of HEPES, EDTA, and DTT were added to\nthis mixture, and the solution was adjusted to pH 7.5 using\n1 M NaOH. The mixture contained, in a final volume of 1.2\nmL, 5.4 M guanidine hydrochloride, 100 mM HEPES (pH\n7.5), 10 mM EDTA, \u223c90 \u00b5M protein, and 1 mM DTT.\nReduction of the disulfide bonds was accomplished by\nincubating this reaction mixture at 25 \u00b0C for 30 min.\nIodoacetic acid was then added to give a final concentration\nof 5 mM. The reaction vessel was wrapped in foil and\nincubated at 25 \u00b0C for 3 h, after which the solution was\nloaded onto a Sephadex G-50 column (1.5 \u00d7 18 cm) at 4\n\u00b0C in 100 mM sodium phosphate (pH 7.0) and eluted with\nthe same buffer. Fractions (0.5 mL) were collected and\nanalyzed for A280 and radioactivity by scintillation counting.\nFractions containing protein were pooled (5 mL), and the\nprotein concentration was determined (26). The recovery of\nprotein through the inactivation and carboxymethylation steps\nwas 52% (58 nmol). Trypsin (2.2 \u00b5L of 10 mg/mL, 580\npmol) was added to this sample containing inactivated AIR\nsynthetase. After 6 h at 37 \u00b0C, conditions determined by\ncontrol experiments to give complete digestion, the reaction\nmixture was frozen in liquid N2 and stored at -80 \u00b0C.\nThe proteolyzed [14C]AIR synthetase was purified using\na Vydac C18 analytical column (4.6 \u00d7 250 mm) equilibrated\nin 0.1% (v/v) TFA in water (solvent A), and eluted with an\nincreasing 0.1% (v/v) TFA in acetonitrile gradient. [14C]-\nAdduct (9 nmol) in 1 mL was injected onto the column which\nwas eluted at 1 mL/min. One minute fractions were collected.\nA single radioactive peak eluted at 37% (v/v) acetonitrile\nusing a linear gradient of 0-60% acetonitrile/0.1% TFA over\n75 min (Figure 1). Fractions containing radioactivity from\nall five injections were pooled and concentrated in vacuo,\nbut not to dryness, to a final volume of 980 \u00b5L. Radioactivity\nrecovered through this step was 25% (30 nmol) of the initial\nadduct. The [14C]adduct was then rechromatographed in a\nsecond solvent system using 20 mM sodium phosphate (pH\n7.0) as solvent A and 70% CH3CN in 20 mM sodium\nphosphate (pH 7.0) as solvent B. Each injection contained\n15 nmol of adduct in 500 \u00b5L, and a single radioactive peak\nwas isolated at 39 min using 30% B in an isocratic elution\n(Figure 1, inset). Fractions containing radioactivity were\npooled and concentrated in vacuo to 350 \u00b5L (not to dryness).\nQuantitation revealed that the overall yield of radioactivity\nthrough this second isolation was 17% (19 nmol). This\nmaterial was then desalted using the TFA system described\nabove. Again, a single peak eluted at 38% acetonitrile/0.1%\nInactivation of AIR Synthetase (PurM)\nBiochemistry, Vol. 38, No. 31, 1999\n9833"}, {"role": "user", "content": "TFA, and fractions containing radioactivity were pooled and\nconcentrated to 520 \u00b5L in vacuo (again, not to dryness). The\nadduct was isolated in a final yield of 14% (15 nmol). This\nsample was submitted for Edman degradation and mass\nspectral analysis.\nAnalysis of the Interaction of Chicken LiVer AIR Synthetase\n(purDMN) with FSBA. Incubation mixtures contained 50 mM\nHEPES (pH 7.7), 20 mM MgCl2, 200 mM KCl, 9% (v/v)\nDMSO, 0.1 mM \u00e2-FGAM, 1.3 \u00d7 10-2 unit of AIR synthetase\n(specific activity 0.45 unit/mg), and either 10 \u00b5M, 0.1 mM,\nor 1 mM FSBA in a final volume of 55 \u00b5L. A control reac-\ntion was identical to that described above except that FSBA\nwas omitted. Incubations were carried out at 25 \u00b0C, and the\nreaction was initiated by addition of FSBA. Aliquots were\nremoved at 0.5, 5, 15, 30, and 45 min, and AIR synthetase\nactivity was determined using the Bratton-Marshall assay\n(19). Results were analyzed using eq 2 as above.\nPreparation of Site-Directed Mutants of E. coli AIR\nSynthetase. Mutants were prepared by the method of Taylor\net al. (31), using a kit from Amersham (version 2). M13 ds\nDNA was isolated using Magic Minipreps. DNA containing\nthe purMN gene was isolated as a 2 kb fragment from an\nEcoRI/BamHI digest of pJS119, and purified on a 1%\nagarose gel before use in subsequent ligations. M13mp18\nDNA was likewise digested with EcoRI/BamHI and purified\non a 1% agarose gel. Ligations were run for 14 h at 25 \u00b0C\nand contained 60 ng of purMN fragment and 25 \u00b5g of M13-\nderived DNA with 1 unit of T4 DNA ligase (BRL) in 10\n\u00b5L. Transformation of E. coli TG1 bacteria (29) with 5 \u00b5L\nof ligation mixture and growth on media containing isopropyl\n\u00e2-D-thiogalactopyranoside (IPTG) and 5-bromo-4-chloro-3-\nindolyl \u00e2-galactoside yielded 10 colorless plaques.\nSingle-stranded M13mp18 DNA containing purMN was\nisolated by standard procedures (29). Mutagenesis was\naccomplished with this ss DNA and the primers L, Q, and\nR (Table 1) and the procedure outlined in the Amersham\nkit.\nThe 2 kb DNA fragment of the replicative form of each\nmutant was isolated, digested with EcoRI and BamHI, and\npurified on 1% agarose. This DNA was ligated with the 3\nkb gel-purified fragment from EcoRI/BamHI-digested pJS119,\nusing a insert:vector ratio of (3-5):1 (\u223c600 ng of vector\nDNA). Ligation mixtures were used to transform either E.\ncoli strain TX635 or TX393. Transformants were selected\non LB media with 50 \u00b5g/mL ampicillin, and a small number\nof the resulting >100 colonies were analyzed using restriction\nanalysis and subsequent DNA sequencing of the entire purM\ngene. All transformants sequenced contained the expected\nbase changes.\nDefining Growth Conditions for TX635/pJS119 K27X\nMutants. To optimize the growth conditions for pJS119\n[containing wild type (wt) and mutants] in E. coli strain\nTX635, the bacteria were grown in LB media at 30 \u00b0C.\nAliquots were removed just before heat induction to 42 \u00b0C\nand then at 1, 2, 3, and 4 h after induction. Each sample\nwas spun for 1 min in an Epifuge at 4 \u00b0C, the supernatant\nwas removed, and the pellet was quick-frozen in liquid\nnitrogen. Each sample was then resuspended in 10 mM Tris-\nHCl (pH 7.5) such that an aliquot would produce an A600 of\n0.075 OD. A 40 \u00b5L aliquot of this resuspended sample was\nadded to 10 \u00b5L of 5\u00d7 Laemmli buffer (24) and placed in a\nboiling water bath for 5 min. These samples were then loaded\nonto a 10% acrylamide gel and subjected to SDS-PAGE.\nThe doubling time of each overproducing strain was 0.9\nh, identical to the pJS119 wt strain. Bacteria were induced\nin late log phase (\u223c0.6-0.8 OD600) by adding an equal\nvolume of media at 54 \u00b0C with rapid stirring. The cultures\nwere transferred to a 42 \u00b0C incubator and allowed to grow\nfor another 4 h.\nGrowth of K27X Mutants of AIR Synthetase from TX393/\npJS119. Studies in the previous section revealed that mutant\nAIR synthetases were expressed constitutively. TX393 strains\nwere grown at 30 \u00b0C in LB media and were harvested 3 h\nafter their transition into stationary phase. Cells were\ncollected by centrifugation (10 min, 2700g at 4 \u00b0C), and\nstored at -80 \u00b0C. Cell paste yields from a 1 L culture were\n1.5-2.8 g.\nIsolation and Characterization of K27X Mutants. Isolation\nof wt and mutant E. coli AIR synthetases was as described\nby Schrimsher et al. (1), except that the final size exclusion\ncolumn was omitted. The apparent Km,ATP for each Lys27\nmutant AIR synthetase was determined. A typical reaction\nmixture contained the following in a final volume of 300\n\u00b5L: 50 mM HEPES (pH 7.7), 3 mM MgCl2, 970 mM KCl,\n230 \u00b5M \u00e2-FGAM, 2 mM PEP, 0.2 mM NADH, 10 unit of\nPK, 10 units of LDH, AIR synthetase, and varied amounts\nof ADP (0.2-5 \u00d7 Km). Data were fit to the Michaelis-\nMenten equation using the programs of Cleland (32).\nRESULTS\nKinetics of InactiVation of AIR Synthetase by FSBA. FSBA\nis an ATP analogue that has been successfully used to\ncovalently modify the ATP binding site of a number of\nFIGURE 1:\nIsolation of a FSBA-AIR synthetase adduct using\nVydac C18 reverse phase HPLC and aqueous TFA in an acetonitrile\ngradient. The A220 profile of the initial purification (solid line) with\nthe elution gradient is indicated on the axis at the left (dash-dot\nline). The radioactive profile of fractions eluted from the column\n(O, dotted line) is given by the axis on the right. Inset: Reisolation\nof a FSBA-AIR synthetase adduct using Vydac C18 reverse phase\nHPLC and sodium phosphate in an acetonitrile gradient. Appropriate\nfractions from the purification shown in the main figure were\nrechromatographed using an isocratic gradient of 30% B (see text\nfor buffer compositions) at a flow rate of 1 mL/min. Fractions were\ncollected every 30 s, and an aliquot of each was quantitated by\nscintillation counting.\nTable 1: Primers Used in Mutagenesisa\nprimer\nsequence (5\u2032 f 3\u2032)\nL\nGCC TAG GAT TCT TCC AAC CAG\nQ\nGCC TTG GAT TCT TCC AAC CAG\nR\nGCC TCT GAT TCT TCC AAC CAG\na Underlined regions identify mutated codons.\n9834\nBiochemistry, Vol. 38, No. 31, 1999\nMueller et al."}, {"role": "user", "content": "proteins (5, 6). In an effort to label the active site of AIR\nsynthetase, various concentrations of FSBA were incubated\nwith the enzyme and saturating amounts of FGAM, and at\nvarious times aliquots were removed and assayed for enzyme\nactivity. The results shown in Figure 2A reveal time-\ndependent inactivation. The model describing this process\nis given in eq 4, where E is enzyme, I is the inhibitor, Ki is\nthe thermodynamic dissociation constant, and k2 is the rate\nconstant for inactivation.\nA replot of the data obtained from Figure 2A using eq 3\n(Materials and Methods) gives a straight line (Figure 2B)\nfrom which the kinetic constants, Ki ) 25 \u00b5M and k2 ) 5.6\n\u00d7 10-2 min-1, were determined (33). This Ki for FSBA is\nsimilar to the previously reported apparent Km for ATP of\n65 \u00b5M (1). The rate of inactivation is 1/40th the rate constant\nfor turnover with the natural substrate.\nA repetition of these experiments in the absence of FGAM\ngave a 2-fold reduction in the rate of inactivation, and in\nthe presence of ADP (100 \u00b5M) gave complete protection\nagainst inactivation (data not shown). ADP, a competitive\ninhibitor with respect to ATP (1), was used in these\nprotection experiments instead of ATP to avoid turnover.\nThe effects of FGAM and ADP both suggest that inactivation\noccurs through a specific interaction between the inhibitor\nand AIR synthetase.\nStoichiometry of InactiVation by FSBA. Control experi-\nments revealed that AIR synthetase (at concentrations >0.8\nmg/mL) is stable over a 90 min incubation at 30 \u00b0C in the\nabsence of inhibitor. Thus, these conditions were chosen to\nexamine the stoichiometry of its inactivation by FSBA. [14C]-\nFSBA was used to follow the stoichiometry of adduct/\nenzyme formation during the course of an inactivation. The\nresults of a typical reaction are shown in Figure 3. These\nresults indicate that despite the slow rate of inactivation, the\nlabeling is stoichiometric with 1.1 ( 0.2 FSBA per active\nsite, and suggest that there is a specific interaction between\nthe inhibitor and the enzyme. However, these experiments\ndo not distinguish between a covalently bound and a tightly\nbound inhibitor.\nStability of FSBA. The stability of FSBA was studied,\nunder a variety of pH conditions, to ensure that the ester\nlinkage would be stable to the conditions required for peptide\npurification. The hydrolysis of FSBA to adenosine was\nmonitored using NMR spectroscopy, by the appearance of\nits H8 and H2 protons (\u03b4 8.17 and 8.07, respectively).\nIntegration of the signal associated with the H2 proton at\nvarious times allows a kinetic analysis of the hydrolysis\nprocess. From this analysis, a half-life for FSBA at pH 7.0\ncan be extrapolated to be \u223c2 months, and at pH 8, 13 days.\nNo measurable decomposition of inhibitor at pH 5.5 was\nfound after 450 h. These results agree with those previously\nreported by Esch and Allison (34) using adenosine deaminase\nto monitor adenosine formation. They found the half-life of\nFSBA at 23 \u00b0C (pH 8) to be 3.6 days.\nStability of the E. coli AIR Synthetase-FSBA Adduct. The\nstability of the linkage of the AIR synthetase-FSBA adduct\nwas also determined, to define the conditions required to\npurify the modified FSBA-containing peptide(s). These\nexperiments used Centricons and size exclusion filters to\nseparate enzyme-bound [14C]FSBA adduct from 14C-labeled\nsmall molecules. Control experiments revealed that the filters\nused in this study caused no quenching of\n14C-labeled\nmaterial and that all of the radioactivity could be recovered.\nResults from the stability experiments are summarized in\nTable 2. From these data it is clear that the AIR synthetase\u201a\nFSBA adduct is stable in all buffers tested for at least 84 h.\nThe stability of the adduct suggests that either a Lys or a\nTyr is modified by FSBA.\nFIGURE 2: (A) Time-dependent inactivation of AIR synthetase by\nFSBA. AIR synthetase was incubated with (O) 0, (3) 11 \u00b5M, (b)\n22 \u00b5M, (]) 66 \u00b5M, and (+) 440 \u00b5M FSBA. (B) Determination of\nthe inactivation constants using eq 3 and a plot of 1/kobs vs\n1/[FSBA].\nE + I {\n\\\n}\nKi E\u201aI 9\n8\nk2 E-I*\n(4)\nFIGURE 3: Stoichiometry of FSBA-AIR synthetase adduct mea-\nsured using [14C]FSBA. The protein concentration (Lowry) and the\nradioactivity (scintillation counting) were determined for each\nsample. Extrapolation to total inactivation suggests that 1.1 adducts\nper AIR synthetase completely inactivate the enzyme.\nTable 2: Stability of the [14C]FSBA-AIR Synthetase Adducta\ntime (h)\nTFA\n(pH 2)\nTEA\u201aOAc\n(pH 6)\nNaPi\n(pH 7)\nHEPES\n(pH 7.5)\n0\n0.99\n0.99\n0.99\n1.0\n24\n0.98\n0.98\nnd\n0.88\n48\n0.98\n0.98\n0.83\n0.97\n84\n0.96\n0.97\n0.92\n0.92\na Data presented as fraction of label bound.\nInactivation of AIR Synthetase (PurM)\nBiochemistry, Vol. 38, No. 31, 1999\n9835"}, {"role": "user", "content": "Isolation of the E. coli AIR Synthetase-FSBA-Labeled\nPeptide. FSBA-inactivated AIR synthetase (110 nmol) was\nsubjected to carboxymethylation and trypsin digestion, and\nthe peptides were isolated using a Vydac C18 reverse phase\ncolumn with TFA/CH3CN elution as shown in Figure 1. The\nfractions containing the radiolabel were pooled, lyophilized,\nand reanalyzed using the sodium phosphate (pH 7)/aceto-\nnitrile elution shown in Figure 1 (inset). Lyophilization of\nthe peptide to dryness at any stage during the purification\nresulted in extremely poor recoveries. The peptide isolated\nis the major adduct of FSBA inactivation and was recovered\nin 14% overall yield.\nThe peptide was sequenced using the automated Edman\ndegradation method to give I-X-G-V-V-K. This sequence is\nconsistent with the expected AIR synthetase tryptic fragment:\nwhere the circumflex indicates a position predicted to be\ncleaved by trypsin and the sequence of interest is underlined.\nIt is interesting to note that if the Lys at position 27 were\nalkylated, trypsin would no longer be expected to cleave after\nthat residue. Thus, the sequence is consistent with the adduct\nstability data and the fact that trypsin was used to digest the\nprotein. In the second Edman degradation cycle, one major\nand one minor PTH-amino acid peak eluted between Tyr-\nand Pro-PTH derivatives. N\u03f5-(4-Carboxybenzenesulfonyl)-\nlysine has previously been shown to elute with a similar\nretention time (35). The major peak is thus likely to be the\nPTH derivative of the FSBA-modified Lys27.\nCharacterization of the FSBA-AIR Synthetase Adduct. In\nan attempt to define the structure of the FSBA adduct on\nthe peptide, plasma desorption mass spectrometry was\nperformed. The resulting parent peak of 1077.3 amu (data\nnot shown) is consistent with the expected structure (Figure\n4), which has a calculated MH+ of 1077.25 amu.\nIncubation of Chicken LiVer AIR Synthetase with FSBA.\nAfter successfully determining the site of interaction of FSBA\nwith E. coli AIR synthetase, we were curious to find if FSBA\nalso modified the enzyme from chicken liver in the same\nmanner. AIR synthetase from this source is a trifunctional\nprotein containing an N-terminal glycinamide ribonucleotide\n(GAR) synthetase and a C-terminal GAR-transformylase in\naddition to AIR synthetase (18, 19). Sequence comparisons\nshow that the chicken liver enzyme has 68% sequence\nsimilarity and 51% identity with the E. coli enzyme. The\nchicken liver enzyme was incubated in the presence of\nFGAM and FSBA (1 mM). No inactivation was detected\nafter 45 min (data not shown).\nMutagenesis of E. coli AIR Synthetase (pJS119). With the\nsite of interaction between FSBA and E. coli AIR synthetase\ndetermined, site-directed mutagenesis of Lys27 to Gln, Leu,\nor Arg was employed to substantiate the importance of this\nresidue suggested by the labeling studies. Mutagenesis was\naccomplished using the method of Taylor et al. (31).\nSequencing of the -84 through 173 bp region of the newly\ngenerated purM genes indicated that each of the desired\nmutants had been successfully prepared. However, three\ncytosines were found to be absent from the -50 through\n-52 region in all mutant constructs. Despite this, the reading\nframes for translation remain intact, and the proteins are\nexpressed at high levels. However, protein production is no\nlonger heat-inducible as is observed with the wt construct.\nGrowth and Induction of pJS119 K27X Mutants. The\ndoubling times for E. coli TX635/pJS119 mutants were\nindistinguishable from identical constructs expressing the wt\nenzyme when grown in LB media. The bacteria, containing\nmutant or wt AIR synthetase, doubled every 0.9 h. The\noptimum time to harvest the mutants was found to be 1-2\nh after reaching the late log phase of growth; AIR synthetase\nlevels slowly decrease after that time (data not shown). When\nenzyme was expressed in host strain TX393 (purM-), the\ngrowth of the strains producing mutant enzymes was also\nindistinguishable from the wt-expressing system, with dou-\nbling times of 1.3 h.\nIsolation and Determination of Km,ATP for AIR Synthetase\nK27X Mutants. AIR synthetase mutants were purified by a\nprocedure identical to that described for wt AIR synthetase\n(1). The crucial purification step uses a C8-linked ATP\naffinity column. The mutant enzymes are retained in the same\nway as the wt protein, suggesting similarities in their ATP\nbinding sites. Mutant proteins were \u223c80% pure, as judged\nby SDS-PAGE, while the wt protein was purified to\nhomogeneity using the same procedure.\nThe kinetic parameters for the mutants were measured\nusing substrate concentrations that are saturating for the wt\nenzyme (Table 3). A complete kinetic analysis of the mutants\nhas not yet been carried out. The specific activities of the\nmutant enzymes were, in contrast to expectations, all slightly\nhigher than that observed for the wt AIR synthetase. Even\nmore surprising was that the Km,ATP for each mutant was\nlower than the Km,ATP (65 \u00b5M) previously determined for\nthe wt protein (1). The K27R mutant has an apparent Km,ATP\n5-fold lower than the wt enzyme. The identification of Lys27\nin the ATP binding domain using FSBA suggested to us\ninitially that it might play an important role in charge\nneutralization in phosphate binding. The mutagenesis results,\nhowever, suggest an alternative role for Lys in the ATP\nbinding domain is required.\nDISCUSSION\nFSBA interacts with E. coli AIR synthetase as an active\nsite affinity label, covalently modifying the enzyme specif-\nically at Lys27. ADP protects AIR synthetase against\nFIGURE 4: Proposed structure of the FSBA-modified tryptic peptide\nfrom AIR synthetase.\nTable 3: Kinetic Parameters for K27X AIR Synthetases\nenzyme\nKm,ATP (\u00b5M)\nkcat (s-1)\nV/K (s-1 \u00b5M-1 \u00d7 102)\nwta\n73 ( 14\n2.3 ( 0.1\n3.5 ( 0.8\nK27Q\n58 ( 4.5\n3.0 ( 0.2\n5.2 ( 0.75\nK27L\n46 ( 3.1\n2.6 ( 0.1\n5.7 ( 0.60\nK27R\n12 ( 1.1\n2.5 ( 0.1\n21.0 ( 2.9\na Redetermined in these studies.\n9836\nBiochemistry, Vol. 38, No. 31, 1999\nMueller et al."}, {"role": "user", "content": "inhibition, while addition of FGAM to the inactivation\nmixture enhances the rate of inactivation. These studies\nsuggest that FSBA acts on E. coli AIR synthetase at or near\nthe ATP binding site.\nThe N-terminal sequences of 24 AIR synthetase genes\nfrom different organisms are aligned in Figure 5 using\nClustalW (36). Although these enzymes share a large number\nof conserved residues, the Lys labeled by FSBA in the E.\ncoli enzyme is not absolutely conserved. Human AIR\nsynthetase has a Gln residue, and Arabidopsis AIR synthetase\ncontains an Ala in this position. Furthermore, the chicken\nliver trifunctional enzyme, even though it contains a Lys at\nthis position, is not inactivated by FSBA in the presence or\nabsence of FGAM. The lack of complete conservation of\nLys27 between organisms and the fact that the trifunctional\nprotein is not inactivated foreshadow the results of the site-\ndirected mutagenesis studies and provide insight about the\nfunction of this residue.\nTo further explore the function of Lys27 in E. coli AIR\nsynthetase, it was mutated to Gln, Leu, and Arg. The apparent\nKm,ATP for each mutant was determined at 230 \u00b5M FGAM.\nObservation of Km,ATP values for the Leu and Gln mutants\nthat are almost identical to that for the wt enzyme establishes\nthat Lys27 clearly is not involved in charge neutralization\nof the phosphates of ATP. All of the mutant residues have\nhydrophobic side chains that these results suggest are\nimportant for ATP binding. This contribution may be direct\nor conformational. Even more striking is that the turnover\nnumber for the Gln mutant is 30% greater than that for the\nwt protein. The basis for the improved efficiency of mutant\nAIR synthetase over wt is at present unclear.\nWe have recently determined the crystal structure of\nsulfate-liganded E. coli AIR synthetase modified with an\nN-terminal hexa-His tag at 2.5 \u00c5 resolution (4). The structure\nreveals a dimer held together by extensive intersubunit\ninteractions, in agreement with solution studies on this protein\n(1). The interfaces between the subunits create two large\nclefts, each of which is lined with many conserved residues\n(Figure 6). A sulfate ion is bound at the wider end of each\ncleft, and a flexible Gly-rich hairpin loop is 25 \u00c5 away at\nthe other end of each cleft. A kinked helix extends in an\narch over the cleft, presumed to be the active site. This helix\nseparates the Gly-rich loop from a globular central core\ncomposed of domains from each subunit. The kinked helix\n(residues 17-31) is visible along its entire length in only\none of the subunits. In the second subunit, residues 5 through\n20 are not detectable. Lys27 is located at the kink in the\nhelix (Figure 6).\nThe bound sulfate could be indicative of a phosphate\nbinding site. However, it is unclear whether such a site would\nbe associated with FGAM binding, ATP binding, or both.\nThe FSBA inactivation studies provide important information\nallowing formulation of a model for substrate binding within\nthe active site. FSBA acylates Lys27 in the kinked helix\n(Figure 6). These results have been interpreted to indicate\nthat ATP binds near the Gly-rich hairpin, 20-30 \u00c5 away\nfrom the sulfate binding site. If our interpretation of the\nFSBA binding studies is correct, then the sulfate is probably\nindicative of the FGAM phosphate binding site. Sequence\nconservation, sulfate binding, and FSBA labeling together\nindicate that the cleft defines the active site of AIR\nsynthetase. The FSBA studies have been particularly critical\nFIGURE 5: Alignment of AIR synthetases from various organisms. The alignment was calculated using the full sequence of each protein,\nand ClustalW (36). The coil at the top indicates the kinked helix (R1). Shaded residues are absolutely conserved. The position of Lys27 is\nboxed. Mesophile (top) and thermophile (bottom) sequences are separated because of differences in the Gly-rich loop region. The amino\nterminus of each protein is shown in the figure unless the number of the first amino acid in the figure is given in brackets. Key to\nabbreviations: bacteria and plants: Ec, E. coli (23); St, S. typhimurium (J. L. Zillies and D. M. Downs, unpublished observations); Hi, H.\ninfluenzae (38); At, A. thaliana [59] (39); Vu, V. unguiculata [61] (P. M. C. Smith, A. J. Mann, D. J. Hall, and C. A. Atkins, unpublished\nobservations); Bs, B. subtilis (40); Ll, L. lactis (C. Coward, unpublished observations); Sy, Synechocystis (41); flies: Dp, D. pseudoobscura\n[435] (42); Dm, D. melanogaster [435] (42); Ct, C. tentans [437] (43); vertebrates: Mm, M. musculus [429] (44); Hs, H. sapiens [429]\n(45); Gg, G. gallus [429] (45); yeasts: Yl, Y. lipolytica [432] (C. A. Strick, L. C. James, K. E. Cole, and L. A. Elsenboss, unpublished\nobservations); Sc, S. cereVisiae [443] (46); Sp, S. pombe [430] (47); mycobacteria: Ml, M. leprae [18] (D. R. Smith and K. Robison,\nunpublished observations); Mt, M. tuberculosis (48); thermophilic bacteria: Aa, A. aeolicus (49); Ph, P. horikoshii (50); thermophilic\narchaebacteria: Af, A. fulgidus (51); Mj, M. janaschii; Mh, M. thermoautotrophicum (52).\nInactivation of AIR Synthetase (PurM)\nBiochemistry, Vol. 38, No. 31, 1999\n9837"}, {"role": "user", "content": "as thus far we have been unable to crystallize either ATP or\nan FGAM analogue with AIR synthetase.\nLys residues are typical components of ATP binding sites,\nwhere they frequently interact electrostatically with the\nphosphate moieties. Several observations indicate that Lys27\nin E. coli AIR synthetase may not perform this function and\nthat it is located in a conformationally dynamic region of\nthe enzyme. The crystal structure reveals that the side chain\nof Lys27 including its amino group points away from the\nputative active site cleft. This conformation leaves only the\n\u00e2- and \u03b3-methylenes of Lys adjacent to the putative ATP\nbinding pocket (Figure 6). Our mutagenesis studies indicate\nthat the methylene linker and not the amino group of Lys\nplays a key role in defining the ATP binding domain.\nThe unliganded structure and the positioning of Lys27 are\nprobably not indicative of the active protein conformation.\nAs noted above, Lys27 is located on a dynamic kinked helix\nadjacent to a glycine-rich flexible loop (Figure 6). The\nflexibility of the helix is apparent by the differences in the\nN-terminus of the two subunits of AIR synthetase (4). In\naddition, the flexibility of the glycine-rich loop is indicated\nby this loop\u2019s higher than average B factors. Finally, efforts\nto soak ATP into apo AIR synthetase crystals resulted in\ntheir cracking. Thus, the structure of apo AIR synthetase is\nprobably not indicative of the conformation of Lys27 with\nthe FSBA bound. The efficiency of FSBA modification, its\npotentiation by FGAM, and its inhibition by ADP support\nlabeling of the ATP binding domain as well as its confor-\nmational flexibility. The distance between Lys27 and the\nsulfate (Figure 6) suggests that an extended or partially\nextended nucleotide and FGAM can fit into the putative\nactive site cleft. Definition of the detailed binding of ATP\nand the role of Lys27 in the active site will require a structure\ndetermination in the presence of nucleotides.\nSubtle differences in conformation may also account for\nthe observation that the trifunctional AIR synthetase is not\ninactivated by FSBA. This result was unexpected as the\nproteins are homologous and both contain Lys27. A major\ndifference between the mono- and trifunctional synthetases,\nhowever, is that the trifunctional protein is tethered to GAR\nsynthetase at its N-terminus. This fusion could affect the\nconformation of the flexible kinked helix and its short\nextension (16 residues to the N-terminus). Thus, despite the\nfact that Lys27 is present in the trifunctional protein, the\nadditional protein domain attached to the N terminus of the\ntrifunctional protein could affect lid movement over the\nactive site cleft in a fashion different from the monofunctional\nAIR synthetase.\nThere is substantial literature (11, 37) in which FSBA and\nother putative ATP analogues have provided information\nabout the region surrounding the ATP binding site of\ndifferent proteins. The tight binding of FSBA to E. coli AIR\nsynthetase favors the hypothesis that FSBA has labeled a\nresidue in the region in which ATP binds. Further biochemi-\ncal studies in conjunction with structural information in the\npresence of nucleotides are required for further definition\nof the role of residue 27 in ATP binding.\nREFERENCES\n1. Schrimsher, J. L., Schendel, F. J., Stubbe, J., and Smith, J.\nM. (1986) Biochemistry 25, 4366-4371.\n2. Schendel, F. J., Mueller, E., Stubbe, J., Shiau, A., and Smith,\nJ. M. (1989) Biochemistry 28, 2459-2471.\n3. Hardie, D. G., and Coggins, J. R. (1986) in Multidomain\nProteins:\nStructure and EVolution (Hardie, D. G., and\nCoggins, J. R., Eds.) pp 1-12, Elsevier, New York.\n4. Li, C., Kappock, T. J., Stubbe, J., Weaver, T. M., and Ealick,\nS. E. (1999) Structure (in press).\n5. Colman, R. F. (1983) Annu. ReV. Biochem. 52, 67-91.\n6. Colman, R. F. (1989) in Protein Function, A Practical\nApproach (Creighton, T. E., Ed.) pp 77-99, IRL Press,\nOxford.\n7. Pinkofsky, H. B., Ginsburg, A., Reardon, I., and Heinrikson,\nR. L. (1984) J. Biol. Chem. 259, 9616-9622.\n8. Bitar, K. G. (1982) Biochem. Biophys. Res. Commun. 109,\n30-35.\n9. Poulos, T. L., and Price, P. A. (1974) J. Biol. Chem. 249,\n1453-1457.\n10. Krieger, T. J., and Miziorko, H. M. (1986) Biochemistry 25,\n3496-3501.\n11. Pandey, V. N., and Modak, M. J. (1988) J. Biol. Chem. 263,\n6068-6073.\n12. Harlow, K. W., and Switzer, R. L. (1990) J. Biol. Chem. 265,\n5487-5493.\n13. Parakh, C. R., and Villafranca, J. J. (1990) Abstr. Pap.sAm.\nChem. Soc. 199, BIOL-111.\n14. Freitag, N. E., and McEntee, K. (1991) J. Biol. Chem. 266,\n7058-7066.\n15. Vollmer, S. H., and Colman, R. F. (1990) Biochemistry 29,\n2495-2501.\n16. Kohlstaedt, L. A., Wang, J., Friedman, J. M., Rice, P. A., and\nSteitz, T. A. (1992) Science 256, 1783-1790.\n17. Pal, P. K., Wechter, W. J., and Colman, R. F. (1975) J. Biol.\nChem. 250, 8140-8147.\n18. Daubner, S. C., Schrimsher, J. L., Schendel, F. J., Young, M.,\nHenikoff, S., Patterson, D., Stubbe, J., and Benkovic, S. J.\n(1985) Biochemistry 24, 7059-7062.\n19. Schrimsher, J. L., Schendel, F. J., and Stubbe, J. (1986)\nBiochemistry 25, 4356-4365.\n20. Mueller, E. J. (1994) Ph.D. Thesis, Massachusetts Institute of\nTechnology.\n21. Mieschendahl, M., and Mu\n\u00a8ller-Hill, B. (1985) J. Bacteriol.\n164, 1366-1369.\n22. Inglese, J., Johnson, D. L., Shiau, A., Smith, J. M., and\nBenkovic, S. J. (1990) Biochemistry 29, 1436-1443.\nFIGURE 6: Stereoview of the putative active site cleft in E. coli\nAIR synthetase and the position of the sulfate relative to Lys27. A\nmolecular surface is shown for the AIR synthetase dimer at the\nsubunit interface, which defines the active site cleft. Green surfaces\ncorrespond to solvent-exposed, strictly conserved residues. Impor-\ntant structural features discussed in the text are labeled. The white\nribbon is the kinked helix R1 (residues 5-34) from the lighter\ncolored subunit 1. Sulfate and Lys27, which is located at the kink\nin the helix, are presented in CPK space-filling models with\ntraditional colors.\n9838\nBiochemistry, Vol. 38, No. 31, 1999\nMueller et al."}, {"role": "user", "content": "23. Smith, J. M., and Daum, H. A., III (1986) J. Biol. Chem. 261,\n10632-10636.\n24. Laemmli, U. K. (1970) Nature 227, 680-685.\n25. Cooper, T. (1977) The Tools of Biochemistry, John Wiley &\nSons, New York.\n26. Lowry, O. H., Rosenbrough, N. J., Farr, A. L., and Randall,\nR. J. (1951) J. Biol. Chem. 193, 265-275.\n27. Schachman, H. D., and Edelstein, S. J. (1966) Biochemistry\n5, 2681-2675.\n28. Sanger, F., Nicklen, S., and Coulson, A. R. (1977) Proc. Natl.\nAcad. Sci. U.S.A. 74, 5463-5467.\n29. Sambrook, J., Fritsch, G. F., and Maniatis, T. (1989) Molecular\nCloning: A Laboratory Guide, Cold Spring Harbor Laboratory\nPress, Cold Spring Harbor, NY.\n30. Foster, W. B., Griffith, M. J., and Kingdon, H. S. (1981) J.\nBiol. Chem. 256, 882-886.\n31. Taylor, J. W., Ott, J., and Eckstein, F. (1985) Nucleic Acids\nRes. 13, 8765-8785.\n32. Cleland, W. W. (1979) Methods Enzymol. 63, 103-138.\n33. Main, A. R. (1973) in Essays in Toxicology (Hays, J. W., Eds)\npp 59-105, Academic Press, New York.\n34. Esch, F. S., and Allison, W. S. (1978) J. Biol. Chem. 253,\n6100-6106.\n35. Saradambal, K. V., Bednar, R. A., and Colman, R. F. (1981)\nJ. Biol. Chem. 256, 11866-11872.\n36. Thompson, J. D., Higgins, D. G., and Gibson, T. J. (1994)\nNucleic Acids Res. 22, 4673-4680.\n37. Beese, L. S., Friedman, J. M., and Steitz, T. A. (1993)\nBiochemistry 32, 14095-14101.\n38. Fleischmann, R. D., Adams, M. D., White, O., Clayton, R.\nA., Kirkness, E. F., Kerlavage, A. R., Bult, C. J., Tomb, J. F.,\nDougherty, B. A., Merrick, J. M., McKenney, K., Sutton, G.,\nFitzhugh, W., Fields, C., Gocayne, J. D., Scott, J., Shirley,\nR., Liu, L. I., Glodek, A., Kelley, J. M., Weidman, J. F.,\nPhillips, C. A., Spriggs, T., Hedblom, E., Cotton, M. D.,\nUtterback, T. R., Hanna, M. C., Nguyen, D. T., Saudek, D.\nM., Brandon, R. C., Fine, L. D., Fritchman, J. L., Fuhrmann,\nJ. L., Geoghagen, N. S. M., Gnehm, C. L., McDonald, L. A.,\nSmall, K. V., Fraser, C. M., Smith, H. O., and Venter, J. C.\n(1995) Science 269, 496-512.\n39. Senecoff, J. F., and Meagher, R. B. (1993) Plant Physiol. 102,\n387-399.\n40. Ebbole, D. J., and Zalkin, H. (1987) J. Biol. Chem. 262, 8274-\n8287.\n41. Kaneko, T., Tanaka, A., Sato, S., Kotani, H., Sazuka, T.,\nMiyajima, N., Sugiura, M., and Tabata, S. (1995) DNA Res.\n2, 153-166.\n42. Henikoff, S., and Eghtedarzadeh, M. K. (1987) Genetics 117,\n711-725.\n43. Clark, D. V., and Henikoff, S. (1992) J. Mol. EVol. 35, 51-\n59.\n44. Kan, J. L., Jannatipour, M., Taylor, S. M., and Moran, R. G.\n(1993) Gene 137, 195-202.\n45. Aimi, J., Qiu, H., Williams, J., Zalkin, H., and Dixon, J. E.\n(1990) Nucleic Acids Res. 18, 6665-6672.\n46. Henikoff, S. (1986) J. Mol. Biol. 190, 519-528.\n47. McKenzie, R., Schuchert, P., and Kilbey, B. (1987) Curr.\nGenet. 12, 591-597.\n48. Cole, S. T., Brosch, R., Parkhill, J., Garnier, T., Churcher, C.,\nHarris, D., Gordon, S. V., Eiglmeier, K., Gas, S., Barry, C.\nE., III, Tekaia, F., Badcock, K., Basham, D., Brown, D.,\nChillingworth, T., Connor, R., Davies, R., Devlin, K., Feltwell,\nT., Gentles, S., Hamlin, N., Holroyd, S., Hornsby, T., Jagels,\nK., Krogh, A., McLean, J., Moule, S., Murphy, L., Oliver,\nK., Osborne, J., Quail, M. A., Rajandream, M. A., Rogers, J.,\nRutter, S., Seeger, K., Skelton, J., Squares, R., Squares, S.,\nSulston, J. E., Taylor, K., Whitehead, S., and Barrell, B. G.\n(1998) Nature 393, 537-544.\n49. Deckert, G., Warren, P. V., Gaasterland, T., Young, W. G.,\nLenox, A. L., Graham, D. E., Overbeek, R., Snead, M. A.,\nKeller, M., Aujay, M., Huber, R., Feldman, R. A., Short, J.\nM., Olsen, G. J., and Swanson, R. V. (1998) Nature 392, 353-\n358.\n50. Kawarabayasi, Y., Sawada, M., Horikawa, H., Haikawa, Y.,\nHino, Y., Yamamoto, S., Sekine, M., Baba, S., Kosugi, H.,\nHosoyama, A., Nagai, Y., Sakai, M., Ogura, K., Otsuka, R.,\nNakazawa, H., Takamiya, M., Ohfuku, Y., Funahashi, T.,\nTanaka, T., Kudoh, Y., Yamazaki, J., Kushida, N., Oguchi,\nA., Aoki, K., and Kikuchi, H. (1998) DNA Res. 5, 147-155.\n51. Klenk, H. P., Clayton, R. A., Tomb, J. F., White, O., Nelson,\nK. E., Ketchum, K. A., Dodson, R. J., Gwinn, M., Hickey, E.\nK., Peterson, J. D., Richardson, D. L., Kerlavage, A. R.,\nGraham, D. E., Kyrpides, N. C., Fleischmann, R. D., Quack-\nenbush, J., Lee, N. H., Sutton, G. G., Gill, S., Kirkness, E. F.,\nDougherty, B. A., McKenney, K., Adams, M. D., Loftus, B.,\nPeterson, S., Reich, C. I., McNeil, L. K., Badger, J. H., Glodek,\nA., Zhou, L. X., Overbeek, R., Gocayne, J. D., Weidman, J.\nF., McDonald, L., Utterback, T., Cotton, M. D., Spriggs, T.,\nArtiach, P., Kaine, B. P., Sykes, S. M., Sadow, P. W.,\nDAndrea, K. P., Bowman, C., Fujii, C., Garland, S. A., Mason,\nT. M., Olsen, G. J., Fraser, C. M., Smith, H. O., Woese, C.\nR., and Venter, J. C. (1997) Nature 390, 364-370.\n52. Smith, D. R., Doucette-Stamm, L. A., Deloughery, C., Lee,\nH., Dubois, J., Aldredge, T., Bashirzadeh, R., Blakely, D.,\nCook, R., Gilbert, K., Harrison, D., Hoang, L., Keagle, P.,\nLumm, W., Pothier, B., Qiu, D., Spadafora, R., Vicaire, R.,\nWang, Y., Wierzbowski, J., Gibson, R., Jiwani, N., Caruso,\nA., Bush, D., Safer, H., Patwell, D., Prabhakar, S., McDougall,\nS., Shimer, G., Goyal, A., Pietrokovski, S., Church, G. M.,\nDaniels, C. J., Mao, J. I., Rice, P., Nolling, J., and Reeve, J.\nN. (1997) J. Bacteriol. 179, 7135-7155.\nBI990638R\nInactivation of AIR Synthetase (PurM)\nBiochemistry, Vol. 38, No. 31, 1999\n9839"}, {"role": "assistant", "content": "### Thoughts and Comments\n\nThe table provided contains kinetic parameters for various mutants of the enzyme Aminoimidazole ribonucleotide (AIR) synthetase (PurM) from Escherichia coli. The table includes the wild-type enzyme and three mutants: K27Q, K27L, and K27R. The kinetic parameters provided are Km for ATP, kcat, and V/K (catalytic efficiency). \n\nThe common context for all entries includes:\n- Enzyme: Aminoimidazole ribonucleotide (AIR) synthetase (PurM)\n- Organism: Escherichia coli\n- Substrate: ATP\n- Conditions: The kinetic parameters were determined at 37\u00b0C, pH 7.7, with 3 mM MgCl2 and 400 mM KCl.\n\nThese common items can be placed in the final context block. The descriptor will include the varying mutants.\n\n### Scaling Factor\n\nV/K is given in (s^-1 \u00b5M^-1 \u00d7 10^2), which has an ambiguous scaling factor. To determine whether to multiply by 10^2 or 10^-2, check the data in context with specific values. For K27R, dividing kcat by Km yields 2.5 s^-1 / 12 \u00b5M = 0.208 s^-1 \u00b5M^-1. For this entry, V/K is reported as \"21.0 (s^-1 \u00b5M^-1 \u00d7 10^2)\", which could be either 21.0 \u00d7 10^2 = 2100 s^-1 \u00b5M^-1 or 21.0 \u00d7 10^-2 = 0.210 s^-1 \u00b5M^-1. In this context, 0.208 is very close to 0.210. This value confirms that V/K is catalytic efficiency (kcat/Km), and suggests that the scaling factor is 10^-2.\n\n### Final Answer\n\n```yaml\ndata:\n    - descriptor: wild-type\n      substrate: ATP\n      kcat: 2.3 \u00b1 0.1 s^-1\n      Km: 73 \u00b1 14 \u00b5M\n      kcat/Km: 3.5 \u00d7 10^-2 s^-1 \u00b5M^-1\n    - descriptor: K27Q mutant\n      substrate: ATP\n      kcat: 3.0 \u00b1 0.2 s^-1\n      Km: 58 \u00b1 4.5 \u00b5M\n      kcat/Km: 5.2 \u00d7 10^-2 s^-1 \u00b5M^-1\n    - descriptor: K27L mutant\n      substrate: ATP\n      kcat: 2.6 \u00b1 0.1 s^-1\n      Km: 46 \u00b1 3.1 \u00b5M\n      kcat/Km: 5.7 \u00d7 10^-2 s^-1 \u00b5M^-1\n    - descriptor: K27R mutant\n      substrate: ATP\n      kcat: 2.5 \u00b1 0.1 s^-1\n      Km: 12 \u00b1 1.1 \u00b5M\n      kcat/Km: 21.0 \u00d7 10^-2 s^-1 \u00b5M^-1\ncontext:\n    enzymes:\n        - fullname: Aminoimidazole ribonucleotide (AIR) synthetase\n          synonyms: PurM\n          mutants: wild-type; K27Q; K27L; K27R\n          organisms: Escherichia coli\n    substrates: \n        - fullname: adenosine 5'-triphosphate\n          synonyms: ATP\n    temperatures: 37\u00b0C\n    pHs: 7.7\n    other: 3 mM MgCl2; 400 mM KCl\n```\n\nThis YAML structure captures the kinetic parameters for the wild-type and mutant AIR synthetases, along with the context in which these parameters were measured.\n"}]}
[truncated: 2,366,889 more chars]
