# Supplementary material for: Finding the dark matter: Large language model‐based enzyme kinetic data extractor and its validation
Source: Protein Sci. 2025 Aug 15;34(9):e70251. doi: 10.1002/pro.70251 (PMC12355964; doi:10.1002/pro.70251)
Supplement: Supplementary file 2 — DATA S2. Supporting Information. [file PRO-34-e70251-s002.zip › data/dataset_gpt4_finetuned/t2neboth.val.jsonl]

{"messages": [{"role": "system", "content": "You are a helpful and diligent assistant responsible for extracting Km and kcat data from tables from pdfs.\nFor each data point, you extract the kcat (turnover number), Km (Michaelis constant), kcat/Km (catalytic efficiency), substrate, and descriptor. \nWhen extracting, you are primarily interested in kcat with units time^-1, and Km with units of molarity. (ie. mM, nmol/mL, etc.) Therefore, you must exclude Vmax, specific activity, Ki, etc.\n\nkcat and Km should be formatted like so: \"33 \u00b1 0.3 s^-1\" or \"2.3 mM\". Report the error if present. Keep original units and values (do not convert units), but attempt to clean up OCR errors. Be thorough and extract all data points present, including wild-type.\n\nThe kcat and Km value must correspond to the descriptor. The descriptor and substrate fields must together contain all the information to uniquely identify the entry. The descriptor will most likely contain the enzyme, but it may also contain conditions like mutant code, organism, pH, temperature, etc. The substrate should be whatever corresponds to the Km value.\n\nAt the end, contextualize the data. Report all described enzymes, substrates, mutants, organisms, temperatures, pHs, solvents, etc. Reference descriptor fragments verbatim.\nIn the context, also include information common to all the entries in the table. For instance, if all the entries share the same enzyme and organism, report that in the context rather than in every descriptor.\n\nBefore your final answer, you may write thoughts and comments, like observing which enzymes, substrates and conditions to report and how the table entries vary.\n\nThen, format your final answer like this example:\n```yaml\ndata:\n    - descriptor: wild-type cat-1\n      substrate: H2O2\n      kcat: 1 min^-1\n      Km: null\n      kcat/Km: null\n    - descriptor: R190Q cat-1; 25\u00b0C\n      substrate: H2O2\n      kcat: 33 \u00b1 0.3 s^-1\n      Km: \"2.3 mM\"\n      kcat/Km: null\n    - descriptor: R203Q cat-1; (with NADPH); 25\u00b0C\n      substrate: H2O2\n      kcat: null\n      Km: 9.9 \u00b1 0.1 \u00b5M\n      kcat/Km: 4.4 s^-1 mM^-1\ncontext:\n    enzymes:\n        - fullname: catalase\n          synonyms: cat-1\n          mutants: wild-type; R190Q; R203Q\n          organisms: Escherichia coli\n    substrates: \n        - fullname: hydrogen peroxide\n          synonyms: H2O2\n        - fullname: water\n    temperatures: 25\u00b0C; 30\u00b0C\n    pHs: 7.4\n    other: NADPH\n```\n"}, {"role": "user", "content": "TABLE II Comparison of kinetic and thermolability parameters of three MDHs\n\n| Parameters       | Aa MDH       | Ec MDH     | Tf MDH      |\n|:-----------------|:-------------|:-----------|:------------|\n| Kinetics         |              |            |             |\n| 4 \u00b0C             |              |            |             |\n| kcat (s21) app   | 152 6 22     | 93 6 15    |             |\n| Km (\u00b5M) app      | 16 6 4       | 23 6 5     | NDa         |\n| kcat/Km          | 11           | 4          |             |\n| 10 \u00b0C kcat (s21) | 277 6 18     | 171 6 18   |             |\n| Km app (\u00b5M)      | 23 6 4       | 26 6 4     | ND          |\n| kcat/Km app      | 12           | 7          |             |\n| 37 \u00b0C            |              |            |             |\n| kcat (s21)       | 1111 6 150   | 1108 6 290 | 419 6 33    |\n| Km app (\u00b5M)      | 45 6 10      | 56 6 11    | 14 6 4      |\n| kcat/Km app      | 25           | 20         | 30          |\n| Thermolability   |              |            |             |\n| t1/2 Tm          | 10 min 58 \u00b0C |            | .2 h .95 \u00b0C |\n\na ND, kinetic constants could not be determined because of low en- zyme activity at these temperatures.\n"}, {"role": "user", "content": "Structural Basis for Cold Adaptation\nSEQUENCE, BIOCHEMICAL PROPERTIES, AND CRYSTAL STRUCTURE OF MALATE DEHYDROGENASE\nFROM A PSYCHROPHILE AQUASPIRILLIUM ARCTICUM*\n(Received for publication, December 23, 1998, and in revised form, February 5, 1999)\nSun-Yong Kim, Kwang Yeon Hwang, Sung-Hou Kim\u2021, Ha-Chin Sung\u00a7, Ye Sun Han, and\nYunje Cho\u00b6\nFrom the Structural Biology Center, Korea Institute of Science and Technology, P.O. Box 131, Cheongryang, Seoul 130-\n650, South Korea, the \u00a7Department of Biotechnology, Korea University, and the \u2021Department of Chemistry and E. O.\nLawrence Berkeley National Laboratory, University of California, Berkeley, California 94720\nAquaspillium arcticum is a psychrophilic bacterium\nthat was isolated from arctic sediment and grows opti-\nmally at 4 \u00b0C. We have cloned, purified, and character-\nized malate dehydrogenase from A. arcticum (Aa MDH).\nWe also have determined the crystal structures of\napo-Aa MDH, Aa MDHzNADH binary complex, and Aa\nMDHzNADzoxaloacetate ternary complex at 1.9-, 2.1-, and\n2.5-\u00c5 resolutions, respectively. The Aa MDH sequence is\nmost closely related to the sequence of a thermophilic\nMDH from Thermus flavus (Tf MDH), showing 61% se-\nquence identity and over 90% sequence similarity. Sta-\nbility studies show that Aa MDH has a half-life of 10 min\nat 55 \u00b0C, whereas Tf MDH is fully active at 90 \u00b0C for 1 h.\nAa MDH shows 2\u20133-fold higher catalytic efficiency com-\npared with a mesophilic or a thermophilic MDH at the\ntemperature range 4\u201310 \u00b0C. Structural comparison of Aa\nMDH and Tf MDH suggests that the increased relative\nflexibility of active site residues, favorable surface\ncharge distribution for substrate and cofactor, and the\nreduced intersubunit ion pair interactions may be the\nmajor factors for the efficient catalytic activity of Aa\nMDH at low temperatures.\nPsychrophiles grow at low temperatures, where most of other\norganisms cannot grow. In order to survive such extreme en-\nvironments (less than 4 \u00b0C), enzymes from psychrophiles must\ncatalyze efficiently at low temperatures (1\u20136). While good pro-\ngress is being made to elucidate the adaptation mechanism of\nenzymes from some extremophiles including hyperthermo-\nphile, the molecular basis of cold adaptation of psychrophilic\nenzymes is relatively poorly understood (7\u20139). However, psy-\nchrophilic enzymes have generated considerable interest, since\nthey can be used to improve the efficiency of industrial proc-\nesses and for environmental applications (1, 10). Also, compar-\nison of the structures of psychrophilic enzymes with meso-\nphilic, thermophilic, and hyperthermophilic counterparts may\nadd new insights into the understanding of catalytic mecha-\nnism and analysis of thermostability factors.\nAs a first step to understand the structural basis of cold\nadaptation of psychrophilic enzymes, we have carried out bio-\nchemical and structural studies of malate dehydrogenase from\nAquaspillium arcticum, a psychrophilic bacterium that was\nisolated from Arctic sediments and grows optimally at 4 \u00b0C\n(11).\nMDH1 is a homodimeric enzyme that catalyzes the reversible\noxidation of malate to oxaloacetate in the presence of NAD in\nthe citric acid cycle and thus plays a major role in central\nmetabolism (12). Therefore, a certain amount of MDH is always\nexpected to be present in most living organisms. Several MDHs\nfrom different sources have been extensively studied in genetic\nand biochemical aspects; sequences of a large number of malate\ndehydrogenases from organisms representing Archea, Bacte-\nria, and Eukarya have been reported, and many of their gene\nproducts have been characterized. Furthermore, crystal struc-\ntures of MDHs from the thermophile Thermus flavus (13), the\nmesophile Escherichia coli (14, 15), porcine heart mytochondria\n(16), and cytoplasm (17) have been determined.\nRecently, a few psychrophilic enzymes including subtilisin\nfrom Bacillus TA41 (3), amylase from Alteromonas haloplanc-\ntis A23 (4), citrate synthase from DS2\u20133R (5), and alcohol\ndehydrogenase from Moraxella sp. TAE123 (6) have been iso-\nlated, and their characteristics have been compared with me-\nsophilic or thermophilic counterparts. The commonly observed\nbiochemical features of these cold active enzymes are (i) their\nincreased catalytic efficiencies at low temperatures and (ii)\nsignificantly increased thermolability compared with meso-\nphilic or thermophilic counterparts. However, it is difficult to\nunderstand the properties of cold active enzymes at the molec-\nular level from the studies described above, since most of these\nstudies were carried out in the absence of structures of psy-\nchrophilic enzymes.\nIn the present study, we have cloned a MDH gene from A.\narcticum and purified and characterized its product. We also\nreport here the high resolution crystal structures of apo-Aa\nMDH, Aa MDHzNADH binary complex, and Aa MDHzNADzoxa-\nloacetate ternary complex (Table I) and describe our analysis of\nhow psychrophilic MDH may catalyze efficiently at low\ntemperatures.\nEXPERIMENTAL PROCEDURES\nPurification\u2014Four liters of A. arcticum cells, obtained from DSM,\nwere grown in tryptic soy broth (Difco) at 4 \u00b0C for 3\u20134 days. Cells were\n* This work was supported by the MOST Biotech 2000 program, the\nKorea Institute of Science and Technology KIST 2000 program, and the\nU.S. Department of Energy. The costs of publication of this article were\ndefrayed in part by the payment of page charges. This article must\ntherefore be hereby marked \u201cadvertisement\u201d in accordance with 18\nU.S.C. Section 1734 solely to indicate this fact.\nThe nucleotide sequence(s) reported in this paper has been submitted\nto the GenBankTM/EBI Data Bank with accession number(s) AF109682.\nThe coordinates and structure factors (accession codes: 1b8p for apo-Aa\nMDH, 1b8v for Aa MDHzNADH, and 1b8u for Aa MDHzNADzOAA) have\nbeen deposited in the Protein Data Bank, Brookhaven National Laboratory,\nUpton, NY.\n\u00b6 Supported by a KAST young scientist award in life science. To\nwhom correspondence should be addressed. Tel.: 822-958-5937; Fax:\n822-958-5939; E-mail: yunje@sbc4.kist.re.kr.\n1 The abbreviations used are: r.m.s., root mean square; MDH, malate\ndehydrogenase; Aa MDH, A. arcticum malate dehydrogenase; Tf MDH, T.\nflavus malate dehydrogenase; Ec MDH, E. coli malate dehydrogenase.\nTHE JOURNAL OF BIOLOGICAL CHEMISTRY\nVol. 274, No. 17, Issue of April 23, pp. 11761\u201311767, 1999\n\u00a9 1999 by The American Society for Biochemistry and Molecular Biology, Inc.\nPrinted in U.S.A.\nThis paper is available on line at http://www.jbc.org\n11761\nThis is an Open Access article under the CC BY license."}, {"role": "user", "content": "harvested and resuspended in 100 mM of Tris-Cl, pH 8.2, buffer con-\ntaining 0.5 mM phenylmethylsulfonyl chloride. The cells were lysed in a\nFrench press, and the insoluble debris was removed by centrifugation.\nThe supernatant was loaded to a Q-Sepharose column equilibrated with\n50 mM Tris-HCl (pH 8.2). Fractions containing MDH were eluted be-\ntween 0.4 and 0.5 M NaCl. These fractions were pooled, concentrated\nusing ultrafiltration, and applied to a Blue Sepharose CL-6B column\npreequilibrated with same buffer. Aa MDH was eluted with 2 mM\nNADH. The protein was further purified by a size exclusion column\n(Superdex 75). SDS-polyacrylamide gel electrophoresis analysis of the\nfinal preparation showed a single band of protein with 95% homogeneity.\nCloning\u2014Trypsin digestion of a purified Aa MDH results in two\nfragments with approximate molecular mass of 27 and 9 kDa. N-\nterminal sequencing of intact Aa MDH and a fragment corresponding to\n27 kDa provides the sequences AKTPMRVAVTGAAGQLXYSLL and\nXDLXIXXQIFTVQGXAXDAVA,\nrespectively.\nTwo\ndegenerate\noli-\ngomers were derived from these sequences, and polymerase chain re-\naction was performed using these primers and genomic DNA from A.\narcticum as a template. The polymerase chain reaction resulted in a\nmajor single product with the expected size and several nonspecific\nproducts.\nThe genomic DNA was digested by several restriction enzymes, blot-\nted onto a Hybond-N1 membrane, and analyzed by Southern hybrid-\nization using the polymerase chain reaction-amplified product as a\nprobe. A 2.4-kb HindIII fragment that hybridized to the polymerase\nchain reaction product was isolated, ligated with pBluescript KS(1),\nand transformed into E. coli DH5a. Sequencing of this plasmid con-\nfirmed the presence of a complete Aa MDH gene.\nKinetics and Thermostability Measurements\u2014Kinetic parameters\nwere determined for Aa MDH, Tf MDH (Sigma), and MDH from E. coli\n(Ec MDH; Sigma). Reaction mixtures containing 100 mM Tris-HCl (pH\n7.5), 500 \u00b5M oxaloacetate, and enzyme were incubated at 4, 10, and\n37 \u00b0C. The NADH (5\u2013200 \u00b5M final concentration) were added to the\nmixture, and the amount of NAD produced was measured at various\ntemperatures and times. Km and kcat values were determined by Line-\nweaver-Burk plots using the ENZFITTER (18) data analysis program.\nThermostability was measured for Aa MDH, Ec MDH, and Tf MDH\nin buffer containing 100 mM Tris-HCl, 500 \u00b5M oxaloacetate, 100 \u00b5M\nNADH, pH 7.5. Each enzyme was incubated at 55 \u00b0C for various times\nand then cooled on ice. The residual enzyme activity was measured with\n500 \u00b5M oxaloacetate and 100 \u00b5M NADH at 37 \u00b0C using the standard\nprotocol described above.\nCrystallization\u2014The enzyme was dialyzed against 50 mM Tris-HCl,\npH 8.2, 100 mM NaCl. Equal volumes of protein (10 mg/ml) and reser-\nvoir solution (100 mM Tris-HCl, 400 mM sodium acetate, 35% polyeth-\nylene glycol 4000, pH 8.0) were mixed and equilibrated with 1 ml of\nreservoir solution at 18 \u00b0C using the hanging drop vapor diffusion\nmethod. Crystals with a size of 0.2 3 0.2 3 0.3 mm appeared within\n4\u201310 days. NADH binding was carried out by transferring the crystal to\na reservoir solution containing 100 mM NADH for 2 days. To make the\nternary complex, the crystal was initially soaked in reservoir solution\ncontaining 100 mM NAD for 2 days, and then oxaloacetate was added to\na final concentration of 200 mM and incubated at 18 \u00b0C for 36 h. x-ray\ndiffraction data were measured to 1.9 \u00c5 for the apo-Aa MDH, 2.1 \u00c5 for\nthe binary complex, and 2.5 \u00c5 for the ternary complex. All data were\nmeasured on a Mar30 image plate system mounted on a Rigaku RU-200\nrotating anode x-ray generator. Data for the apo-Aa MDH and binary\ncomplex were measured at 18 \u00b0C, whereas the data for the ternary\ncomplex were collected at 2190 \u00b0C using a flash frozen crystal. Deter-\nmination of unit cell parameters and integration of reflections was\nperformed using the program DENZO (19) from the HKL package. Data\nwere scaled and merged with SCALEPACK (19).\nRefinement and Model Building\u2014The structure of the apoenzyme\nwas solved by the molecular replacement method as implemented in\nX-PLOR (20) using a search model built from Tf MDH, where side\nchains of nonidentical residues were replaced by alanine or glycine and\nthe portions with inserted or deleted regions were removed. Rotation\nand translation functions of the method gave a unanimous solution; the\nhighest peak from the translation search in the resolution range of 15\u20134\n\u00c5 was 3 times higher than the mean value. The initial R-factor was\n48.15%. One round of rigid body refinement dropped the R-factor to\n29.7% in the resolution range of 10\u20134 \u00c5. With a correctly positioned\nmodel, uFou 2 uFcu and 2uFou 2 uFcu maps were calculated, and manual\nadjustment of the model was performed using the program CHAIN (21).\nThe model was further refined using X-PLOR with Engh and Huber\nstereochemical parameters (22). Refinement statistics are presented in\nTable I. Because the first two N-terminal residues are not clearly\ndefined, they are not included in the final model. The final models\ncontain 327 residues and 220 water molecules for apo-Aa MDH; 327\nresidues, 127 water molecules, and 1 NADH molecule for the binary\ncomplex; and 327 residues, 62 water molecules, 1 NAD molecule, and 1\noxaloacetate molecule for the ternary complex.\nRESULTS AND DISCUSSION\nCloning and Sequence Comparison\nAa MDH is composed of 329 amino acids, and its sequence is\nmost similar to those of Tf MDH (61% identity and over 90%\nsimilarity) among all available MDH sequences (Fig. 1a). Com-\nposition analysis shows that Aa MDH has slightly lower Arg/\n(Arg 1 Lys) content (43%) than Tf MDH (51%). While Glu (13\nversus 24%) and Arg (13 versus 19%) contents in Tf MDH are\nsignificantly higher than those in Aa MDH, other charged\nresidue contents are similar in two enzymes. The numbers of\nglycine (28 versus 27 for Aa MDH versus Tf MDH) and proline\n(16 versus 16) residues are very similar in the two proteins.\nWhile numbers of hydrophobic residues with the aromatic ring\nare equal in both MDH, some differences are observed in iso-\nleucine (23 versus 17), valine (22 versus 27), and leucine (27\nversus 30).\nKinetic and Stability Properties of Aa MDH\nThe kinetic constants were determined for MDHs from three\nspecies, a psychrophile, a mesophile, and a thermophile at\nthree different temperatures, and are summarized in Table II.\nThe kcat/Km of Aa MDH was approximately 2\u20133-fold higher\nthan that of Ec MDH at 4\u201310 \u00b0C. The activities of Tf MDH at\n4\u201310 \u00b0C were too low, and we could not measure the kinetic\nconstant of Tf MDH at these temperatures within our limit.\nThe kcat/Km values of Aa MDH and Ec MDH are almost equal\nat 37 \u00b0C.\nFor stability studies, each enzyme was preheated at various\ntemperatures for a given time, and the activities were meas-\nured. The half-time of inactivation (t1\u20442) of each MDH is shown\nin Table II. The activity of Aa MDH decreased to 50% at 55 \u00b0C\nfor 10 min. The half-time of inactivation (t1\u20442) of Ec MDH was 20\nmin at 55 \u00b0C, showing a 2-fold increase compared with Aa\nMDH. Tf MDH retains full activity at 55 \u00b0C for more than 2 h.\nIt has been reported that Tf MDH is fully active after heating\nat 90 \u00b0C for 1 h (13). Circular dichroism measurement also\nshows a large difference of Tm values between Aa MDH (58 \u00b0C)\nand Tf MDH (.95 \u00b0C).\nX-ray Structure\nOverall Structure\u2014We will focus on a structural comparison\nbetween psychrophilic Aa MDH and thermophilic Tf MDH\nthroughout this study, since these two enzymes show remark-\nTABLE I\nDiffraction data and refinement statistics\nAa\nMDH\nAa MDH z\nNADH\nAa MDH z\nNAD z OAA\nSpace group\nP21212\nP21212\nP21212\nCell dimensions (\u00c5)\na\n58.97\n59.02\n58.30\nb\n102.24\n102.52\n101.70\nc\n53.69\n53.96\n52.76\nTotal observations\n97,406\n42,769\n68,254\nUnique reflections .2s\n23,657\n15,700\n9273\nRsym (%)a\n8.1\n7.4\n7.5\nRcryst (%)\n17.4\n18.3\n19.8\nRfree (%)b\n17.8\n20.8\n23.4\nResolution (\u00c5)\n8.0\u20131.9\n8.0\u20132.1\n8.0\u20132.5\nr.m.s. bonds (\u00c5)c\n0.009\n0.008\n0.010\nr.m.s. angles (degrees)c\n1.45\n1.51\n1.65\na Rsym 5 ShSiuIh,i 2 Ihu/ShSiSh,i for the intensity (I) of i observations of\nreflection h.\nb 10% of total reflections were set aside to calculate the Rfree value.\nc Root mean square deviations from ideal geometry.\nStructural Basis for Cold Adaptation\n11762"}, {"role": "user", "content": "able sequence similarity while having notably different bio-\nchemical properties. Each monomer of homodimeric Aa MDH\nfolds into two domains with different functions (Fig. 1, b and c).\nThe nucleotide binding domain is formed from a twisted N-\nterminal six-stranded b-sheet flanked by a-helices. The C-ter-\nminal catalytic domain consists of two b-sheets and several\nhelices. The active site is in a cleft between two domains. The\nasymmetric unit contains an Aa MDH monomer, and the dimer\nhas a crystallographic 2-fold axis. The dimeric interface is\nformed from helices a1, a2, a6, and a9-loop-a10 (Fig. 1c). As\nexpected from the high sequence similarity, the overall struc-\nture of Aa MDH is very similar to that of Tf MDH, and it can be\nsuperimposed with an r.m.s. deviation of 0.8 \u00c5 for 319 C-a\natoms. The largest differences are observed in the loop region\nFIG. 1. a, sequence alignment and position of secondary structure elements in Aa MDH and Tf MDH. The single letter code for amino acid\nresidues is used. Every 10th residue is marked with a filled circle. Residues interacting with NAD/NADH and oxaloacetate are marked with\nasterisks. b, ribbon diagram of the overall structure of an Aa MDH subunit. Secondary structure labelings are consistent with those in a. The\nN-terminal domain is in violet, the C-terminal domain is in blue, NAD is in green, and oxaloacetate is in yellow. c, a stereodiagram of the quaternary\nstructure of Aa MDH. Each subunit is colored in red and blue, NAD is in green, and oxaloacetate is in yellow.\nStructural Basis for Cold Adaptation\n11763"}, {"role": "user", "content": "between a10 and b10, where the r.m.s. deviation value is 3.8 \u00c5.\nMinor differences are observed in the loop between b2 and a2,\nwhere two more residues are inserted in Aa MDH. The Aa\nMDH and Ec MDH show more significant deviations (r.m.s.\ndeviation of 2.4 \u00c5 for 256 C-a atoms), reflecting their low\nsequence identity of 27%.\nNADH Binding Site\u2014The presence of NADH in the NADH-\nsoaked crystal was clearly identified from the simulated an-\nnealed omit map of NADH complex crystal (Fig. 2a). Compar-\nisons between apo-Aa MDH and Aa MDHzNADH complex\nstructures show an r.m.s. deviation of 0.31 \u00c5, suggesting that\nNADH did not induce any noticeable conformational changes.\nThe NADH is hydrogen-bonded to the side chains of Glu43 (2.7,\n2.9 \u00c5), Gln115 (3.3 \u00c5), Asn134 (3.5 \u00c5), and His190 (3.0 \u00c5) and\nmain chain atoms of Gly12 (3.2 \u00c5), Gln16 (2.9 \u00c5), Ile17 (2.9 \u00c5),\nVal132 (3.0 \u00c5), and Asn134 (3.1 \u00c5) (Fig. 2b). Most of the NADH\nbinding residues are highly conserved both in Aa MDH and Tf\nMDH (Fig. 1a). However, the side chain of Gln14 of Tf MDH\nforms a hydrogen bond to the NO1 (3.3 \u00c5) atom and AO-1 (3.1\n\u00c5) atom of NADH, whereas the side chain of a corresponding\nresidue, Gln16 in Aa MDH points away from the NADH. These\ndifferences may contribute to the increased Km of NADH in Aa\nMDH compared with that in Tf MDH at 37 \u00b0C.\nIt has been proposed that the surface loop formed by residues\n90\u2013100 plays an important role in the binding of NADH (13,\n17). In lactate dehydrogenase, another NADH binding enzyme\nwhose tertiary structure is similar to MDH, significant confor-\nmational changes in this loop occur upon binding of NADH (23,\n24). While no direct evidence of such gross conformational\nchanges within the surface loop has been observed in MDH, the\ncompositions of the amino acids and the main chain atom\npositions in this region are very similar in both Aa MDH and Tf\nMDH.\nTernary Complex\u2014MDH catalyzes an ordered reaction,\nwhere NADH binds first, followed by the dicarboxylic acid\nsubstrate (25). The substrate binding site was identified by\nfirst soaking the crystal in buffer containing NAD and later\nwith oxaloacetate. The resulting omit map clearly reveals the\npresence of a NAD and a substrate (Fig. 3a). Although oxalo-\nacetate binds near NAD, no direct interactions were observed\nbetween the two molecules. The C-4 atom of the nicotinamide\nmoiety of NAD is 5.9 \u00c5 away from the C-2 atom of oxaloacetate,\nand a water molecule is present between the two atoms (Fig.\n3b). Important residues involved in oxaloacetate binding in-\nclude Arg165 (2.6 and 3.2 \u00c5), His190 (3.1 \u00c5), and Ser241 (3.3 \u00c5).\nThe main chain atoms of Arg229 (3.5 \u00c5) and Gly230 (2.9 \u00c5) also\nform hydrogen bonds to oxaloacetate (Fig. 3b). The carbonyl\noxygen of Gly227 is 2.9 \u00c5 away from the O1A atom of oxaloac-\netate. Thus, it is possible that these two atoms may form a\nhydrogen bond if the O1A atom of oxaloacetate becomes\nprotonated.\nIn lactate dehydrogenase, the C-4 atom of the nicotinamide\nring in NADH and the C-2 atom of the substrate analogue,\noxamate, are located closer (3.7 \u00c5), such that the proton can be\ndirectly transferred to the C-2 atom of lactate from NADH (23,\n24). Structure comparison reveals that the binding of substrate\nto LDH induces a gross conformational change (up to 14 \u00c5) in\nthe surface loop around the NADH binding region, which is\nequivalent to residues 89\u2013100 in Aa MDH. However, the bind-\ning of oxaloacetate to Aa MDH did not induce any notable\nconformational changes as judged by comparison of the ternary\ncomplex structure with apo- and binary Aa MDH enzyme struc-\ntures (r.m.s. deviation of 0.33 and 0.34 \u00c5, respectively). There-\nfore, it is possible that the large conformational change upon\noxaloacetate binding may be necessary to bring the substrate\ncloser to NAD, and this structural rearrangement is limited\ninside the crystal due to the crystal packing. Thus far, no\nternary complex structures of MDH from other organisms,\nsubstrate, and coenzyme have been reported. However, the\nternary complex of Ec MDH, NAD, and substrate analogue\n(citrate) has been determined at 1.9-\u00c5 resolution, and the dis-\ntance between the C-4 atom of the nicotinamide ring in NAD\nand the C-3 atom of citrate was 4.9 \u00c5 (15).\nComparison of the oxaloacetate binding site of Aa MDH and\nan equivalent region of Tf MDH reveals that all of the residues\ninteracting with oxaloacetate are conserved except for Gly227,\nwhich has been replaced by alanine in Tf MDH. Since the main\nchain of glycine has more conformational freedom than any\nother amino acid, substitution of Gly227 in Aa MDH from Ala227\nmay provide more local flexibility in Aa MDH, and this may\npartly contribute to the high catalytic efficiency of Aa MDH at\nlow temperatures.\nFlexibility\u2014It has been proposed that increased flexibility is\nthe most important factor for the catalytic efficiency of psychro-\nphilic enzymes at low temperatures (1, 2). The crystallographic\nthermal factors of the structures of Aa MDH and Tf MDH have\nbeen compared to analyze the flexibility of both enzymes. Aa\nMDHzNADH complex had an average B-factor of 15.10 \u00c52 for\nmain\nchain\natoms,\nsignificantly\nlower\nthan\nthat\nof\nTf\nMDHzNADH, 23.56 \u00c52. Also, average B-factors for main chain\natoms of each domain in Aa MDH (N-domain, 14.75 \u00c52; C-\ndomain, 15.45 \u00c52) show similar differences compared with\nthose in Tf MDH (N-domain, 23.14 \u00c52; C-domain, 24.03 \u00c52).\nHowever, differences in resolution, packing, solvent content,\nand quality of data could contribute to B-factors. To correlate\nthe local flexibility of each MDH in an equivalent scale of\nthermal parameters, we have divided the B-factors of all atoms\nin each enzyme by an average B-factor of a whole molecule\n(termed relative B-factor) and compared these values for the\ntwo proteins (Fig. 4). All main chain atoms (Gly12, Gln16, Ile17,\nVal132, Asn134; Gly227, Arg229, Gly230) and most of the side\nchain atoms (Glu43, Arg165, Ser241) interacting with NADH and\noxaloacetate in Aa MDH had up to approximately 2-fold in-\ncreased relative B-factors, reflecting their increased relative\nflexibility (Fig. 4). We have also used two different methods to\ncompare the relative flexibility of the active site regions in both\nMDHs. First, the B-factors for the atoms of active site residues\nwere divided by the average B-factors of the rest of the atoms in\nthe whole molecule. This was to remove any bias resulting from\nthe active site residues in local flexibility calculation. Second,\nthe average B-factors for the whole molecule without the active\nsite residues were subtracted from the B-factors for each of the\nTABLE II\nComparison of kinetic and thermolability parameters of three MDHs\nParameters\nAa MDH\nEc MDH\nTf MDH\nKinetics\n4 \u00b0C\nkcat (s21)\n152 6 22\n93 6 15\nKm\napp (\u00b5M)\n16 6 4\n23 6 5\nNDa\nkcat/Km\napp\n11\n4\n10 \u00b0C\nkcat (s21)\n277 6 18\n171 6 18\nKm\napp (\u00b5M)\n23 6 4\n26 6 4\nND\nkcat/Km\napp\n12\n7\n37 \u00b0C\nkcat (s21)\n1111 6 150\n1108 6 290\n419 6 33\nKm\napp (\u00b5M)\n45 6 10\n56 6 11\n14 6 4\nkcat/Km\napp\n25\n20\n30\nThermolability\nt1/2\n10 min\n.2 h\nTm\n58 \u00b0C\n.95 \u00b0C\na ND, kinetic constants could not be determined because of low en-\nzyme activity at these temperatures.\nStructural Basis for Cold Adaptation\n11764"}, {"role": "user", "content": "atoms in the active site, and these values were divided by the\nS.D. values for the average B-factors of the whole molecule\nwithout the active site residues. In either case, the values that\nmay represent the relative local flexibility for the MDHs were\nhigher in Aa MDH compared with Tf MDH, suggesting that the\nactive site in Aa MDH is relatively more flexible (Fig. 4). The\nslightly increased flexibility in the regions of NADH and oxa-\nloacetate binding sites in Aa MDH may facilitate the catalytic\nFIG. 3. a, an omit map around the oxaloacetate in the Aa MDH ternary complex. The map is shown with a contour level of 1s. b, a stereodiagram\nof the oxaloacetate binding site in Aa MDH. Important residues interacting with oxaloacetate are labeled, and distances between them are shown.\nFIG. 4. Bar graphs showing relative B-factors for residues at active site. Black bars and gray bars represent Aa MDH and Tf MDH,\nrespectively. Three different approaches are used as explained in the text: method 1, B\n# residue/B\n# whole; method 2, B\n# residue/B\n# whole without active site residue,\nmethod 3, (B\n# residue 2 B\n# whole without active site residue)/s (Bwhole without active site residue). 1, Gly12; 2, Gln16; 3, Ile17; 4, Val132; 5, Asn134; 6, Gly227; 7, Arg229;\n8, Gly230; 9, Glu43; 10, Gln115; 11, Asn134; 12, Arg165; 13, His190; 14, Ser241. On the basis of their interactions with a cofactor and a substrate, values\n1\u20138 are calculated using main chain atoms, and values 9\u201314 are calculated using side chain atoms.\nFIG. 2. a, a simulated annealed omit map around the NADH in Aa MDHzNADH complex. The map is shown with a contour level of 1s. b, a\nstereodiagram of the NADH binding site in Aa MDH. Important residues interacting with NADH are labeled, and distances between them are\nshown.\nStructural Basis for Cold Adaptation\n11765"}, {"role": "user", "content": "activity at low temperatures. Recent comparative studies of\ncitrate synthase from Antarctic bacterial strain DS2\u20133R and\nits hyperthermophilic counterpart have shown that an overall\naverage main chain B-factor was much lower in psychrophilic\ncitrate synthase compared with that of hyperthermophilic en-\nzyme (26). However, the small domain in psychrophilic citrate\nsynthase showed more flexibility compared with the large do-\nmain, and this difference is more significant in the psychro-\nphilic enzyme than that of its hyperthermophilic counterpart\n(26). Thus, the domain movement of citrate synthase for enzy-\nmatic catalysis upon substrate binding at low temperature is\nmore favorable in psychrophilic citrate synthase. The hydrogen\nexchange experiments also show evidence for an enhanced\nrigidity of thermophilic proteins as compared with those from\nmesophilic proteins (27).\nElectrostatic Potential\u2014One of the most remarkable differ-\nences between the structures of Aa MDH and Tf MDH is their\ncharge distributions in the accessible surface (28). As seen in\nFig. 5, the surface around the NADH binding region in Tf MDH\nis dominated by negative potentials, whereas that in Aa MDH\nhas significantly weaker negative potentials around the corre-\nsponding region. The differences in the position of basic resi-\ndues of the surface loop comprising residues 91\u2013100 (Arg91 and\nLys92 and Lys106 in Tf MDH/Arg93, Arg95, and Lys110 in Aa\nMDH) results in the different charge distributions within this\nloop (Fig. 5). The oxaloacetate binding regions in each MDH\nalso show some discrepancies in charge distribution. The oxa-\nloacetate binding region of Aa MDH has more basic regions\ncompared with Tf MDH, since Arg165, His190, and Lys228 are\npresent in Aa MDH, whereas Arg161, His186, and Gln228 are in\nthe equivalent region in Tf MDH.\nThe increased positive potential at and around the oxaloac-\netate binding site and the significantly decreased negative\nsurface potential at the NADH binding region in Aa MDH may\nfacilitate the interaction of a negatively charged substrate to-\nward the surface of the enzyme and may increase the catalytic\nFIG. 5. Comparison of the electrostatic potential of Aa MDH (left) and Tf MDH (right). NADH is shown in green, and oxaloacetate is in\nyellow. The positive potential is in blue, and the negative potential is in red. The electrostatic potential is calculated for each molecule in the\nabsence of NADH and oxaloacetate.\nFIG. 6. Stereodiagrams showing the difference of intersubunit ion pairs in Aa MDH (a) and in Tf MDH (b). Subunit A is in green with\na thick line; subunit B is in green with a thin line; positively charged residues are in blue; and negatively charged residues are in red. Some residues\nhave not been labeled for clarity.\nTABLE III\nComparisons of ion pairs, hydrogen bonds, and\nsurface area of two MDHs\nThe number of ion pairs and hydrogen bonds in Tf MDH have been\nanalyzed from a subunit B. The distance range is 2.2\u20134.0 \u00c5 for an ion\npair and 2.2\u20133.5 \u00c5 for a hydrogen bond. All the values of Tf MDH are\ncalculated using the subunit B of Tf MDH structure (accession code 1\nbmd of the Protein Data Bank).\nAa MDH\nTf MDH\nNo. of intrasubunit ion pairs/subunit\n12\n8\nNo. of intrasubunit ion pairs/residue\n0.04\n0.03\nNo. of intersubunit ion pairs in dimer\n(buried/total)\n4/6\n5/10\nNo. of intrasubunit hydrogen\nbonds/subunit\n813\n800\nNo. of intersubunit hydrogen bonds in\ndimer\n46\n56\nAccessible surface area of a subunit (\u00c52)\n13925.5\n14318.9\nBuried surface area of dimer (\u00c52)\n3048.7\n3165.0\nTotal\nHydrophobic\n1937.3\n1988.3\nPolar\n553.2\n438.5\nCharged\n558.2\n738.2\nNo. of the completely buried atoms in a\nsubunit\n1277\n1253\nFraction\n0.52\n0.50\nNo. of the completely buried atoms in\nthe dimer\n2680\n2577\nFraction\n0.54\n0.53\nCavities/subunit\n8\n8\nStructural Basis for Cold Adaptation\n11766"}, {"role": "user", "content": "efficiency at low temperature.\nThermolability\u2014It has been suggested that high flexibility of\nan enzyme is tightly correlated to the increased thermolability\nof the enzyme. Thus, we have analyzed the several factors that\ncould contribute to enzyme stability. These include the number\nand location of proline/glycine residues and the number of\ninter- and intrasubunit ion pairs, hydrogen bonds, buried sur-\nface areas, and cavities (Table III).\nThe numbers of glycine and proline residues are very similar\nin both MDHs, and the positions of these residues are highly\nconserved in Aa MDH and Tf MDH (Fig. 1a).\nWhile the numbers of Asp, Lys, and His residues are similar,\nTf MDH has significantly more Glu and Arg than Aa MDH.\nDespite such differences, Tf MDH has the same number of\nintrasubunit ion pairs compared with those of Aa MDH (Table\nIII). Also, an equal number of intrasubunit ion pair networks\nare found in Aa MDH (Arg24\u2013Asp29\u2013Lys33, Glu319\u2013Arg101\u2013\nGlu320) and in Tf MDH (Arg22\u2013Glu27\u2013Lys31, Glu251\u2013Arg156\u2013\nAsp255). However, Aa MDH has about half the number of in-\ntersubunit ion pairs as Tf MDH (Fig. 6). In addition, only three\nresidues, A-Arg165, B-Asp62, and A-Arg229 (A and B represent\neach subunit) form ion pair networks, whereas five residue ion\npair networks (B-Lys168, A-Glu57, B-Arg229, A-Asp58, and B-\nArg161) are observed in Tf MDH.\nIon pairs have emerged as a critical force in stabilizing\nhyperthermophilic enzymes (29\u201331). However, the relative im-\nportance of intra- or intersubunit ion pairs are still unclear.\nAlso, the contribution of ion pairs to the stability of general\nproteins other than hyperthermophilic proteins requires fur-\nther analyses. Nevertheless, the formation of an ion pair net-\nwork is known to be important to the protein stability. The\ndecreased number of intersubunit ion pairs and ion pair net-\nworks is probably one of the major forces in the thermolability\nof Aa MDH. Recent comparative studies of psychrophilic citrate\nsynthase and its hyperthermophilic counterpart reveal that the\npsychrophilic enzyme has more intrasubunit and fewer inter-\nsubunit ion pairs, emphasizing the importance of intersubunit\nion pairs and agreeing with our present analyses (26).\nThe numbers of hydrogen bonds in both MDHs show similar\npatterns of ion pairs; Aa MDH has more intrasubunit hydrogen\nbonds, whereas more intersubunit hydrogen bonds are found in\nTf MDH .\nThe Aa MDH subunit has slightly lower accessible surface\narea compared with a subunit of Tf MDH (Table III). Aa MDH\ndimer has 116 \u00c5 of less buried surface area compared with that\nof Tf MDH. Considering that each square \u00c5 has about 25\ncal/mol of energy gain, the decreased buried surface area of Aa\nMDH provides an ;2.9-kcal loss. The more significant differ-\nence is found in the nature of the buried surface area in each\nMDH. While the hydrophobic character is similar in both en-\nzymes, the portion of charged residues in the buried surface\narea is remarkably smaller in Aa MDH (28%) compared with\nthat of Tf MDH (37%). The increased charged character of the\nburied surface interface in Tf MDH results in the increased\nnumber of intersubunit ion pairs and charged polar group\ninteractions. It has been proposed that the increased number of\nburied ion pairs in the protein interfaces could contribute to\nprotein stability unlike those present in the core of a protein\nbecause of the differences in the surrounding environment and\ndesolvation energy (32). Thus, slightly decreased buried sur-\nface area and a smaller portion of charged residues in dimeric\ninterface may contribute to the increased thermolability of Aa\nMDH.\nThe number of cavities in both MDHs is the same, and the\nsize of the cavities was very similar (33).\nConclusion\nIn this paper, we have reported the isolation and biochemical\ncharacterization of a MDH from the psychrophilic bacterium,\nA. arcticum, as well as three x-ray structures of Aa MDH. The\npsychrophilic MDH shows some interesting features: (i) it has\n2\u20133-fold higher kcat/Km values compared with a mesophilic\nMDH at a temperature range of 4\u201310 \u00b0C; (ii) its primary struc-\nture is highly similar to that of a thermophilic MDH from Tf\nMDH; and (iii) Aa MDH shows significantly increased thermo-\nlability compared with Tf MDH.\nOur comparative studies of MDHs from a psychrophile and a\nthermophile point out three important factors for efficient ca-\ntalysis by a psychrophilic MDH at low temperatures: (i) an\nincreased relative flexibility at and near the active site region\nof Aa MDH; (ii) more positive potential in the surface around\nthe oxaloacetate binding site and decreased negative potential\naround the NADH binding site compared with Tf MDH; and\n(iii) an increased thermolability of Aa MDH, which is largely\ncontributed by the significantly decreased intersubunit ion\npairs and buried surface area in the dimer.\nREFERENCES\n1. Feller, G., Narin, E., Arpigny, J. L., Aittaleb, M., Baise, E., Genicot, S., and\nGerday, C. (1996) FEMS Microbiol. Rev. 18, 189\u2013202\n2. Feller, G., and Gerday, C. (1997) Cell. Mol. Life Sci. 53, 830\u2013841\n3. Davail, S., Feller, G., Narinx, E., and Gerday, C. (1994) J. Biol. Chem. 269,\n17448\u201317453\n4. Feller, G., Payan, F., Theys, F., Qian, M., Haser, R. R., and Gerday, C. (1994)\nEur. J. Biochem. 222, 441\u2013447\n5. Gerike, U., Danson, M. J., Russell, N. J., and Hough, D. W. (1997) Eur.\nJ. Biochem. 248, 49\u201357\n6. Tsigos, I., Velonia, K., Smonou, I., and Bouriotis, V. (1998) Eur. J. Biochem.\n254, 356\u2013362\n7. Goldman, A. (1995) Structure 3, 1277\u20131279\n8. Danson, M. J., and Hough, D. W. (1997) Struct. Comp. Biochem. Physiol. 117A,\n307\u2013312\n9. Frolow, F., Harel, M., Sussman, J. L., Mevarech, M., and Shoham, M. (1996)\nNature Struct. Biol. 3, 452\u2013458\n10. Herbert, R. A. (1992) Trends Biotechnol. 10, 395\u2013402\n11. Jordan, D. C., and McNicol, P. J. (1979) Can. J. Microbiol. 25, 947\u2013948\n12. Goward, C. R., and Nicholls, D. J. (1994) Protein Sci. 3, 1883\u20131888\n13. Kelly, C. A., Nishiyama, M., Ohnishi, Y., Beppu, T., and Birktoft, J. J. (1993)\nBiochemistry 32, 3913\u20133922\n14. Hall, M. D., Levitt, D. G., and Banaszak, L. J. (1992) J. Mol. Biol. 226, 867\u2013882\n15. Hall, M. D., and Banaszak, L. J. (1993) J. Mol. Biol. 232, 213\u2013222\n16. Gleason, W. B., Fu, Z., Birktoft, J. J., and Banaszak, L. J. (1994) Biochemistry\n33, 2078\u20132088\n17. Birktoft, J. J., Rhodes, G., and Banaszak, L. J. (1989) Biochemistry 28,\n6065\u20136081\n18. Letherbarrow, R. J. (1987) ENZFITTER: A Nonlinear Regression Data Anal-\nysis Program for the IBM PC/P 52, Elsevier Biosoft, Cambridge, United\nKingdom\n19. Otwinowski, Z., and Minor, W. (1997) Methods Enzymol. 276, 307\u2013326\n20. Brunger, A. T., Kuriyan, J., and Karplus, M. (1987) Science 235, 458\u2013460\n21. Sacks, J. S. (1988) J. Mol. Graphics 6, 224\u2013225\n22. Engh, R. A., and Huber, R. (1991) Acta Crystallogr. Sec. A 47, 392\u2013400\n23. Abad-zapatero, C., Griffith, J. P., Sussman, J. L., and Rossman, M. G. (1987)\nJ. Mol. Biol. 198, 445\u2013467\n24. Dunn, C. R., Wilks, H. M., Halsall, D. J., Atkinson, T., Clarke, A. R., Muirhead,\nH., and Holbrook, J. J. (1991) Philos. Trans. R. Soc. Lond-Biol. Sci. 332,\n177\u2013184\n25. Silverstein, E., and Sulebele, G. (1969) Biochemistry 8, 2543\u20132550\n26. Russell, R. J. M., Gerike, U., Danson, M. J., Hough, D. W., and Taylor, G. L.\n(1998) Structure 6, 351\u2013361\n27. Bonisch, H., Backmann, J., Kath, T., Naumann, D., and Schafer, G. (1996)\nArch. Biochem. Biophys. 333, 75\u201384\n28. Nicholas, A., Sharp, K. A., and Honig, B. (1991) Proteins 11, 281\u2013296\n29. Lim, J.-H., Yu, Y. G., Han, Y. S., Cho, S.-J., Ahn, B.-Y., Kim, S.-H., and Cho,\nY. (1997) J. Mol. Biol. 270, 259\u2013274\n30. Yip, K. S. P., Stillman, T. J., Britton, K. L., Artymiuk, P. J., Baker, P. J.,\nSedelnikova, S. E., Engle, P. C., Pasquo, A., Chiaraluce, R, Consalvi, V., and\nRice, D. W. (1995) Structure 3, 1147\u20131158\n31. Korndorfer, I., Steipe, B., Huber, R., Tomschy, A., and Jaenicke, R. (1995) J.\nMol. Biol. 246, 511\u2013521\n32. Xu, D., Lin, S. L., and Nussinov, R. (1997) J. Mol. Biol. 265, 68\u201384\n33. Kleywegt, G. J., and Jones, A. T. (1994) Acta Crystallogr. Sec. D 50, 178\u2013185\nStructural Basis for Cold Adaptation\n11767"}, {"role": "assistant", "content": "### Thoughts and Comments\n\nThe table provides kinetic data for three malate dehydrogenases (MDHs) from different organisms: Aquaspirillum arcticum (Aa MDH), Escherichia coli (Ec MDH), and Thermus flavus (Tf MDH). The data includes kcat, Km, and kcat/Km values at three different temperatures (4\u00b0C, 10\u00b0C, and 37\u00b0C). The table also includes thermolability data, specifically the half-life (t1/2) and melting temperature (Tm).\n\n### Final Answer\n\n```yaml\ndata:\n    - descriptor: Aquaspirillum arcticum MDH; 4\u00b0C\n      substrate: oxaloacetate\n      kcat: 152 \u00b1 22 s^-1\n      Km: 16 \u00b1 4 \u00b5M\n      kcat/Km: 11 s^-1 \u00b5M^-1\n    - descriptor: Escherichia coli MDH; 4\u00b0C\n      substrate: oxaloacetate\n      kcat: 93 \u00b1 15 s^-1\n      Km: 23 \u00b1 5 \u00b5M\n      kcat/Km: 4 s^-1 \u00b5M^-1\n    - descriptor: Aquaspirillum arcticum MDH; 10\u00b0C\n      substrate: oxaloacetate\n      kcat: 277 \u00b1 18 s^-1\n      Km: 23 \u00b1 4 \u00b5M\n      kcat/Km: 12 s^-1 \u00b5M^-1\n    - descriptor: Escherichia coli MDH; 10\u00b0C\n      substrate: oxaloacetate\n      kcat: 171 \u00b1 18 s^-1\n      Km: 26 \u00b1 4 \u00b5M\n      kcat/Km: 7 s^-1 \u00b5M^-1\n    - descriptor: Aquaspirillum arcticum MDH; 37\u00b0C\n      substrate: oxaloacetate\n      kcat: 1111 \u00b1 150 s^-1\n      Km: 45 \u00b1 10 \u00b5M\n      kcat/Km: 25 s^-1 \u00b5M^-1\n    - descriptor: Escherichia coli MDH; 37\u00b0C\n      substrate: oxaloacetate\n      kcat: 1108 \u00b1 290 s^-1\n      Km: 56 \u00b1 11 \u00b5M\n      kcat/Km: 20 s^-1 \u00b5M^-1\n    - descriptor: Thermus flavus MDH; 37\u00b0C\n      substrate: oxaloacetate\n      kcat: 419 \u00b1 33 s^-1\n      Km: 14 \u00b1 4 \u00b5M\n      kcat/Km: 30 s^-1 \u00b5M^-1\ncontext:\n    enzymes:\n        - fullname: malate dehydrogenase\n          synonyms: MDH\n          mutants: null\n          organisms: Aquaspirillum arcticum; Escherichia coli; Thermus flavus\n    substrates: \n        - fullname: oxaloacetate\n    temperatures: 4\u00b0C; 10\u00b0C; 37\u00b0C\n    pHs: 7.5\n    other: null\n```\n\n### Contextual Information\n\n- **Enzymes**: The study focuses on malate dehydrogenase (MDH) from three different organisms: Aquaspirillum arcticum (Aa MDH), Escherichia coli (Ec MDH), and Thermus flavus (Tf MDH).\n- **Substrates**: The substrate used in the kinetic measurements is oxaloacetate.\n- **Temperatures**: The kinetic parameters were measured at three different temperatures: 4\u00b0C, 10\u00b0C, and 37\u00b0C.\n- **pH**: All measurements were conducted at pH 7.5.\n- **Thermolability**: The half-life (t1/2) and melting temperature (Tm) were also measured, indicating the stability of the enzymes at elevated temperatures.\n"}]}
{"messages": [{"role": "system", "content": "You are a helpful and diligent assistant responsible for extracting Km and kcat data from tables from pdfs.\nFor each data point, you extract the kcat (turnover number), Km (Michaelis constant), kcat/Km (catalytic efficiency), substrate, and descriptor. \nWhen extracting, you are primarily interested in kcat with units time^-1, and Km with units of molarity. (ie. mM, nmol/mL, etc.) Therefore, you must exclude Vmax, specific activity, Ki, etc.\n\nkcat and Km should be formatted like so: \"33 \u00b1 0.3 s^-1\" or \"2.3 mM\". Report the error if present. Keep original units and values (do not convert units), but attempt to clean up OCR errors. Be thorough and extract all data points present, including wild-type.\n\nThe kcat and Km value must correspond to the descriptor. The descriptor and substrate fields must together contain all the information to uniquely identify the entry. The descriptor will most likely contain the enzyme, but it may also contain conditions like mutant code, organism, pH, temperature, etc. The substrate should be whatever corresponds to the Km value.\n\nAt the end, contextualize the data. Report all described enzymes, substrates, mutants, organisms, temperatures, pHs, solvents, etc. Reference descriptor fragments verbatim.\nIn the context, also include information common to all the entries in the table. For instance, if all the entries share the same enzyme and organism, report that in the context rather than in every descriptor.\n\nBefore your final answer, you may write thoughts and comments, like observing which enzymes, substrates and conditions to report and how the table entries vary.\n\nThen, format your final answer like this example:\n```yaml\ndata:\n    - descriptor: wild-type cat-1\n      substrate: H2O2\n      kcat: 1 min^-1\n      Km: null\n      kcat/Km: null\n    - descriptor: R190Q cat-1; 25\u00b0C\n      substrate: H2O2\n      kcat: 33 \u00b1 0.3 s^-1\n      Km: \"2.3 mM\"\n      kcat/Km: null\n    - descriptor: R203Q cat-1; (with NADPH); 25\u00b0C\n      substrate: H2O2\n      kcat: null\n      Km: 9.9 \u00b1 0.1 \u00b5M\n      kcat/Km: 4.4 s^-1 mM^-1\ncontext:\n    enzymes:\n        - fullname: catalase\n          synonyms: cat-1\n          mutants: wild-type; R190Q; R203Q\n          organisms: Escherichia coli\n    substrates: \n        - fullname: hydrogen peroxide\n          synonyms: H2O2\n        - fullname: water\n    temperatures: 25\u00b0C; 30\u00b0C\n    pHs: 7.4\n    other: NADPH\n```\n"}, {"role": "user", "content": "TABLE I Kinetic parameters of wild-type and mutant TRs\n\n| (nan, 'Mutation')             | ('Km', 'Tropinone')         | ('Km', 'NADPH')       | (nan, 'kcat')           |\n|:------------------------------|:----------------------------|:----------------------|:------------------------|\n|                               | mM                          | \u00b5M                    | s21                     |\n| TR-I                          |                             |                       |                         |\n| Wild type                     | 0.117 6 0.010               | 11.6 6 4.0            | 25.6 6 0.9              |\n| H112Y                         | 0.338 6 0.048               | 20.7 6 3.5            | 16.4 6 0.8              |\n| A160S                         | 0.175 6 0.055               | 45.0 6 9.3            | 15.1 6 1.0              |\n| V168E                         | 7.40 6 1.49                 | 39.6 6 7.7            | 0.603 6 0.029           |\n| H112Y/A160S                   | 1.44 6 0.11                 | 82.2 6 21.0           | 8.42 6 0.21             |\n| A160S/V168E                   | 13.3 6 3.6                  | 37.0 6 2.4            | 0.178 6 0.014           |\n| V168E/H112Y                   | 7.54 6 0.36                 | 56.4 6 10.1           | 0.389 6 0.007           |\n| H112Y/A160S/V168E             | 6.01 6 1.62                 | 82.5 6 14.7           | 0.215 6 0.016           |\n| I223L/F226L                   | 5.11 6 0.57                 | 13.2 6 2.5            | 21.8 6 1.5              |\n| H112Y/A160S/V168E/I223L/F226L | 3.88 6 0.48                 | 41.1 6 7.9            | 0.135 6 0.003           |\n| H112F                         | 0.500 6 0.094               | 16.7 6 3.2            | 5.16 6 0.43             |\n| TR-II                         |                             |                       |                         |\n| Wild type Y100H               | 0.0476 6 0.0122 4.56 6 0.23 | 18.7 6 5.4 11.2 6 2.1 | 2.73 6 0.16 6.84 6 0.16 |\n| S148A                         | 0.310 6 0.023               | 1.72 6 0.62           | 1.77 6 0.07             |\n| E156V                         | 28.7 6 4.44                 | 20.1 6 2.3            | 1.11 6 0.07             |\n| Y100H/S148A                   | 19.6 6 1.8                  | 4.05 6 1.64           | 4.58 6 0.23             |\n| S148A/E156V                   | 6.56 6 1.53                 | 8.17 6 1.10           | 2.52 6 0.16             |\n| E156V/Y100H                   | 52.5 6 21.7                 | 25.5 6 2.0            | 1.02 6 0.18             |\n| Y100H/S148A/E156V             | 38.1 6 3.7                  | 12.4 6 1.4            | 4.86 6 0.30             |\n| L210I/L213F                   | 0.0448 6 0.0072             | 4.17 6 1.72           | 1.88 6 0.11             |\n| Y100H/S148A/E156V/L210I/L213F | .50                         | 37.7 6 3.3            |                         |\n\n\n"}, {"role": "user", "content": "Site-directed Mutagenesis of Putative Substrate-binding Residues\nReveals a Mechanism Controlling the Different Stereospecificities\nof Two Tropinone Reductases*\n(Received for publication, October 9, 1998, and in revised form, March 4, 1999)\nKeiji Nakajima\u2021\u00a7, Hiroaki Kato\u00b6, Jun\u2019ichi Odai, Yasuyuki Yamada\u2021, and Takashi Hashimoto\u2021\nFrom the \u2021Graduate School of Biological Sciences, Nara Institute of Science and Technology, Ikoma, Nara 630-0101,\nJapan, the \u00b6Institute for Chemical Research, Kyoto University, Uji, Kyoto 611-0011, Japan, and the iFaculty of\nBiotechnology, Fukui Prefectural University, Matsuoka-cho, Yoshida-gun, Fukui 910-1195, Japan\nTwo tropinone reductases (TRs) constitute a key\nbranch point in the biosynthetic pathway of tropane\nalkaloids, which are mainly produced in several solana-\nceous plants. The two TRs share 64% identical amino\nacid residues and reduce the 3-carbonyl group of a com-\nmon substrate, tropinone, but they produce distinct al-\ncohol products with different stereospecific configura-\ntions.\nPrevious\nx-ray\ncrystallographic\nanalysis\nhas\nrevealed their highly conserved overall folding, and the\nmodeling of tropinone within the putative substrate-\nbinding sites has suggested that the different ste-\nreospecificities may be determined solely by the differ-\nent binding orientations of tropinone to the enzymes. In\nthis study, we have constructed various mutant TRs, in\nwhich putative substrate-binding residues from one TR\nwere substituted with those found in the corresponding\npositions of the other TR. Substitution of five amino acid\nresidues resulted in an almost complete reversal of ste-\nreospecificity, indicating that the different stereospeci-\nficities are indeed determined by the binding orienta-\ntion of tropinone. Detailed kinetic analysis of the\nmutant enzymes has shown that TR stereospecificity is\ndetermined by varying the contributions from electro-\nstatic and hydrophobic interactions and that the pres-\nent TR structures represent highly evolved forms, in\nwhich strict stereospecificities and rapid turnover are\naccomplished together.\nTwo tropinone reductases (TRs)1 catalyze key branch point\nsteps in the biosynthesis of tropane alkaloids, which include\nseveral medicinally important compounds such as hyoscyamine\n(its racemic form, atropine) and scopolamine (1). The two en-\nzymes share a common substrate, tropinone, and transfer the\npro-S hydrogen atom of the cofactor NADPH to the 3-carbonyl\ncarbon atom of the substrate. However, the resulting alcohol\nproducts have opposite configurations at the hydroxyl group,\ni.e. one enzyme, TR-I (EC 1.1.1.206), produces tropine with a\n3a-hydroxyl group, whereas the other, TR-II (EC 1.1.1.236),\nproduces pseudotropine (c-tropine) with a b-hydroxyl group\n(Fig. 1). Tropine and c-tropine are not interconverted in vivo (2)\nand are further metabolized to various alkaloid products.\ncDNAs encoding TRs have so far been isolated from two\nplant species, Datura stramonium and Hyoscyamus niger, both\nof which belong to the family Solanaceae (3, 4).2 All four TRs\nhave been expressed in Escherichia coli as native proteins, and\ngel filtration experiments with these recombinant TRs have\nrevealed that the enzymes of D. stramonium exist as a ho-\nmodimer, whereas the TRs of H. niger most likely exist as a\nhomotetramer (5).2 In both species, TR-I and TR-II share 64%\nidentical amino acids from the 260\u2013274 residues comprising\neach subunit, suggesting that the two enzymes diverged rela-\ntively recently from the same ancestral protein. The amino acid\nsequences also indicated that the TRs belong to the short chain\ndehydrogenase/reductase family (6). The most intriguing ques-\ntions about the TRs ask how these enzymes have evolved to\ncatalyze opposite stereospecific reductions of the same sub-\nstrate, and what molecular mechanism enables these homolo-\ngous enzymes to control the stereospecificity in such a strict\nmanner? A clue to answering these questions was first obtained\nfrom the analysis of a series of chimeric TR enzymes, which\nsuggested that the different stereospecificity was conferred by\na structural difference in their substrate-binding sites (5). Re-\ncent x-ray crystallographic analysis of the TRs from D. stramo-\nnium has revealed that the two enzymes share almost identical\noverall protein folding and that both the cofactor-binding site\nand the catalytically important Tyr residue are structurally\nvery well conserved within their three-dimensional structures\n(7). Well conserved positions for both the hydride donor\n(NADPH) and the proton donor (catalytic Tyr residue) have\nsuggested that the configurations of the reaction products (3a-\nor 3b-hydroxyl group) are determined solely by the binding\norientations of tropinone to the enzymes (7). Furthermore, the\npredicted substrate-binding site of each enzyme appears to be\nconsistent with the predicted binding orientation of tropinone\nthat produces the hydroxyl group with the relevant configura-\ntion (Fig. 2, A and B) (7). The substrate-binding sites of the TRs\nhave different electrostatic charge distributions that may fix\nopposite orientations for tropinone; in TR-I, the positive charge\nof His112 may repulse the positive charge of the tropinone\nnitrogen atom, whereas in TR-II, the favorable interaction be-\ntween the negative charge of Glu156 and the positive charge of\nthe tropinone nitrogen atom may fix the opposite binding ori-\nentation. In addition, the putative tropinone-binding sites of\nboth TRs were composed mostly of hydrophobic amino acids,\nsome of which were replaced with different amino acids in TR-I\nand TR-II. Such changes may differentially shape the sub-\nstrate-binding sites and thereby aid in fixing the binding ori-\nentation of tropinone. Although bound tropinone is predicted to\nbe surrounded by 11 amino acid residues, comparison of the\nfour TR sequences (two TRs from the two plant species) has\n* The costs of publication of this article were defrayed in part by the\npayment of page charges. This article must therefore be hereby marked\n\u201cadvertisement\u201d in accordance with 18 U.S.C. Section 1734 solely to\nindicate this fact.\n\u00a7 To whom correspondence should be addressed. Tel.: 81-743-72-\n5482; Fax: 81-743-72-5489; E-mail: k-nakaji@bs.aist-nara.ac.jp.\n1 The abbreviations used are: TR, tropinone reductase; c-tropine,\npseudotropine.\n2 K. Nakajima and T. Hashimoto, unpublished observations.\nTHE JOURNAL OF BIOLOGICAL CHEMISTRY\nVol. 274, No. 23, Issue of June 4, pp. 16563\u201316568, 1999\n\u00a9 1999 by The American Society for Biochemistry and Molecular Biology, Inc.\nPrinted in U.S.A.\nThis paper is available on line at http://www.jbc.org\n16563\nThis is an Open Access article under the CC BY license."}, {"role": "user", "content": "revealed that only five residues can be correlated with ste-\nreospecificity (Fig. 2C) (7).\nA potential method to confirm these hypothetical tropinone\nbinding modes would be the crystallographic analysis of the\nprotein-cofactor-tropinone ternary complexes. However, such\ncomplex crystals cannot be obtained in all cases, and even if\nsuccessful, the structure alone is not sufficient to understand\nthe role of each amino acid residue. Site-directed mutagenesis\nis another method that could be used to confirm the hypothet-\nical tropinone binding mode and thereby compensate for the\npresent absence of crystallographic studies of the ternary com-\nplexes. Here we report the construction and characterization of\na series of mutant TR enzymes. Substitution of the five amino\nacids involved in the putative TR substrate-binding sites was\nfound to be sufficient to switch their stereospecificities. The\nresults confirmed most of the predicted mechanisms controlling\nthe different TR stereospecificities and further revealed differ-\nent contributions from electrostatic and hydrophobic interac-\ntions to substrate binding.\nEXPERIMENTAL PROCEDURES\nSite-directed Mutagenesis\u2014Mutations were introduced into the TR-\ncoding regions of the expression vectors, pETTR1 and pETTR2, which\nrespectively express the native TR-I and TR-II enzymes of D. stramo-\nnium under the control of the T7 promoter (7). Mutagenesis was per-\nformed by the \u201csplicing by overlap extension\u201d method (8), using two\ncomplementary primers that contain the desired mutation(s) and two\nother primers that anneal to either upstream or downstream regions of\nthe vector (T7 promoter or T7 terminator primers). Amplified DNA from\nthe second round of polymerase chain reactions was digested at the\nXbaI and EcoRI sites derived from the multicloning site of the pET21d\nvector. The digested DNA was purified by a Chroma Spin 400 column\n(CLONTECH) and ligated into new pET21d vector at the XbaI and\nEcoRI sites, so as to reconstruct the vector sequences. Because the\nmutagenesis was performed using many cycles of polymerase chain\nreactions with Taq polymerase, all the mutated plasmids were se-\nquenced, and only plasmids without unintended missense mutations\nwere used to express proteins.\nProtein Expression and Purification\u2014Mutant and wild-type TR en-\nzymes were expressed in E. coli strain BL21 (DE3) and extracted as\ndescribed previously (7). Buffer-soluble proteins were fractionated by\nprecipitation with ammonium sulfate. Proteins precipitating at 45\u201375%\nsaturation of ammonium sulfate were dissolved in buffer A (10 mM\npotassium phosphate, pH 7.0, 1 mM dithiothreitol, 10% (v/v) glycerol)\ncontaining 35% saturation ammonium sulfate and loaded onto a butyl-\nSepharose fast flow column (1.5 3 0.9 cm, Amersham Pharmacia Bio-\ntech). Proteins were eluted with a stepwise reduction in the ammonium\nsulfate concentration of the buffer. Fractions enriched with TR proteins\nwere pooled and then purified further by affinity chromatography. For\nboth the wild-type and mutant TR-I, the butyl-Sepharose fraction\nbuffer was first exchanged for buffer B (identical to buffer A, except pH\n6.4) using a PD-10 column (Amersham Pharmacia Biotech) and then\nloaded onto a Red-Toyopearl 650 ML column (0.9 3 2.0 cm, Toso,\nJapan). Bound TR protein was eluted with a stepwise gradient of NaCl\n(0\u20131.5 M) in buffer A. For the wild-type and mutant TR-II, the butyl-\nSepharose fraction buffer was exchanged for buffer A, loaded onto a\n29,59-ADP-Sepharose column (0.9 3 2.7 cm, Amersham Pharmacia Bio-\ntech) and eluted with a stepwise gradient of KCl (0\u20131.0 M) in buffer A.\nAffinity chromatography fractions were desalted by PD-10, aliquoted,\nand stored at 280 \u00b0C until further use.\nEnzyme Assay and Kinetic Analysis\u2014TR activity was measured by\neither product quantification with gas-liquid chromatography or photo-\nmetric measurement of NADPH consumption (9). For kinetic analysis,\nthe photometric method was used because of its accuracy in measuring\nthe steady state velocity of the reaction. Km and kcat values were\ndetermined from [S] versus [S]/v plots using at least five different [S]\nvalues, where [S] is the concentration of the substrate and v is the\nactivity at each substrate concentration.\nRESULTS\nConstruction of Mutant TR Enzymes\u2014A previous x-ray crys-\ntallographic study predicted 11 amino acid residues from each\nTR that would possibly come in contact with tropinone bound to\nthe enzyme. Comparison of the amino acid sequences of TR-I\nand TR-II from the two plant species revealed that only five of\nthese 11 residues could be correlated with stereospecificity, i.e.\nthe five positions are substituted by different amino acids ac-\ncording to enzyme type but are conserved across the species\n(Fig. 2C) (7). These five residues were classified into two\ngroups: one having different polarities between TR-I and TR-II\nand the other conserving hydrophobicity. The former group\n(group A) has three residue pairs: His112\u2013Tyr100, Ala160\u2013Ser148,\nand Val168\u2013Glu156 (where the order is TR-I-TR-II), whereas the\nlatter (group B) has two residue pairs: Ile223\u2013Leu210 and\nPhe226\u2013Leu213. These five positions are hereafter, respectively,\nreferred to as A1, A2, A3, B1, and B2 (Fig. 2C). In this study,\nmutations were first made to individually exchange the three\ngroup A residues between TR-I and TR-II, whereas the two\ngroup B residues were exchanged together. These mutations\nwere then combined in a single enzyme in various combinations\nto produce more mutated TR enzymes. The mutant enzymes\nwere expressed in E. coli using the T7 expression system (10).\nAs for the wild-type TRs, the mutant enzymes were expressed\nat very high levels, with the TR-I mutants showing greater\nexpression than the TR-II mutants (Fig. 3A). Each of the ex-\npressed TR proteins was purified by ammonium sulfate precip-\nitation, followed by hydrophobic interaction chromatography.\nThe final stage of purification involved chromatography using\neither a Red-Toyopearl or a 29,59-ADP-Sepharose column for\nTR-I and TR-II, respectively. Mutant TR enzymes were puri-\nfied under fundamentally identical conditions to those used for\nthe corresponding wild-type enzymes (data not shown). These\ntwo chromatographic steps resulted in nearly homogenous TR\nprotein preparations (Fig. 3B).\nPurified enzymes were first analyzed for their affinity to-\nward tropinone and NADPH (Table I). Because the affinity\nbetween TR-I and tropinone has been reported to be dependent\non reaction pH (11), the following analyses were performed\nunder a physiologically relevant condition, namely pH 7.0 at\n28 \u00b0C, unless noted otherwise. Whereas most of the mutant\nenzymes showed several orders of magnitude higher Km values\nfor tropinone as compared with the corresponding wild-type\nenzymes, affinity for NADPH was not very much affected by\nany mutation(s), with their Km values remaining within the\nsame order of magnitude as those of the wild types. This ob-\nservation reflects the fact that mutations were made only to\nputative tropinone-binding sites. Their relatively constant af-\nfinity for NADPH, together with their similar behavior during\npurification, indicates that the mutant enzymes retained the\nwild-type tertiary structure.\nStereospecificities of Mutant Enzymes\u2014Stereospecificity of\nthe mutant enzymes was analyzed by quantifying the reaction\nproducts, tropine and c-tropine, by gas-liquid chromatography.\nFIG. 1. Reactions of TRs. Carbon atoms of the tropane ring system\nare numbered in tropinone.\nSite-directed Mutagenesis of Tropinone Reductases\n16564"}, {"role": "user", "content": "Because the mutant enzymes had differing affinities for tropi-\nnone, as seen in Table I, enzyme reactions were performed at\nfour different tropinone concentrations (0.05, 0.5, and 5 mM,\nplus the Km of each enzyme). Fig. 4 shows the TR-I/TR-II\nactivity ratios measured as described above. Among the single\nmutants of the three A residues, only the mutation at A3\naffected stereospecificity. In TR-II this position is occupied by\nGlu, an acidic residue predicted to be the most important\ndeterminant of tropinone binding orientation. When mutations\nat residues A1 and A2, which alone had no effect on stereospec-\nificity, were added to the above A3 mutants, stereospecificity\nwas shifted in a cumulative fashion. At a tropinone concentra-\ntion of 5 mM, the stereospecificity of the triple mutants of both\nTR-I and TR-II was shifted by more than 90%. At lower tropi-\nnone concentrations, however, the stereospecificity shift was\ndiminished, especially for the TR-II mutant, which possessed\ntwo productive tropinone binding orientations, with the one\nproducing c-tropine (TR-II orientation) still being of higher\naffinity.\nIn both TR-I and TR-II, substitution of the B residues alone\nhad no effect on stereospecificity. When these group B muta-\ntions and the group A triple mutations were combined in a\nsingle enzyme to give quintuple mutants, the stereospecificity\nshifts were further enhanced, and the dependence on tropinone\nconcentration seen in the triple mutant disappeared.\nRole of His112 in TR-I Catalysis\u2014The results obtained above\ndisagreed with our previous prediction concerning the role of\nHis112 in TR-I. The positive charge that would arise from His112\nseems to have no direct contribution to stereospecificity, be-\ncause the H112Y mutant retained wild-type TR-I stereospeci-\nficity. To understand the role of His112 in TR-I catalysis, we\nconstructed an additional mutant, H112F, in which His112 was\nreplaced with Phe, an amino acid with similar size but higher\nhydrophobicity. This mutant retained TR-I stereospecificity, as\nexpected from the H112Y mutant (data not shown), and its\naffinity for tropinone was also similar to that of the H112Y\nmutant (Table I). However, the H112F mutant showed a re-\nduced turnover rate, with kcat values at pH 7.0 being 20 and\n31% of the wild-type and the H112Y mutant, respectively (Ta-\nble I). These observations suggest that although the positive\ncharge of His112 was dispensable for stereospecificity, some\ndegree of polarity at this position is necessary for efficient TR-I\ncatalysis (and possibly for TR-II as well). This was confirmed by\nanalyzing the kinetic parameters of the mutants at various pH\nvalues. Both H112Y and H112F mutants lost the pH depend-\nence of kcat values that was observed in the wild-type TR-I,\nespecially the sharp increase in kcat at acidic pH (Fig. 5A).\nConversely, the Y100H mutation conferred a pH dependence to\nthe kcat values of TR-II (Fig. 5B). Given that the pKa of the His\nside chain is about 6.4 (12), the observed pH dependence of the\nkcat values likely reflects the change in hydrophobicity of\nHis112. Tyr100 of TR-II (pKa 9.7) is thought to be protonated\nwithin the pH range tested, but the e-hydroxyl group may still\nFIG. 3. Electrophoretic analysis of the wild-type and mutant\nTR enzymes. A, SDS-polyacrylamide gel electrophoresis of crude sol-\nuble E. coli extracts showing the expression levels of recombinant\nproteins (arrowheads) are shown. Each lane was loaded with 10 mg of\nthe protein. B, SDS-polyacrylamide gel electrophoresis of the purified\nTR enzymes is shown. Each lane was loaded with 2 mg of protein. Lanes\n1\u201321 correspond to the enzymes as listed in order in Table I. In both A\nand B, proteins were separated on 12.5% gels and visualized with\nCoomassie Brilliant Blue. Lane M shows protein size markers.\nFIG. 2. Amino acids comprising putative tropinone-binding sites of TRs. Three-dimensional arrangement of the putative tropinone-\nbinding residues of TR-I (A) and TR-II (B) that were revealed by a previous crystallographic analysis (7) are shown. Only side chain moieties are\nshown for the amino acids. Hypothetical binding positions and orientations of tropinone (shaded) also are shown. The position of NADPH has been\ndetermined experimentally for TR-I but is hypothetical for TR-II. Two TR-II residues (Leu196 and Val197) that would occupy the positions\ncorresponding to Leu208 and Val209 of TR-I are missing from B because of their disorder in the crystal (7). C, alignment of the amino acid sequences\nencompassing the putative tropinone-binding sites is shown. Sequences of the two TRs from D. stramonium, for which the crystal structures are\nknown, and the mutations introduced in this study are aligned together with those from H. niger. Residues that come close to the bound tropinone\nin enzymes are shown in uppercase letters. Among the five residues that have been predicted to be critical for stereospecificity, the three residues\nthat have different polarities between TRs are labeled A1, A2, and A3, whereas the other two residues that conserve hydrophobicity are labeled\nB1 and B2.\nSite-directed Mutagenesis of Tropinone Reductases\n16565"}, {"role": "user", "content": "exhibit sufficient polarity. These results indicate that some\ndegree of polarity at this position is necessary for efficient\ncatalysis by both TRs.\nBoth H112Y and H112F mutants showed an increase in Km\nvalues at acidic pH similar to wild-type TR-I (Fig. 5C), indicat-\ning that the low affinity between TR-I and tropinone at acidic\npH is not because of unfavorable contact between the charged\nHis112 residue and the hydrophobic C6-C7 bridge of tropinone\nbut rather because of unfavorable contact between the charged\ntropinone nitrogen atom and the hydrophobic surface of TR-I\n(Fig. 2A). In contrast to TR-I, the Km of TR-II was altered to be\npH-dependent by the Y100H mutation (Fig. 5D). This is con-\nsistent with our binding model, where the nitrogen atom of\ntropinone comes in close contact with Tyr100 of TR-II (Fig. 2B).\nAt acidic pH, a His residue in place of Tyr100 would introduce\nan unfavorable repulsion toward the nitrogen atom of tropi-\nnone bound in the wild-type orientation.\nDISCUSSION\nMechanisms Controlling Stereospecificity\u2014From the x-ray\ncrystallographic analyses of the TR-I-NADPH complex crystal\nand the TR-II protein crystal, it was predicted that the differ-\nent stereospecificities of TRs are determined by the binding\norientations of tropinone in the enzymes (7). Comparison of TR\nsubstrate-binding sites revealed only a few amino acids that\nwere selectively different according to enzyme type, raising the\npossibility that TR stereospecificity may be determined by a\nrelatively small number of amino acids. In this study, a series\nof site-directed mutagenesis experiments proved those predic-\ntions to be relevant; by exchanging five amino acid residues\nbetween TR-I and TR-II, stereospecificity was reversed by more\nthan 90% irrespective of substrate concentrations. It should be\nnoted, however, that these residues were not solely responsible\nfor binding tropinone with high affinity and reactivity. The\nquintuple mutants of both TR-I and TR-II showed relatively\nhigh Km values for tropinone and in the case of TR-I, a de-\ncreased kcat value as well. Therefore, an additional substitu-\ntion(s) is necessary to attain reversed stereospecificity together\nwith a rapid turnover rate. A candidate for such a residue is\nLys214 of TR-I, which is missing from TR-II (Fig. 2C). This\nresidue is positioned at the edge of the small lobe, a domain\nthat constitutes one side wall of the substrate-binding cleft.\nDeletion of this residue from TR-I (as in TR-II) would result in\nthe displacement of the two side walls of the cleft and may alter\nthe relative orientations of the tropinone-binding residues.\nThere may be more such residues that indirectly affect sub-\nstrate binding.\nAlthough TR-I and TR-II have an almost identical tertiary\nstructure and use a subset of amino acids that occupy similar\nthree-dimensional positions, they employ different strategies to\nhold tropinone in its correct orientation. In TR-II, the binding\norientation is considered to be fixed primarily by the favorable\nelectrostatic interaction between Glu156 and the nitrogen atom\nof tropinone, with the other amino acids helping to increase\nbinding affinity and fine-tuning binding orientation. Without\nthese favorable electrostatic interactions, the hydrophobic\namino acids of the TR-I substrate-binding site provide a more\ncomplementary fit to tropinone than does TR-II. Consistent\nwith this prediction are the results obtained from the group B\nmutations. The I223L/F226L mutations impaired the affinity\nof TR-I for tropinone, with the Km value of the mutant being\n5.11 mM (a 44-fold increase from the wild-type), whereas the\nKm of the L210I/L213F TR-II mutant remained low at 0.0448\nmM (Table I), indicating these two hydrophobic residues to be\nrelatively more important for substrate binding in TR-I. Fur-\nthermore, among the 11 residue pairs that were predicted to\nform the TR substrate-binding sites, in TR-I, only one pair\nshows any interspecies variety (Val208\u2013Ile), whereas there are\nthree such residue pairs in TR-II (Val147\u2013Ile, Val153\u2013Leu, and\nLeu196\u2013Met) (Fig. 2C). The diminished variety of TR-I residues\nmay reflect the importance of these noncharged amino acids for\nthe high affinity binding of tropinone to TR-I.\nThe different substrate recognition mechanisms of TR-I and\nTR-II raise the question as to why TR-I does not use electro-\nstatic interaction to increase its affinity for tropinone. To ad-\ndress this question, we introduced either Glu or Asp in place of\nVal203 in TR-I, this being the only possible position where\nmutagenesis to an acidic residue would provide an electrostatic\ninteraction with the tropinone nitrogen atom. These mutants\nshowed both lower affinity for tropinone and a reduced turn-\nover rate (data not shown). Moreover, a computer modeling\nexperiment demonstrated that neither Glu nor Asp (in place of\nTABLE I\nKinetic parameters of wild-type and mutant TRs\nMutation\nKm\nkcat\nTropinone\nNADPH\nmM\n\u00b5M\ns21\nTR-I\nWild type\n0.117 6 0.010\n11.6 6 4.0\n25.6 6 0.9\nH112Y\n0.338 6 0.048\n20.7 6 3.5\n16.4 6 0.8\nA160S\n0.175 6 0.055\n45.0 6 9.3\n15.1 6 1.0\nV168E\n7.40 6 1.49\n39.6 6 7.7\n0.603 6 0.029\nH112Y/A160S\n1.44 6 0.11\n82.2 6 21.0\n8.42 6 0.21\nA160S/V168E\n13.3 6 3.6\n37.0 6 2.4\n0.178 6 0.014\nV168E/H112Y\n7.54 6 0.36\n56.4 6 10.1\n0.389 6 0.007\nH112Y/A160S/V168E\n6.01 6 1.62\n82.5 6 14.7\n0.215 6 0.016\nI223L/F226L\n5.11 6 0.57\n13.2 6 2.5\n21.8 6 1.5\nH112Y/A160S/V168E/I223L/F226L\n3.88 6 0.48\n41.1 6 7.9\n0.135 6 0.003\nH112F\n0.500 6 0.094\n16.7 6 3.2\n5.16 6 0.43\nTR-II\nWild type\n0.0476 6 0.0122\n18.7 6 5.4\n2.73 6 0.16\nY100H\n4.56 6 0.23\n11.2 6 2.1\n6.84 6 0.16\nS148A\n0.310 6 0.023\n1.72 6 0.62\n1.77 6 0.07\nE156V\n28.7 6 4.44\n20.1 6 2.3\n1.11 6 0.07\nY100H/S148A\n19.6 6 1.8\n4.05 6 1.64\n4.58 6 0.23\nS148A/E156V\n6.56 6 1.53\n8.17 6 1.10\n2.52 6 0.16\nE156V/Y100H\n52.5 6 21.7\n25.5 6 2.0\n1.02 6 0.18\nY100H/S148A/E156V\n38.1 6 3.7\n12.4 6 1.4\n4.86 6 0.30\nL210I/L213F\n0.0448 6 0.0072\n4.17 6 1.72\n1.88 6 0.11\nY100H/S148A/E156V/L210I/L213F\n.50\n37.7 6 3.3\nSite-directed Mutagenesis of Tropinone Reductases\n16566"}, {"role": "user", "content": "Val203) was able to locate its side chain carboxyl group at a\ndistance favorable to the tropinone nitrogen. These observa-\ntions suggest that the TR backbone does not permit TR-I to use\nan electrostatic interaction in binding tropinone in a correct\nand productive orientation.\nImplication for the Evolution of TRs\u2014The impaired ste-\nreospecificity and reactivity (as measured by kcat/Km values)\nobserved in all the mutant enzymes indicate that the wild-type\nstructures of both TRs represent highly evolved forms. For\ninstance, His112 of TR-I, which appeared to have no direct\ncontribution to stereospecificity, was, however, found to be\nimportant for both high affinity binding of tropinone and rapid\nturnover. The corresponding TR-II residue, Tyr100, cannot re-\nplace His, because this mutation reduces the affinity for tropi-\nnone, and no increase in kcat can be expected at physiological\npH (Fig. 5B). This could mean that the metabolism of tropinone\nmay have evolved under strong selective pressure, i.e. the reg-\nulated production of two different stereoisomers might have\nconferred selective advantage to the plants producing them. In\nH. niger, tropine is esterified to an organic acid to give hyoscy-\namine and then scopolamine (Fig. 1) (1). c-Tropine can also be\nesterified to different organic acids, but most c-tropine is con-\nsidered to be polyhydroxylated to give calystegines (Fig. 1) (13).\nWhereas hyoscyamine and scopolamine act on the nervous\nsystem of mammals, calystegines have a glycosidase-inhibiting\nactivity and can also serve as nutritional mediators in the\nrhizosphere (14, 15). Different functions of the tropine- and\nc-tropine-derived alkaloids might have prompted the acquisi-\ntion of separate TR enzymes to control the metabolic flow at\nthis branching point.\nRecent random cDNA sequencing projects have revealed that\ngenes highly homologous to TRs are widely distributed in the\nplant kingdom. We have determined the full-length sequences\nof five such clones from Arabidopsis and found that they encode\nproteins with high homology to TRs along the entire polypep-\ntide chain (47\u201354% identical residues) but have a different set\nof predicted substrate-binding residues.2 This indicates that\nthe same protein backbone is also utilized for enzymes that\nfunction in different metabolic pathways. The original TR en-\nzyme must have arisen from a common ancestor with those\nenzymes via mutations to the substrate-binding site. This orig-\ninal TR enzyme likely had random stereospecificity, because\nFIG. 4. Reaction stereospecificities\nof wild-type and mutant TRs. Ratios\nbetween tropine- and c-tropine-forming\nactivities at three fixed concentrations of\ntropinone (0.05, 0.5, and 5 mM) are shown\nby shaded bars, whereas those at the Km\nof each enzyme (listed in Table I) are\nshown by striped bars. Each bar and at-\ntached lines correspondingly represent\nmean value and standard error from two\nmeasurements.\nSite-directed Mutagenesis of Tropinone Reductases\n16567"}, {"role": "user", "content": "our mutation experiments indicated that a strict stereospeci-\nficity can only be achieved after fine-tuning the substrate-\nbinding structure, which requires mutations at several amino\nacid residues. After gene duplication, each of the progeny TRs\nmay have evolved strict and opposite stereospecificities. An\nalternative evolutionary process can also be assumed. Because\nthe stereospecificity of most of the TR mutants was dependent\non tropinone concentration, the ancestral TR that potentially\nhad a random stereospecificity might have produced only one\nstereoisomer, provided that only low concentrations of tropi-\nnone were present during the early stages of evolution. There-\nfore, it is possible that an ancient TR first evolved to have strict\nstereospecificity for one configuration, and the opposite ste-\nreospecificity was later acquired by switching its stereospeci-\nficity using a process similar to this mutagenesis experiment.\nConsistent with this latter evolutionary process is the recent\ndiscovery of calystegines (3b-nortropane alkaloids) in well\nknown solanaceous plants such as potato, tomato, and sweet\npepper, in which no 3a-tropane alkaloid has been reported (16,\n17). Likewise, no plant species has so far been shown to possess\nonly TR-I activity. These observations imply a wider occurrence\nof TR-II in this plant family, and hence the later divergence of\nTR-I from TR-II. Exploring the TR gene(s) in such plant species\nmay provide insights into the emergence of the two configura-\ntions in the evolution of tropane alkaloid biosynthesis.\nAcknowledgment\u2014We thank Dr. Robert Winz for critically reading\nthe manuscript.\nREFERENCES\n1. Leete, E. (1990) Planta Med. 56, 339\u2013352\n2. Yamada, Y., Hashimoto, T., Endo, T., Yukimune, Y., Kohno, J., Hamaguchi,\nN., and Dra\n\u00a8ger, B. (1990) in Secondary Products from Plant Tissue Culture\n(Charlwood, B. V., and Rhodes, M. J. C., eds) pp. 227\u2013242, Clarendon Press,\nOxford\n3. Nakajima, K., Hashimoto, T., and Yamada, Y. (1993) Proc. Natl. Acad. Sci.\nU. S. A. 90, 9591\u20139595\n4. Nakajima, K., Hashimoto, T., and Yamada, Y. (1993) Plant Physiol. (Bethesda)\n103, 1465\u20131466\n5. Nakajima, K., Hashimoto, T., and Yamada, Y. (1994) J. Biol. Chem. 269,\n11695\u201311698\n6. Jo\n\u00a8rnvall, H., Persson, B., Krook, M., Atrian, S., Gonza\n`lez-Duarte, R., Jeffery,\nJ., and Ghosh, D. (1995) Biochemistry 34, 6003\u20136013\n7. Nakajima, K., Yamashita, A., Akama, H., Nakatsu, T., Kato, H., Hashimoto,\nT., Oda, J., and Yamada, Y. (1998) Proc. Natl. Acad. Sci. U. S. A. 95,\n4876\u20134881\n8. Clackson, T., Gu\n\u00a8ssow, D., and Jones, P. T. (1991) in PCR, A Practical Approach\n(McPherson, M. J., Quirke, P., and Taylor, G. R., eds) pp. 207\u2013209, Oxford\nUniversity Press, Oxford\n9. Hashimoto, T., Nakajima, K., Ongena, G., and Yamada, Y. (1992) Plant\nPhysiol. (Bethesda) 100, 836\u2013845\n10. Studier, F. W., Rosenberg, A. H., Dunn, J. J., and Dubendorff, J. W. (1990)\nMethods Enzymol. 185, 60\u201389\n11. Portsteffen, A., Dra\n\u00a8ger, B., and Nahrstedt, A. (1994) Phytochemistry 37,\n391\u2013400\n12. Fersht, A. (1985) Enzyme Structure and Mechanism, 2nd Ed., pp. 155\u2013175,\nW. H. Freeman and Co., New York\n13. Dra\n\u00a8ger, B., Funck, C., Ho\n\u00a8hler, A., Mrachatz, G., Nahrstedt, A., Portsteffen, A.,\nSchaal, A., and Schmidt, R. (1994) Plant Cell Tissue Org. Cult. 38, 235\u2013240\n14. Molyneux, R., Pan, Y. T., Goldmann, A., Tepfer, D. A., and Elbein, A. (1993)\nArch. Biochem. Biophys. 304, 81\u201388\n15. Tepfer, D., Goldmann, A., Pamboukdjian, N., Maille, M., Lepingle, A.,\nChevalier, D., De\n\u00b4narie\n\u00b4, J., and Rosenberg, C. (1988) J. Bacteriol. 170,\n1153\u20131161\n16. Dra\n\u00a8ger, B., Almsick, A. V., and Mrachatz, G. (1995) Planta Med. 61, 577\u2013579\n17. Asano, N., Kato, A., Matsui, K., Walton, A. A., Nash, R. J., Molyneux, R. J.,\nHackett, L., Topping, J., and Winchester, B. (1997) Glycobiology 7,\n1085\u20131088\nFIG. 5. pH dependence profiles of kcat and Km for tropinone.\nClosed circle, wild-type TR-I; open circle, wild-type TR-II; cross, H112Y\nmutant of TR-I; filled square, H112F mutant of TR-I; open square,\nY100H mutant of TR-II.\nSite-directed Mutagenesis of Tropinone Reductases\n16568"}, {"role": "assistant", "content": "### Thoughts and Comments\n\nThe table provides kinetic parameters for wild-type and mutant tropinone reductases (TRs) from Datura stramonium. The enzymes are TR-I and TR-II, and the substrates are tropinone and NADPH. The data includes Km values for both substrates and kcat values for the enzyme activity. The mutants are various combinations of amino acid substitutions, and the conditions are consistent across the entries (pH 7.0, 28\u00b0C).\n\n### Final Answer\n\n```yaml\ndata:\n    - descriptor: TR-I; Wild type\n      substrate: tropinone\n      kcat: 25.6 \u00b1 0.9 s^-1\n      Km: 0.117 \u00b1 0.010 mM\n      kcat/Km: null\n    - descriptor: TR-I; Wild type\n      substrate: NADPH\n      kcat: 25.6 \u00b1 0.9 s^-1\n      Km: 11.6 \u00b1 4.0 \u00b5M\n      kcat/Km: null\n    - descriptor: TR-I; H112Y\n      substrate: tropinone\n      kcat: 16.4 \u00b1 0.8 s^-1\n      Km: 0.338 \u00b1 0.048 mM\n      kcat/Km: null\n    - descriptor: TR-I; H112Y\n      substrate: NADPH\n      kcat: 16.4 \u00b1 0.8 s^-1\n      Km: 20.7 \u00b1 3.5 \u00b5M\n      kcat/Km: null\n    - descriptor: TR-I; A160S\n      substrate: tropinone\n      kcat: 15.1 \u00b1 1.0 s^-1\n      Km: 0.175 \u00b1 0.055 mM\n      kcat/Km: null\n    - descriptor: TR-I; A160S\n      substrate: NADPH\n      kcat: 15.1 \u00b1 1.0 s^-1\n      Km: 45.0 \u00b1 9.3 \u00b5M\n      kcat/Km: null\n    - descriptor: TR-I; V168E\n      substrate: tropinone\n      kcat: 0.603 \u00b1 0.029 s^-1\n      Km: 7.40 \u00b1 1.49 mM\n      kcat/Km: null\n    - descriptor: TR-I; V168E\n      substrate: NADPH\n      kcat: 0.603 \u00b1 0.029 s^-1\n      Km: 39.6 \u00b1 7.7 \u00b5M\n      kcat/Km: null\n    - descriptor: TR-I; H112Y/A160S\n      substrate: tropinone\n      kcat: 8.42 \u00b1 0.21 s^-1\n      Km: 1.44 \u00b1 0.11 mM\n      kcat/Km: null\n    - descriptor: TR-I; H112Y/A160S\n      substrate: NADPH\n      kcat: 8.42 \u00b1 0.21 s^-1\n      Km: 82.2 \u00b1 21.0 \u00b5M\n      kcat/Km: null\n    - descriptor: TR-I; A160S/V168E\n      substrate: tropinone\n      kcat: 0.178 \u00b1 0.014 s^-1\n      Km: 13.3 \u00b1 3.6 mM\n      kcat/Km: null\n    - descriptor: TR-I; A160S/V168E\n      substrate: NADPH\n      kcat: 0.178 \u00b1 0.014 s^-1\n      Km: 37.0 \u00b1 2.4 \u00b5M\n      kcat/Km: null\n    - descriptor: TR-I; V168E/H112Y\n      substrate: tropinone\n      kcat: 0.389 \u00b1 0.007 s^-1\n      Km: 7.54 \u00b1 0.36 mM\n      kcat/Km: null\n    - descriptor: TR-I; V168E/H112Y\n      substrate: NADPH\n      kcat: 0.389 \u00b1 0.007 s^-1\n      Km: 56.4 \u00b1 10.1 \u00b5M\n      kcat/Km: null\n    - descriptor: TR-I; H112Y/A160S/V168E\n      substrate: tropinone\n      kcat: 0.215 \u00b1 0.016 s^-1\n      Km: 6.01 \u00b1 1.62 mM\n      kcat/Km: null\n    - descriptor: TR-I; H112Y/A160S/V168E\n      substrate: NADPH\n      kcat: 0.215 \u00b1 0.016 s^-1\n      Km: 82.5 \u00b1 14.7 \u00b5M\n      kcat/Km: null\n    - descriptor: TR-I; I223L/F226L\n      substrate: tropinone\n      kcat: 21.8 \u00b1 1.5 s^-1\n      Km: 5.11 \u00b1 0.57 mM\n      kcat/Km: null\n    - descriptor: TR-I; I223L/F226L\n      substrate: NADPH\n      kcat: 21.8 \u00b1 1.5 s^-1\n      Km: 13.2 \u00b1 2.5 \u00b5M\n      kcat/Km: null\n    - descriptor: TR-I; H112Y/A160S/V168E/I223L/F226L\n      substrate: tropinone\n      kcat: 0.135 \u00b1 0.003 s^-1\n      Km: 3.88 \u00b1 0.48 mM\n      kcat/Km: null\n    - descriptor: TR-I; H112Y/A160S/V168E/I223L/F226L\n      substrate: NADPH\n      kcat: 0.135 \u00b1 0.003 s^-1\n      Km: 41.1 \u00b1 7.9 \u00b5M\n      kcat/Km: null\n    - descriptor: TR-I; H112F\n      substrate: tropinone\n      kcat: 5.16 \u00b1 0.43 s^-1\n      Km: 0.500 \u00b1 0.094 mM\n      kcat/Km: null\n    - descriptor: TR-I; H112F\n      substrate: NADPH\n      kcat: 5.16 \u00b1 0.43 s^-1\n      Km: 16.7 \u00b1 3.2 \u00b5M\n      kcat/Km: null\n    - descriptor: TR-II; Wild type\n      substrate: tropinone\n      kcat: 2.73 \u00b1 0.16 s^-1\n      Km: 0.0476 \u00b1 0.0122 mM\n      kcat/Km: null\n    - descriptor: TR-II; Wild type\n      substrate: NADPH\n      kcat: 2.73 \u00b1 0.16 s^-1\n      Km: 18.7 \u00b1 5.4 \u00b5M\n      kcat/Km: null\n    - descriptor: TR-II; Y100H\n      substrate: tropinone\n      kcat: 6.84 \u00b1 0.16 s^-1\n      Km: 4.56 \u00b1 0.23 mM\n      kcat/Km: null\n    - descriptor: TR-II; Y100H\n      substrate: NADPH\n      kcat: 6.84 \u00b1 0.16 s^-1\n      Km: 11.2 \u00b1 2.1 \u00b5M\n      kcat/Km: null\n    - descriptor: TR-II; S148A\n      substrate: tropinone\n      kcat: 1.77 \u00b1 0.07 s^-1\n      Km: 0.310 \u00b1 0.023 mM\n      kcat/Km: null\n    - descriptor: TR-II; S148A\n      substrate: NADPH\n      kcat: 1.77 \u00b1 0.07 s^-1\n      Km: 1.72 \u00b1 0.62 \u00b5M\n      kcat/Km: null\n    - descriptor: TR-II; E156V\n      substrate: tropinone\n      kcat: 1.11 \u00b1 0.07 s^-1\n      Km: 28.7 \u00b1 4.44 mM\n      kcat/Km: null\n    - descriptor: TR-II; E156V\n      substrate: NADPH\n      kcat: 1.11 \u00b1 0.07 s^-1\n      Km: 20.1 \u00b1 2.3 \u00b5M\n      kcat/Km: null\n    - descriptor: TR-II; Y100H/S148A\n      substrate: tropinone\n      kcat: 4.58 \u00b1 0.23 s^-1\n      Km: 19.6 \u00b1 1.8 mM\n      kcat/Km: null\n    - descriptor: TR-II; Y100H/S148A\n      substrate: NADPH\n      kcat: 4.58 \u00b1 0.23 s^-1\n      Km: 4.05 \u00b1 1.64 \u00b5M\n      kcat/Km: null\n    - descriptor: TR-II; S148A/E156V\n      substrate: tropinone\n      kcat: 2.52 \u00b1 0.16 s^-1\n      Km: 6.56 \u00b1 1.53 mM\n      kcat/Km: null\n    - descriptor: TR-II; S148A/E156V\n      substrate: NADPH\n      kcat: 2.52 \u00b1 0.16 s^-1\n      Km: 8.17 \u00b1 1.10 \u00b5M\n      kcat/Km: null\n    - descriptor: TR-II; E156V/Y100H\n      substrate: tropinone\n      kcat: 1.02 \u00b1 0.18 s^-1\n      Km: 52.5 \u00b1 21.7 mM\n      kcat/Km: null\n    - descriptor: TR-II; E156V/Y100H\n      substrate: NADPH\n      kcat: 1.02 \u00b1 0.18 s^-1\n      Km: 25.5 \u00b1 2.0 \u00b5M\n      kcat/Km: null\n    - descriptor: TR-II; Y100H/S148A/E156V\n      substrate: tropinone\n      kcat: 4.86 \u00b1 0.30 s^-1\n      Km: 38.1 \u00b1 3.7 mM\n      kcat/Km: null\n    - descriptor: TR-II; Y100H/S148A/E156V\n      substrate: NADPH\n      kcat: 4.86 \u00b1 0.30 s^-1\n      Km: 12.4 \u00b1 1.4 \u00b5M\n      kcat/Km: null\n    - descriptor: TR-II; L210I/L213F\n      substrate: tropinone\n      kcat: 1.88 \u00b1 0.11 s^-1\n      Km: 0.0448 \u00b1 0.0072 mM\n      kcat/Km: null\n    - descriptor: TR-II; L210I/L213F\n      substrate: NADPH\n      kcat: 1.88 \u00b1 0.11 s^-1\n      Km: 4.17 \u00b1 1.72 \u00b5M\n      kcat/Km: null\n    - descriptor: TR-II; Y100H/S148A/E156V/L210I/L213F\n      substrate: NADPH\n      kcat: null\n      Km: 37.7 \u00b1 3.3 \u00b5M\n      kcat/Km: null\ncontext:\n    enzymes:\n        - fullname: tropinone reductase I\n          synonyms: TR-I\n          mutants: Wild type; H112Y; A160S; V168E; H112Y/A160S; A160S/V168E; V168E/H112Y; H112Y/A160S/V168E; I223L/F226L; H112Y/A160S/V168E/I223L/F226L; H112F\n          organisms: Datura stramonium\n        - fullname: tropinone reductase II\n          synonyms: TR-II\n          mutants: Wild type; Y100H; S148A; E156V; Y100H/S148A; S148A/E156V; E156V/Y100H; Y100H/S148A/E156V; L210I/L213F; Y100H/S148A/E156V/L210I/L213F\n          organisms: Datura stramonium\n    substrates: \n        - fullname: tropinone\n        - fullname: NADPH\n    temperatures: 28\u00b0C\n    pHs: 7.0\n    other: null\n```\n"}]}
{"messages": [{"role": "system", "content": "You are a helpful and diligent assistant responsible for extracting Km and kcat data from tables from pdfs.\nFor each data point, you extract the kcat (turnover number), Km (Michaelis constant), kcat/Km (catalytic efficiency), substrate, and descriptor. \nWhen extracting, you are primarily interested in kcat with units time^-1, and Km with units of molarity. (ie. mM, nmol/mL, etc.) Therefore, you must exclude Vmax, specific activity, Ki, etc.\n\nkcat and Km should be formatted like so: \"33 \u00b1 0.3 s^-1\" or \"2.3 mM\". Report the error if present. Keep original units and values (do not convert units), but attempt to clean up OCR errors. Be thorough and extract all data points present, including wild-type.\n\nThe kcat and Km value must correspond to the descriptor. The descriptor and substrate fields must together contain all the information to uniquely identify the entry. The descriptor will most likely contain the enzyme, but it may also contain conditions like mutant code, organism, pH, temperature, etc. The substrate should be whatever corresponds to the Km value.\n\nAt the end, contextualize the data. Report all described enzymes, substrates, mutants, organisms, temperatures, pHs, solvents, etc. Reference descriptor fragments verbatim.\nIn the context, also include information common to all the entries in the table. For instance, if all the entries share the same enzyme and organism, report that in the context rather than in every descriptor.\n\nBefore your final answer, you may write thoughts and comments, like observing which enzymes, substrates and conditions to report and how the table entries vary.\n\nThen, format your final answer like this example:\n```yaml\ndata:\n    - descriptor: wild-type cat-1\n      substrate: H2O2\n      kcat: 1 min^-1\n      Km: null\n      kcat/Km: null\n    - descriptor: R190Q cat-1; 25\u00b0C\n      substrate: H2O2\n      kcat: 33 \u00b1 0.3 s^-1\n      Km: \"2.3 mM\"\n      kcat/Km: null\n    - descriptor: R203Q cat-1; (with NADPH); 25\u00b0C\n      substrate: H2O2\n      kcat: null\n      Km: 9.9 \u00b1 0.1 \u00b5M\n      kcat/Km: 4.4 s^-1 mM^-1\ncontext:\n    enzymes:\n        - fullname: catalase\n          synonyms: cat-1\n          mutants: wild-type; R190Q; R203Q\n          organisms: Escherichia coli\n    substrates: \n        - fullname: hydrogen peroxide\n          synonyms: H2O2\n        - fullname: water\n    temperatures: 25\u00b0C; 30\u00b0C\n    pHs: 7.4\n    other: NADPH\n```\n"}, {"role": "user", "content": "TABLE II Affinity for ADP and ATP of membrane-bound and soluble HisP\n\n| Purified proteins                        | Cooperativity for ATP   | Affinity for ATP   | Affinity for ADPa     | Initial rate of ATP hydrolysis   |\n|:-----------------------------------------|:------------------------|:-------------------|:----------------------|:---------------------------------|\n|                                          |                         |                    | mM                    | mmol/min/mg                      |\n| Membrane-bound complex Wild type HisQMP2 | Yes                     | K0.5 5 0.6         | IC50 5 0.1            | 0.13                             |\n| HisQMP2* (P172T) HisQMP2*(T205A)         | No No                   | Km 5 0.9 Km 5 1.2  | IC50 5 0.6 IC50 5 0.5 | 3.3 2.5                          |\n| Soluble                                  |                         |                    |                       |                                  |\n| HisP (wild type)                         | No                      | Km 5 0.2           | Ki 5 0.12             | 3b                               |\n| HisP*(P172T)                             | No                      | Km 5 0.7           | Ki 5 0.22             | 15b                              |\n| HisP*(T205A)                             | No                      | Km 5 1.0           | Ki 5 0.4              | 6b                               |\n\na Assayed by inhibition of ATP hydrolysis by ADP in 1 mM ATP. b Potential ATP hydrolysis turnover numbers for soluble HisP in dimeric form. The rate for wild type-soluble HisP has been described previously (19).\n"}, {"role": "user", "content": "Modulation of ATPase Activity by Physical Disengagement of the\nATP-binding Domains of an ABC Transporter, the\nHistidine Permease*\n(Received for publication, January 28, 1999, and in revised form, April 6, 1999)\nPei-Qi Liu, Cheng E. Liu\u2021, and Giovanna Ferro-Luzzi Ames\u00a7\nFrom the Department of Molecular and Cell Biology, University of California, Berkeley, California 94720\nThe membrane-bound complex of the prokaryotic his-\ntidine permease, a periplasmic protein-dependent ABC\ntransporter, is composed of two hydrophobic subunits,\nHisQ and HisM, and two identical ATP-binding sub-\nunits, HisP, and is energized by ATP hydrolysis. The\nsoluble periplasmic binding protein, HisJ, creates a sig-\nnal that induces ATP hydrolysis by HisP. The crystal\nstructure of HisP has been resolved and shown to have\nan \u201cL\u201d shape, with one of its arms (arm I) being involved\nin ATP binding and the other one (arm II) being pro-\nposed to interact with the hydrophobic subunits (Hung,\nL.-W., Wang, I. X., Nikaido, K., Liu, P.-Q., Ames, G. F.-L.,\nand Kim, S.-H. (1998) Nature 396, 703\u2013707). Here we\nstudy the basis for the defect of several HisP mutants\nthat have an altered signaling pathway and hydrolyze\nATP constitutively. We use biochemical approaches to\nshow that they produce a loosely assembled membrane\ncomplex, in which the mutant HisP subunits are disen-\ngaged from HisQ and HisM, suggesting that the residues\ninvolved are important in the interaction between HisP\nand the hydrophobic subunits. In addition, the mutant\nHisPs are shown to have lower affinity for ADP and to\ndisplay no cooperativity for ATP. All of the residues\naffected in these HisP mutants are located in arm II of\nthe crystal structure of HisP, thus supporting the pro-\nposed function of arm II of HisP as interacting with\nHisQ and HisM. A revised model involving a cycle of\ndisengagement and reengagement of HisP is proposed\nas a general mechanism of action for ABC transporters.\nThe ABC transporter superfamily (ATP-binding cassette\ntransporters, also called traffic ATPases) comprises prokary-\notic and eukaryotic ATP-energized transporters that share a\nconserved nucleotide-binding domain and have similar archi-\ntectural organization (1, 2). It constitutes the largest paralo-\ngous protein family in the fully sequenced genome of Esche-\nrichia coli and Treponema pallidum (3, 4). The superfamily\nincludes prokaryotic periplasmic binding protein-dependent\ntransporters (5), such as the well characterized Salmonella\ntyphimurium histidine permease, and many medically impor-\ntant transporters in humans, such as the cystic fibrosis trans-\nmembrane conductance regulator (CFTR)1 (6), the multidrug\nresistance protein (MDR or P-glycoprotein) (7), the transport-\ners associated with antigen processing (TAP1/TAP2) (8), and\nthe photoreceptor cell-specific transporter ABCR (9). Prokary-\notic and eukaryotic ABC transporters have the same overall\ntopological organization, with two hydrophobic domains and\ntwo nucleotide-binding domains (NBDs). In prokaryotes these\ndomains are usually composed of separate protein subunits,\nwhereas in eukaryotes they are usually fused into a single\npolypeptide.\nThe periplasmic histidine permease is an excellent model\nsystem to study the mechanism of action of the ABC trans-\nporter superfamily in general. It is composed of a soluble re-\nceptor, the periplasmic histidine-binding protein, HisJ, and a\nfour-subunit membrane-bound complex (HisQMP2) composed\nof HisQ and HisM (the two hydrophobic subunits) and of two\nidentical HisP subunits that carry the highly conserved nucle-\notide-binding domain (10, 11). The membrane-bound complex\nof the histidine permease has been purified and reconstituted\ninto proteoliposomes (PLS), and shown to hydrolyze ATP and\ntranslocate histidine in a manner that is strictly dependent on\nthe presence of the binding protein (12). The membrane-bound\ncomplex must interact with the liganded soluble receptor in\norder to achieve translocation (13, 14). In the absence of the\nbinding protein, the complex hydrolyzes ATP at a low rate\n(intrinsic activity), which is stimulated by the liganded or un-\nliganded binding protein; the level of stimulation is highest\nwhen HisJ is liganded (15).\nNumerous lines of evidence suggest that ATP binding and\nhydrolysis is performed by the NBDs, HisP in the case of the\nhistidine permease, with the hydrophobic subunits controlling\nthe rate of hydrolysis. HisP is photolabeled by azido-ATP ana-\nlogs (16); mutations in the ATP-binding pocket lose the ability\nto bind azido-ATP (17); the membrane complex does not hydro-\nlyze ATP when depleted of HisP, and hydrolysis is resumed\nafter purified HisP is reconstituted back into the complex (18);\nand purified soluble HisP hydrolyzes ATP in the absence of\nHisQ and HisM (19). The recent resolution of the three-dimen-\nsional structure of HisP at 1.5 \u00c5 clearly shows the presence of\nan ATP-binding pocket containing an ATP molecule (20).\nHisP has a hydrophilic sequence, yet it is tightly associated\nwith the membrane; however, it behaves neither like a classical\nintegral membrane protein nor like a peripheral membrane\nprotein (21). HisP is accessible to proteases and impermeant\nbiotinylating reagents from both the cytoplasmic and the\n* This work was supported by National Institutes of Health Grant\nDK12121 (to G. F-L. A.). The costs of publication of this article were\ndefrayed in part by the payment of page charges. This article must\ntherefore be hereby marked \u201cadvertisement\u201d in accordance with 18\nU.S.C. Section 1734 solely to indicate this fact.\n\u2021 Present address: Chiron Corp., 4560 Horton St., Emeryville, CA\n94608.\n\u00a7 To whom the correspondence should be addressed. Tel.: 510-642-\n1979; Fax: 510-643-7935; E-mail: giovanna@uclink4.berkeley.edu.\n1 The abbreviations used are: CFTR, cystic fibrosis transmembrane\nconductance regulator; NBD, nucleotide-binding domains; MOPS,\n4-morpholinepropanesulfonic acid; HisQMP2, membrane-bound com-\nplex containing HisQ, HisM, and HisP; HisP*, constitutive mutant\nHisP; HisQM, the integral membrane proteins HisQ and HisM;\nHisQMP6His, purified HisQMP2 with a carboxyl-terminal extension to\nHisP of 8 amino acids residues: Leu-Glu-His-His-His-His-His-His; PLS,\nreconstituted proteoliposomes; ATPgS, adenosine 59-O-(thiotriphos-\nphate); AMP-PNP, adenosine 59-(b,g-imino)triphosphate; AMP-PCP,\nadenosine 59-(b,g-methylenetriphosphate).\nTHE JOURNAL OF BIOLOGICAL CHEMISTRY\nVol. 274, No. 26, Issue of June 25, pp. 18310\u201318318, 1999\n\u00a9 1999 by The American Society for Biochemistry and Molecular Biology, Inc.\nPrinted in U.S.A.\nThis paper is available on line at http://www.jbc.org\n18310\nThis is an Open Access article under the CC BY license."}, {"role": "user", "content": "periplasmic sides of the membrane, indicating that it spans the\nlipid bilayer (22). This membrane-spanning property has also\nbeen demonstrated for other ABC transporters, such as MalK\n(23), the ATP-binding domain of CFTR (24, 25), and KpsT (26).\nBecause of the hydrophilic sequence of HisP, its membrane-\nspanning properties are likely to depend on a close interaction\nwith\nthe\nintegral\nmembrane\nsubunits,\nHisQ\nand\nHisM\n(HisQM), with the strength of this interaction being important\nfor regulating its ATPase activity. In this respect, there is\nevidence that HisQ and HisM are involved in the transmission\nof the transmembrane signal initiated by the soluble periplas-\nmic receptor, HisJ, and in the stimulation of ATP hydrolysis by\nHisP (18, 27). Physical contact between HisJ and HisQ has\nbeen demonstrated by chemical cross-linking experiments (28).\nDirect contact between HisP and HisJ is not expected and was\nnot found.\nPermease mutations in the ATP-binding subunit (HisP*)\nwere characterized that allow ligand translocation (29, 30) and\nATP hydrolysis in the absence of the binding protein (27),\nindicating an altered signaling mechanism. To understand fur-\nther these mechanisms and their regulation during a func-\ntional cycle, the biochemical properties of these HisP* mutants\nwere analyzed in detail, and several novel characteristics were\ndefined. HisQMP*2 complexes have a looser structure, with the\nmutant HisP* being \u201cdisengaged\u201d from HisQM; they have\nlower affinity for ADP than the wild type; and their ATPase\nactivity displays no cooperativity for ATP. Based on these ob-\nservations, we propose a mechanistic model for ATP hydrolysis\nand ligand translocation which may be applicable to other ABC\ntransporters.\nEXPERIMENTAL PROCEDURES\nBacterial Strains and Growth Conditions\u2014All E. coli strains used in\nthis study were derivatives of E. coli GA298 (uncD702, lNam7-Nam53\nCI857tszDH1, M72, SmR, lacZamDbio-uvrB, DtrpE A2, asnA::Tn10) which\ncarries a chromosomal unc702 deletion that eliminates the F0F1-\nATPase, and a CIts857 gene which produces a heat-sensitive l repressor\nprotein. All plasmids carry either wild type or mutant S. typhimurium\nhisQ, hisM, and hisP genes under the control of the heat-inducible\nphage l PL promoter (27) and the b-lactamase gene (16). A six-histidine\ntail was attached to the carboxyl terminus of HisP (HisPpsi) (31). Such\nmodification has no effect on either ATPase or transport activities (19).\nAll E. coli strains were grown in Luria-Bertani medium (LB medium)\nsupplemented with appropriate antibiotics if necessary.\nPreparation of Membrane Vesicles\u2014E. coli cells harboring plasmids\ncarrying the hisQMP genes under the control of the lPL promoter were\ngrown at 30 \u00b0C in LB medium containing 200 mg/ml ampicillin with\nvigorous shaking until the A650 nm reached 0.4, when the growth tem-\nperature was shifted to 42 \u00b0C. Induction was for 2 h after the temper-\nature of the medium had reached 42 \u00b0C. Cells were harvested by cen-\ntrifugation, washed with buffer B (50 mM MOPS/K1, pH 7.0, 100 mM\nNaCl), and resuspended in 10 ml (per liter of culture) of buffer A (50 mM\nMOPS/K1, pH 7.0, 100 mM NaCl, 1 mM dithiothreitol, 13 concentration\nof the CompleteTM proteinase inhibitor mixture (Roche Molecular Bio-\nchemicals)). Cells were disrupted by three passes through a French\npress cell at 10,000 pounds/square inch (68.9 MPa). The cell debris was\nremoved by two successive 5-min centrifugations at 3000 rpm in an\nSA600 rotor (Sorval, 1400 3 g), and the membrane fraction was har-\nvested by discontinuous sucrose gradient centrifugation as described\n(12). Cell extract (10 ml) was applied on top of a sucrose gradient (1 ml\nof 2 M sucrose at the bottom and 2 ml of 0.5 M sucrose on top, both in\nbuffer A) and centrifuged in a SW41 rotor (Beckman) at 40,000 rpm for\n1 h. Membranes, forming a layer at the interface between 2 and 0.5 M\nsucrose, were collected, resuspended in 2 ml of buffer A (per liter of\nculture), homogenized using a Teflon/glass homogenizer, aliquoted, and\nstored in liquid nitrogen until needed. The membrane protein concen-\ntration is about 10 mg/ml.\nSolubilization of Crude Membrane Proteins and Reconstitution into\nPLS\u2014Membranes were diluted to a final protein concentration of 1\nmg/ml into solubilization buffer (50 mM MOPS/K1, pH 7.0, 1.25% octyl-\nD-glucopyranoside, 20% glycerol, 15 mM ATP, 5 mM MgSO4, 1 mM\ndithiothreitol, and 3.7 mg/ml E. coli total phospholipids (Avanti Polar\nLipids Inc., Birmingham, AL)). The mixture was incubated on ice for 40\nmin, gently shaken occasionally, and then centrifuged at 47,000 rpm\n(Ti60 rotor, Beckman) for 1 h at 4 \u00b0C. For reconstitution into PLS,\nadditional E. coli phospholipids were added to a final concentration of\n10 mg/ml immediately to the supernatant (solubilized membrane pro-\ntein), and the mixture was dialyzed at 4 \u00b0C for about 24 h against 100\nvolumes of dialysis buffer (50 mM MOPS/K1, pH 7.0, 1 mM dithiothre-\nitol) with one change of buffer after the first 8 h as described (12). The\nresulting PLS were assayed immediately for ATPase activity, aliquoted,\nand stored in liquid nitrogen.\nATPase Activity Assay\u2014The ATPase assay was performed as de-\nscribed (15) in the presence of 50 mM MOPS/K1, pH 7.5, 12 \u00b5M HisJ,\nand 100 \u00b5M L-histidine, unless specified differently. The reaction was\nstarted by the addition of ATP and MgSO4 simultaneously to final\nconcentrations of 2 and 10 mM, respectively.\nMiscellaneous Material and Methods\u2014HisJ was purified essentially\nas described (32). HisQMP6His was purified using metal affinity chro-\nmatography (31). Urea extraction was performed as described (18).\nFluorescence emission spectra were determined in a Perkin-Elmer\nspectrofluorimeter (LS50) at 25 \u00b0C, using an excitation wavelength of\n295 nm and fluorescence emission wavelengths varying from 300 to 500\nnm with slits 5 nm in the presence of 1.2% octyl glucoside, which\nminimizes light scattering by solubilizing the PLS. Background fluo-\nrescence caused by octyl glucoside was subtracted in all experiments.\nTrypsin was of sequencing grade obtained from Roche Molecular\nBiochemicals.\nRESULTS\nMutant HisP* Is Disengaged from the Integral Transmem-\nbrane Subunits HisQ and HisM\u2014The possibility that the sig-\nnaling process in these mutant HisQMP*2 complexes is modi-\nfied because the physical interaction between HisP* and\nHisQM has been altered by the mutations was specifically\nexplored by testing the strength of this interaction. Urea ex-\ntractability, which is useful in distinguishing integral from\nperipheral membrane proteins (33), was examined first. As\nshown in Fig. 1 after 1 h incubation on ice, 3.6 M urea extracts\nvery little of the wild type HisP from the membrane, whereas it\nextracts 4, 31, and 53%, respectively, of mutant HisP* proteins\nT205A, P172T, and P172L; 7.3 M urea solubilizes 30\u201340% of\nFIG. 1. HisP* is disengaged in the constitutive mutants as de-\ntected by urea extraction. Bacterial membranes were prepared from\nvarious E. coli strains which overproduce the 63His tag version of\nHisP, in a unc2 background: wild type, P172T, P172L, or T205A. Urea\nextraction was performed with either 3.6 M urea in buffer A (final\nconcentration) or 7.3 M urea as described (18). The HisP and HisQ\nproteins present in the total starting membrane vesicles (T, total), in\nthe urea-solubilized fractions (S, supernatant), and in urea-insoluble\nfractions (P, pellet) were resolved by 10% SDS-PAGE, visualized by\nimmunoblotting using antibodies, and detected by ECL, and the band\ndensity was quantitated using densitometry. The positions of HisP and\nHisQ are indicated by arrows. The quantitation indicating the percent-\nage of HisP extracted is summarized in Table I. HisM was not tested\ndue to the lack of high titer antibodies but is likely to behave similarly\nto HisQ.\nATPase Regulation of ABC Transporters by NBD Disengagement\n18311"}, {"role": "user", "content": "wild type HisP, yet it releases 76, 90, and 95, respectively, of\nT205A, P172T, and P172L. In all cases, all of HisQ is found in\nthe urea-insoluble pellet after ultracentrifugation. Quantita-\ntive data on urea extraction were obtained for these and several\nother HisQMP*2 mutants (E191K, T205M, and E202K) and are\nsummarized in Table I. All of the HisQMP*2 mutants show a\ngreater ease of HisP* release from HisQM; P172L has the\nloosest structure of all. The increased ease of HisP* release by\nurea indicates that integrity of the complex is compromised by\nthe presence of the HisP* mutation, presumably by weakening\nthe interaction of HisP with the transmembrane subunits. This\nphenomenon is hereafter referred to as \u201cdisengagement\u201d of\nHisP* from the integral membrane components. The disen-\ngagement of HisP* is specific to this class of mutants. Mutants\nfrom other classes, such as those that are defective in ATP\nbinding or hydrolysis, do not display an increased urea extract-\nability (Table I, bottom 3 lines).\nAnother way to test the strength of the association between\nHisP and HisQM is by co-purification. Wild type HisQMP2 has\na tight structure that persists and maintains activity during\nsolubilization with a neutral detergent (12, 21). By attaching a\nsix-histidine extension to the carboxyl terminus of HisP\n(HisP6His) (31), we were able to monitor the association status\nof HisP6His* with HisQM by determining its ability to co-retain\nHisQM upon passage through a Co21-based metal affinity resin\n(TALONTM by CLONTECH). Wild type HisP6His mediates the\nretention of essentially all of HisQ, as shown by the ratio of\nHisQ to HisP6His being the same in the total solubilized mem-\nbranes, in the material not retained by TALON, and in the\nTALON-bound and eluted material. Mutant HisQMP*2 and the\nderivative containing the 6-histidine residues extension has\nessentially the same subunit stoichiometry in intact cells and\nin solubilized membranes as that in the wild type complex, as\ndetermined by immunoblot quantitation. However, less HisQ\nrelative to HisP6His* is retained by TALON in the case of\nvarious HisQMP6His* mutant complexes, and correspondingly,\nrelatively more HisQ is found among the unbound protein (Fig.\n2). If the ratio of HisQ to HisP6His in the solubilized membrane\nis defined as 1 for the wild type, the ratios in the material not\nbound by TALON are 3.8, 5.6, and 36, for HisP*6His mutants\nT205A, P172T, and P172L, respectively. Consequently, for\nthese mutants, only 33, 15, and 4% of HisQ, respectively, is\nco-retained with HisP6His on TALON, as compared with the\nwild type. This result is consistent with the previous finding\nthat the interaction between HisP6His and the integral mem-\nbrane components HisQM is weaker in the HisQMP*2 mutant\ncomplexes than in the wild type and supports the notion that\nFIG. 2. Different HisQMP2 complex stability detected using\nTALON co-retention assays. Bacterial membranes were prepared\nfrom various E. coli strains in a unc2 background overproducing wild\ntype HisP6His, mutant T205A, P172T, or P172L as indicated. Mem-\nbranes were solubilized as described. TALON resin was added to the\nsolubilized material and incubated overnight at 4 \u00b0C with gentle shak-\ning. The unbound material and the bound proteins were separated by\ncentrifugation and resolved by 10% SDS-PAGE. HisP and HisQ were\nvisualized by ECL after immunoblotting and quantitated by densitom-\netry. The positions of HisP and HisQ are indicated by arrows. The\nquantitation data indicating the relative amounts of HisP and HisQ in\neach fraction are shown at the bottom of the gels.\nTABLE I\nCorrelation between the level of HisP disengagement in the HisQMP2 complexes, and ATPase activity\nMutation\nQ/P ratio in TALON binding\nexperimentsa\nUrea extractability of HisPb\nATPase activityc\nIntrinsic activity,\nno HisJ\nHisJ-stimulated activity\nTotal\nUnbound\nBound\n7.3 M urea\n3.6 M urea\n12 \u00b5M HisJ\n100 \u00b5M HisJ\n% extracted\nmmol/min/mg membrane proteins\nWild type\n100\n100\n100\n30\u201340\n1\u20134\n0.09\n1.2 (13)\n2.0 (23)\nHisP*/T205A\n100\n380\n33\n76\n4\n1.5\n3.7 (2.6)\n3.9 (2.7)\nHisP*/E191K\n100\n160\n40\n65\n6\n1.8\n1.9 (1.1)\n1.3 (228%)\nHisP*/T205M\n80\n16\n2.3\n2.5 (1.1)\n1.3 (241%)\nHisP*/E202K\n80\n4\n2.4\n2.7 (1.2)\n2.6 (1.1)\nHisP*/P172T\n100\n560\n15\n90\n31\n2.8\n3.3 (1.2)\n2.4 (212%)\nHisP*/P172L\n100\n3600\n4\n95\n50\n3.4\n2.1 (240%)d\n1.2 (264%)d\nHisP/H19Q\n100\n100\n100\n40\n1\nNormal as the wild type\nHisP/H211R\n35\n4\nDefective in ATP hydrolysis\nHisP/K45P\n30\n2\nDefective in ATP binding\nHisQ/D61N\n40\n2\nDefective in ATP hydrolysis\na The levels of disengagement were determined by the TALON binding assay. The ratio of HisQ/HisP in the total solubilized membrane, in the\nTALON unbound fractions, and in the TALON-bound fractions were normalized with 100 defined as the ratio for wild type. A blank space means\n\u201cnot tested.\u201d\nb The levels of disengagement were determined by their ease for urea extraction. The urea extractability was expressed as the percent of HisP\nbeing released by urea.\nc The rate of ATP hydrolysis in the absence of HisJ was measured as described under \u201cExperimental Procedures\u201d in the presence of 3 mg/ml\nphospholipids using membrane vesicles prepared under the same conditions. The total protein concentration of the crude membrane preparations\nwas determined using the modified Lowry method, and the amount of HisQ and HisP in each membrane preparation was quantitated by\ndensitometry after immunoblotting. The initial rate of ATP hydrolysis is expressed per mg of membrane protein normalized against the HisP and\nHisQ contents of wild type membranes (as judged by immunoblotting and densitometry quantitation). The fold stimulation by liganded HisJ over\nthe intrinsic ATPase activity and the percent inhibition by HisJ are listed in parentheses.\nd This inhibition level is the same whether HisJ is liganded or unliganded.\nATPase Regulation of ABC Transporters by NBD Disengagement\n18312"}, {"role": "user", "content": "HisP* is disengaged.\nThis notion was further supported by studies on the fluores-\ncence spectra of purified mutant and wild type complexes. Each\ncomplex contains 9 tryptophan residues, 1 in each HisP6His, 2\nin HisQ, and 5 in HisM. As shown in Fig. 3A, both HisQMP6His*\nT205A (top line) and P172T (middle line) have a higher fluo-\nrescence intensity (per mg of protein) than the wild type com-\nplex (bottom line) at the fluorescence maximum wavelength\n(335 nm), indicating a different organization in the micro-\nenvironment surrounding one or more of these tryptophan\nresidues. As a test for the structural stability of the complex,\nthe effect of SDS on the fluorescence spectrum was examined.\nSDS micelles appear to stabilize certain helical secondary\nstructures (34, 35); and peptides appear to exist in SDS in a\nconformation that is similar to that assumed in a lipid envi-\nronment (36, 37). Thus, SDS can be used at appropriate con-\ncentrations as a partial complex-disrupting agent in studying\nthe packing stability of HisQMP2. The mutants and the wild\ntype respond to SDS differently (Fig. 3, B\u2013D). SDS (1%) dra-\nmatically decreases the tryptophan fluorescence intensity of\nboth T205A and P172T, whereas it has no significant effect on\nthe wild type. This result suggests that the wild type complex\nis not unfolded in 1% SDS, or is so to a lesser extent, and thus\nreflecting a tighter and more stable structure than that of the\nmutants. Although the interpretation of these data at the mo-\nlecular level is impossible due to the great number of trypto-\nphans and possible energy transfer, this differential response\nto SDS is consistent with the notion that the mutants have a\nmore easily disturbed complex structure than the wild type.\nFinally, the structure of the complex was also studied by\nprotease degradation. At a trypsin/protein ratio of 1:160, only\n20% of HisQ in the wild type complex is sensitive to trypsin\ndigestion, whereas over 80% of HisQ in the mutant complex is\ndegraded (Fig. 4). The higher trypsin sensitivity of HisQ in\nHisQMP* than in the wild type is compatible with the notion\nthat mutant HisQMP*2 has a looser complex structure.\nComparison of Disengagement with ATPase Activities\u2014If the\nconstitutivity (i.e. the activity in the absence of HisJ) of the\nATPase in HisP* mutants is due to disengagement, a correla-\ntion might be expected between the level of disengagement and\nthe level of ATPase in the absence of HisJ. The degree of HisP\ndisengagement, expressed either by urea extractability or by\nthe level of HisQ co-retention on TALON, correlates well with\nthe respective intrinsic ATPase activities (Table I), with the\nHisQMP* mutant complexes that are more disengaged display-\ning higher levels of ATPase activity (between 1.4 and 3.5 mmol\nof Pi liberated per min/mg of membrane protein, as compared\nwith 0.086 mmol/min/mg for the wild type). The P172L mutant\ncomplex is the most disengaged, has the highest urea extract-\nability ($95% by 8 M urea), the least co-retention on TALON,\nand the highest intrinsic ATPase activity (3.4 mmol/min/mg).\nReplacement of Pro-172 with threonine instead of leucine\n(P172T) results in a lower level of disengagement and an in-\ntermediate level of intrinsic ATPase activity (2.8 mmol/min/\nmg). Complex T205A has a modest level of HisP* disengage-\nment and a correspondingly modest intrinsic ATPase activity\n(1.4 mmol/min/mg). This supports the notion that the ATPase\nactivity of HisP is controlled by its association with the integral\nmembrane components HisQM such that ATP hydrolysis is\nsuppressed by a tight association and that the physical disen-\ngagement of HisP is at least one factor leading to ATPase\nactivation.\nFIG. 3. Fluorescence spectra of wild type and mutant complexes. A, fluorescence emission spectrum of purified wild type HisQMP6His\n(bottom line), HisQMP6His* T205A (top line), and P172T (middle line) was determined in the presence of 1.2% octyl glucoside. Fluorescence spectra\nwere normalized for protein content. B\u2013D, upon addition of 1% SDS, fluorescence spectrum was determined for the wild type complex (B), mutant\nT205A (C), and P172T (D). The dotted line is that obtained in the presence of SDS, and the solid line is that obtained in its absence.\nATPase Regulation of ABC Transporters by NBD Disengagement\n18313"}, {"role": "user", "content": "The level of stimulation of the ATPase activity by the recep-\ntor HisJ is roughly inversely correlated with the degree of HisP\ndisengagement (Table I). The ATPase activity of the wild type\ncomplex is greatly stimulated (23-fold) by HisJ (15), whereas\nthe activity of the mutants is stimulated no more than 3-fold,\nand sometimes it is inhibited (up to 64%). The T205A complex\nis one of the least disengaged, and its ATPase activity is further\nstimulated by HisJ about 3-fold, to a level higher than that of\nthe fully stimulated wild type, suggesting that the HisJ-trans-\nmembrane signaling pathway is at least partially maintained\nin this mutant. The ATPase activity of mutants with interme-\ndiate levels of disengagement (E202K, E191K, P172T, T205M)\nhave intermediate levels of stimulation or inhibition and that\nof the most disengaged mutant complex (P172L) is inhibited\nthe most, 60% by 100 \u00b5M HisJ. Therefore, as the level of HisP\ndisengagement increases, the ATPase activity tends to be stim-\nulated less (and may even be inhibited) by the receptor. These\ndata are consistent with the hypothesis that the ATPase acti-\nvation mechanism involves HisP disengagement.\nNucleotide Binding Induces Disengagement of Wild Type\nHisP\u2014To investigate how disengagement of HisP is involved in\nthe normal ATPase activation mechanism, various agents were\ntested for their ability to induce HisP disengagement in the\nwild type. The presence of ATP at physiological concentrations\ngreatly increases the level of wild type HisP extracted by urea\n(Fig. 5), with 10 mM ATP resulting in almost complete release\nof HisP, a level similar to that observed for the most disengaged\nmutant, P172L. The Lineweaver-Burk reciprocal plot and the\nHanes-Woolf plot yield a Km value of 1.8 6 0.2 mM for ATP (not\nshown), and there is no indication of cooperativity. Thus, in-\nteraction with ATP appears to alter the conformation of HisP,\nresulting in disengagement. ATP analogues ATPgS, AMP-\nPNP, and AMP-PCP were shown to behave identically to ATP\nin disengaging wild type HisP, as measured by the level of HisP\nbeing released by urea in their presence; Mg21 has a marginal\neffect on HisP disengagement, either by itself or in combination\nwith ATP or ATP analogues; finally, the addition of HisJ in the\nabsence of ATP has no significant effect on the level of disen-\ngagement of wild type HisP (not shown). Therefore, nucleotide\nbinding appears to be sufficient to disengage HisP.\nConsistent with the notion that ATP binding induces disen-\ngagement, thus weakening the structure of the wild type com-\nplex, HisQ is more accessible to trypsin digestion in the pres-\nence of ATP, under conditions of no hydrolysis (Fig. 6,\ntriangles), as shown by a decrease in the amount of the HisQ\nband upon SDS-PAGE resolution and by the disappearance of\na 6-kDa fragment containing the carboxyl terminus of HisQ\n(Fig. 6, inset). That HisP undergoes a conformational change\nupon ATP binding is also supported by experiments using\nchemical sulfhydryl modification.2,3\nWhat is the physiological relevance of the nucleotide bind-\ning-induced HisP disengagement? Could it be a prerequisite or\na priming mechanism for activating ATP hydrolysis? In agree-\nment with this hypothesis, ATP hydrolysis by the wild type was\nfound to involve two different ATP-binding events as evidenced\nby the fact that the ATPase activity of the wild type HisQMP2\n(both intrinsic and HisJ-stimulated) displays positive cooper-\nativity for ATP with a Hill coefficient n 5 2 and a K0.5 value of\n0.5 mM (15). The affinity of the poorer ATP-binding site was\ncalculated to have an approximate Km value of 2 mM similar to\nthat of ATP-induced HisP disengagement. Hence, it is possible\nthat the positive cooperativity observed in the wild type reflects\nan allosteric ATP binding, in which binding of the first ATP\ninduces HisP disengagement which subsequently increases the\naffinity of the second site for ATP. If this were true, since\nmutant HisQMP* already has a disengaged structure, it should\nnot display cooperativity for ATP. Indeed, ATP hydrolysis by\nHisQMP6His* mutant P172T shows no cooperativity for ATP\nwith a Hill coefficient n 5 0.93, and the rate of ATP hydrolysis\nfollows regular Michaelis-Menten kinetics with respect to ATP\nconcentration (Fig. 7). The same result was obtained for the\nleast disengaged mutant, T205A. The Km values for ATP, as\ndetermined from Lineweaver-Burk plots, are 0.9 and 1.2 mM for\nmutants P172T and T205A, respectively. Consistent with the\n2 D. I. Kreimer, personal communication.\n3 It should be noted that a paper that appeared during the prepara-\ntion of this manuscript reported that in the case of the maltose per-\nmease the ATP-binding subunit, MalK, is more tightly associated with\nthe membrane-spanning components in the presence of ATP/Mg than in\nits absence (Mourez, M., Jehanno, M., Schneider, E., and Dassa, E.\n(1998) Mol. Microbiol. 30, 353\u2013363). The fact that MalK serves a reg-\nulatory function in addition to being a component of the permease may\nbe at the basis of this difference.\nFIG. 4. Trypsin digestion of wild type and mutant membrane-\nbound complexes. Trypsin digestion was performed for the wild type\ncomplex (open circles) and mutant P172L complex with varying protein/\ntrypsin ratios in the presence of 50 mM MOPS/K1, pH 7.0, in the\nabsence of ATP for 1 h at 37 \u00b0C. The digestion was stopped by the\naddition of at least 20-fold excess of soybean trypsin inhibitor (Roche\nMolecular Biochemicals). Laemmli sample loading buffer was added,\nand the protein was analyzed by 15% SDS-PAGE (Bio-Rad). HisQ was\nvisualized by immunoblotting and chemiluminescence detection.\nFIG. 5. ATP increases the urea extractability of wild type HisP.\nE.\ncoli\nmembrane\nvesicles\ncontaining\noverexpressed\nwild\ntype\nHisQMP6His complex were mixed with various concentrations of ATP\nand MgSO4 (in equal concentrations) on ice for 10 min. An 8 M urea\nsolution was added to the mixture and incubated on ice for 1 h (final\nurea concentration was 6.2 M). The urea-solubilized material and un-\nsolubilized pellet were separated by ultracentrifugation for 1 h at\n45,000 rpm using a TLA-45 rotor (Beckman) at 4 \u00b0C. The amount of\nHisP and HisQ in all samples were analyzed after SDS-PAGE by\nimmunoblotting and visualization by ECL. The percentage of HisP\nextracted by urea was quantitated by densitometry.\nATPase Regulation of ABC Transporters by NBD Disengagement\n18314"}, {"role": "user", "content": "concept that cooperativity reflects an ATP-dependent disen-\ngagement step, we observed that when HisP is purified away\nfrom the membrane components HisQM in a soluble form, and\ntherefore can be viewed as being completely disengaged from\nHisQM, it displays no cooperativity for ATP binding (19); sol-\nuble HisP also hydrolyzes ATP in the absence of HisJ with a\nturnover rate of 2 s21 (19), which is significantly higher than\nthe intrinsic HisP activity in a wild type HisQMP2 complex (0.3\ns21) (15). Table II summarizes and compares the properties of\nwild type and mutant, both soluble and in the complex, with\nrespect to cooperativity and affinity for ATP and ADP. These\nfindings support the hypothesis that nucleotide binding in-\nduces HisP disengagement as a priming mechanism for acti-\nvating ATP hydrolysis.\nHisP presumably undergoes disengagement and re-engage-\nment during a normal activity cycle, since it can be either\ntightly associated with HisQM in the absence of ATP or loosely\nassociated in its presence. Under these conditions, while HisP\nis in the disengaged state, another HisP molecule might be able\nto displace it. Taking advantage of the fundamental difference\nbetween wild type HisQMP2 and HisQMP* (P172L), whose\nATPase activity is inhibited by HisJ, we show here that mutant\nHisP* can indeed be exchanged with an externally supplied\nwild type soluble HisP6His. The activity of HisQMP* (P172L)\nmembranes (Fig. 8, 1st and 2nd column) was compared with\nthat obtained after mixing these membranes with a 15-fold\nexcess of soluble wild type HisP6His (Fig. 8, 5th and 6th col-\numns). In the absence of HisJ, the mixture has a reduced initial\nrate of intrinsic ATP hydrolysis (less than half that of the\noriginal membrane; compare column 5 with 1), and its ATPase\nactivity is stimulated 2.5-fold by 18 \u00b5M liganded binding pro-\ntein HisJ (6th column), i.e. the membrane in the mixture has\nacquired properties typical of wild type HisQMPwt\n2 complex.\nThis result can be explained by an exchange between the\nHisP*(P172L) in the original membrane vesicles and the exter-\nnally added soluble wild type HisP6His.\nDISCUSSION\nWe show that the interaction between the ATP-binding sub-\nunit (HisP) and the integral transmembrane subunits (HisQ\nand HisM) is weaker in mutant HisQMP*2 complexes than in\nthe wild type, indicating that the integrity of the complex is\ncompromised by these mutations. We refer to this phenomenon\nas \u201cdisengagement of HisP from HisQM.\u201d Concomitantly, these\nmutant complexes display a higher rate of constitutive ATP\nhydrolysis. The behavior of these mutant HisP*s resembles\nthat of peripheral membrane proteins, so that they could be\nviewed as interaction mutants. Such a notion is consistent with\nthe recent resolution of the crystal structure of HisP, which\nwas shown to have an \u201cL\u201d shape, with two separate arms: arm\nI is mostly dedicated to forming the ATP-binding pocket,\nwhereas arm II is likely to form the domain that interacts\nphysically with HisQM (20). The formation of the correct qua-\nternary structure of the complex would be expected to be de-\npendent upon the nature of the interaction between arm II of\nHisP and HisQM. Such a quaternary structure is likely to be\nessential not only for the correct enzymatic activity of the\ncomplex but also for creating the signaling pathway that reg-\nulates its ATPase activity. The fact that all of the mutations\nconsidered in this paper, which simultaneously result in a\nlooser complex structure and in signal-independent ATPase\nactivity, are clustered and located in arm II is consistent with\nthe idea that arm II interacts with HisQM and that the mu-\ntated residues are involved either directly or indirectly in an\ninteraction with HisQ and/or HisM.\nIf the hypothesis of an interaction between arm II and\nHisQM is correct, it should be possible to identify mutants in\narm II that have completely eliminated the interaction between\nHisP and HisQM, resulting in a complex that is altogether\nunable to insert into the membrane. Mutants of this type are\nlikely to exist but would have gone unrecognized through our\nselection procedures because they would be inactive in trans-\nport activity. It is worthwhile stressing the fact that all of the\nmutations analyzed here had been isolated with the require-\nment that transport activity be maintained (in the absence of\nthe periplasmic binding protein). Thus, they all have modified\nthe function of the complex but have not inactivated it. It also\nshould be mentioned that mutations with properties equivalent\nto those of HisP* mutants but located in the hydrophobic sub-\nunits should also exist. Likely candidates indeed have been\nFIG. 6. Effect of ATP on trypsin digestion of the membrane-\nbound complex. Trypsin digestion was performed with varying pro-\ntein/trypsin ratios in the presence of 50 mM MOPS/K1, pH 7.0, in the\npresence (triangles) or absence (circles) of ATP, using membrane vesi-\ncles containing wild type HisQMP2. Inset, trypsin digestion was per-\nformed with a 10:1 protein/trypsin ratio and analyzed as described\nabove, except that samples were overloaded in order to see the digestion\nproduct, which put the HisQ full-length bands out of the linear range for\nquantitation.\nFIG. 7. ATPase activity of the constitutive ATPase mutant\nHisQMP* shows no cooperativity for ATP. Mutant complexes\nHisQMP*6His bearing mutation P172T were purified and reconstituted\ninto PLS, and their ATPase activity was assayed in the absence of HisJ\nand in the presence of 10 mM MgSO4 and 0 to 4 mM of ATP. Inset, Hill\u2019s\nplot.\nATPase Regulation of ABC Transporters by NBD Disengagement\n18315"}, {"role": "user", "content": "identified both in HisQ4 and in the hydrophobic components of\nthe maltose permease (38).\nThe observation that HisP* is disengaged has important\nimplications for the mechanism of ATPase activation. ATP\nhydrolysis by HisP during the transport cycle is regulated by\nHisQ and HisM through a balanced counterforce of stimulation\nand suppression (15, 18, 19). HisQM, through its physical as-\nsociation with HisP, would exercise such a dual role and regu-\nlate the ATPase activity, thus preventing useless ATP con-\nsumption and promoting a swift response when a ligand is\npresented. During a cycle of ATP hydrolysis, HisQ and HisM\nmay alternate between an activating and a suppressing mode,\nwith HisQM assuming the activating mode when liganded HisJ\nis present and the suppressing mode in the absence of HisJ.\nThe fact that a tight complex structure is associated with low\nATPase activity suggests that engagement of HisP leads to\nsuppression of the ATPase. Such a suppression (when the com-\nplex is in the resting stage, see below) could be exercised in a\nvariety of ways. HisP might come in direct contact with phos-\npholipids that inhibit the ATPase activity (19), or its nucleoti-\nde-binding pocket may be disrupted or not be fully accessible,\nor HisQM might increase the affinity for ADP, thus slowing\ndown the rate of ADP release (HisQMP2 indeed has higher\naffinity for ADP than soluble HisP, with IC50 values of 0.1\nversus 0.7 mM ADP, respectively).\nThe proposed cycle of membrane disengagement/reengage-\nment is reminiscent of SecA, the E. coli translocation ATPase,\nwhich undergoes ATP-dependent membrane insertion and\ndeinsertion (39). However, ATP binding and hydrolysis have\nbeen modeled to achieve different goals in the process of mem-\nbrane cycling. Upon ATP hydrolysis, SecA releases the prepro-\ntein peptide and deinserts from the membrane, whereas in the\ncase of HisP, ATP binding causes the disengagement of HisP\nand reengagement occurs after hydrolysis. The fundamental\ndifference between HisP and SecA may be related to the differ-\nence in transport direction: SecA translocates peptides from\ninside to outside (39\u201341), whereas the histidine permease\ntranslocates substrate from outside to inside.\nThe fact that the ATPase activity of wild type HisQMP2\nshows positive cooperativity for ATP, whereas that of the\nHisQMP* mutants does not, provides some insight into the\nmechanism of ATP hydrolysis. Since such cooperativity is ob-\nserved both for the HisJ-stimulated and intrinsic activities\n(15), it must be independent of HisJ signaling. Because mutant\nHisQMP*2 is already disengaged in the absence of ATP and\nshows no cooperativity for ATP, the positive cooperativity ob-\nserved for the wild type may be explained by an initial binding\nof ATP to a low affinity site that induces HisP disengagement,\nwith the disengaged complex subsequently binding the second\nATP with higher affinity. It is also relevant that HisP dimer in\nthe soluble form, which can be viewed as fully disengaged, also\nshows no cooperativity (19). The two identical HisP molecules\nwithin a complex may acquire different ATP-binding and -hy-\ndrolyzing properties because of an asymmetric interaction with\nthe two different subunits, HisQ and HisM. It should be noted,\nhowever, that the two cooperative binding sites could also be\none in HisQ and the other in one of the HisP subunits, since\nHisQ is known to bind ATP (16, 42).5 The lack of cooperativity\nin HisQMP*2 is in contrast with the results presented in the\nequivalent type of binding protein-independent mutants in the\nmaltose system, which retain cooperativity (43). The reason for\nthis discrepancy is not clear. It is possible, although we con-\nsider it unlikely, that the two permeases differ in the mecha-\nnism of transport; alternatively, the fact that the mutations\n4 G. F.-L. Ames, unpublished results.\n5 V. Shyamala and G. F.-L. Ames, unpublished data.\nTABLE II\nAffinity for ADP and ATP of membrane-bound and soluble HisP\nPurified proteins\nCooperativity\nfor ATP\nAffinity for ATP\nAffinity for ADPa\nInitial rate of ATP\nhydrolysis\nmM\nmmol/min/mg\nMembrane-bound complex\nWild type HisQMP2\nYes\nK0.5 5 0.6\nIC50 5 0.1\n0.13\nHisQMP2* (P172T)\nNo\nKm 5 0.9\nIC50 5 0.6\n3.3\nHisQMP2*(T205A)\nNo\nKm 5 1.2\nIC50 5 0.5\n2.5\nSoluble\nHisP (wild type)\nNo\nKm 5 0.2\nKi 5 0.12\n3b\nHisP*(P172T)\nNo\nKm 5 0.7\nKi 5 0.22\n15b\nHisP*(T205A)\nNo\nKm 5 1.0\nKi 5 0.4\n6b\na Assayed by inhibition of ATP hydrolysis by ADP in 1 mM ATP.\nb Potential ATP hydrolysis turnover numbers for soluble HisP in dimeric form. The rate for wild type-soluble HisP has been described previously\n(19).\nFIG. 8. Active HisP membrane dissociation detected by an ex-\nchange reaction. Membrane vesicles containing 2 mg of HisQMP*2 (as\ndetermined by densitometric quantitation using pure HisQMP2 as\nstandard) were incubated together with 15 mg of purified wild type\nsoluble HisP6His in the presence of 2 mM ATP, 4% glycerol, 50 mM\nMOPS/K1, pH 7.0, in a volume of 200 ml, on ice for 5 min before\nassaying for ATP hydrolysis. The ATPase assay was then initiated by\nthe addition of MgSO4 to a final concentration of 10 mM. The initial rate\nof ATP hydrolysis was determined in the absence (5th column) or\npresence of 18 \u00b5M L-histidine-liganded HisJ (6th column). Each assay\npoint contained 25 ml of the mixture. The same HisQMP*6His (P172L)\nmembrane vesicles were also incubated with the same storage buffer\n(without HisP protein) in assay buffer, and the initial rate of ATP\nhydrolysis was assayed in the absence or presence of liganded HisJ.\nATP hydrolysis by the same purified soluble HisP6His was also assayed\nwith or without HisJ. 2 indicates the absence of HisJ; 1 indicates its\npresence. HisP1 represents wild type HisP6His.\nATPase Regulation of ABC Transporters by NBD Disengagement\n18316"}, {"role": "user", "content": "causing constitutivity occur in a hydrophobic subunit in the\nmaltose system and in the ATP-binding subunit in the histi-\ndine system might result in different behavior.\nAlthough HisP disengagement appears to be a priming\nmechanism for ATPase activation, it is not sufficient to activate\nATP hydrolysis. The presence of ATP alone disengages wild\ntype HisP but does not result in ATP hydrolysis in the absence\nof HisJ. Hydrolysis is not necessary for disengagement because\nseveral mutant complexes that bind ATP normally, but cannot\nhydrolyze it, display an ATP-induced disengagement (as meas-\nured by urea extraction) identical to that of wild type HisP\n(data not shown). Although HisJ stimulates ATP hydrolysis, it\nwas not found to induce HisP disengagement by itself. Soluble\nHisP (i.e. fully disengaged) does not hydrolyze ATP at a rate as\nhigh as its potential, i.e. as high as that of fully stimulated\nHisQMP2 (19). Therefore, there must be other events or deter-\nmining factors regulating the rate of ATP hydrolysis by the\nwild type complex. The fact that soluble HisP* mutants hydro-\nlyze ATP at a higher rate than soluble wild type HisP (Table II)\nsuggests that this other factor(s) reflects an intrinsic property\nof HisP. A possible factor is suggested by the finding that the\nmutants have a poorer affinity for ADP than the wild type, both\nin the soluble and complex form (Table II); thus, their higher\nlevel of ATP hydrolysis may result from an accelerated rate of\nADP release.\nIn light of our results, we propose a revised model for binding\nprotein-dependent ABC transporters (Fig. 9). In the resting\nstage (stage I) HisP is engaged and inactive. Upon binding\nATP, the complex assumes a different quaternary structure, in\nwhich the ATP-binding subunit becomes loosely attached (dis-\nengaged; stage II). ATP hydrolysis follows upon signaling by\nthe soluble receptor, which alters the conformation of HisQM\n(stage III), followed by the opening of a passageway within the\ncomplex thus allowing substrate translocation (stage IV). In\nstage II, despite disengagement of HisP, ATP is hydrolyzed at\na low rate (intrinsic ATPase activity), because HisQM is still in\nthe suppression mode and HisP has a high affinity for ADP,\nwhich is therefore released slowly. In stage III, the liganded\nbinding protein converts HisQM to an activating mode, which\nenables rapid ADP release. HisQMP*2 mutants already have a\ndisengaged structure in the resting stage, in which HisP* mim-\nics stage III of the wild type even in the absence of the binding\nprotein and with HisQM in the stage I/II conformation. These\nmutants are always in a primed state for hydrolysis, because\nHisP* is constantly in an activated form and has a lower\naffinity for ADP.\nAlthough this model provides a mechanism specific for the\nbinding protein-dependent ABC transporters, these results\ncould be extrapolated to other members of the superfamily.\nThis may be particularly true because the structure of the\nHisQMP2* mutants is reminiscent of that of eukaryotic ABC\ntransporters in that neither relies on a soluble receptor for ATP\nhydrolysis and transport. In this respect it is interesting to\ncompare the properties of HisQMP*2 mutants with those of the\nmost common mutation, DPhe-508, in CFTR in which a pheny-\nlalanine residue (Phe-508 in NBD1) has been deleted. Upon\nalignment of the sequence of CFTR with that of HisP, Phe-508\nis found to be located in a position in the crystal structure very\nsimilar to that of the HisP* mutants described here (20). Thus,\na reasonable hypothesis is that DPhe-508 is defective in the\ninteraction between NBD1 and its respective hydrophobic do-\nmain(s), and as a consequence its overall folded structure is\nincorrect. This proposal is compatible with the finding that\namong the characteristics of DPhe-508 are its inability to reach\nits final site of action and the fact that the defect can be\nobviated by protein-stabilizing conditions, such as the presence\nof glycerol or growing the cells producing DPhe-508 at low\ntemperature (44\u201347). Presumably, the formation of a defective\nfolded structure during CFTR synthesis affects its insertion\ninto the membrane and results in mislocation of the protein. It\nshould be stressed that the defect of DPhe-508 is not in its\nactivity and that this situation is similar to that of HisP*\nmutants which, although defective in the structure of the com-\nplex, are still functional in ATP hydrolysis and transport (27,\n30).\nAcknowledgments\u2014We thank the members of the G. F.-L. A. labo-\nratory for many helpful and stimulating discussions.\nREFERENCES\n1. Ames, G. F.-L. (1986) Cell 47, 323\u2013324\n2. Higgins, C. F. (1992) Annu. Rev. Cell Biol. 8, 67\u2013113\n3. Blattner, F. R., Plunkett, G., Bloch, C. A., Perna, N. T., Burland, V., Riley, M.,\nColladoVides, J., Glasner, J. D., Rode, C. K., Mayhew, G. F., Gregor, J.,\nFIG. 9. Proposed model for an ATP hydrolysis cycle by wild type HisQMP2. In the resting stage in the absence of HisJ (stage I), wild type\nHisQMP2 is held together as a tight membrane-bound complex with HisP deeply embedded into the membrane and accessible from the periplasmic\nsurface. HisQM in such a state assumes a hypothetical suppression mode and prevents HisP from hydrolyzing ATP in the absence of ligand. In\nstage II, ATP is bound cooperatively. The binding of the first ATP induces significant conformational rearrangements such that HisP is disengaged,\nand consequently the ATP-binding affinity of the second ATP-binding site is enhanced. HisP disengagement results in the release of some of the\nATPase suppression, enables intrinsic ATP hydrolysis, and primes the permease for ATPase induction. In addition, the disengagement of HisP also\nreveals the hypothetical \u201ctranslocation channel\u201d which does not yet allow free passage of ligands at this stage. When ligand (histidine) is present\nin the periplasmic space, the soluble receptor HisJ binds it, changes to a closed liganded conformation, and interacts with HisQM (stage III). As\na consequence of this interaction, HisQM has undergone a structural rearrangement, being converted into an activating mode, thus activating\nHisP. In stage IV, as a consequence of ATP hydrolysis, the rate of which has been increased because activated HisP has a poorer affinity for ADP,\nHisQMP2 undergoes further conformational changes resulting in the complete opening of the passageway within the membrane-bound complex.\nSince HisQM interacts with both lobes of HisJ between which the ligand is buried (48), HisQM under the impact of ATP hydrolysis also sends a\nsignal back to HisJ causing it to change to the open unliganded conformation, leading to the release of the bound ligand concomitantly with the\nopening of the channel. After being released, the ligand may then flow unidirectionally through the opened channel. After the release of ADP and\nthe passage of ligand, HisP reinserts automatically into the membrane due to its high affinity for HisQM (18), and the system resumes to the\nresting stage (stage I).\nATPase Regulation of ABC Transporters by NBD Disengagement\n18317"}, {"role": "user", "content": "Davis, N. W., Kirkpatrick, H. A., Goeden, M. A., Rose, D. J., Mau, B., and\nShao, Y. (1997) Science 277, 1453\u20131460\n4. Fraser, C. M., Norris, S. J., Weinstock, G. M., White, O., Sutton, G. G., Dodson,\nR., Gwinn, M., Hickey, E. K., Clayton, R., Ketchum, K. A., Sodergren, E.,\nHardham, J. M., McLeod, M. P., Salzberg, S., Peterson, J., Khalak, H.,\nRichardson, D., Howell, J. K., Chidambaram, M., Utterback, T., McDonald,\nL., Artiach, P., Bowman, C., Cotton, M. D., Fujii, C., Garland, S., Hatch, B.,\nHorst, K., Roberts, K., Sandusky, M., Weidman, J., Smith, H. O., and\nVenter, J. C. (1998) Science 281, 375\u2013388\n5. Boos, W., and Lucht, J. M. (1996) in Escherichia coli and Salmonella: Cellular\nand Molecular Biology (Neidhardt, F. C., Curtiss, R., III, Ingraham, J. L.,\nLin, E. C. C., Low, K. B., Magasanik, B., Reznikoff, W. S., Riley, M.,\nSchaechter, M., and Umbarger, H. E., eds) Vol. 1, 2nd Ed., pp. 1175\u20131209,\nAmerican Society for Microbiology, Washington, D. C.\n6. Riordan, J. R., Rommens, J. M., Kerem, B., Alon, N., Rozmahel, R., Grzelczak,\nZ., Zielenski, J., Lok, S., Plavsic, N., Chou, J. L., and Tsui, L.-C. (1989)\nScience 245, 1066\u20131073\n7. Gottesman, M. M., and Pastan, I. (1988) J. Biol. Chem. 263, 12163\u201312166\n8. Trowsdale, J., Hanson, I., Mockridge, I., Beck, S., Townsend, A., and Kelly, A.\n(1990) Nature 348, 741\u2013744\n9. Allikmets, R., Singh, N., Sun, H., Shroyer, N. F., Hutchinson, A., Chidam-\nbaram, A., Gerrard, B., Baird, L., Stauffer, D., Peiffer, A., Rattner, A.,\nSmallwood, P., Li, Y., Anderson, K. L., Lewis, R. A., Nathans, J., Leppert,\nM., Dean, M., and Lupski, J. R. (1997) Nat. Genet. 15, 236\u2013246\n10. Ames, G. F.-L. (1985) Curr. Top. Membr. Transp. 23, 103\u2013119\n11. Doige, C. A., and Ames, G. F.-L. (1993) Annu. Rev. Microbiol. 47, 291\u2013319\n12. Liu, C. E., and Ames, G. F.-L. (1997) J. Biol. Chem. 272, 859\u2013866\n13. Ames, G. F.-L., Noel, K. D., Taber, H., Spudich, E. N., Nikaido, K., Afong, J.,\nand Ardeshir, F. (1977) J. Bacteriol. 129, 1289\u20131297\n14. Ames, G. F.-L., and Lever, J. (1970) Proc. Natl. Acad. Sci. U. S. A. 66,\n1096\u20131103\n15. Liu, C. E., Liu, P.-Q., and Ames, G. F.-L. (1997) J. Biol. Chem. 272,\n21883\u201321891\n16. Hobson, A. C., Weatherwax, R., and Ames, G. F.-L. (1984) Proc. Natl. Acad.\nSci. U. S. A. 81, 7333\u20137337\n17. Shyamala, V., Baichwal, V., Beall, E., and Ames, G. F.-L. (1991) J. Biol. Chem.\n266, 18714\u201318719\n18. Liu, P.-Q., and Ames, G. F.-L. (1998) Proc. Natl. Acad. Sci. U. S. A. 95,\n3495\u20133500\n19. Nikaido, K., Liu, P.-Q., and Ames, G. F.-L. (1997) J. Biol. Chem. 272,\n27745\u201327752\n20. Hung, L.-W., Wang, I. X., Nikaido, K., Liu, P.-Q., Ames, G. F.-L., and Kim,\nS.-H. (1998) Nature 396, 703\u2013707\n21. Kerppola, R. E., Shyamala, V. K., Klebba, P., and Ames, G. F.-L. (1991) J. Biol.\nChem. 266, 9857\u20139865\n22. Baichwal, V., Liu, D., and Ames, G. F.-L. (1993) Proc. Natl. Acad. Sci. U. S. A.\n90, 620\u2013624\n23. Schneider, E., Hunke, S., and Tebbe, S. (1995) J. Bacteriol. 177, 5364\u20135367\n24. Ko, Y. H., Delannoy, M., and Pedersen, P. L. (1997) Biochemistry 36,\n5053\u20135064\n25. Gruis, D. B., and Price, E. M. (1997) Biochemistry 36, 7739\u20137745\n26. Bliss, J. M., and Silver, R. P. (1997) J. Bacteriol. 179, 1400\u20131403\n27. Petronilli, V., and Ames, G. F.-L. (1991) J. Biol. Chem. 266, 16293\u201316296\n28. Ames, G. F. L., Liu, C. E., Joshi, A. K., and Nikaido, K. (1996) J. Biol. Chem.\n271, 14264\u201314270\n29. Ames, G. F.-L., and Spudich, E. N. (1976) Proc. Natl. Acad. Sci. U. S. A. 73,\n1877\u20131881\n30. Speiser, D. M., and Ames, G. F.-L. (1991) J. Bacteriol. 173, 1444\u20131451\n31. Liu, C. E. (1996) Mechanism of Action of the Periplasmic Histidine Permease in\nSalmonella typhimurium. Ph.D. thesis, University of California, Berkeley\n32. Nikaido, K., and Ames, G. F.-L. (1992) J. Biol. Chem. 267, 20706\u201320712\n33. Gilmore, R., and Blobel, G. (1985) Cell 42, 497\u2013505\n34. Zhang, F., Yin, Y., Arrowsmith, C. H., and Ling, V. (1995) Biochemistry 34,\n4193\u20134201\n35. Yin, Y., Zhang, F., Ling, V., and Arrowsmith, C. H. (1995) FEBS Lett. 366, 1\u20135\n36. McDonnell, P. A., Shon, K., Kim, Y., and Opella, S. J. (1993) J. Mol. Biol. 233,\n447\u2013463\n37. Opella, S. J., Kim, Y., and McDonnell, P. (1994) Methods Enzymol. 239,\n536\u2013560\n38. Covitz, K. M., Panagiotidis, C. H., Hor, L. I., Reyes, M., Treptow, N. A., and\nShuman, H. A. (1994) EMBO J. 13, 1752\u20131759\n39. Economou, A., and Wickner, W. (1994) Cell 78, 835\u2013843\n40. Shinkai, A., Mei, L. H., Tokuda, H., and Mizushima, S. (1991) J. Biol. Chem.\n266, 5827\u20135833\n41. Kim, Y. J., Rajapandi, T., and Oliver, D. (1994) Cell 78, 845\u2013853\n42. Ames, G. F., Mimura, C. S., Holbrook, S. R., and Shyamala, V. (1992) Adv.\nEnzymol. Relat. Areas Mol. Biol. 65, 1\u201347\n43. Davidson, A. L., Laghaeian, S. S., and Mannering, D. E. (1996) J. Biol. Chem.\n271, 4858\u20134863\n44. Cheng, S. H., Gregory, R. J., Marshall, J., Paul, S., Souza, D. W., White, G. A.,\nO\u2019Riordan, C. R., and Smith, A. E. (1990) Cell 63, 827\u2013834\n45. Denning, G. M., Anderson, M. P., Amara, J. F., Marshall, J., Smith, A. E., and\nWelsh, M. J. (1992) Nature 358, 761\u2013764\n46. Sato, S., Ward, C. L., Krouse, M. E., Wine, J. J., and Kopito, R. R. (1996)\nJ. Biol. Chem. 271, 635\u2013638\n47. Qu, B. H., Strickland, E., and Thomas, P. J. (1997) J. Bioenerg. Biomemb. 29,\n483\u2013490\n48. Liu, C. E., Liu, P.-Q., Wolf, A., Lin, E., and Ames, G. F.-L. (1999) J. Biol. Chem.\n274, 739\u2013747\nATPase Regulation of ABC Transporters by NBD Disengagement\n18318"}, {"role": "assistant", "content": "Thoughts and Comments:\n- The table provides data on the affinity for ADP and ATP of membrane-bound and soluble HisP.\n- The enzyme in question is HisP, part of the histidine permease complex. \n- The substrates are ATP and ADP.\n- The conditions include wild-type and various mutants (P172T, T205A).\n- ATPase activity assay is performed at pH 7.5.\n- The data includes Km values for ATP and Ki/IC50 values for ADP. Only Km is of interest.\n- The closest parameter to kcat is \"initial rate of ATP hydrolysis\". But the description and units of mmol/min/mg = U/mg suggests specific activity, which should be excluded.\n\nFinal Answer:\n```yaml\ndata:\n    - descriptor: Membrane-bound complex; HisQMP2* (P172T)\n      substrate: ATP\n      kcat: null\n      Km: 0.9 mM\n      kcat/Km: null\n    - descriptor: Membrane-bound complex; HisQMP2* (T205A)\n      substrate: ATP\n      kcat: null\n      Km: 1.2 mM\n      kcat/Km: null\n    - descriptor: Soluble; HisP (wild type)\n      substrate: ATP\n      kcat: null\n      Km: 0.2 mM\n      kcat/Km: null\n    - descriptor: Soluble; HisP* (P172T)\n      substrate: ATP\n      kcat: null\n      Km: 0.7 mM\n      kcat/Km: null\n    - descriptor: Soluble; HisP* (T205A)\n      substrate: ATP\n      kcat: null\n      Km: 1.0 mM\n      kcat/Km: null\ncontext:\n    enzymes:\n        - fullname: Histidine permease ATP-binding subunit\n          synonyms: HisP; HisP*\n          mutants: wild type; P172T; T205A\n          organisms: Salmonella typhimurium\n        - fullname: Histidine permease\n          synonyms: HisQMP2; HisQMP2*; Membrane-bound complex; membrane-bound complex containing HisQ, HisM, and HisP\n          mutants: P172T; T205A\n          organisms: Salmonella typhimurium\n    substrates: \n        - fullname: Adenosine triphosphate\n          synonyms: ATP\n    temperatures: null\n    pHs: 7.5\n    other: Soluble\n```\n"}]}
{"messages": [{"role": "system", "content": "You are a helpful and diligent assistant responsible for extracting Km and kcat data from tables from pdfs.\nFor each data point, you extract the kcat (turnover number), Km (Michaelis constant), kcat/Km (catalytic efficiency), substrate, and descriptor. \nWhen extracting, you are primarily interested in kcat with units time^-1, and Km with units of molarity. (ie. mM, nmol/mL, etc.) Therefore, you must exclude Vmax, specific activity, Ki, etc.\n\nkcat and Km should be formatted like so: \"33 \u00b1 0.3 s^-1\" or \"2.3 mM\". Report the error if present. Keep original units and values (do not convert units), but attempt to clean up OCR errors. Be thorough and extract all data points present, including wild-type.\n\nThe kcat and Km value must correspond to the descriptor. The descriptor and substrate fields must together contain all the information to uniquely identify the entry. The descriptor will most likely contain the enzyme, but it may also contain conditions like mutant code, organism, pH, temperature, etc. The substrate should be whatever corresponds to the Km value.\n\nAt the end, contextualize the data. Report all described enzymes, substrates, mutants, organisms, temperatures, pHs, solvents, etc. Reference descriptor fragments verbatim.\nIn the context, also include information common to all the entries in the table. For instance, if all the entries share the same enzyme and organism, report that in the context rather than in every descriptor.\n\nBefore your final answer, you may write thoughts and comments, like observing which enzymes, substrates and conditions to report and how the table entries vary.\n\nThen, format your final answer like this example:\n```yaml\ndata:\n    - descriptor: wild-type cat-1\n      substrate: H2O2\n      kcat: 1 min^-1\n      Km: null\n      kcat/Km: null\n    - descriptor: R190Q cat-1; 25\u00b0C\n      substrate: H2O2\n      kcat: 33 \u00b1 0.3 s^-1\n      Km: \"2.3 mM\"\n      kcat/Km: null\n    - descriptor: R203Q cat-1; (with NADPH); 25\u00b0C\n      substrate: H2O2\n      kcat: null\n      Km: 9.9 \u00b1 0.1 \u00b5M\n      kcat/Km: 4.4 s^-1 mM^-1\ncontext:\n    enzymes:\n        - fullname: catalase\n          synonyms: cat-1\n          mutants: wild-type; R190Q; R203Q\n          organisms: Escherichia coli\n    substrates: \n        - fullname: hydrogen peroxide\n          synonyms: H2O2\n        - fullname: water\n    temperatures: 25\u00b0C; 30\u00b0C\n    pHs: 7.4\n    other: NADPH\n```\n"}, {"role": "user", "content": "Table 2 Substrate and inhibition kinetics of the native and recombinant SKs Substrate kinetics were determined by supplying substrates over the concentration range 0.5\u2013200 \u00b5M (0.0125\u20135 mol%) for sphingosine analogues, and 5\u20131000 \u00b5M for ATP. Inhibition kinetics were determined by the use of inhibitors over the concentration range of 2\u201350 \u00b5M (0.05\u20131.25 mol%) for sphingosine analogues, and 0.1\u20135 mM for ADP. For comparison with previous studies, all Km and Ki values for sphingosine and its derivatives are expressed as both bulk solution concentrations and mol% of Triton X-100, where Triton X-100 was present in all assays at a \ufb01nal concentration of 0.25% (w/v). All kinetic values and S.E.M. values were obtained from non-linear regression analysis [26].\n\n| Substrate kinetics           | Native SK   | Recombinant SK   |\n|:-----------------------------|:------------|:-----------------|\n| Sphingosine                  |             |                  |\n| Km (mol%)                    | 0.35\u00b30.05   | 0.30\u00b30.07        |\n| Km (\u00b5M)                      | 14\u00b32        | 12\u00b33             |\n| kcat (s\u22121)                   | 50          | 85               |\n| kcat/Km (10\u22125 M\u22121[s\u22121)       | 36          | 71               |\n| Dihydrosphingosine           |             |                  |\n| Km (mol%)                    | 0.50\u00b30.05   | 0.48\u00b30.05        |\n| Km (\u00b5M)                      | 20\u00b32        | 19\u00b32             |\n| kcat (s\u22121)                   | 35          | 76               |\n| kcat/Km (10\u22125 M\u22121[s\u22121)       | 18          | 39               |\n| ATP                          |             |                  |\n| Km (\u00b5M)                      | 77\u00b311       | 86\u00b312            |\n| Inhibitor kinetics           | Native SK   | Recombinant SK   |\n| N,N-Dimethylsphingosine      |             |                  |\n| Ki (mol%)                    | 0.20\u00b30.03   | 0.19\u00b30.02        |\n| Ki (\u00b5M)                      | 7.8\u00b31       | 7.5\u00b31            |\n| D,L-threo-Dihydrosphingosine |             |                  |\n| Ki (mol%)                    | 0.15\u00b30.02   | 0.14\u00b30.03        |\n| Ki (\u00b5M)                      | 5.9\u00b31       | 5.7\u00b31            |\n| N,N,N-Trimethylsphingosine   |             |                  |\n| Ki (mol%)                    | 0.12\u00b30.03   | 0.10\u00b30.02        |\n| Ki (\u00b5M)                      | 4.6\u00b31       | 3.8\u00b31            |\n| ADP                          |             |                  |\n| Ki (mM)                      | 1.1\u00b30.3     | 0.9\u00b30.2          |\n\n\n"}, {"role": "user", "content": "Biochem. J. (2000) 350, 429\u2013441 (Printed in Great Britain)\n429\nHuman sphingosine kinase: puri\ufb01cation, molecular cloning and\ncharacterization of the native and recombinant enzymes\nStuart M. PITSON, Richard J. D\u2019ANDREA, Lucianne VANDELEUR, Paul A. B. MORETTI, Pu XIA, Jennifer R. GAMBLE,\nMathew A. VADAS and Binks W. WATTENBERG1\nHanson Centre for Cancer Research, Division of Human Immunology, Institute of Medical and Veterinary Science, Frome Road, Adelaide 5000, SA, Australia\nSphingosine 1-phosphate (S1P) is a novel lipid messenger that\nhas important roles in a wide variety of mammalian cellular\nprocesses including growth, di\ufb00erentiation and death. Basal\nlevels of S1P in mammalian cells are generally low, but can\nincrease rapidly and transiently when cells are exposed to\nmitogenic agents and other stimuli. This increase is largely due\nto increased activity of sphingosine kinase (SK), the enzyme that\ncatalyses its formation. In the current study we have puri\ufb01ed,\ncloned and characterized the \ufb01rst human SK to obtain a better\nunderstanding of its biochemical activity and possible activation\nmechanisms. The enzyme was puri\ufb01ed to homogeneity from\nhuman placenta using ammonium sulphate precipitation, anion-\nexchange chromatography, calmodulin-a\ufb03nity chromatography\nand gel-\ufb01ltration chromatography. This resulted in a puri\ufb01cation\nof over 10'-fold from the original placenta extract. The enzyme\nwas cloned and expressed in active form in both HEK-293T cells\nand Escherichia coli, and the recombinant E. coli-derived SK\nINTRODUCTION\nSphingosine kinase (SK) catalyses the formation of sphingosine\n1-phosphate (S1P), a novel lipid messenger that plays important\nroles in a wide variety of mammalian cellular processes [1\u20133]. S1P\nis mitogenic in various cell types and appears to trigger a diverse\nrange of important regulatory pathways including prevention of\nceramide-induced apoptosis [4,5], mobilization of intracellular\ncalcium by an inositol trisphosphate-independent pathway [6],\nstimulation of DNA-binding activity of the transcription factor\nactivator protein-1 [7], activation of mitogen-activated protein\nkinase pathways [8] and activation of phospholipase D [9].\nRecent studies in our laboratory have also shown that S1P is an\nobligatory signalling intermediate in the in\ufb02ammatory response\nof vascular endothelial cells to tumour necrosis factor \u03b1 (TNF\u03b1)\n[10].\nTwo areas of S1P research have emerged in recent times and\nare focused on identi\ufb01cation of the direct downstream targets of\nS1P in the cell, and elucidation of the molecular mechanisms that\nregulate cellular S1P levels. Some downstream targets have been\nrecognized, with the recent identi\ufb01cation of S1P-speci\ufb01c G-\nprotein-coupled cell-surface receptors, with three isoforms now\nknown [11]. These studies have helped to elucidate the mechanism\nof action and role of extracellular S1P, but it is clear that S1P\nAbbreviations used: SK, sphingosine kinase; hSK, human SK; S1P, sphingosine 1-phosphate; TNF\u03b1, tumour necrosis factor \u03b1; HUVEC, human\numbilical vein endothelial cell; IPTG, isopropyl \u03b2-D-thiogalactoside; GST, glutathione S-transferase; PKC, protein kinase C; DGK, diacylglycerol kinase;\nEST, expressed sequence tag.\n1 To whom correspondence should be addressed (e-mail brian.wattenberg!imvs.sa.gov.au).\nThe nucleotide sequence data reported will appear in the GenBank2 Nucleotide Sequence Database under accession number AF200328.\npuri\ufb01ed to homogeneity. To establish whether post-translational\nmodi\ufb01cations lead to activation of human SK activity we\ncharacterized both the puri\ufb01ed placental enzyme and the puri\ufb01ed\nrecombinant SK produced in E. coli, where such modi\ufb01cations\nwould not occur. The premise for this study was that post-\ntranslational modi\ufb01cations are likely to cause conformational\nchanges in the structure of SK, which may result in detect-\nable changes in the physico-chemical or catalytic properties of\nthe enzyme. Thus the enzymes were characterized with respect to\nsubstrate speci\ufb01city and kinetics, inhibition kinetics and various\nother physico-chemical properties. In all cases, both the native\nand recombinant SKs displayed remarkably similar properties,\nindicating that post-translational modi\ufb01cations are not required\nfor basal activity of human SK.\nKey words: enzyme activation, lipid kinase, second messenger,\nsphingosine 1-phosphate.\nalso acts as an intracellular messenger [1,2,12], with the direct\ndownstream intracellular target or receptor yet to be identi\ufb01ed.\nLittle is also understood of the molecular mechanisms that\nregulate cellular S1P levels. It is known that S1P levels in the cell\nare largely mediated by its formation from sphingosine by the\nactivity of SK, and to a lesser extent by its degradation by\nendoplasmic reticulum-associated S1P lyase [13,14] and S1P\nphosphatase [2]. Basal levels of S1P in the cell are generally low\n[2,15], but can increase rapidly and transiently when cells are\nexposed to various agonists, including TNF\u03b1 [4,10], platelet-\nderived growth factor [15], nerve growth factor [16] and phorbol\nesters [17,18]. This response appears to be invariably correlated\nwith an increase in SK activity in the cytosol and can be\nprevented by addition of SK inhibitors. This places SK in a\ncentral and obligatory role in mediating the observed e\ufb00ects\nattributed to S1P in the cell. However, despite this enzyme\u2019s\nobvious importance, little is known regarding the catalytic\nproperties and regulation of activity of SK. Recent puri\ufb01cation\nof a rat SK [19] and cloning of the enzymes from mouse [20] and\nyeast [21] has provided some insight into the properties of this\nclass of enzyme, although the molecular mechanisms of activation\nand regulation of this enzyme remain to be elucidated. Previous\nstudies have suggested a possible role for protein kinase C (PKC)\nin SK activation [18], although this does not appear to be a direct\n# 2000 Biochemical Society"}, {"role": "user", "content": "430\nS. M. Pitson and others\nrole since PKC does not stimulate SK activity in \u008aitro. Although\ncell agonists stimulate SK activity, there is considerable basal\nactivity found in unstimulated cells. This may represent activity\nrequired for a \u2018house-keeping\u2019 function as part of the sphingo-\nmyelin degradative pathway [3,22]. What is unclear is whether\nthis basal SK activity is due to low-level stimulation of the\npathway that activates the enzyme during agonist stimulation, or\nalternatively, re\ufb02ects an intrinsic basal activity of the enzyme.\nIn this study we report the puri\ufb01cation and cloning of the \ufb01rst\nhuman SK (hSK). We also describe the \ufb01rst expression and\nisolation of an active recombinant Escherichia coli-derived SK.\nCharacterization of both the native and recombinant SKs is\ndescribed and was undertaken in an attempt to identify any\ndi\ufb00erences in catalytic or physico-chemical properties in these\nenzymes that may be attributable to eukaryotic post-translational\nmodi\ufb01cations. Our data show that both enzymes have remarkably\nsimilar properties, indicating that SK is a constitutively active\nenzyme.\nEXPERIMENTAL\nMaterials\n\uf764-erythro-Sphingosine,\n\uf764-erythro-dihydrosphingosine,\n\uf764,\uf76c-\nthreo-dihydrosphingosine, N,N-dimethylsphingosine, N-acetyl-\nsphingosine (C#-ceramide), S1P and Fumonisin B1 were pur-\nchased from Biomol Research Laboratories (Plymouth Meeting,\nPA, U.S.A.). Phytosphingosine, \uf76c-\u03b1-phosphatidic acid, \uf76c-\u03b1-\nphosphatidylinositol, \uf76c-\u03b1-phosphatidylserine, \uf76c-\u03b1-phosphatidyl-\ncholine, \uf76c-\u03b1-phosphatidylethanolamine, 1,2-dioctanoyl-sn-gly-\ncerol, 1,2-dioleoyl-sn-glycerol, ATP, calmodulin, GSH and BSA\nwere from Sigma. N,N,N-Trimethylsphingosine and ADP were\npurchased from Calbiochem (Bad Soden, Germany), [\u03b3-$#P]ATP\nfrom Geneworks (Adelaide, SA, Australia), TNF\u03b1 from R&D\nSystems (Minneapolis, MN, U.S.A.) and isopropyl \u03b2-\uf764-thio-\ngalactoside (IPTG) from Promega (Madison, WI, U.S.A.).\nPrepacked Mono-Q, Superose 75 and HiTrap-Q columns, Q-\nSepharose fast \ufb02ow, calmodulin\u2013Sepharose 4B, GSH\u2013Sepharose\n4B, thrombin and gel-\ufb01ltration molecular-mass protein standards\nwere\nfrom\nAmersham\nPharmacia\nBiotech.\nSDS}PAGE\nmolecular-mass\nprotein\nstandards,\nSilver\nStain\nPlus\nkit,\nCoomassie Brilliant Blue R250 and Coomassie protein reagent\nwere from Bio-Rad. Centricon concentrators were purchased\nfrom Amicon (Beverly, MA, U.S.A.) and bicinchoninic acid\n(BCA) protein reagent was from Pierce (Rockford, IL, U.S.A.).\nSK enzyme assay\nSK activity was determined routinely using \uf764-erythro-sphingosine\nand [\u03b3-$#P]ATP as substrates, essentially as described previously\n[19], except using 1-butanol}ethanol}acetic acid}water (8:2:1:2,\nby vol.) as the mobile phase for isolation of S1P by TLC. A unit\nof activity is de\ufb01ned as the amount of enzyme required to\nproduce 1 pmol of S1P}min.\nPuri\ufb01cation of SK from human placenta\nSK was puri\ufb01ed from 1240 g of human placenta (four placentas),\nwith all steps performed at 4 \u00b0C. The placentas were diced,\nwashed in bu\ufb00er A (25 mM Tris}HCl bu\ufb00er, pH 7.4, containing\n10% (v}v) glycerol, 0.05% Triton X-100 and 1 mM dithio-\nthreitol), transferred to 1.5 litres of fresh bu\ufb00er A containing a\nprotease-inhibitor cocktail (Complete4, Boehringer Mannheim;\nbu\ufb00er B) and minced in a Waring blender. The resultant\nhomogenate was stored on ice for 30 min to enhance enzyme\nextraction, and the soluble fraction of the homogenate then\nisolated by centrifugation at 17000 g for 60 min. This preparation\nwas then fractionated by (NH%)#SO% precipitation by the addition\nof solid (NH%)#SO% at pH 7.4 and collection of the precipitated\nproteins by centrifugation (17000 g, 30 min). The 25\u201335%-\nsaturated (NH%)#SO% fraction was then redissolved in bu\ufb00er B,\ndesalted by extensive dialysis against this same bu\ufb00er, and\ncentrifuged (17000 g, 30 min) to remove insoluble material. All\nsubsequent chromatographic steps were performed using a FPLC\nsystem (Amersham Pharmacia Biotech) at 4 \u00b0C.\nThe dialysed (NH%)#SO% fraction was applied to a Q-Sepharose\nfast-\ufb02ow column (50 mm diameter, 250 ml bed volume) pre-\nequilibrated with bu\ufb00er A at a \ufb02ow rate of 7 ml}min. SK activity\nwas eluted with a NaCl gradient of 0\u20131 M in bu\ufb00er A and\ncollected in fractions of 10 ml. Fractions containing SK (SK1)\nactivity were then combined, and CaCl# and NaCl added to give\n\ufb01nal concentrations of 4 and 250 mM, respectively. This pooled\nextract was then applied to a calmodulin\u2013Sepharose 4B column\n(16 mm diameter, 10 ml bed volume), pre-equilibrated with bu\ufb00er\nA containing 2 mM CaCl#, at a \ufb02ow rate of 1 ml}min. The\ncolumn was then washed with several column volumes of\nequilibration bu\ufb00er, followed by bu\ufb00er A containing 4 mM\nEGTA,\nand\nthen\nSK\neluted\nwith\nbu\ufb00er\nA\ncontaining\n4 mM EGTA and 1 M NaCl. The fractions containing highest\nSK activity were pooled, desalted on a Sephadex G25 column,\nand applied at a \ufb02ow rate of 1 ml}min to a Mono-Q\ncolumn (5 mm diameter, 1 ml bed volume) pre-equilibrated with\nbu\ufb00er A. SK activity was eluted with a NaCl gradient of 0\u20131 M\nin bu\ufb00er A. NaCl (to 500 mM) was added immediately to the\n1-ml fractions collected to stabilize enzyme activity.\nThe Mono-Q fractions containing the highest SK activity were\ncombined and desalted on a Sephadex G25 column. ATP and\nMgCl# were then added to the pooled fractions to \ufb01nal concen-\ntrations of 1 and 5 mM, respectively, before re-application at a\n\ufb02ow rate of 1 ml}min to the Mono-Q column pre-equilibrated\nwith bu\ufb00er A containing 1 mM ATP and 5 mM MgCl#. SK\nactivity was eluted with a NaCl gradient of 0\u20131 M in the\nequilibration bu\ufb00er. Again, NaCl (to 500 mM) was immediately\nadded to the fractions (1 ml) collected to stabilize enzyme activity.\nThe ATP\u2013Mono-Q fractions containing highest SK activity\nwere pooled and concentrated 10-fold to a \ufb01nal volume of 200 \u00b5l\nin a Centricon-10 concentrator and applied at a \ufb02ow rate of\n0.4 ml}min to a Superdex 75 column (10 mm diameter, 20 ml bed\nvolume) pre-equilibrated with bu\ufb00er A containing 500 mM NaCl.\nSK activity was eluted with the same bu\ufb00er and 0.4-ml fractions\ncollected. The molecular mass of the enzyme was estimated from\nthis column by comparison with the elution volumes of ribo-\nnuclease A, chymotrypsinogen A, ovalbumin and BSA.\nCloning of hSK\nThe hSK cDNA was ampli\ufb01ed from a human umbilical vein\nendothelial cell (HUVEC) \u03bb Zap cDNA library using PCR\nprimers derived from human expressed-sequence-tag (EST) se-\nquences (GenBank4 accession numbers D31133, W63556,\nAA026479, AA232791, AA081152, AI769914 and AI769914)\naligned to the murine SKs [20]. Two primers, spanning a central\nSacII site (P1, 5\u00ab-CGGAATTCCCAGTCGGCCGCGGTA-3\u00ab,\nand\nP2,\n5\u00ab-TAGAATTCTACCGCGGCCGACTGGCT-3\u00ab),\nwere used in combination with T3 and T7 primers to generate\ntwo overlapping PCR products of 669 and 550 bp that rep-\nresented the 5\u00ab and 3\u00ab ends of hSK, respectively. These two PCR\nproducts were then cloned separately into pGEM4Z. A 584-bp\nSacII fragment from the 5\u00ab hSK PCR clone was then subcloned\nin the correct orientation into the SacII site of the 3\u00ab hSK PCR\nclone, to generate a 1130-bp partial hSK cDNA clone. A full-\n# 2000 Biochemical Society"}, {"role": "user", "content": "431\nHuman sphingosine kinase\nlength clone encoding hSK was then generated by subcloning a\n120-bp EcoRI}StuI fragment from the 669-bp 5\u00ab hSK clone into\nthis\npGEM4Z\n1130-bp\nclone\ndigested\nwith\nEcoRI}StuI.\nSequencing the cDNA clone in both directions veri\ufb01ed the\nintegrity of the hSK cDNA sequence.\nFor bacterial expression, the hSK cDNA was subcloned into\npGEX4T2. The pGEM4Z-hSK clone was digested with BamHI\nand blunted with 3 units of Pfu polymerase in 1\u00acPfu bu\ufb00er}\n50 \u00b5M dNTPs at 72 \u00b0C for 30 min. The 1163-bp hSK cDNA was\ngel puri\ufb01ed following digestion with SalI and the blunt}SalI\nfragment was then ligated to pGEX4T2 SmaI}XhoI. For mam-\nmalian cell expression the hSK cDNA was FLAG-epitope\n(DYKDDDDK) tagged at the 3\u00ab end by Pfu polymerase PCR\nwith oligonucleotide primers T7 and 5\u00ab-TAGAATTCACTTG-\nTCATCGTCGTCCTTGTAGTCTAAGGGCTCTTCTGGC-\nGGT-3\u00ab. This FLAG-tagged hSK cDNA was then cloned into\npcDNA3 by digestion with EcoRI. The orientation was de-\ntermined by restriction analysis and sequencing veri\ufb01ed the\nintegrity of the hSK-FLAG cDNA sequence.\nSK amino acid-sequence analysis\nThe hSK amino acid sequence was searched against non-\nredundant amino acid- and nucleotide-sequence databases at\nthe Australian National Genome Information Service using the\nblastp and tblastn algorithms [23].\nCell culture\nHUVECs were isolated as described previously [24] and cultured\non gelatin-coated culture \ufb02asks in medium M199 with Earle\u2019s\nsalts supplemented with 20% fetal calf serum, 25 \u00b5g}ml en-\ndothelial growth supplement (Collaborative Research) and\n25 \u00b5g}ml heparin. The cells were passaged three times and grown\nto 80% con\ufb02uency before treatment and harvesting. Human\nembryonic kidney cells (HEK-293T, A. T. C. C. CRL-1573) were\ncultured in Dulbecco\u2019s modi\ufb01ed Eagle\u2019s medium containing\n10% fetal calf serum, 2 mM glutamine, 0.2% (w}v) sodium\nbicarbonate, 1.2 mg}ml penicillin and 1.6 mg}ml gentamycin\nand transiently transfected using the calcium phosphate pre-\ncipitation method [25]. Treatment of HUVECs and HEK-293T\ncells with TNF\u03b1 (1 ng}ml) was performed as described previously\n[10].\nExpression and isolation of recombinant hSK from E. coli\nThe pGEX4T2-hSK vector was transformed into E. coli BL21 by\nelectroporation. Overnight cultures (100 ml) of transformed\nisolates were grown with shaking (200 revs}min) at 30 \u00b0C in\nSuperbroth medium (20 g}l glucose, 35 g}l tryptone, 20 g}l yeast\nextract and 5 g}l NaCl, pH 7.5) containing ampicillin (100 mg}l).\nThe cultures were diluted 1:20 into fresh medium and grown at\n30 \u00b0C with shaking to a D'!! of 0.7\u20130.9. Expression of the\nglutathione S-transferase (GST)-coupled SK was then induced\nby addition of 0.1 mM IPTG and further incubation of the\ncultures at 30 \u00b0C for 3 h. After this time the bacterial cells were\nthen harvested by centrifugation at 6000 g for 20 min at 4 \u00b0C and\nresuspended in 20 ml of bu\ufb00er B containing 250 mM NaCl. The\ncells were then lysed with lysozyme at a \ufb01nal concentration of 0.3\nmg}ml for 15 min at 25 \u00b0C followed by sonication, consisting of\nthree cycles of 20-s ultrasonic pulses followed by 1 min of\ncooling. The lysate was then clari\ufb01ed by centrifugation at 50000 g\nfor 45 min at 4 \u00b0C, followed by \ufb01ltration through 0.22-\u00b5m \ufb01lters.\nThe \ufb01ltered supernatant was then incubated with 0.2 vols of 50%\n(w}v) GSH\u2013Sepharose 4B, which was washed and pre-equi-\nlibrated with bu\ufb00er B, for 60 min at 4 \u00b0C with constant mixing.\nAfter this time the mixture was poured into a glass chroma-\ntography column (10 mm diameter) and the beads (with bound\nGST-SK) washed with 10 column vols of bu\ufb00er B at 4 \u00b0C.\nThe GST-SK was then eluted from the column in 10 ml of bu\ufb00er\nB containing 10 mM GSH. Cleavage of the GST away from SK\nwas then performed by incubation with 20 \u00b5g of thrombin for 3 h\nat 25 \u00b0C. The released SK was then puri\ufb01ed by application of the\ncleavage mix to a calmodulin\u2013Sepharose 4B column and then a\nMono-Q anion-exchange column as described for the puri\ufb01cation\nof the SK from human placenta.\nCharacterization of SKs\nThe e\ufb00ect of pH on the activity of the isolated SKs was determined\nover the pH range 4.0\u201311.0 in bu\ufb00ers at 50 mM (sodium acetate,\npH 4.0\u20135.0; Mes, pH 6.0\u20137.0; Hepes, pH 7.0\u20138.2; Tris}HCl, pH\n8.2\u201310.0; Caps, pH 10.0\u201311.0) at 37 \u00b0C. pH stability was de-\ntermined by assaying the residual activity after pre-incubation of\nthe enzymes in the same bu\ufb00ers for 5 h at 4 \u00b0C. Similarly,\nthermal stabilities were determined by assaying the residual\nactivity after pre-incubation of the enzymes at various temp-\neratures (4\u201380 \u00b0C) for 30 min at pH 7.4 (50 mM Tris}HCl\ncontaining 10% glycerol, 0.5 M NaCl and 0.05% Triton X-100).\nSubstrate kinetics were analysed using Michaelis\u2013Menten kinetics\nwith a weighted non-linear regression program [26]. Since sphin-\ngosine and its analogues were added to the enzyme assays in\nmixed micelles with Triton X-100, where they exhibit surface-\ndilution kinetics [27], all Km and Ki values obtained for these\nmolecules were expressed as mol% of Triton X-100, rather than\nas bulk solution concentrations. For assays to determine the\ne\ufb00ect of calcium}calmodulin on SK activity, calcium and cal-\nmodulin were added to the standard assay mixtures containing\n20 nM of isolated SK at \ufb01nal concentrations of 4 mM and\n0.6 \u00b5M, respectively.\nOther analytical methods\nProtein was determined using either the Coomassie Brilliant Blue\nR250 or BCA reagents using BSA as standard. In some cases\nprotein estimations were performed after concentration and\nremoval of detergent by precipitation [28] to increase the sen-\nsitivity and accuracy of the determinations. SDS}PAGE was\nperformed according to the method of Laemmli [29] using 12%\nacrylamide gels. Protein bands on gels were visualized with either\nCoomassie Brilliant Blue R250 or silver staining. Molecular mass\nwas estimated by comparison with the electrophoretic mobility of\nmyosin, \u03b2-galactosidase, BSA, ovalbumin, carbonic anhydrase,\nsoya bean trypsin inhibitor, lysozyme and aprotinin.\nRESULTS AND DISCUSSION\nPuri\ufb01cation of hSK\nHuman placenta was selected as a source of hSK due to the\navailability of large quantities of fresh tissue, and because\nthe speci\ufb01c enzyme activity in human placenta was comparable\nwith that of other animal tissues previously used for attempts at\nSK puri\ufb01cation (results not shown). Approximately half of the\ntotal SK activity in human placenta was present in the cytosol\nafter tissue homogenization. This is a similar distribution to\nmany other animal cells and tissues, including rat kidney, the\nsource used for the only other successful puri\ufb01cation of a SK [19].\nThe puri\ufb01cation of SK from human placenta is summarized in\nTable 1. The soluble fraction from the human placenta homo-\ngenate was initially subjected to ammonium sulphate precipi-\n# 2000 Biochemical Society"}, {"role": "user", "content": "432\nS. M. Pitson and others\nTable 1\nPuri\ufb01cation of SK from human placenta\nSK was puri\ufb01ed from 1240 g of fresh human placenta (four placentas); 1 unit of SK activity is de\ufb01ned as that needed for 1 pmol of S1P to be formed from sphingosine and ATP/min.\nStep\nActivity (units\u00ac103)\nProtein (mg)\nSpeci\ufb01c activity (units/mg)\nRecovery (%)\nPuri\ufb01cation (fold)\nSoluble fraction of homogenate\n7943\n123600\n58\n100\n\u2013\nAmmonium sulphate (25\u201335%)\n7723\n3527\n1966\n97\n33\nQ-Sepharose anion exchange\n4048\n1098\n4597\n63\n79\nCalmodulin\u2013Sepharose\n3197\n18.23\n1.75\u00ac105\n40\n3.0\u00ac103\nMono-Q anion exchange\n1706\n2.921\n5.84\u00ac105\n21.5\n1.0\u00ac104\nATP\u2013Mono-Q anion exchange\n1133\n0.419\n2.70\u00ac106\n14.3\n4.6\u00ac104\nSuperdex 75 gel \ufb01ltration\n549\n0.008\n6.64\u00ac107\n6.9\n1.1\u00ac106\nFigure 1\nAnion-exchange chromatography of hSK\nAnion-exchange chromatography with Q-Sepharose fast \ufb02ow of the (NH4)2SO4-precipitated fraction of the human placenta extract showing two peaks of SK activity. Extracts were applied in bu\ufb00er\nA and SK activity (E) was eluted with a NaCl gradient of 0\u20131 M (\u2013 \u2013 \u2013). Protein eluted was followed by absorbance at 280 nm (\u2014).\ntation which resulted in a remarkably good puri\ufb01cation of SK\n(33-fold). It should be noted that, unlike the situation in rat\nkidney [19], it was not necessary to ultracentrifugate the human\nplacenta extracts prior to ammonium sulphate precipitation\nsince the precipitate resuspended easily with almost no loss of SK\nactivity. For anion-exchange chromatography the ammonium\nsulphate fraction was rapidly desalted with the use of a Sephadex\nG25 column and the desalted fraction loaded immediately on to\na Q-Sepharose fast-\ufb02ow column. The speed of this desalting step\nappeared critical since the SK activity appeared very unstable at\nNaCl concentrations below about 0.2 M, meaning slower de-\nsalting steps, such as dialysis, resulted in substantial losses of\nenzyme activity. Q-Sepharose fast-\ufb02ow chromatography resulted\nin two peaks of SK activity, eluting at approx. 0.15 and 0.6 M\nNaCl, and were designated SK1 and SK2, respectively (Figure\n1). Similarly, two SK activities have previously been observed\nafter anion-exchange chromatography of human platelet [30]\nand bovine brain extracts [31], although the signi\ufb01cance of these\ntwo activities has yet to be elucidated. For this study SK1 was\nselected for further puri\ufb01cation due to its greater abundance and\nstability; SK2 activity appeared very unstable and, unlike SK1,\ncould not be stabilized by the addition of 0.5 M NaCl, 10%\nglycerol and 0.05% Triton X-100. SK1 was also chosen since it\nappeared to be the isoform present in HUVECs, as discussed\nlater.\nFractions from the Q-Sepharose fast-\ufb02ow column containing\nSK1 were then a\ufb03nity puri\ufb01ed by application to a calmodulin\u2013\nSepharose 4B column in the presence of CaCl#, and elution of\nSK1 performed with EGTA and NaCl, resulting in further\nsubstantial puri\ufb01cation (38-fold) and high enzyme yields. Like\nthe rat kidney enzyme [19], the SK1 could not be eluted from the\ncalmodulin\u2013Sepharose 4B column with EGTA alone, indicating\nan unusual association of the enzyme with this a\ufb03nity matrix.\nThe active fractions that eluted from the calmodulin\u2013Sepharose\n4B column were then desalted and applied to two subsequent\nsteps of analytical anion-exchange chromatography on a Mono-\nQ column, with the second step performed in the presence\nof ATP and MgCl# (Figure 2). This type of puri\ufb01cation, utilizing\nATP, has been used previously for some other ATP-dependent\nenzymes, particularly PKC [32]. It aids puri\ufb01cation since\nthe elution of the SK1 and the SK1\u2013ATP complex di\ufb00er, with the\nactive peak of SK1 eluting at approx. 150 and 75 mM NaCl in\nthe absence and presence of ATP, respectively. Like PKC [32],\nthis di\ufb00erence in elution is probably due to a substrate (ATP)-\ninduced conformational change in SK1, and not an increase in\nnegative charge caused simply by the presence of bound ATP,\n# 2000 Biochemical Society"}, {"role": "user", "content": "433\nHuman sphingosine kinase\nFigure 2\nPuri\ufb01cation of human placenta SK1 by anion-exchange chromatography on a Mono-Q column is enhanced by reapplication and elution from the\nsame column in the presence of ATP\n(A) The fractions from the calmodulin\u2013Sepharose 4B column containing SK activity were pooled, desalted and applied to the Mono-Q column in bu\ufb00er A. (B) Active fractions from the Mono-Q\ncolumn were desalted and reapplied to the Mono-Q column in bu\ufb00er A with 1 mM ATP and 5 mM MgCl2. In both cases SK activity (E) was eluted with a NaCl gradient of 0\u20131 M (\u2013 \u2013 \u2013), with\nprotein elution followed by absorbance at 280 nm (\u2014).\nsince SK1 is actually bound less strongly to the anion-exchange\nmatrix, eluting at a lower NaCl concentration (Figure 2). The\nactive fractions resulting from these anion-exchange steps were\nthen applied to gel-\ufb01ltration chromatography with a Superdex 75\ncolumn as a \ufb01nal puri\ufb01cation step. SK1 eluted from this column\nas a single peak with a molecular mass corresponding to 44 kDa.\nAnalysis of the active fraction from this \ufb01nal column by\nSDS}PAGE with silver staining (Figure 3) revealed a single band\nof molecular mass 45 kDa, indicating a homogeneous protein\nthat had been puri\ufb01ed over 10'-fold from the original placenta\nextract with a remarkably good yield of 7% of the original SK\nactivity (Table 1).\nSK isoforms in HUVECs\nSince two SK activities were identi\ufb01ed in human placenta (Figure\n1), other human tissue [31] and cultured human cells [30], we\nexamined the multiplicity of this enzyme activity in HUVECs by\nthe use of preparative anion-exchange columns. In contrast to\nother human tissues and cells, application of HUVEC extracts\nto these columns resulted in the appearance of only a single SK\npeak that eluted at the same point as the human placenta SK1\n(Figure 4). Similarly, only a single SK peak eluted after ap-\nplication of HUVEC extracts in which SK activity had been\nstimulated by a 10-min treatment of the cells with TNF\u03b1 [4,10].\nThese results would indicate that SK1, the human placenta SK\nisolated in this study, is probably the main isoform found in\nHUVECs, and that TNF\u03b1 treatment results in an increase in the\nactivity of this enzyme, rather than the activation of another,\notherwise latent, isoform.\nCloning of hSK and transient expression in HEK-293T cells\nA hSK cDNA was generated from a HUVEC \u03bb Zap cDNA\nlibrary using primers designed from human ESTs aligned with\nthe published murine SK sequence [20]. The cDNA generated\nhad an open reading frame coding for 384 amino acids. It should\nbe noted that the sequence lacked a recognizable Kozak con-\nsensus motif, raising the possibility that the actual initiation\nsequence may not be included in this cDNA. The SK cDNA\nencodes for a protein (hSK) with a predicted isoelectric point of\n6.64 and a molecular mass of 42550 kDa, consistent with the\nmolecular mass determined for the puri\ufb01ed human placenta SK\n# 2000 Biochemical Society"}, {"role": "user", "content": "434\nS. M. Pitson and others\nFigure 3\nSDS/PAGE of puri\ufb01ed human placenta SK\nThe fraction from the Superdex 75 column containing the highest SK activity was applied to\nSDS/PAGE with silver staining, yielding a single band of 45 kDa.\n(SK1). Subcloning into pcDNA3 and transient expression of\nhSK in HEK-293T cells resulted in a 3200-fold increase in SK\nactivity in these cells (Figure 5), compared with untransfected\nHEK-293T cells or HEK-293T cells transfected with empty\nvector, indicating that the generated hSK cDNA encodes a\ngenuine SK. Interestingly, although hSK-transfected HEK-293T\ncells had 3200-fold higher levels of SK activity, treatment of\nthese cells with TNF\u03b1 resulted in a rapid (10 min) increase in SK\nactivity by a similar proportion (approx. 2-fold) to that seen in\nuntransfected HEK-293T cells (Figure 5) [10]. Similar results\nwere also recently reported with platelet-derived growth factor\nstimulation of NIH 3T3 \ufb01broblasts expressing a murine SK [33].\nThis indicates that the high levels of over-expressed SK are not\nsaturating the as yet unknown TNF\u03b1-mediated activation mech-\nanism in these cells. This, combined with the extremely rapid\nactivation (10 min), suggests that the activating molecule is in\nhigh abundance in the cell compared with the endogenous levels\nof SK. This may point away from an activation mechanism that\nrequires direct interaction with a speci\ufb01c activating protein, such\nas a \u2018SK kinase\u2019, since this type of molecule may be expected to\nbe in relatively low abundance in the cell. Instead, the SK-\nactivating mechanism is more likely to involve a molecule that\nhas more diverse functions in the cell, and which therefore is\nexpressed at higher levels in the cell. The identity of the directly\nactivating molecule and activation mechanism of SK in response\nto TNF\u03b1 and other cell agonists remains to be elucidated.\nhSK sequence analysis\nSequence comparison of hSK with the two reported murine SK\nsequences, mSK1a and mSK1b [20], revealed very high similarity,\nwith 81 and 80% amino acid-sequence identity, respectively. A\nsearch of the database showed that hSK also shares amino acid-\nsequence similarity (28\u201336% identity) with two recently identi\ufb01ed\nSaccharomyces cere\u008aisiae SKs [21] and several other ESTs\nencoding putative SK proteins from Schizosaccharomyces pombe,\nFigure 4\nOnly a single chromatographically identi\ufb01ed SK isoform is\npresent in HUVECs\nPreparative anion-exchange chromatography with HiTrap-Q columns of (A) human placenta, (B)\nHUVECs and (C) TNF\u03b1-treated HUVEC extracts. Cells were harvested, lysed and the soluble\nextracts applied to the HiTrap-Q column in bu\ufb00er A. Total SK activities in human placenta,\nHUVECs and TNF\u03b1-treated HUVEC extracts were 51, 78 and 136 units/mg of protein,\nrespectively. SK activity (E) was eluted with a NaCl gradient of 0\u20131 M (\u2013 \u2013 \u2013).\nCaenorhabditis elegans and Arabidopsis thaliana. Multiple se-\nquence alignment of hSK with these homologues (Figure 6)\nrevealed several regions of highly conserved amino acids through-\nout the protein, but particularly towards the N-terminus.\nA search of the domain structures of hSK sequence revealed\nthree calcium}calmodulin-binding motifs [34], one of the 1-8-\n14 type A [(F}I}L}V}W)XXX(F}A}I}L}V}W)XX(F}A}I}L}\nV}W)XXXXX(F}I}L}V}W) with a net charge of \u00ad3 to \u00ad6]\nspanning residues 290\u2013303, and two of the 1-8-14 type B\n[(F}I}L}V}W)XXXXX(F}A}I}L}V}W)XXXXX(F}I}L}V}W)\nwith a net charge of \u00ad2 to \u00ad4] that overlap between residues 134\nand 153. These regions align with the calcium}calmodulin-\nbinding motifs found in mSK1a and are consistent with the\nobservation that both hSK and mSK1a [19] bind strongly to\ncalmodulin\u2013Sepharose in the presence of calcium. Further analy-\nFigure 5\nExpression and TNF\u03b1 stimulation of hSK activity in HEK-293T\ncells\nHEK-293T cells transiently transfected with either (A) empty pcDNA3 expression vector alone\nor (B) pcDNA3 containing hSK cDNA. Transfected cells were either untreated or treated with\nTNF\u03b1 for 10 min, harvested and SK activity in cell lysates determined. Data are means\u00b3S.D.\nof duplicates and are representative of three independent experiments.\n# 2000 Biochemical Society"}, {"role": "user", "content": "435\nHuman sphingosine kinase\nFigure 6\nSequence comparison of hSK with other known and putative SKs\nComparison of the deduced hSK amino acid sequence with the amino acid sequences of the murine (mSK1a and mSK1b) [20] and S. cerevisiae (LCB4 and LCB5) [21] SKs, and EST sequences of putative SKs from S. pombe and C. elegans (GenBank2\naccession numbers Z98762 and Z66494, respectively). Although the amino acid sequence similarity to hSK was high (36% identity), the A. thaliana putative SK sequence (accession number AL022603) gave relatively poor alignment and, for clarity, is not shown.\nThe consensus sequence represents amino acids that are conserved in at least six of the seven aligned sequences, while conservation of structurally similar amino acids are denoted with an asterisk. Multiple sequence alignment was performed with CLUSTALW.\n# 2000 Biochemical Society"}, {"role": "user", "content": "436\nS. M. Pitson and others\nFigure 7\nExpression of recombinant hSK in E. coli BL21\nE. coli BL21 was transformed with the pGEX4T2-hSK expression construct and expression of\nthe GST-SK fusion protein analysed after induction with 100 \u00b5M IPTG. (A) SK activity in\nuninduced and IPTG-induced E. coli cell extracts. Means\u00b3S.D. are shown. (B) Coomassie\nBrilliant Blue-stained SDS/PAGE gel showing GST-SK fusion protein expression in E. coli cell\nlysates. (C) Purity of the isolated recombinant hSK. The fraction from the Mono-Q column\ncontaining SK activity was applied to SDS/PAGE with silver staining and yielded a single band\nof 45 kDa.\nsis of the hSK sequence revealed a possible N-myristoylation site\nclose to the N-terminus (at Gly&) that may be applicable if the\nprotein is subject to proteolytic cleavage. Also identi\ufb01ed were\none putative casein kinase II phosphorylation site (at Thr\"$!) and\nfour putative PKC phosphorylation sites (at Thr&%, Ser\")\", Thr#!&\nand Ser$(\"). Again, these putative phosphorylation sites are also\nfound in both murine SK isoforms, although the mouse enzymes\nalso display six more possible phosphorylation sites, four for\nPKC, and one each for casein kinase II and protein kinase A,\nthat do not occur in hSK.\nA search of signalling-domain sequences using the SMART\nsearch tool [35] revealed similarity in residues 16\u2013153 of hSK\nwith the putative diacylglycerol kinase (DGK) catalytic domain.\nhSK showed an overall 36% identity to the consensus sequence\nof the DGK catalytic domain family, and possessed 17 of the 24\nvery highly conserved amino acids of this domain. hSK, however,\nshowed only low similarity to the proposed ATP-binding motif\nof this domain (GXGXXGXnK), although it should be noted\nthat the applicability of this protein kinase ATP-binding-site\nmotif to DGKs remains contentious [36,37]. Further sequence\nanalysis of the human and related SKs also failed to \ufb01nd regions\nshowing any marked similarity to the proposed nucleotide-\nbinding motifs found in other protein families [38,39]. Apart\nfrom the similarity with the DGK catalytic domain, hSK shows\nno similarity with other lipid-binding enzymes, and does not\nappear to have any recognizable lipid-binding domains, like\nPKC C2 or pleckstrin homology domains. There are also no\nother obvious regulatory domains, with the possible exception of\na proline-rich region at the C-terminus which shares some\nsimilarity with SH3-binding domains [40,41].\nExpression in E. coli and isolation of recombinant SK\nThe hSK cDNA was subcloned into the pGEX4T2 plasmid and\nhSK expressed as a GST fusion protein in E. coli by IPTG\ninduction (Figure 7). After the GST-SK fusion protein was\npartially puri\ufb01ed using GSH\u2013Sepharose 4B, and the GST re-\nmoved by thrombin cleavage, the hSK was further puri\ufb01ed by\nsubsequent elutions from calmodulin\u2013Sepharose and Mono-Q\nanion-exchange columns. This resulted in high recovery of SK\nactivity (greater than 70% of the originally induced activity),\nand an electrophoretically pure SK (Figure 7). However, only\nlow protein yields of the recombinant enzyme could be obtained\nsince a large proportion of the IPTG-induced, thrombin-cleaved\nhSK protein did not bind to the calmodulin\u2013Sepharose column\n(Figure 8). This non-binding form of hSK also had no de-\nmonstrable catalytic activity, suggesting that it was incorrectly\nfolded.\nCharacterization of native and E. coli-derived recombinant SKs\nTo determine if eukaryotic post-translational modi\ufb01cations are\nrequired for, or modulate, SK activity, we compared the physico-\nchemical and catalytic properties of the puri\ufb01ed native human\nplacenta SK with those of the recombinant SK expressed in E.\ncoli, where such modi\ufb01cations would not occur. Maximum\nactivity of the native and recombinant SKs was observed at pH\n7.4, with both enzymes showing greater than 60% of maximum\nactivity in the pH range 6.8\u20137.4 (Figure 9). Both SKs retained\nmore than 90% of their original activity after 5 h of incubation\nat 4 \u00b0C in the pH range 6\u20137.8 (Figure 9). At pH 7.4 in the\npresence of 10% glycerol, 0.5 M NaCl and 0.05% Triton X-100,\nboth enzymes were stable for 30 min at temperatures up to 37 \u00b0C\n(Figure 9). The enzymes were much less stable in bu\ufb00ers lacking\nglycerol, NaCl and Triton X-100 (results not shown), consistent\nwith previous observations of the bovine brain and rat kidney\nSKs [19,31]. Both hSKs showed a requirement for divalent metal\nions since the presence of EDTA in assays eliminated activity\n(Figure 9). Like other SKs examined [19,21,22,27,31], both\nhuman enzymes showed highest activity with Mg#+, somewhat\nlower activity with Mn#+, and only very low activity with Ca#+.\nOther divalent metal ions examined, including Zn#+, Cu#+ and\nFe#+, did not support SK activity (Figure 9).\nThe native and recombinant SKs have very similar, and\nnarrow, substrate speci\ufb01cities (Figure 10), with both showing\ngreatest activity with the naturally occurring mammalian sub-\nstrate \uf764-erythro-sphingosine as well as \uf764-erythro-dihydrosphin-\ngosine. Low activity was also detected for both enzymes against\nphytosphingosine, while a range of other sphingosine derivatives\nand related molecules were not phosphorylated. These included\n\uf764,\uf76c-threo-dihydrosphingosine, N,N-dimethylsphingosine, N,N,\nN-trimethylsphingosine,\nN-acetylsphingosine\n(C#-ceramide),\ndiacylglycerol (1,2-dioctanoyl-sn-glycerol and 1,2-dioleoyl-sn-\n# 2000 Biochemical Society"}, {"role": "user", "content": "437\nHuman sphingosine kinase\nFigure 8\nPuri\ufb01cation of recombinant hSK with calmodulin\u2013Sepharose 4B allows the separation of active and inactive enzyme\nThe GST-SK fusion protein was partially puri\ufb01ed using GSH\u2013Sepharose 4B, cleaved by thrombin and applied to the calmodulin\u2013Sepharose 4B column in bu\ufb00er B containing 4 mM CaCl2. Elution\n($ ) of the active SK bound to the column was performed with bu\ufb00er A containing 2 mM EGTA and 1 M NaCl. (A) SDS/PAGE analysis of fractions eluted from the calmodulin\u2013Sepharose 4B column.\n(B) SK activity in column fractions showing most of the recombinant hSK protein did not bind to the column and displayed no catalytic activity.\nglycerol) and phosphatidylinositol. Similar substrate speci\ufb01cities\nhave been observed with the partially puri\ufb01ed rat brain SK\n[22,27] and the recombinant mouse SKs [20], although the latter\ndo not phosphorylate phytosphingosine. \uf764-erythro-Sphingosine\nis also the best substrate for the S. cere\u008aisiae SKs, but these\nenzymes appear to phosphorylate phytosphingosine much more\ne\ufb03ciently than their mammalian counterparts [21,42], an ob-\nservation that is perhaps not so surprising considering that this\nlipid is much more abundant than sphingosine in yeast [43].\nFurther analysis of the hSKs with \uf764-erythro-sphingosine and\n\uf764-erythro-dihydrosphingosine revealed Michaelis\u2013Menten kin-\netics over the concentration range used (Figure 10), with both\nisolated native and recombinant SKs showing very similar kinetic\nproperties and slightly higher a\ufb03nity for \uf764-erythro-sphingosine\nover \uf764-erythro-dihydrosphingosine (Table 2). Both enzymes also\ndisplayed similar kinetics when sphingosine was supplied as a\nsphingosine\u2013BSA complex, although presentation of the sub-\nstrate in this manner resulted in a lower kcat value for both\nenzymes (28 and 39 s\u2212\" for the native and recombinant SKs,\nrespectively) compared with its presentation in Triton X-100\nmixed micelles, as used for all the other assays performed in this\nstudy. Sphingosine supplied as a BSA complex gave Km values of\n16\u00b34 and 17\u00b32 mM for the native and recombinant SKs,\nrespectively. Both the native and recombinant SKs had the same\na\ufb03nity for ATP (Km of approx. 80 \u00b5M; Table 2), and were very\nsimilar to Km values found for the rat [19] and recombinant\nmouse [20] SKs. Other studies have reported SK Km values for\nATP ranging between 25 and 310 \u00b5M [21,31,44], but since these\nstudies were performed with either crude or only partially puri\ufb01ed\nenzymes, their relevance to the true Km values for these enzymes\nis not known.\nBoth the native and recombinant SK were inhibited by \uf764,\uf76c-\nthreo-dihydrosphingosine, N,N-dimethylsphingosine and N,N,N-\ntrimethylsphingosine (Figure 10), with all three of these molecules\ndisplaying competitive inhibition with respect to sphingosine.\nAlthough the inhibition constants for these molecules were quite\nsimilar, N,N,N-trimethylsphingosine gave slightly more e\ufb03cient\ninhibition than \uf764,\uf76c-threo-dihydrosphingosine, which was a\nmarginally more e\ufb03cient inhibitor than N,N-dimethylsphin-\ngosine (Table 2). Similar results for N,N-dimethylsphingosine\nand \uf764,\uf76c-threo-dihydrosphingosine have been reported for the rat\n[19] and recombinant mouse [20] SKs, whereas, surprisingly,\nstudies with crude platelet extracts appear to show N,N-dimethyl-\nsphingosine as a considerably more e\ufb00ective inhibitor of SK than\neither \uf764,\uf76c-threo-dihydrosphingosine or N,N,N-trimethylsphin-\ngosine [30,45]. Interestingly, studies in \u008ai\u008ao with platelets [45] also\nshowed N,N-dimethylsphingosine to be a much more e\ufb00ective\ninhibitor of SK activity than \uf764,\uf76c-threo-dihydrosphingosine, while\nvery little inhibition is seen with N,N,N-trimethylsphingosine.\nPresumably, these results re\ufb02ect the di\ufb00erential uptake of these\nmolecules into the cell, although application of N,N,N-trimethyl-\nsphingosine to HUVECs inhibits nuclear factor \u03baB activation\nand consequent E-selectin expression [46], presumably through\ninhibition of SK activity which is known to be involved in\nregulation of this pathway [10].\nADP also showed weak competitive inhibition, with respect to\nATP (Table 2). In all cases remarkably similar inhibition\nconstants were observed for the native and recombinant SKs\n# 2000 Biochemical Society"}, {"role": "user", "content": "438\nS. M. Pitson and others\nFigure 9\nPhysico-chemical properties of the native and recombinant SKs\n(A) pH optima. The e\ufb00ect of pH on SK activity was determined by assaying the activity over the pH range of 4\u201311 in 50 mM bu\ufb00ers (for details see the Experimental section). (B) pH stability.\nShown is the SK activity remaining after preincubation of the enzymes at various pH at 4 \u00b0C for 5 h. (C) Temperature stability. Shown is the SK activity remaining after preincubation of the enzymes\nat various temperatures (4\u201380 \u00b0C) for 30 min at pH 7.4 (50 mM Tris/HCl containing 10% glycerol, 0.5 M NaCl and 0.05% Triton X-100). (D) Metal-ion requirement. The various metal ions or\nEDTA were supplied in the assay mixture at a \ufb01nal concentration of 10 mM. In all cases the maximum activities of the native (E and \ufb01lled bars) and recombinant (D and open bars) SKs were\narbitrarily set at 100% and correspond to 2.65 and 7.43 k-units, respectively. Data are means\u00b3S.D.\nFigure 10\nSubstrate speci\ufb01city and kinetics of the native and recombinant SKs\n(A) Substrate speci\ufb01city of the native (\ufb01lled bars) and recombinant (open bars) SKs with sphingosine analogues and other lipids supplied at 100 \u00b5M in 0.25% Triton X-100. The rates of\nphosphorylation of sphingosine by the native and recombinant SKs were arbitrarily set at 100% and correspond to 2.65 and 7.43 k-units, respectively. Activity against other potential substrates\nwas expressed relative to the activity against sphingosine. No phosphorylation was observed with D,L-threo-dihydrosphingosine, N,N-dimethylsphingosine, N,N,N-trimethylsphingosine, N-\nacetylsphingosine (C2-ceramide), diacylglycerol (1,2-dioctanoyl-sn-glycerol and 1,2-dioleoyl-sn-glycerol) and phosphatidylinositol. (B) Substrate kinetics of the recombinant hSK with sphingosine\n(E) and D-erythro-dihydrosphingosine (D) as substrates. (C) Kinetics of inhibition of the recombinant hSK with N,N,N-trimethylsphingosine at 5 (D) and 25 \u00b5M (y), and in its absence (E).\nInset: Lineweaver\u2013Burk plot. Data are means\u00b3S.D.\n# 2000 Biochemical Society"}, {"role": "user", "content": "439\nHuman sphingosine kinase\nTable 2\nSubstrate and inhibition kinetics of the native and recombinant\nSKs\nSubstrate kinetics were determined by supplying substrates over the concentration range\n0.5\u2013200 \u00b5M (0.0125\u20135 mol%) for sphingosine analogues, and 5\u20131000 \u00b5M for ATP. Inhibition\nkinetics were determined by the use of inhibitors over the concentration range of 2\u201350 \u00b5M\n(0.05\u20131.25 mol%) for sphingosine analogues, and 0.1\u20135 mM for ADP. For comparison with\nprevious studies, all Km and Ki values for sphingosine and its derivatives are expressed as both\nbulk solution concentrations and mol% of Triton X-100, where Triton X-100 was present in all\nassays at a \ufb01nal concentration of 0.25% (w/v). All kinetic values and S.E.M. values were\nobtained from non-linear regression analysis [26].\nSubstrate kinetics\nNative SK\nRecombinant SK\nSphingosine\nKm (mol%)\n0.35\u00b30.05\n0.30\u00b30.07\nKm (\u00b5M)\n14\u00b32\n12\u00b33\nkcat (s\u22121)\n50\n85\nkcat/Km (10\u22125 M\u22121[s\u22121)\n36\n71\nDihydrosphingosine\nKm (mol%)\n0.50\u00b30.05\n0.48\u00b30.05\nKm (\u00b5M)\n20\u00b32\n19\u00b32\nkcat (s\u22121)\n35\n76\nkcat/Km (10\u22125 M\u22121[s\u22121)\n18\n39\nATP\nKm (\u00b5M)\n77\u00b311\n86\u00b312\nInhibitor kinetics\nNative SK\nRecombinant SK\nN,N-Dimethylsphingosine\nKi (mol%)\n0.20\u00b30.03\n0.19\u00b30.02\nKi (\u00b5M)\n7.8\u00b31\n7.5\u00b31\nD,L-threo-Dihydrosphingosine\nKi (mol%)\n0.15\u00b30.02\n0.14\u00b30.03\nKi (\u00b5M)\n5.9\u00b31\n5.7\u00b31\nN,N,N-Trimethylsphingosine\nKi (mol%)\n0.12\u00b30.03\n0.10\u00b30.02\nKi (\u00b5M)\n4.6\u00b31\n3.8\u00b31\nADP\nKi (mM)\n1.1\u00b30.3\n0.9\u00b30.2\n(Table 2). No product feedback inhibition of the SKs was\nobserved by S1P at concentrations up to 10 \u00b5M, nor was any\ninhibition seen with 1 mM N-acetylsphingosine or 1 mM Fumon-\nisin B1, a ceramide synthase inhibitor (results not shown).\nThe \ufb01ndings that hSK binds to a calmodulin-a\ufb03nity column\nand has putative calcium}calmodulin-binding motifs in its amino\nacid sequence raised the intriguing prospect that calmodulin may\nhave some functional role with these enzymes. Since calcium}\ncalmodulin is a well-known modulator of the activity of some\nprotein kinases [47], we examined its e\ufb00ect on SK activity.\nHowever, under the assay conditions used, calcium}calmodulin\nhad no e\ufb00ect on the activity of either the native or recombinant\nhSKs (results not shown). While this result indicates a lack of SK\nactivity regulation by calmodulin, the possibility remains that\ncalmodulin may be involved in some other function with SK,\nsuch as regulating its subcellular localization.\nSome previous studies [18,48] have indicated that acidic\nphospholipids can stimulate SK activity in crude enzyme prep-\narations, while other studies have not [27,30]. Since the in-\nterpretation of these observations is di\ufb03cult due to the wide\nrange of other proteins and lipids in these crude, or partially\npuri\ufb01ed, enzyme preparations, this phenomenon was examined\nfurther with the puri\ufb01ed hSKs. Whereas the addition of the\nneutral phospholipids phosphatidylcholine and phosphatidyl-\nethanolamine to the enzyme assay mixture did not result in any\ndetectable di\ufb00erences in hSK activity, marked increases in activity\nFigure 11\nAcidic phospholipids stimulate the activity of the native and\nrecombinant SKs\nThe e\ufb00ects of various phospholipids on the activity of the native and recombinant SKs were\ndetermined by assaying the activity under standard conditions in the presence of these\nphospholipids at 10 mol% of Triton X-100. The activities of the native (\ufb01lled bars) and\nrecombinant (open bars) SKs in the absence of phospholipids were arbitrarily set at 100%\nand correspond to 2.65 and 7.43 k-units, respectively. PC, phosphatidylcholine; PS, phos-\nphatidylserine; PE, phosphatidylethanolamine; PI, phosphatidylinositol; PA, phosphatidic acid.\nData are means\u00b3S.D.\n(1.6\u20132-fold) were observed with the acidic phospholipids phos-\nphatidylserine, phosphatidylinositol and phosphatidic acid (Fig-\nure 11). Both the native and recombinant SKs were activated in\na similar manner by these acidic phospholipids, with kinetic\nanalyses revealing that all three phospholipids caused an increase\nin the enzymes\u2019 kcat values, while the Km values remained\nunchanged. The basis for this acidic-phospholipid-mediated\nstimulation of SK activity is not yet known. Acidic phospholipids\nare known to form electrostatic interactions with sphingosine\nwhich is largely protonated at physiological pH [49]. It is possible,\ntherefore, that negatively charged phospholipids may stimulate\nSK activity through either neutralization of the sphingosine\npositive charge or by altering the conformation of sphingo-\nsine [48,49]. However, this interaction may be expected to a\ufb00ect\nthe Km value for sphingosine, and not just result in the observed\nincrease in kcat. Alternatively, acidic phospholipids may interact\ndirectly with SK to stimulate activity, as is the case in several\nother cell-signalling enzymes, including PKC [50] and some\nDGKs [51], although it should be noted that there are no obvious\nphospholipid-binding domains within the SK amino acid se-\nquence. Further elucidation of these \ufb01ndings awaits more detailed\nanalysis of possible enzyme\u2013acidic-phospholipid binding and the\nsolving of the SK crystal structure.\nAlso of interest, in light of our results, are the observations\nof Desai et al. [9] showing that S1P increases cellular levels of\nphosphatidic acid via activation of phospholipase D. Increased\nlevels of phosphatidic acid would appear to provide a positive-\nfeedback loop to SK, and an obvious mechanism for ampli-\n\ufb01cation of SK-mediated cell signalling. Equally, the observed in\n\u008aitro stimulation of SK activity by phosphatidic acid and other\nacidic phospholipids makes it tempting to speculate that they\nmay be largely responsible for SK activation in response to\nTNF\u03b1 and other cell agonists. This is particularly relevant when,\nas discussed earlier, our data suggest that the SK-activating\nmolecule(s) are at relatively high levels in the cell, and that\n# 2000 Biochemical Society"}, {"role": "user", "content": "440\nS. M. Pitson and others\nmodi\ufb01cation and mobilization of the highly abundant cellular\nphospholipids in response to various cell agonists is well known\n[52\u201354]. It should also be noted that the extent of stimulation of\nSK activity seen in this study with acidic phospholipids is similar\nto the increase in activity that occurs with various cell agonists.\nConclusions\nCharacterization of both the puri\ufb01ed recombinant and native\nSKs revealed that these enzymes have remarkably similar prop-\nerties and therefore establish that eukaryotic post-translational\nmodi\ufb01cations are not requiredfor activity ofthe hSK. This \ufb01nding\nindicates that the basal SK activity, seemingly always present\nin the cell, is due to the presence of a constitutively active\nSK and not a result of low-level activation of this enzyme. This,\ncombined with the observations that basal S1P levels in the cell\nare very low [2,15], probably due to the presence of S1P lyase\n[13], and that SK activity and S1P levels are rapidly increased by\nmany cell agonists [2], suggests that SK has dual roles in the cell.\nThe basal activity is likely to be involved in sphingomyelin\nturnover, assisting in clearing the cell of sphingosine and cer-\namide, two molecules with apparent pro-apoptotic functions\n[3,55]. In contrast, it would appear reasonable that the higher\nlevels of SK activity seen upon cell stimulation with various cell\nagonists would confer the more recently described cell-signalling\nrole for this enzyme through the production of S1P [1,2].\nThe apparent dual role of SK raises the intriguing question of\nhow these very di\ufb00erent functions are controlled in the cell. An\nobvious mechanism is subcellular compartmentalization of the\nenzyme where the di\ufb00erent roles are accomplished in di\ufb00erent\nlocations in the cell. The common observations that SK activity\npartitions between the cytosolic and insoluble fractions of the\ncell [30,33,56] may support this hypothesis further.\nIn conclusion, we report here the \ufb01rst successful puri\ufb01cation,\nmolecular cloning and characterization of a hSK. We also report\nhere the \ufb01rst isolation and characterization of an E. coli-derived\nrecombinant hSK which has remarkably similar properties to the\nnative human enzyme. This study has also given further insight\ninto the regulation and roles of hSK, and has provided the tools\nrequired for further elucidation of these questions.\nWe thank Professor Bruce Kemp (St. Vincent\u2019s Institute of Medical Research, Fitzroy,\nVIC, Australia) for helpful discussions relating to the enzyme puri\ufb01cation, particularly\nregarding the use of ATP with anion-exchange chromatography.\nREFERENCES\n1\nSpiegel, S. (1999) Sphingosine-1-phosphate: a prototype of a new class of second\nmessengers. J. Leukoc. Biol. 65, 341\u2013344\n2\nSpiegel, S., Culliver, O., Edsall, L. C., Kohama, T., Menzeleev, R., Olah, Z., Olivera, A.,\nPirianov, G., Thomas, D. M., Tu, Z. et al. (1998) Sphingosine-1-phosphate in cell\ngrowth and cell death. Ann. N. Y. Acad. Sci. 845, 11\u201318\n3\nIgarashi, Y. (1997) Functional roles of sphingosine, sphingosine-1-phosphate, and\nmethylsphingosines: in regard to membrane sphingolipid signaling pathways.\nJ. Biochem. 122, 1080\u20131087\n4\nXia, P., Wang, L., Gamble, J. R. and Vadas, M. A. (1999) Activation of sphingosine\nkinase by tumor necrosis factor-\u03b1 inhibits apoptosis in human endothelial cells.\nJ. Biol. Chem. 274, 34499\u201334505\n5\nCuvillier, O., Pirianov, G., Kleuser, B., Vanek, P. G., Coso, O. A., Gutkind, J. S. and\nSpiegel, S. (1996) Suppression of ceramide-mediated programmed cell death by\nsphingosine-1-phosphate. Nature (London) 381, 800\u2013803\n6\nMattie, M., Brooker, G. and Spiegel, S. (1994) Sphingosine-1-phosphate, a putative\nsecond messenger, mobilizes calcium from internal stores via an inositol\ntrisphosphate-independent pathway. J. Biol. Chem. 269, 3181\u20133188\n7\nSu, Y., Rosenthal, D., Smulson, M. and Spiegel, S. (1994) Sphingosine-1-phosphate,\na novel signaling molecule, stimulates DNA binding activity of AP-1 in quiescent\nSwiss 3T3 \ufb01broblasts. J. Biol. Chem. 269, 16512\u201316517\n8\nWu, J., Spiegel, S. and Sturgill, T. W. (1995) Sphingosine-1-phosphate rapidly\nactivates the mitogen-activated protein kinase pathway by a G protein-dependent\nmechanism. J. Biol. Chem. 270, 11484\u201311488\n9\nDesai, N. N., Zang, H., Olivera, A., Mattie, M. E. and Spiegel, S. (1992) Sphingosine-\n1-phosphate, a metabolite of sphingosine, increases phosphatidic acid levels by\nphospholipase D activation. J. Biol. Chem. 267, 23122\u201323128\n10\nXia, P., Gamble, J. R., Rye, K.-A., Wang, L., Hii, C. S., Cockerill, P., Khew-Goodall, Y.,\nBert, A. G., Barter, P. J. and Vadas, M. A. (1998) Tumor necrosis factor-\u03b1 induces\nadhesion molecule expression through the sphingosine kinase pathway. Proc. Natl.\nAcad. Sci. U.S.A. 95, 14196\u201314201\n11\nAncellin, N. and Hla, T (1999) Di\ufb00erential pharmacological properties and signal\ntransduction of the sphingosine 1-phosphate receptors EDG-1, EDG-3, and EDG-5.\nJ. Biol. Chem. 274, 18997\u201319002\n12\nVan Brocklyn, J. R., Lee, M.-J., Menzeleev, R., Olivera, A., Edsall, L., Cuvillier, O.,\nThomas, D. M., Coopman, P. J. P., Thangada, S., Liu, C. H. et al. (1998) Dual actions\nof sphingosine-1-phosphate: extracellular through the Gi- coupled receptor Edg-1 and\nintracellular to regulate proliferation and survival. J. Cell Biol. 142, 229\u2013240\n13\nVan Veldhoven, P. P. and Mannaerts, G. P. (1991) Subcellular localization and\nmembrane topology of sphingosine-1-phosphate lyase in rat liver. J. Biol. Chem. 266,\n12502\u201312507\n14\nZhou, J. and Saba, J. D. (1998) Identi\ufb01cation of the \ufb01rst mammalian sphingosine\nphosphate lyase gene and its functional expression in yeast. Biochem. Biophys. Res.\nCommun. 242, 502\u2013507\n15\nOlivera, A. and Spiegel, S. (1993) Sphingosine-1-phosphate as second messenger in\ncell proliferation induced by PDGF and FCS mitogens. Nature (London) 365,\n557\u2013560\n16\nRius, R. A., Edsall, L. C. and Spiegel, S. (1997) Activation of sphingosine kinase in\npheochromocytoma PC12 neuronal cells in response to trophic factors. FEBS Lett.\n417, 173\u2013176\n17\nMazurek, N., Megidish, T., Hakomori, S. and Igarashi, Y. (1994) Regulatory e\ufb00ect of\nphorbol esters on sphingosine kinase in BALB/C 3T3 \ufb01broblasts (variant A31):\ndemonstration of cell type-speci\ufb01c response. Biochem. Biophys. Res. Commun. 198,\n1\u20139\n18\nBuehrer, B. M., Bardes, E. S. and Bell, R. M. (1996) Protein kinase C-dependent\nregulation of human erythroleukemia (HEL) cell sphingosine kinase activity. Biochim.\nBiophys. Acta 1303, 233\u2013242\n19\nOlivera, A., Kohama, T., Tu, Z., Milstein, S. and Spiegel, S. (1998) Puri\ufb01cation and\ncharacterization of rat kidney sphingosine kinase. J. Biol. Chem. 273, 12576\u201312583\n20\nKohama, T., Olivera, A., Edsall, L., Nagiec, M. M., Dickson, R. and Spiegel, S. (1998)\nMolecular cloning and functional characterization of murine sphingosine kinase.\nJ. Biol. Chem. 273, 23722\u201323728\n21\nNagiec, M. M., Skrzypek, M., Nagiec, E. E., Lester, R. L. and Dickson, R. C. (1998)\nThe LCB4 (YOR171c) and LCB5 (YLR260w) genes of Saccharomyces encode\nsphingoid long chain base kinases. J. Biol. Chem. 273, 19437\u201319442\n22\nBuehrer, B. M. and Bell, R. M. (1993) Sphingosine kinase: properties and cellular\nfunctions. Adv. Lipid Res. 26, 59\u201367\n23\nAltschul, S. F., Gish, W., Miller, W., Meyer, E. W. and Lipman, D. J. (1990) Basic\nlocal alignment search tool. J. Mol. Biol. 215, 403\u2013410\n24\nWall, R. T., Harker, L. A., Quadracci, L. J. and Striker, G. E. (1978) Factors\nin\ufb02uencing endothelial cell proliferation in vitro. J. Cell. Physiol. 96, 203\u2013213\n25\nGraham, F. L. and van der Eb, A. J. (1973) Transformation of rat cells by DNA of\nhuman adenovirus 5. Virology 54, 536\u2013539\n26\nEasterby, J. S. (1996) Hyper 1.1s: Hyperbolic Regression Analysis of Enzyme Kinetic\nData, Liverpool University Press, Liverpool\n27\nBuehrer, B. M. and Bell, R. M. (1992) Inhibition of sphingosine kinase in vitro and in\nplatelets. Implications for signal transduction pathways. J. Biol. Chem. 267,\n3154\u20133159\n28\nWessel, D. and Flu\ngge, U. I. (1984) A method for the quantitative recovery of protein\nin dilute solution in the presence of detergents and lipids. Anal. Biochem. 138,\n141\u2013143\n29\nLaemmli, U. K. (1970) Cleavage of structural proteins during the assembly of the\nhead of bacteriophage T4. Nature (London) 227, 680\u2013685\n30\nBanno, Y., Kato, M., Hara, A. and Nozawa, Y. (1998) Evidence for the presence of\nmultiple forms of Sph kinase in human platelets. Biochem. J. 335, 301\u2013304\n31\nLouie, D. D., Kisic, A. and Schroepfer, G. J. (1976) Sphingolipid base metabolism.\nPartial puri\ufb01cation and properties of sphinganine kinase of brain. J. Biol. Chem. 251,\n4557\u20134564\n32\nJeng, A. Y., Sharkey, N. A. and Blumnberg, P. M. (1986) Puri\ufb01cation of stable protein\nkinase C from mouse brain cytosol by speci\ufb01c ligand elution using fast protein liquid\nchromatography. Cancer Res. 46, 1966\u20131971\n33\nOlivera, A., Kohama, T., Edsall, L., Nava, V., Cuvillier, O., Poulton, S. and Spiegel, S.\n(1999) Sphingosine kinase expression increases intracellular sphingosine-1-phosphate\nand promotes cell growth and survival. J. Cell Biol. 147, 545\u2013557\n34\nRhoads, A. R. and Friedberg, F. (1997) Sequence motifs for calmodulin recognition.\nFASEB J. 11, 331\u2013340\n# 2000 Biochemical Society"}, {"role": "user", "content": "441\nHuman sphingosine kinase\n35\nSchultz, J., Milpetz, F., Bork, P. and Ponting, C. P. (1998) SMART, a simple modular\narchitecture research tool: identi\ufb01cation of signaling domains. Proc. Natl. Acad. Sci.\nU.S.A. 95, 5857\u20135864\n36\nSchaap, D., van der Wal, J. and van Blitterswijk, W. (1994) Consensus sequences for\nATP-binding sites in protein kinases do not apply to diacylglycerol kinases. Biochem.\nJ. 304, 661\u2013662\n37\nTopham, M. K. and Prescott, S. M. (1999) Mammalian diacylglycerol kinases, a\nfamily of lipid kinases with signaling functions. J. Biol. Chem. 274, 11447\u201311450\n38\nSaraste, M., Sibbald, P. R. and Wittinghofer, A. (1990) The P-loop: a common motif\nin ATP- and GTP-binding proteins. Trends Biochem. Sci. 15, 430\u2013434\n39\nWalker, J. E., Saraste, M., Runswick, M. J. and Gray, N. J. (1982) Distantly related\nsequences in the alpha- and beta-subunits of ATP synthase, myosin, kinases and\nother ATP-requiring enzymes and a common nucleotide binding fold. EMBO J. 8,\n945\u2013951\n40\nRen, R., Mayer, B. J., Cicchetti, P. and Baltimore, D. (1993) Identi\ufb01cation of a ten-\namino acid proline-rich SH3 binding site. Science 259, 1157\u20131161\n41\nYu, H., Chen, J. K., Feng, S., Dalgarno, D. C., Brauer, A. W. and Schreiber, S. L.\n(1994) Structural basis for the binding of proline-rich peptides to SH3 domains. Cell\n76, 933\u2013945\n42\nLanterman, M. M. and Saba, J. D. (1998) Characterization of sphingosine kinase (SK)\nactivity in Saccharomyces cerevisiae and isolation of SK-de\ufb01cient mutants. Biochem.\nJ. 332, 525\u2013531\n43\nDickson, R. C. (1998) Sphingolipid functions in Saccharomyces cerevisiae:\ncomparison to mammals. Annu. Rev. Biochem. 67, 27\u201348\n44\nSto\ufb00el, W., Bauer, E. and Strahl, J. (1974) Stereospeci\ufb01cities in the metabolic\nreactions of the four isomeric sphinganines (dihydrosphingosines) in rat liver. Hoppe-\nSeyler\u2019s Z. Phys. Chem. 355, 169\u2013181\nReceived 1 March 2000/22 May 2000; accepted 27 June 2000\n45\nYatomi, Y., Ruan, F., Megadish, T., Toyokuni, T., Hakomori, S. and Igarashi, Y.\n(1996) N,N-Dimethylsphingosine inhibition of sphingosine kinase and sphingosine-1-\nphosphate activity in human platelets. Biochemistry 35, 626\u2013633\n46\nMasamune, A., Hakomori, S. and Igarashi, Y. (1995) N,N,N-Trimethylsphingosine\ninhibits interleukin-1 beta-induced NF-kappa B activation and consequent E-selectin\nexpression in human umbilical vein endothelial cells. FEBS Letts. 367, 205\u2013209\n47\nSoderling, T. R. (1999) The Ca-calmodulin-dependent protein kinase cascade.\nTrends Biochem. Sci. 24, 232\u2013236\n48\nOlivera, A., Rosenthal, D. and Spiegel, S. (1996) E\ufb00ect of acidic phospholipids on\nsphingosine kinase. J Cell. Biochem. 60, 529\u2013537\n49\nLo\npez-Garc\u0131!a, F., Micol, V., Villala\u0131!n, J. and Go\nmez-Ferna!ndez, J. C. (1993) Interaction\nof sphingosine and stearylamine with phosphatidylserine as studied by DSC and\nNMR. Biochim. Biophys. Acta 1153, 1\u20138\n50\nNewton, A. C. (1997) Regulation of protein kinase C. Curr. Opin. Cell Biol. 9,\n161\u2013167\n51\nKanoh, H., Yamada, K. and Sakane, F. (1990) Diacylglycerol kinase: a key modulator\nof signal transduction? Trends Biochem. Sci. 15, 47\u201350\n52\nRameh, L. E. and Cantley, L. C. (1999) The role of phosphoinositide 3-kinase lipid\nproducts in cell function. J. Biol. Chem. 274, 8347\u20138350\n53\nExton, J. H. (1997) New developments in phospholipase D. J. Biol. Chem. 272,\n15579\u201315582\n54\nRhee, S. G. and Bae, Y. S. (1997) Regulation of phosphoinositide-speci\ufb01c\nphospholipase C isozymes. J. Biol. Chem. 272, 15045\u201315048\n55\nHannun, Y. A. and Luberto, C. (2000) Ceramide in the eukaryotic stress response.\nTrends Cell Biol. 10, 73\u201380\n56\nGhosh, T. K., Bian, J. and Gill, D. L. (1994) Sphingosine-1-phosphate generated in\nthe endoplasmic reticulum membrane activates release of stored calcium. J. Biol.\nChem. 269, 22628\u201322635\n# 2000 Biochemical Society"}, {"role": "assistant", "content": "### Thoughts and Comments\n\nThe table provides kinetic data for both native and recombinant human sphingosine kinase (SK) with various substrates and inhibitors. The data includes Km and kcat values for sphingosine, dihydrosphingosine, and ATP. Ki values are provided for several inhibitors, but they are not relevant for this extraction. The conditions for the assays are consistent across the entries, with substrates and inhibitors supplied in specific concentration ranges and Triton X-100 present in all assays.\n\n### Enzymes, Substrates, and Conditions to Report\n\n- **Enzymes**: Native SK and Recombinant SK\n- **Substrates**: Sphingosine, Dihydrosphingosine, ATP\n- **Inhibitors**: N,N-Dimethylsphingosine, D,L-threo-Dihydrosphingosine, N,N,N-Trimethylsphingosine, ADP\n- **Organism**: Human\n- **Conditions**: Assays performed with Triton X-100 at a final concentration of 0.25% (w/v)\n\n### Final Answer\n\n```yaml\ndata:\n    - descriptor: Native SK\n      substrate: Sphingosine\n      kcat: 50 s^-1\n      Km: 14 \u00b1 2 \u00b5M\n      kcat/Km: 36 \u00d7 10^5 M^-1 s^-1\n    - descriptor: Recombinant SK\n      substrate: Sphingosine\n      kcat: 85 s^-1\n      Km: 12 \u00b1 3 \u00b5M\n      kcat/Km: 71 \u00d7 10^5 M^-1 s^-1\n    - descriptor: Native SK\n      substrate: Dihydrosphingosine\n      kcat: 35 s^-1\n      Km: 20 \u00b1 2 \u00b5M\n      kcat/Km: 18 \u00d7 10^5 M^-1 s^-1\n    - descriptor: Recombinant SK\n      substrate: Dihydrosphingosine\n      kcat: 76 s^-1\n      Km: 19 \u00b1 2 \u00b5M\n      kcat/Km: 39 \u00d7 10^5 M^-1 s^-1\n    - descriptor: Native SK\n      substrate: ATP\n      kcat: null\n      Km: 77 \u00b1 11 \u00b5M\n      kcat/Km: null\n    - descriptor: Recombinant SK\n      substrate: ATP\n      kcat: null\n      Km: 86 \u00b1 12 \u00b5M\n      kcat/Km: null\ncontext:\n    enzymes:\n        - fullname: sphingosine kinase\n          synonyms: SK\n          mutants: Native SK; Recombinant SK\n          organisms: Human\n    substrates: \n        - fullname: sphingosine\n        - fullname: dihydrosphingosine\n        - fullname: ATP\n    other: null\n```\n"}]}
{"messages": [{"role": "system", "content": "You are a helpful and diligent assistant responsible for extracting Km and kcat data from tables from pdfs.\nFor each data point, you extract the kcat (turnover number), Km (Michaelis constant), kcat/Km (catalytic efficiency), substrate, and descriptor. \nWhen extracting, you are primarily interested in kcat with units time^-1, and Km with units of molarity. (ie. mM, nmol/mL, etc.) Therefore, you must exclude Vmax, specific activity, Ki, etc.\n\nkcat and Km should be formatted like so: \"33 \u00b1 0.3 s^-1\" or \"2.3 mM\". Report the error if present. Keep original units and values (do not convert units), but attempt to clean up OCR errors. Be thorough and extract all data points present, including wild-type.\n\nThe kcat and Km value must correspond to the descriptor. The descriptor and substrate fields must together contain all the information to uniquely identify the entry. The descriptor will most likely contain the enzyme, but it may also contain conditions like mutant code, organism, pH, temperature, etc. The substrate should be whatever corresponds to the Km value.\n\nAt the end, contextualize the data. Report all described enzymes, substrates, mutants, organisms, temperatures, pHs, solvents, etc. Reference descriptor fragments verbatim.\nIn the context, also include information common to all the entries in the table. For instance, if all the entries share the same enzyme and organism, report that in the context rather than in every descriptor.\n\nBefore your final answer, you may write thoughts and comments, like observing which enzymes, substrates and conditions to report and how the table entries vary.\n\nThen, format your final answer like this example:\n```yaml\ndata:\n    - descriptor: wild-type cat-1\n      substrate: H2O2\n      kcat: 1 min^-1\n      Km: null\n      kcat/Km: null\n    - descriptor: R190Q cat-1; 25\u00b0C\n      substrate: H2O2\n      kcat: 33 \u00b1 0.3 s^-1\n      Km: \"2.3 mM\"\n      kcat/Km: null\n    - descriptor: R203Q cat-1; (with NADPH); 25\u00b0C\n      substrate: H2O2\n      kcat: null\n      Km: 9.9 \u00b1 0.1 \u00b5M\n      kcat/Km: 4.4 s^-1 mM^-1\ncontext:\n    enzymes:\n        - fullname: catalase\n          synonyms: cat-1\n          mutants: wild-type; R190Q; R203Q\n          organisms: Escherichia coli\n    substrates: \n        - fullname: hydrogen peroxide\n          synonyms: H2O2\n        - fullname: water\n    temperatures: 25\u00b0C; 30\u00b0C\n    pHs: 7.4\n    other: NADPH\n```\n"}, {"role": "user", "content": "TABLE II Enzymatic properties of the recombinant IP3 2-kinases\n\n| (nan, 'Protein')   | ('Apparent kinetic constants', 'Km(IP 5)')   | ('Apparent kinetic constants', 'Km(ATP)')   | ('Apparent kinetic constants', 'Vmax')   | ('Apparent kinetic constants', 'kcat/Km')   |\n|:-------------------|:---------------------------------------------|:--------------------------------------------|:-----------------------------------------|:--------------------------------------------|\n|                    | \u00b5M                                           | \u00b5M                                          | mmol/min/mg                              | s21 M21                                     |\n| scIpk1             | 0.644                                        | 62.8                                        | 0.020                                    | 31,610                                      |\n| spIpk1-C           | 5.89                                         | 9.3                                         | 0.240                                    | 42,105                                      |\n\n\n"}, {"role": "user", "content": "Biochemical and Functional Characterization of\nInositol 1,3,4,5,6-Pentakisphosphate 2-Kinases*\nReceived for publication, August 19, 2000, and in revised form, August 25, 2000\nPublished, JBC Papers in Press, August 25, 2000, DOI 10.1074/jbc.M007586200\nEric B. Ives\u2021, Jason Nichols\u00a7, Susan R. Wente\u2021\u00b6, and John D. York\u00a7i**\nFrom the \u2021Department of Cell Biology and Physiology, Washington University School of Medicine, St. Louis, Missouri\n63110 and the \u00a7Departments of Pharmacology and Cancer Biology and of Biochemistry and the iHoward Hughes Medical\nInstitute, Duke University Medical Center, Durham, North Carolina 27710\nSynthesis\nof\ninositol\n1,2,3,4,5,6-hexakisphosphate\n(IP6), also known as phytate, is integral to cellular func-\ntion in all eukaryotes. Production of IP6 predominately\noccurs through phosphorylation of inositol 1,3,4,5,6-pen-\ntakisphosphate (IP5) by a 2-kinase. Recent cloning of the\ngene encoding this kinase from Saccharomyces cerevi-\nsiae, designated scIpk1, has identified a cellular role for\nIP6 production in the regulation of mRNA export from\nthe nucleus. In this report, we characterize the biochem-\nical and functional parameters of recombinant scIpk1.\nPurified recombinant scIpk1 kinase activity is highly\nselective for IP5 substrate and exhibits apparent Km\nvalues of 644 nM and 62.8 \u00b5M for IP5 and ATP, respec-\ntively. The observed apparent catalytic efficiency (kcat/\nKm) of scIpk1 is 31,610 s21 M21. A sequence similarity\nsearch was used to identify an IP5 2-kinase from the\nfission yeast Schizosaccharomyces pombe. Recombinant\nspIpk1 has similar substrate selectivity and catalytic\nefficiency to its budding yeast counterpart, despite\nsharing only 24% sequence identity. Cells lacking sc-\nIPK1 are deficient in IP6 production and exhibit lethal-\nity in combination with a gle1 mutant allele. Both of\nthese phenotypes are complemented by expression of\nthe spIPK1 gene in the sc-ipk1 cells. Analysis of several\ninactive mutants and multiple sequence alignment of\nscIpk1, spIpk1, and a putative Candida albicans Ipk1\nhave identified residues involved in catalysis. This in-\ncludes two conserved motifs: E(i/l/m)KPKWL(t/y) and\nLXMTLRDV(t/g)(l/c)(f/y)I. Our data suggest that the\nmechanism for IP6 production is conserved across\nspecies.\nInositol polyphosphates (IPs)1 in eukaryotic cells are key\nregulatory molecules whose levels transiently fluctuate in re-\nsponse to diverse cellular stimuli (1, 2). A major route for\nsynthesis of IPs is through activation of phosphatidylinositol-\nspecific phospholipase C. Phospholipase C cleaves lipids such\nas phosphatidylinositol 4,5-bisphosphate to generate inositol\n1,4,5-trisphosphate, a regulator of calcium efflux from the en-\ndoplasmic reticulum. The release of a soluble inositol head\ngroup from its anchoring lipid also represents the first step in\nthe pathway for generation of more highly phosphorylated in-\nositols (3). The most abundant of these is inositol 1,2,3,4,5,6-\nhexakisphosphate (IP6), also known as phytate. IP6 can repre-\nsent up to 1% of the mass of a plant seed, where it may serve as\nan antioxidant and a phosphate storage source (4, 5). The role\nof IP6 is less clear in mammalian cells, although there is evi-\ndence suggesting that it may regulate inflammation, neuro-\ntransmission, and cell growth (reviewed in Ref. 3).\nRecently, a metabolic pathway converting inositol 1,4,5-trisphos-\nphate to IP6 was delineated in budding yeast Saccharomyces cer-\nevisiae cells (6\u20139). It has been shown that IP6 also serves as a\nprecursor for diphosphorylated inositols, such as diphosphoryl ino-\nsitol 1,3,4,5,6-pentakisphosphate (PP-IP5), in both yeast and verte-\nbrate cells (3, 10). Combined in vivo and in vitro studies show that\nthree genes (PLC1, IPK1, and IPK2/ARG82) account for the path-\nway converting phosphatidylinositol 4,5-bisphosphate to IP6. Ipk2\nis a dual-specificity inositol-1,4,5-trisphosphate 6-kinase and inosi-\ntol-1,4,5,6-tetrakisphosphate (IP4) 3-kinase (7). Ipk1 is an IP5 2-ki-\nnase (6). Physiological roles for soluble IPs in at least two nuclear\nfunctions have been established: mRNA export and transcription.\nMutant alleles of plc1, ipk1, and ipk2 were all identified in a\nsynthetic lethal genetic screen with a temperature-sensitive gle1-2\nmutant defective for an essential mRNA export factor (6, 11). More-\nover, the plc1, ipk1, and ipk2 mutants each individually have\nmRNA export defects at a restrictive growth temperature (6).\nThese mutants do not show defects in nuclear envelope morphol-\nogy, nuclear protein import, or protein export (6). Overexpression of\nPLC1 in cells suppresses the temperature sensitivity of the gle1-4\nmutant in a manner that depends on a functional IP5 2-kinase (6).2\nTaken together, these results suggest a direct role for this IP path-\nway, specifically IP6 production, in either stimulating or regulating\nmRNA export. Interestingly, Ipk2 is identical to Arg82, a regulator\nof the ArgRzMcm1 transcription complex (7, 12, 13). Ipk2 may\ncontrol transcriptional responses by at least two mechanisms.\nFirst, the Ipk2 protein itself, but not IP generation, is necessary for\nassembly of ArgRzMcm1 complexes on DNA promoter elements (7).\nSecond, the production of IP4/IP5 through both phospholipase C\nand Ipk2 kinase activities is required for proper execution of\nArgRzMcm1-mediated gene expression (7). In this way, complexes\nmay be poised on DNA awaiting activation of inositol signaling for\n* This work was supported by the Howard Hughes Medical Institute\nand a Burroughs Wellcome Fund Career Award in the Biomedical\nSciences (to J. D. Y.) and by National Institutes of Health Grant\nHL55672 (to J. D. Y.) and GM51219 (to S. R. W.). The costs of publica-\ntion of this article were defrayed in part by the payment of page\ncharges. This article must therefore be hereby marked \u201cadvertisement\u201d\nin accordance with 18 U.S.C. Section 1734 solely to indicate this fact.\n** To whom correspondence may be addressed: Howard Hughes Med-\nical Inst., Duke University Medical Center, DUMC 3813, Durham, NC\n27710. Tel.: 919-681-6414; Fax: 919-668-0991; E-mail: yorkj@duke.edu.\n\u00b6 To whom correspondence may be addressed: Dept. of Cell Biology\nand Physiology, Washington University School of Medicine, Box 8228,\n660 S. Euclid Ave., St. Louis, MO 63110. Tel.: 314-362-2713; Fax:\n314-747-1259; E-mail: swente@cellbio.wustl.edu.\n1 The abbreviations used are: IPs, inositol polyphosphates; IP6, ino-\nsitol 1,2,3,4,5,6-hexakisphosphate; IP5, inositol 1,3,4,5,6-pentakisphos-\nphate; IP4, inositol 1,4,5,6-tetrakisphosphate; PP-IP4, diphosphoryl IP4;\nPP-IP5, diphosphorylated IP5; PP2-IP4, bis(diphospho)-IP4; sc, S. cerevi-\nsiae; sp, S. pombe; ca, C. albicans; 5-FOA, 5-fluoroorotic acid; GST,\nglutathione S-transferase; PCR, polymerase chain reaction; HPLC,\nhigh performance liquid chromatography.\n2 A. R. Odom and J. D. York, unpublished data.\nTHE JOURNAL OF BIOLOGICAL CHEMISTRY\nVol. 275, No. 47, Issue of November 24, pp. 36575\u201336583, 2000\n\u00a9 2000 by The American Society for Biochemistry and Molecular Biology, Inc.\nPrinted in U.S.A.\nThis paper is available on line at http://www.jbc.org\n36575\nThis is an Open Access article under the CC BY license."}, {"role": "user", "content": "direct regulation of gene expression. Subcellular localization of\nIpk2 in the nucleus and Ipk1 in the nucleus and at the nuclear\nenvelope further suggests that these enzymes constitute a nuclear\nsignaling pathway (6, 7).\nBesides S. cerevisiae, IP5 2-kinase activities from other or-\nganisms have been also been characterized (summarized in\nRefs. 3 and 14). However, Ipk1 from S. cerevisiae, designated\nscIpk1, represents the first to be characterized at the molecular\nlevel (6). The 281-residue polypeptide sequence of scIpk1 does\nnot show detectable similarity to other IP kinases. To further\nunderstand the structure and function of IP5 2-kinases, we\nreport the biochemical and functional characterization of\nscIpk1 and the identification of an IP5 2-kinase from the fission\nyeast Schizosaccharomyces pombe. Our studies have defined\nkey residues important for catalysis and demonstrate that the\nbudding and fission Ipk1 yeast proteins are functionally inter-\nchangeable despite sharing minimal sequence similarity. Over-\nall, Ipk1 may represent a prototypic member of a new class of\nIP kinase.\nMATERIALS AND METHODS\nStrains and Media\u2014Yeast strains were grown either in 1% yeast\nextract and 2% peptone or in synthetic minimal medium plus appropri-\nate amino acids supplemented with 2% glucose. Yeast transformations\nwere completed by the lithium acetate method (15), and general genetic\nmanipulations of yeast cells were conducted as described (16). 5-Fluo-\nroorotic acid (5-FOA) was obtained from United States Biologicals and\nused at a working concentration of 0.5 mg/ml. The S. cerevisiae strains\nused in this study are described in Table I. DH5a was used as the\nbacterial host for all plasmids. Bacterial strains were cultured in LB\nmedium and transformed by standard methods (17).\nBacterial Glutathione S-Transferase (GST) Expression Plasmids\u2014\nThe plasmid for expression of GST-scIpk1 fusion protein in bacteria was\ndescribed previously (6). For the GST-spIpk1-C plasmid, sequence en-\ncoding spIPK1 residues 357\u2013640 was made by PCR amplification of\npurified S. pombe genomic DNA (the generous gift of Dr. Paul R.\nRussell, Scripps Research Institute, La Jolla, CA) using 4 ng/ml sense\nand antisense primers (59-atgcatgcagaattcgTTATATCGAATCCGCTT-\nTTTAAATCC-39 and 59-atgcatgcagtcgaccTTACTTTATGCTGCTCCGG-\nCATG3-9, respectively; uppercase letters denote spIpk1 coding se-\nquence) with Taq polymerase and manufacturer\u2019s buffer (Roche\nMolecular Biochemicals). The reactions were cycled 30 times under the\nfollowing conditions: denaturing at 94 \u00b0C for 30 s, annealing at 55 \u00b0C for\n30 s, and extension at 72 \u00b0C for 2 min. The resulting product was\ndigested with EcoRI and SalI, gel-purified, and inserted into the EcoRI\nand SalI sites of pGEX-4T. The regions generated by PCR were se-\nquenced to confirm the product. The sequences of the oligonucleotides\nfor cloning spIPK1-C were based on a candidate S. pombe IP5 2-kinase\n(283-residue partial-length gene product; GenBankTM/EBI Data Bank\naccession number D89240). The candidate was identified by sequence\ncomparison of the primary amino acid sequence of scIpk1 with the\nGenBankTM/EBI non-redundant data base (November 1998 release)\nusing the gapped BLASTP program (18).\nThe plasmids harboring GST fusion proteins of the five sc-ipk1 mu-\ntant alleles were generated as follows. The sc-ipk1 mutant strains were\nisolated from a synthetic lethal screen with a gle1-2 mutant (Table I)\n(6). Genomic DNA was prepared from wild-type and mutant cells for use\nas a PCR template using 4 ng/ml sense and antisense oligonucleotides\n(59-GCACATGTAGAATTCCATATGCAAGTCATCGGACGTGGTGGG-\nGCA-39 and 59-GCACATGTACGTCGACCTGCCAGTACCAAAGGTGG-\nAAAG-39, respectively). To generate IPK1 fragments, KlenTaq or Taq\npolymerase was used with the respective manufacturer\u2019s buffer (Sigma\nand Roche Molecular Biochemicals). The reactions were conducted us-\ning a decremental annealing temperature program for 25 total cycles\nwith denaturing at 96 \u00b0C for 1 min, annealing over a range from 59 to\n49 \u00b0C (decreasing by 0.4 \u00b0C/cycle) for 1 min, and extension at 72 \u00b0C for\n2 min, followed by 10 additional cycles at 48 \u00b0C annealing. The resulting\nproduct was purified and digested with EcoRI and SalI and inserted\ninto the EcoRI and SalI sites of pGEX-4T. The integrity of this and all\nother constructs was verified by DNA sequencing using the ABI Prism\ndGTP BigDye Terminator Ready Reaction kit (PE BioSystems). The\nGST expression plasmids for each of the sc-ipk1 alleles were as follows:\nsc-ipk1-1, pSW1283; sc-ipk1-2, pSW1284; sc-ipk1-3, pSW1292; sc-\nipk1-4, and pSW1285; sc-ipk1-5, pSW1287. In the course of constructing\nthe pGST-scIpk1 plasmid, a construct with a PCR mutation was iso-\nlated and further characterized (pSW1288). The mutation results in a\nchange of the codon AAT for Asn10 to GAT for Asp, designated sc-ipk1-6.\nProtein Purification of GST Fusion Proteins\u2014All proteins were ex-\npressed in DH5a. For large-scale purifications, 1-liter cultures of bac-\nteria in LB medium were allowed to grow at 37 \u00b0C to A600 5 0.6. Fusion\nprotein expression was induced by addition of 0.3 mM isopropyl-b-D-\nthiogalactopyranoside (final concentration), and growth was continued\nfor 4 h at 37 \u00b0C. Cells were pelleted and resuspended in 20 ml of lysis\nbuffer (50 mM Hepes (pH 7.5), 50 mM KCl, 8 mM dithiothreitol, and 1 mM\nphenylmethylsulfonyl fluoride). After incubation on ice for 15 min, the\ncells were disrupted by sonication. The lysate was clarified by a\n10,000 3 g spin for 30 min, and the resulting supernatant was incu-\nTABLE I\nS. cerevisiae strains used in this study\nStrain\nGenotype\nDerivation\nW303a\nMata ade2-1 ura3-1 his3-11,15 trp1-1 leu2-3,112 can1-100\nSWY1659\nMata ade2-1 ura3-1 his3-11,15 trp1-1 leu2-3,112 can1-100 ipk1::kanR\nRef. 6\nSWY1793\nMata ade2-1 ade3 ura3-1 his3-11,15 trp1-1 leu2-3,112 can1-100 ipk1-4 gle1-2;\npSW611 (GLE1/ADE3/URA3)\nRef. 6\nSWY1834\nMata ade2-1 ade3 ura3-1 his3-11,15 trp1-1 leu2-3,112 can1-100 ipk1-1 gle1-2;\npSW611 (GLE1/ADE3/URA3)\nRef. 6\nSWY1835\nMata ade2-1 ade3 ura3-1 his3-11,15 trp1-1 leu2-3,112 can1-100 ipk1-2 gle1-2;\npSW611 (GLE1/ADE3/URA3)\nRef. 6\nSWY1836\nMata ade2-1 ade3 ura3-1 his3-11,15 trp1-1 leu2-3,112 can1-100 ipk1-3 gle1-2;\npSW611 (GLE1/ADE3/URA3)\nRef. 6\nSWY1837\nMata ade2-1 ade3 ura3-1 his3-11,15 trp1-1 leu2-3,112 can1-100 ipk1-5 gle1-2;\npSW611 (GLE1/ADE3/URA3)\nRef. 6\nSWY2227\nMata ade2-1 ade3 ura3-1 his3-11,15 trp1-1 leu2-3,112 can1-100 ipk1-4 gle1-2;\npSW611 (GLE1/ADE3/URA3) pRS315 (LEU2)\nSWY1793 transformed with\npRS315\nSWY2228\nMata ade2-1 ade3 ura3-1 his3-11,15 trp1-1 leu2-3,112 can1-100 ipk1-4 gle1-2;\npSW611 (GLE1/ADE3/URA3) pSW1281 (spIPK1/LEU2)\nSWY1793 transformed with\npSW1281\nSWY2229\nMata ade2-1 ade3 ura3-1 his3-11,15 trp1-1 leu2-3,112 can1-100 ipk1-4 gle1-2;\npSW611 (GLE1/ADE3/URA3) pSW406 (GLE1/LEU2)\nSWY1793 transformed with\npSW406\nSWY2230\nMata ade2-1 ura3-1 his3-11,15 trp1-1 leu2-3,112 can1-100 ipk1::kanR; pRS315\n(LEU2)\nSWY1659 transformed with\npRS315\nSWY2231\nMata ade2-1 ura3-1 his3-11,15 trp1-1 leu2-3,112 can1-100 ipk1::kanR; pSW1281\n(spIPK1/LEU2)\nSWY1659 transformed with\npSW1281\nSWY2232\nMata ade2-1 ura3-1 his3-11,15 trp1-1 leu2-3,112 can1-100 ipk1::kanR; pSW898\n(scIPK1/LEU2)\nSWY1659 transformed with\npSW898\nSWY2233\nMata ade2-1 ade3 ura3-1 his3-11,15 trp1-1 leu2-3,112 can1-100 ipk1-4 gle1-2;\npSW611 (GLE1/ADE3/URA3) pSW898 (scIPK1/LEU2)\nSWY1793 transformed with\npSW898\nSWY2234\nMata ade2-1 ura3-1 his3-11,15 trp1-1 leu2-3,112 can1-100 pRS315 (LEU2)\nW303a transformed with\npRS315\nYeast IP5 2-Kinases\n36576"}, {"role": "user", "content": "bated with a 1-ml bed volume of glutathione-Sepharose beads at 4 \u00b0C\nfor 1 h (with agitation). The beads were washed with 20 ml of lysis\nbuffer and eluted in glutathione buffer (10 mM glutathione, 5 mM\ndithiothreitol, 50 mM Tris-HCl (pH 8.0), and 50 mM NaCl.). For small-\nscale purifications, 50-ml cultures of cells were grown in LB medium\nand induced for 3 h as described above. The cells were collected, resus-\npended in 0.5 ml of lysis buffer, incubated on ice for 15 min, and\ndisrupted by sonication. Lysates were clarified by a 13,000 3 g spin for\n5 min at 4 \u00b0C. The resulting supernatant was incubated with 50 ml of\nglutathione-Sepharose for 1 h at 4 \u00b0C. The beads were washed with 3 ml\nof lysis buffer and eluted in glutathione buffer.\n[32P]IP5 Production\u2014The radiolabeled [32P]IP5 substrate was made\nby incubating 125 pmol of unlabeled pure IP4 (Matreya, Inc., Pleasant\nGap, PA) with 3 pmol of [g-32P]ATP and 9 ng of GST-Ipk2 (7) in a total\nvolume of 25 ml of buffer containing 40 mM Hepes (pH 7.5), 100 mM KCl,\n3 mM MgCl2, and 1 mM EGTA for 1 h at 37 \u00b0C. The [32P]IP5 product was\npurified by HPLC (as described below) and dialyzed overnight against\n10 mM Hepes (pH 7.5).\nEnzymatic Analysis of IP5 2-Kinase Activity\u2014Enzymatic activity was\nmeasured using [32P]IP5. For kinetic analysis, standard reactions were\nconducted in a total volume of 10 ml. Purified GST fusion proteins were\ndiluted in buffer containing 50 mM Hepes (pH 7.5), 2 mM MgCl2, 20 mM\nKCl, and 0.2 mg/ml bovine serum albumin and added in a 2-ml volume\nto an 8-ml reaction mixture of 100 mM Hepes (pH 7.5), 10 mM MgCl2,\nATP, and IP5. Individual kinetic parameters for scIpk1 were deter-\nmined by varying the concentration of ATP (0.02\u20135 mM) while holding\nIP5 constant (20 \u00b5M). Alternatively, IP5 was varied (0.125\u201332 \u00b5M) while\nholding ATP constant (5 mM). Parameters for spIpk1-C were deter-\nmined using a range of IP5 concentrations from 0.5 to 32 \u00b5M and a range\nof ATP concentrations from 0 to 400 \u00b5M. The amounts of recombinant\nprotein added to individual assays and the time of incubation at 30 \u00b0C\nwere varied to maintain substrate conversion within a linear range\n(5\u201350% conversion). The reactions were stopped by addition of 2 ml of\nTLC running buffer (1.08 M KH2PO4, 0.64 M K2HPO4, and 1.84 M HCl).\nThe samples were spotted onto Baker-flex polyethyleneimine cellulose\nthin-layer chromatography sheets (J. T. Baker Inc.) and allowed to dry.\nSeparation of IP5 and IP6 by TLC was achieved by incubation of the\nsheet in a tank of TLC running buffer for ;45 min. Sheets were\nair-dried, and the radioactivity was quantified using a PhosphorImager\nand ImageQuant software (Molecular Dynamics, Inc.).\nS. cerevisiae Expression Plasmids\u2014For the LEU2/CEN plasmid\nwith scIPK1 under the control of the GLE1 promoter (pSW898), se-\nquence encoding scIpk1 residues 2\u2013281 was made by PCR amplification\nof a library plasmid harboring scIPK1 (pSW832) using 4 ng/ml sense and\nantisense oligonucleotides (59-AGATCCCATGGAGTCATCGGACGTG-\nGTGGG-39\nand\n59-ACCAGTCGACGAAAGAAAAGTATACAG-39,\nre-\nspectively) with KlenTaq polymerase and manufacturer\u2019s buffer (Sig-\nma). The reactions were cycled 30 times under the following conditions:\ndenaturing at 96 \u00b0C for 30 s, annealing at 48 \u00b0C for 2 min, and extension\nat 72 \u00b0C for 1.5 min. The 875-base pair product was digested with NcoI\nand SalI, gel-purified, and inserted into the NcoI and SalI sites of\npSW747 (19). This resulted in the sequence encoding full-length scIpk1\nfused in frame to the sequence encoding the first 6 amino acid residues\nof Gle1. The spIPK1/LEU2/CEN expression construct (pSW1255) was\ngenerated by ligating the EcoRI/SalI fragment from the GST-spIpk1\nconstruct into the NcoI and SalI sites of pSW747 with the linker\noligonucleotides 59-CATGGGAGGTGGAG-39 and 59-AATTCTCCAC-\nCTCC-39. The GLE1/LEU2/CEN expression plasmid was described\npreviously (pSW406) (11), as was the LEU2/CEN vector (pRS315) (20).\nInositol Radiolabeling of S. cerevisiae Cells and Separation of Radio-\nlabeled IPs\u2014The IP profile of yeast strains was determined as de-\nscribed previously (6, 21). Briefly, cells were grown in complete syn-\nthetic medium containing 40 mCi/ml [3H]inositol to late logarithmic\nphase. Approximately 3 3 107 cells were harvested and resuspended in\n100 ml of 0.5 N HCl. Soluble IPs were extracted by adding 372 ml of\nchloroform/methanol (1:2, v/v) and 100 mg of glass beads. The mixture\nwas aggressively agitated for 2 min, followed by addition of 125 ml of\nchloroform and 125 ml of 2 M potassium chloride and another 2 min of\nagitation. The lysates were clarified by a 13,000 3 g spin for 5 min, and\nthe supernatant was recovered. Samples were analyzed by HPLC, with\nthe IPs resolved by a Partisphere strong-anion exchange column (4.6 3\n125 mm) and a linear gradient from 10 mM to 1.7 M ammonium phos-\nphate (pH 3.5) over 25 min, followed by elution for 45 min with 1.7 M\nammonium phosphate.\nRESULTS\nBiochemical Characterization of Recombinant scIpk1\u2014To\ncharacterize the biosynthesis of IP6 by scIpk1, kinetic experi-\nments were performed with bacterially expressed and purified\nGST-scIpk1. The ability of the enzyme to synthesize IP6 was\nassayed by incubation with [32P]IP5 and ATP in a buffered\nsystem. The reaction products were analyzed by polyethylenei-\nmine cellulose thin-layer chromatography, which readily re-\nsolved IP5 and IP6 isomers (Fig. 1A). No IP6 was formed at time\n0 incubation, in the absence of ATP, in the absence of GST-\nscIpk1, or in the presence of the stopping buffer. Reactions\nwere determined to be dose- and time-dependent (Fig. 1A; data\nnot shown). The optimal pH range, temperature, and MgCl2\nconcentrations were determined under zero-order conditions to\nbe pH 6.7\u20137.5, 30 \u00b0C (89% maximal activity was observed at\nFIG. 1. Kinetic studies of scIpk1. Purified recombinant GST-\ntagged scIpk1 was assayed at 30 \u00b0C as described under \u201cMaterials and\nMethods.\u201d The phosphorylation of [32P]IP5 to [32P]IP6 was monitored by\nTLC. Shown is a representative TLC analysis of GST-scIpk1 kinase\nreactions (A). The results shown are typical of an assay with 10 ng of\nprotein incubated with 20 \u00b5M IP5, 4.5 mM ATP, and 22.5 mM MgCl2 for\nthe times indicated. The dependence of IP5 2-kinase activity on the\nconcentration of IP5 (B) and ATP (C) was determined. Results shown\nare the averages of three independent assays presented as saturation\ncurves with specific activity (micromoles of IP6 formed per min/mg of\nprotein) versus IP5 (B) or ATP (C) concentration. For the experiments in\nB, the ATP concentration was constant at 5 mM; in C, the IP5 concen-\ntration was constant at 20 \u00b5M. The insets in B and C are Lineweaver-\nBurk plots of the average values for each data set, with 1/v as (mmol/\nmin/mg)21 and 1/S as mM21 IP5 in B and mM21 ATP in C.\nYeast IP5 2-Kinases\n36577"}, {"role": "user", "content": "37 \u00b0C), and 10 mM, respectively (data not shown).\nMichaelis-Menten kinetic parameters for GST-scIpk1 were\ndetermined by monitoring the conversion of IP5 to IP6 under a\nvariety of conditions. Data from three experiments are shown\nas saturation curves with specific activity (micromoles of IP6\nformed per min/mg of protein) plotted versus the IP5 substrate\nconcentration (Fig. 1B). Apparent kinetic parameters were cal-\nculated from the best fit line derived from double-reciprocal\nplots of 1/v versus 1/S (shown in the inset).The average appar-\nent Km and Vmax for IP5 were found to be 644 nM and 0.020\nmmol/min/mg, respectively, using 40 ng of recombinant protein\nand 5 mM ATP. This corresponds to an apparent catalytic\nefficiency (Kcat/Km) of 31,610 s21 M21. Similar experiments\nwere performed with constant GST-scIpk1 and IP5 levels (80 ng\nand 20 \u00b5M, respectively) and varying concentrations of ATP\n(0.020 to 5 mM). Data from the experiments are shown in Fig.\n1C. The apparent Km for ATP was determined to be 62.8 \u00b5M.\nIdentification of S. pombe and C. albicans Ipk1 Homo-\nlogues\u2014To determine whether homologues of scIpk1 were\npresent in the available sequence data bases, we conducted a\nseries of searches with the gapped BLASTP program (18).\nComputer analysis identified putative proteins from S. pombe\n(GenBank\u2122/EBI accession number CAB60684.1) and C. albi-\ncans (Stanford DNA Sequencing and Technology Center acces-\nsion number Contig5-2849) with high probability scores (Fig.\n2). The C-terminal region of the S. pombe protein (residues\n375\u2013640) has 24% identity and 53% similarity to full-length\nscIpk1. Based on the subsequent characterization described\nbelow, this protein has been designated spIpk1. The sequence\nin the C. albicans database represents a candidate IP5 2-kinase\n(designated caIpk1). The 361-amino acid residue sequence from\nC. albicans completely overlaps with the sequences for scIpk1\nand the C-terminal region of spIpk1. The three sequences share\n;24% identity in all pairwise comparisons. The pairwise align-\nments (data not shown) and an overall alignment (Fig. 2B) of\nthe sequences for the three proteins showed two short regions\nof high identity, designated Boxes A and B. The Box A regions\ncorrespond to amino acids 123\u2013131 of scIpk1, residues 491\u2013498\nof spIpk1, and residues 138\u2013145 of putative caIpk1. The Box B\nregions include residues 224\u2013235 of scIpk1, residues 557\u2013588\nFIG. 2. Alignment of S. pombe and C. albicans protein sequences with homology to S. cerevisiae Ipk1. A, shown are schematic\ndiagrams of the proposed domain structures for scIpk1 (sc), spIpk1 (sp), and putative caIpk1 (ca). Numbers indicate the amino acid positions. The\nC-terminal region of spIpk1 shows high similarity to full-length scIpk1 and putative caIpk1 (dark-gray boxes), including two conserved amino acid\nspans designated Boxes A and B (hatched boxes). The N-terminal region of spIpk1 has a region (residues 114\u2013253; light-gray boxes) with homology\nto scRvs167 (19% identity; residues 128\u2013272) and scRvs161 (20% identity; residues 116\u2013214). A span within the Rvs homology region of spIpk1\nis predicted to form a coiled-coil domain (residues 159\u2013188; black box). B, an alignment of the related sequences from scIpk1, spIpk1-C, and\nputative caIpk1 was generated using multiple sequence alignment analysis (22). Black boxes indicate residues that are identical between at least\ntwo of the proteins, and gray boxes highlight similar residues. The spans of amino acid sequences for Boxes A and B are shown. The asterisks\ndesignate residues that were changed in the sc-ipk1-6 (N10D) and sc-ipk1-2 (C139Y) mutants. The carets note the points of truncation for the\nsc-ipk1-4 (Trp128 to a stop codon), sc-ipk1-5 (Trp237 to a stop codon), and sc-ipk1-1/3 (Gln268 to a stop codon) mutants.\nYeast IP5 2-Kinases\n36578"}, {"role": "user", "content": "of spIpk1, and residues 250\u2013261 of putative caIpk1. The con-\nsensus sequence for each motif was deduced as E(i/l/m)KPK-\nWL(t/y) for Box A and as LXMTLRDV(t/g)(l/c)(f/y)I for Box B.\nInterestingly, the N-terminal region of spIpk1 is not present\nin scIpk1 or putative caIpk1. The open reading frame for\nspIpk1 encodes a predicted 640-amino acid protein with a mo-\nlecular mass of ;73 kDa. This compares with 281 residues and\n;33 kDa for scIpk1 and 361 residues and ;43 kDa for putative\ncaIpk1. A search of the S. cerevisiae data base by BLASTP\nVersion 2.0 with the spIpk1 sequence revealed that a span in\nthe N-terminal region of spIpk1 is related to scRvs161 and the\nN-terminal region of scRvs167 (Fig. 2A). The scRvs161 and\nscRvs167 proteins may play roles in endocytosis, actin function,\nand cell signaling (23\u201327). These regions of the yeast Rvs167\nand Rvs161 proteins as well as the related region in the mam-\nmalian amphiphysins are predicted to form coiled-coil domains\nthat mediate the formation of hetero- and homodimers (28\u201332).\nUsing the SMART program (33, 34) to identify modular do-\nmains in spIpk1, residues 102\u2013131 were designated as having\na high probability of forming a coiled-coil structure. There were\nno regions in scIpk1 or putative caIpk1 that were predicted to\nform a coiled-coil domain.\nThe C-terminal Region of spIpk1 is an IP5 2-Kinase That\nFunctionally Complements S. cerevisiae ipk1 Mutants in\nVivo\u2014To directly test if the C-terminal region of spIpk1\n(spIpk1-C) is an intrinsic IP5 2-kinase, recombinant spIpk1-C\nwas purified as a GST fusion protein and analyzed for biochem-\nical activity. Incubation of GST-spIpk1-C with pure IP5 and\n[g-32P]ATP resulted in the specific conversion of IP5 to IP6\n(data not shown). For the kinetic characterization, the experi-\nmental conditions were as described for GST-scIpk1, except\nthat purified GST-spIpk1-C at 6 ng/reaction was used with\nsubstrate concentration ranges appropriate for the given Km.\nVarying the IP5 concentration by 2-fold dilutions between a\nrange of 0.5 and 32 \u00b5M resulted in the determination of an\naverage apparent Km for IP5 of 5.89 \u00b5M and Vmax of 0.240\nmmol/min/mg (n 5 3) (Table II). The apparent Km for ATP was\n9.3 \u00b5M (determined with 30 ng of protein/reaction). Under these\nconditions, the S. pombe enzyme had a lower affinity for IP5\nsubstrate, but a higher maximal velocity compared with the S.\ncerevisiae enzyme; however, the apparent catalytic efficiencies\nof the enzymes are similar (31,610 versus 42,105 s21 M21)\n(Table II).\nTo test if the IP5 2-kinase region of spIpk1 is functional in\nbudding yeast, a LEU2/CEN plasmid expressing the carboxyl-\nterminal region of spIPK1 under the control of the S. cerevisiae\nGLE1 promoter was constructed (spIPK1-C). The spIPK1-C\nplasmid, an scIPK1 expression plasmid constructed in an iden-\ntical manner, and the empty control vector were each trans-\nformed into the S. cerevisiae ipk1 null strain. The cells were\ngrown in the presence of [3H]inositol, and whole cell lysates\nwere extracted and analyzed by HPLC (Fig. 3). As expected, the\nempty vector control strain showed no IP6 production and\nstrong peaks of IP5 and PP-IP4. The spIPK1-C strain showed a\nsignificant increase in the IP6 level; and therefore, spIpk1-C\nhas activity in vivo. Peaks of IP5 and PP-IP4 were still present\nin the sc-ipk1DspIPK1-C strain. However, it should be noted\nthat the scIPK1 construct also did not restore full IP6 produc-\ntion. This suggests that the plasmid-based expression by the\nGLE1 promoter was not sufficient. The subtle differences be-\ntween the spIPK1-C and scIPK1 profiles in terms of the levels\nof IP5 and PP-IP4 may also reflect differences in the kinetic\nproperties of the proteins or subcellular localization.\nTo further examine potential functional overlap between\nspIPK1-C and scIPK1, we tested if expression of spIPK1-C\ncould complement the gle1-2 ipk1-4 synthetic lethal phenotype.\nThe LEU2/CEN expression plasmids harboring spIPK1-C,\nscIPK1, or scGLE1 were transformed into the gle1-2 ipk1-4\ntester strain containing plasmid-borne (URA3/CEN) wild-type\nGLE1. The assay for complementation of synthetic lethality\nwas based on the toxicity of the drug 5-FOA in a URA3 back-\nground. Only strains that can lose the URA3 plasmid and\nsurvive without the expressed GLE1 gene will be viable on\n5-FOA medium. As expected, the tester strain carrying either\nthe GLE1/LEU2 or scIPK1/LEU2 plasmid was viable, and the\nstrain with the empty LEU2 vector was dead (Fig. 4). Strik-\ningly, the strain with the spIPK1-C plasmid was viable at\n23 \u00b0C. Thus, spIPK1-C rescued the synthetic lethality and ful-\nfilled the functional role of the IP5 2-kinase required for Gle1\nand mRNA export. Overall, these results indicate that the\nTABLE II\nEnzymatic properties of the recombinant IP3 2-kinases\nProtein\nApparent kinetic constants\nKm(IP 5)\nKm(ATP)\nVmax\nkcat/Km\n\u00b5M\n\u00b5M\nmmol/min/mg\ns21 M21\nscIpk1\n0.644\n62.8\n0.020\n31,610\nspIpk1-C\n5.89\n9.3\n0.240\n42,105\nFIG. 3. Expression of spIPK1-C rescues IP6 production in an\nsc-ipk1 null strain. The S. cerevisiae ipk1 null (D) strain (SWY1659)\nwas transformed with empty vector (A) (SWY2230), spIPK1-C under\nthe control of the GLE1 promoter (B) (SWY2231), or scIPK1 under the\ncontrol of the GLE1 promoter (C) (SWY2232) and grown in minimal\nmedium lacking leucine and containing 40 mCi/ml [3H]inositol. Soluble\ncell extracts were prepared and separated by Partisphere strong-anion\nexchange HPLC. Individual IP isomers were assigned on the basis of\ncoelution with known IP standards.\nYeast IP5 2-Kinases\n36579"}, {"role": "user", "content": "enzymes for IP6 biosynthesis are conserved between S. pombe\nand S. cerevisiae.\nCharacterization of sc-ipk1 Mutant Strains\u2014Five mutant\nalleles of sc-ipk1 were identified in the gle1-2 synthetic lethal\nscreen (6) and designated sc-ipk1-1 to sc-ipk1-5. To investigate\npotential phenotypic differences between the isolated mutant\nstrains, cells were assayed for their ability to generate IP6 (Fig.\n5). Strains were grown in synthetic medium in the presence of\n[3H]inositol (40 mCi/ml) until late logarithmic phase. Soluble\ncell lysates were prepared and separated by HPLC to detect\nspecific IP species. Extracts from wild-type scIPK1 cells yielded\na strong IP6 peak (Fig. 5A), but showed no accumulation of the\nprecursor IP5 or the isomer PP-IP4. In all the mutant sc-ipk1\nstrains (Fig. 5), IP6 production was greatly reduced, and the\nlevels of PP-IP4 and IP5 were coincidentally increased. How-\never, there were distinct differences between the mutant\nstrains. There was no detectable IP6 production in the sc-ipk1-2\nand sc-ipk1-4 mutants (Fig. 5, C and E, respectively), and the\nprofiles were similar to the profile of the previously reported\nsc-ipk1 null strain (Fig. 3A). In contrast, low levels of IP6 were\ndetected in the sc-ipk1-1 and sc-ipk1-3 mutant strains (Fig. 5, B\nand D, respectively). The sc-ipk1-5 strain yielded the highest\nrelative IP6 production level among the mutants (Fig. 5F).\nThere was also a significant accumulation of IP5 in the sc-\nipk1-5 cells, which is not present in the wild-type cells. The\ndifferent levels of apparent enzymatic activity among the mu-\ntant alleles suggested that the mutations were distinct and\npotentially resided in distinct regions of the gene. In addition,\nthe fact that all five are lethal in combination with a gle1 allele\nfurther indicated that the basis for the synthetic lethal pheno-\ntypes may be mechanistically distinct. The phenotypes could be\ndue to either the lack of enzymatic activity or a perturbed\nspatial/temporal regulation of IP6 production.\nCloning and Identification of sc-ipk1 Mutants\u2014To delineate\nthe structural basis for the mutant phenotypes, the full-length\ngenes for the sc-ipk1 alleles were sequenced (see \u201cMaterials\nand Methods\u201d). Isolates of each construct were tested to iden-\ntify and verify the positions of the nucleotide changes (dia-\ngrammed in Fig. 6). Four of the mutant alleles (sc-ipk1-1,\nsc-ipk1-3,\nsc-ipk1-4,\nand\nsc-ipk1-5)\ncontained\nnucleotide\nchanges that resulted in nonsense mutations and premature\nstop codons. Alleles sc-ipk1-1 and sc-ipk1-3 (henceforth desig-\nnated sc-ipk1-1/3) were identical according to the sequence\ndata and coded for a protein truncated 14 amino acid residues\nbefore the carboxyl-terminal end of the wild-type protein. The\nfact that sc-ipk1-1 and sc-ipk1-3 are the same mutation corre-\nlates with their same relative in vivo activity (Fig. 5). Allele\nsc-ipk1-4 encoded a protein truncating at residue 127, resulting\nin the loss of over half of the wild-type sequence; and sc-ipk1-5\nwas a truncation of the carboxyl-terminal 45 residues. The fact\nthat the truncation mutation in the sc-ipk1-5 allele was more\nextensive than that in the sc-ipk1-1/3 allele was surprising\ngiven that the sc-ipk1-5 strain appeared more enzymatically\nactive in terms of IP6 production levels in vivo (Fig. 5). This\nsuggested that the 30 amino acid residues spanning the differ-\nence between the respective truncation points in the mutants\nmay act as a negative regulatory region (amino acids 236\u2013268).\nInterestingly, allele sc-ipk1-2 contained a single point mutation\nthat resulted in a substitution of the cysteine at residue 139 for\na tyrosine (C139Y) (Fig. 6A). Combined with the in vivo data\n(Fig. 5), this suggested that this cysteine residue may play a\nkey role in the catalytic mechanism. Interestingly, a cysteine\nresidue at this position is conserved in the spIpk1 and putative\ncaIpk1 sequences (Fig. 2B).\nIn Vitro Analysis of scIpk1 Mutant Proteins\u2014To determine\nthe effect of the mutations on the in vitro catalytic function of\nscIpk1, GST fusions of the mutant proteins were expressed and\nisolated from bacteria. An independent mutant allele was gen-\nerated by PCR misincorporation and was designated sc-ipk1-6.\nThe sc-ipk1-6 allele was the result of a change in the codon for\nasparagine at position 10 to that for aspartic acid (N10D).\nInitially, small-scale purifications were performed for each of\nthe GST fusions (see \u201cMaterials and Methods\u201d), and catalytic\nassays were conducted at set substrate concentrations (20 \u00b5M\nIP5 and 5 mM ATP) under the optimal conditions for the wild-\ntype enzyme. These reactions were allowed to proceed for a\ntotal time of 2 h, and the percent total conversion was deter-\nmined. Under these conditions, only GST-scIpk1-1/3 generated\ndetectable amounts of IP6. After an 8-h incubation period,\nGST-scIpk1-6 did not yield IP6. Thus, the mutant proteins all\nappeared catalytically inactive.\nTo more accurately assess their activity, large-scale purifi-\ncations were conducted for the GST-scIpk1-1/3, GST-scIpk1-2,\nand GST-scIpk1-5 proteins. Roughly equivalent amounts of\nmutant protein (;20 ng/ml) and various concentrations of wild-\ntype protein were incubated under the above conditions for 1-\nand 10-h time periods. The wild-type protein was catalytically\nactive for at least 160 min under these assay conditions. In the\n10-h incubation, IP6 production was detected for the GST-\nscIpk1-1/3 and GST-scIpk1-2 proteins; however, the rates of\nproduction were less than ;4 and ;1% of the wild-type protein,\nrespectively (Fig. 6B). Surprisingly, despite the apparent func-\ntion of the mutant protein in vivo (Fig. 5), the GST-scIpk1-5\nprotein was catalytically inactive in vitro under all assay con-\nditions tried to date. The lack of in vitro activity may reflect an\ninstability or folding defect when GST-scIpk1-5 is expressed\nand purified from bacteria compared with the endogenous\nscIpk1-5 protein.\nDISCUSSION\nPrevious molecular and biochemical analysis of inositol ki-\nnases and phosphatases has revealed high degrees of func-\ntional and structural conservation among respective enzyme\nfamily members across species. For example, similar inositol\n5-phosphatases have been identified in mammals, S. cerevisiae,\nplants, Caenorhabditis elegans, and Drosophila (35). We re-\ncently reported the first molecular analysis of a gene encoding\nan IP5 2-kinase, that from S. cerevisiae, termed scIpk1 (6). Here\nwe establish that genes encoding putative IP5 2-kinases with\nhomology to scIpk1 exist in at least two other organisms, S.\npombe and C. albicans. The S. pombe protein is a bona fide IP5\n2-kinase and is designated spIpk1. This conclusion is based on\nat least three pieces of evidence independent of the sequence\nhomology. Biochemical characterization of purified recombi-\nnant GST-spIpk1-C showed that the protein was an in vitro\ncatalyst for converting IP5 and ATP to IP6. Expression of\nspIPK1-C in S. cerevisiae cells lacking scIpk1 restored the\nproduction of IP6 in vivo. Finally, expression of spIPK1-C com-\nFIG. 4. Complementation of gle1-2 ipk1-4 synthetic lethality by\nexpression of spIPK1-C. The S. cerevisiae gle1-2 ipk1-4 strain har-\nboring GLE1 on a URA3/CEN plasmid (SWY1793) was transformed\nwith the designated LEU2/CEN plasmids expressing GLE1, scIPK1,\nempty vector, or spIPK1-C (SWY2229, SWY2233, SWY2227, and\nSWY2228, respectively) (clockwise). Cells were streaked onto plates\ncontaining 5-FOA and incubated at 23 \u00b0C for 4 days. Expression of\nGLE1, scIPK1, or spIPK1-C supported colony formation and growth on\n5-FOA medium, whereas vector alone did not.\nYeast IP5 2-Kinases\n36580"}, {"role": "user", "content": "plemented the synthetic lethality of a gle1-2 sc-ipk1-4 double\nmutant. Thus, spIpk1 functioned in vivo and in vitro in a\nmanner analogous to scIpk1. Given the phylogenetic span be-\ntween S. pombe and S. cerevisiae, this conservation suggests\nthat specific IP5 2-kinase enzymes for generating the second\nmessenger IP6 may exist in all eukaryotes.\nDespite sharing only 24% sequence identity, the recombi-\nnant scIpk1 and spIpk1 proteins have similar substrate selec-\ntivities and catalytic efficiencies (Table II). The apparent ki-\nnetic parameters for scIpk1 and spIpk1-C are also within the\nrange of the reported parameters for the reported IP5 2-kinase\nactivity fractionated from immature soy beans: apparent Km\nvalues for IP5 and ATP of 2.3 \u00b5M and 8.4 mM, respectively, with\nan apparent Vmax of 0.243 mmol/min/mg (36). Although others\nhad documented that activities for producing IP6 were present\nin cell extracts and fractions from S. pombe and C. albicans\ncells (14, 37), the genes encoding the respective enzymes had\nnot been identified, and the kinetic parameters for purified\nrecombinant proteins had not been established.\nThe homology between the S. pombe, S. cerevisiae, and C.\nalbicans proteins reveals at least two blocks of highly con-\nserved amino acid sequence. We have designated these Box A\n(E(i/l/m)KPKWL(t/y)) and Box B (LXMTLRDV(t/g)(l/c)(f/y)I).\nThese two motifs are separated by similar lengths of amino\nacid spans (93 residues for S. cerevisiae, 78 for S. pombe, and\n104 for C. albicans). The Box A and B motifs in Ipk1 enzymes\nmay form the catalytic and/or substrate-binding sites.\nThe location of the sc-ipk1 mutant alleles also highlights\namino acid residues that are potentially important for catalysis\nor structure. In particular, the two point mutants that result in\nFig. 5. Analysis of in vivo IP6 production in sc-ipk1 mutants. S.\ncerevisiae strains were grown in complete minimal medium containing\n40 mCi/ml [3H]inositol. Extracts from wild-type IPK1 (A), ipk1-1 (B;\nSWY1834), ipk1-2 (C; SWY1835), ipk1-3 (D; SWY1836), ipk1-4 (E;\nSWY1793), and ipk1-5 (F; SWY1837) were separated by Partisphere\nstrong-anion exchange HPLC as in the legend to Fig. 4.\nFIG. 6. Molecular characterization of sc-ipk1 alleles and ki-\nnetic properties of recombinant scIpk1 mutant proteins. A, a\nschematic diagram of scIpk1 and the relative location of the changes for\neach allele is shown. The mutation in the respective codon is dia-\ngrammed, as is the corresponding predicted change in the amino acid\nsequence. B, the percentage of enzymatic activity for purified recombi-\nnant GST-scIpk1 mutant proteins was determined as compared with\nwild-type GST-scIpk1 (wt). n.d., not detected (indicates that the activity\nlevel was below the level of detection (,0.1%) for the assay conditions\ndescribed under \u201cMaterials and Methods\u201d).\nYeast IP5 2-Kinases\n36581"}, {"role": "user", "content": "a complete loss of in vitro catalysis, C139Y and N10D, are\nconserved in spIpk1 and putative caIpk1. Three of the mutant\nsc-ipk1 alleles are C-terminal truncations of various lengths.\nThe longest truncation (sc-ipk1-4) removed Box B and elimi-\nnated all detectable IP5 2-kinase activity in vivo and in vitro. In\ncontrast, the truncations that retained both Boxes A and B\npossessed some in vivo activity. This supports the role of the\nconserved motifs in catalysis. Interestingly, the removal of only\nthe C-terminal 14 residues of scIpk1 (allele sc-ipk1-1/3) re-\nsulted in a significant decrease in catalytic activity. However,\nthe sc-ipk1-5 mutant, with a further truncation and missing\nthe C-terminal 45 residues, is actually more active in vivo in\nterms of IP6 production. This suggests that the region between\nthe sc-ipk1-1/3 and sc-ipk1-5 truncations (residues 237\u2013268) is\nan inhibitory domain whose removal allows for a higher rate of\nactivity.\nThe most striking difference between scIpk1 and spIpk1 is\nthe unique N-terminal region of the S. pombe protein. We\nreanalyzed any potential open reading frames in the promoter\nregion of scIPK1 and confirmed that there are no potential\ncoding regions that would have homology to the N-terminal\nregion of spIpk1 or that would extend the N-terminal portion of\nscIpk1. In addition, a chromosomally expressed, epitope-tagged\nversion of scIpk1 was generated by homologous recombination\nat the C terminus. This results in expression of a fusion protein\nof the correct predicted molecular mass with the designated\ninitiation methionine for scIpk1 (data not shown). Therefore,\nwe believe that this is a true difference between these Ipk1\nenzymes. However, as the S. pombe genome is not yet com-\npletely sequenced, it is possible that there are other IP5 2-ki-\nnases in S. pombe.\nThe N-terminal domain of spIpk1 contains a region that is\npredicted to form a coiled-coil structure and that is homologous\nto the coiled-coil domains of the mammalian amphiphysin and\nyeast Rvs161/167 proteins. The coiled-coil regions of the Rvs/\namphiphysin proteins have been shown to mediate dimeriza-\ntion (28\u201332). We predict that the homology to spIpk1 reflects a\nconserved structural fold and that this region of spIpk1 is a\nprotein-protein interaction domain for homo- or heterodimer-\nization. It will be interesting to determine if this domain has\nany effect on the catalytic activity of spIpk1 and to identify\nprotein interaction partners.\nThe amphiphysin and Rvs proteins have been implicated in\na number of cellular processes, including endocytosis, actin\nfunction, and signaling (reviewed in Refs. 30, 38, and 39).\nThere are also several intriguing possible connections between\nthese proteins and inositol metabolism and IP signaling. Cells\nlacking scRvs167 or scRvs161 have altered phospholipid com-\npositions (40). The role of amphiphysin-1 in clathrin-mediated\nendocytosis during synaptic vesicle reformation involves inter-\nactions with synaptojanin-1 (an inositol-polyphosphate 5-phos-\nphatase), clathrin, and AP-2 (28, 41\u201346). Interestingly, AP-2\nhas been characterized in vitro as an IP6-binding protein (47\u2013\n49), and IP6 alters the in vitro binding of AP-2 to synaptotag-\nmin (50). Based on these reports, it was possible that scRvs167\nand scRvs161 might have some function in the IP pathway. We\ntherefore analyzed IP levels in S. cerevisiae cells lacking\nRvs167 or Rvs161; however, no changes were observed (data\nnot shown).\nOur previous studies in S. cerevisiae have defined an in vivo\nrole for IP6 production in mediating mRNA export through the\nessential nuclear pore complex-associated factor Gle1 (6). In\nthis report, we have conducted a complete in vivo and in vitro\nanalysis of the IP5 2-kinase activity for all the sc-ipk1 mutant\nalleles that were isolated in the original gle1 synthetic lethal\nscreen. All showed marked in vivo reductions in IP6 levels.\nHowever, the low residual production of IP6 by the sc-ipk1-5\nmutant was surprising. This may indicate that the spatial and\ntemporal regulation of IP6 production is important to the mech-\nanism of regulating mRNA export. A role for IP6 in mRNA\nexport in other eukaryotes has not yet been established. The\nexistence of a human GlE1 (19) and a probable S. pombe Gle1\nhomologue (GenBank\u2122/EBI accession number CAB39139.1)\nsupports the hypothesis that the interrelationship between IP6\nproduction and Gle1 will be conserved.\nThe mechanism by which scIpk1 kinase activity and presum-\nably IP6 production regulate Gle1-mediated mRNA export is\nunknown. IP6 levels have been shown to be relatively stable in\ncells, although recent work in yeast suggests that levels change\nin response to stress and other cellular perturbations (14). The\nturnover of IP6 has not been carefully analyzed in S. cerevisiae,\nand is it not known whether or not Ipk1 functions as an ATP\nsynthetase in vivo (the reverse reaction). It has also been dem-\nonstrated that IP6 is the precursor for diphosphorylated inosi-\ntols in both yeast and vertebrate cells (3, 10). Others have\nsuggested that production of PP-IP5 or bis(diphospho)IP4(PP2-\nIP4) may be required for mRNA export. However, the gene\nencoding an IP6 kinase (KCS1) was not identified in the gle1\nsynthetic lethal screen (6), and mutations in KCS1 do not have\ndefects in mRNA export (10).3 Thus, it remains possible that\nIP6 functions as a classic signaling molecule that directly binds\nan effector protein in the mRNA export machinery.\nIn summary, our characterization of scIpk1 and the new\nspIpk1 has defined their in vitro kinetic parameters, pin-\npointed residues important for catalysis, and documented\ncross-species functionality. The conservation of Ipk1 across\nspecies strongly indicates that the production of IP6 is an\nimportant cellular function. Based on these results, we propose\nthat a family of conserved IP5 2-kinase enzymes exists in all\neukaryotes. Given the low degree of sequence identity between\nthe S. cerevisiae, S. pombe, and C. albicans enzymes, it may be\ndifficult to identify putative mammalian IP5 2-kinases based on\nBLAST data base searches. Our results showing heterologous\ncomplementation of an sc-ipk1 mutant background by expres-\nsion of spIpk1 argues that genetic strategies to clone by heter-\nologous complementation will be potentially powerful ap-\nproaches for isolating other cross-species family members.\nAcknowledgments\u2014We thank Audrey Odom and Blaine Armbruster\nfor reagents and helpful discussions and Kathy Ryan, Lisa Strawn, and\nJohn Verbsky for discussions and comments on the manuscript.\nREFERENCES\n1. Majerus, P. W. (1992) Annu. Rev. Biochem. 61, 225\u2013250\n2. Berridge, M. (1993) Nature 361, 315\u2013325\n3. Shears, S. (1998) Biochim. Biophys. Acta 1436, 49\u201367\n4. Drobak, B. (1992) Biochem. J. 288, 697\u2013712\n5. Biswas, S., and Biswas, B. B. (1996) Subcell. Biochem. 26, 287\u2013316\n6. York, J. D., Odom, A. R., Murphy, R., Ives, E. B., and Wente, S. R. (1999)\nScience 285, 96\u2013100\n7. Odom, A. R., Stahlberg, A., Wente, S. R., and York, J. D. (2000) Science 287,\n2026\u20132029\n8. Saiardi, A., Erdjument-Bromage, H., Snowman, A. M., Tempst, P., and\nSnyder, S. H. (1999) Curr. Biol. 9, 1323\u20131326\n9. Saiardi, A., Caffrey, J. J., Snyder, S. H., and Shears, S. B. (2000) FEBS Lett.\n468, 28\u201332\n10. Saiardi, A., Caffrey, J. J., Snyder, S. H., and Shears, S. B. (2000) J. Biol. Chem.\n275, 24686\u201324692\n11. Murphy, R., and Wente, S. R. (1996) Nature 383, 357\u2013360\n12. Messenguy, F., and Dubois, E. (1993) Mol. Cell. Biol. 13, 2586\u20132592\n13. Dubois, E., and Messenguy, F. (1994) Mol. Gen. Genet. 243, 315\u2013324\n14. Ongusaha, P., Hughes, P., Davey, J., and Mitchell, R. (1998) Biochem. J. 335,\n671\u2013679\n15. Ito, H., Fukuda, Y., Murata, K., and Kimura, A. (1983) J. Bacteriol. 153,\n163\u2013168\n16. Sherman, F., Fink, G. R., and Hicks, J. B. (1986) Methods in Yeast Genetics,\nCold Spring Harbor Laboratory, Cold Spring Harbor, NY\n17. Sambrook, J., Fritsch, E. F., and Maniatis, T. (1989) Molecular Cloning: A\n3 B. Armbruster, A. R. Odom, E. B. Ives, S. R. Wente, and J. D. York,\nunpublished data.\nYeast IP5 2-Kinases\n36582"}, {"role": "user", "content": "Laboratory Manual, 2nd Ed., Cold Spring Harbor Laboratory, Cold Spring\nHarbor, NY\n18. Altschul, S. F., Madden, T. L., Schaffer, A. A., Zhang, J., Zhang, Z., Miller, W.,\nand Lipman, D. J. (1997) Nucleic Acids Res. 25, 3389\u20133402\n19. Watkins, J. L., Murphy, R., Emtage, J. L. T., and Wente, S. R. (1998) Proc.\nNatl. Acad. Sci. U. S. A. 95, 6779\u20136784\n20. Sikorski, R. S., and Heiter, P. (1989) Genetics 122, 19\u201327\n21. Stolz, L. E., Kuo, W. T., Longchamps, J., Sekhon, M. K., and York, J. D. (1998)\nJ. Biol. Chem. 273, 11852\u201311861\n22. Huang, X. (1994) Comput. Appl. Biosci. 10, 227\u2013235\n23. Munn, A. L., Stevenson, B. J., Geli, M. I., and Riezman, H. (1995) Mol. Biol.\nCell 6, 1721\u20131742\n24. Balguerie, A., Sivadon, P., Bonneu, M., and Aigle, M. (1999) J. Cell Sci. 112,\n2529\u20132537\n25. Lee, J., Colwill, K., Aneliunas, V., Tennyson, C., Moore, L., Ho, Y., and\nAndrews, B. (1998) Curr. Biol. 8, 1310\u20131321\n26. Bauer, F., Urdace, M., Aigle, M., and Crouzet, M. (1993) Mol. Cell. Biol. 13,\n5070\u20135084\n27. Lila, T., and Drubin, D. (1997) Mol. Biol. Cell 8, 367\u2013385\n28. Slepnev, V. I., Ochoa, G. C., Butler, M. H., Grabs, D., and De Camilli, P. (1998)\nScience 281, 821\u2013824\n29. Navarro, P., Durrens, P., and Aigle, M. (1997) Biochim. Biophys. Acta 1343,\n187\u2013192\n30. Colwill, K., Field, D., Moore, L., Friesen, J., and Andrews, B. (1999) Genetics\n152, 881\u2013893\n31. Wigge, P., Kohler, K., Vallis, Y., Doyle, C. A., Owen, D., Hunt, S. P., and\nMcMahon, H. T. (1997) Mol. Biol. Cell 8, 2003\u20132015\n32. Ramjaun, A. R., Micheva, K. D., Bouchelet, I., and McPherson, P. S. (1997)\nJ. Biol. Chem. 272, 16700\u201316706\n33. Schultz, J., Milpetz, F., Bork, P., and Ponting, C. P. (1998) Proc. Natl. Acad.\nSci. U. S. A. 95, 5857\u20135864\n34. Schultz, J., Copley, R. R., Doerks, T., Ponting, C. P., and Bork, P. (2000)\nNucleic Acids Res. 28, 231\u2013234\n35. Majerus, P. W., Kisseleva, M. V., and Norris, F. A. (1999) J. Biol. Chem. 274,\n10669\u201310672\n36. Phillippy, B., Ullah, A., and Ehrlich, K. (1994) J. Biol. Chem. 269,\n28393\u201328399\n37. Gadd, G. M., and Foster, S. A. (1997) Microbiology 143, 437\u2013448\n38. Cremona, O., and De Camilli, P. (1997) Curr. Opin. Neurobiol. 7, 323\u2013330\n39. Wigge, P., and McMahon, H. T. (1998) Trends Neurosci. 21, 339\u2013344\n40. Desfarges, L., Durrens, P., Juguelin, H., Cassagne, C., Bonneu, M., and Aigle,\nM. (1993) Yeast 9, 267\u2013277\n41. Wang, L. H., Sudhof, T. C., and Anderson, R. G. W. (1995) J. Biol. Chem. 270,\n10079\u201310083\n42. McPherson, P. S., Garcia, E. P., Slepnev, V. I., David, C., Zhang, X., Grabs, D.,\nSossin, W. S., Bauerfeind, R., Nemoto, Y., and De Camilli, P. (1996) Nature\n379, 353\u2013357\n43. David, C., McPherson, P. S., Mundigl, O., and De Camilli, P. (1996) Proc. Natl.\nAcad. Sci. U. S. A. 93, 331\u2013335\n44. Grabs, D., Slepnev, V. I., Songyang, Z., David, C., Lynch, M., Cantley, L. C.,\nand De Camilli, P. (1997) J. Biol. Chem. 272, 13419\u201313425\n45. McMahon, H. T., Wigge, P., and Smith, C. (1997) FEBS Lett. 413, 319\u2013322\n46. Ramjaun, A. R., and McPherson, P. S. (1998) J. Neurochem. 70, 2369\u20132376\n47. Beck, K. A., and Keen, J. H. (1991) J. Biol. Chem. 266, 4442\u20134447\n48. Timerman, A. P., Mayrleitner, M. M., Lukas, T. J., Chadwick, C. C., Saito, A.,\nWatterson, D. M., Schindler, H., and Fleischer, S. (1992) Proc. Natl. Acad.\nSci. U. S. A. 89, 8976\u20138980\n49. Voglmaier, S. M., Keen, J. H., Murphy, J. E., Ferris, C. D., Prestwich, G. D.,\nSnyder, S. H., and Theibert, A. B. (1992) Biochem. Biophys. Res. Commun.\n187, 158\u2013163\n50. Mizutani, A., Fukuda, M., Niinobe, M., and Mikoshiba, K. (1997) Biochem.\nBiophys. Res. Commun. 240, 128\u2013131\nYeast IP5 2-Kinases\n36583"}, {"role": "assistant", "content": "### Thoughts and Comments\n\nThe table provided in the document contains kinetic data for two recombinant IP3 2-kinases: scIpk1 and spIpk1-C. The data includes Km values for IP5 and ATP, Vmax, and kcat/Km. The kcat values are not directly provided, but the kcat/Km values are given. \n\n### Contextual Information\n\n- **Enzymes**: The enzymes studied are inositol 1,3,4,5,6-pentakisphosphate 2-kinases, specifically scIpk1 from Saccharomyces cerevisiae and spIpk1-C from Schizosaccharomyces pombe.\n- **Substrates**: The substrates for these enzymes are inositol 1,3,4,5,6-pentakisphosphate (IP5) and adenosine triphosphate (ATP).\n- **Organisms**: The enzymes are from Saccharomyces cerevisiae (budding yeast) and Schizosaccharomyces pombe (fission yeast).\n- **Conditions**: The kinetic studies were conducted at a temperature of 30\u00b0C and a pH range of 6.7\u20137.5.\n\n### Extracted Data\n\n```yaml\ndata:\n    - descriptor: scIpk1; Saccharomyces cerevisiae\n      substrate: IP5\n      kcat: null\n      Km: 0.644 \u00b5M\n      kcat/Km: 31,610 s^-1 M^-1\n    - descriptor: scIpk1; Saccharomyces cerevisiae\n      substrate: ATP\n      kcat: null\n      Km: 62.8 \u00b5M\n      kcat/Km: null\n    - descriptor: spIpk1-C; Schizosaccharomyces pombe\n      substrate: IP5\n      kcat: null\n      Km: 5.89 \u00b5M\n      kcat/Km: 42,105 s^-1 M^-1\n    - descriptor: spIpk1-C; Schizosaccharomyces pombe\n      substrate: ATP\n      kcat: null\n      Km: 9.3 \u00b5M\n      kcat/Km: null\ncontext:\n    enzymes:\n        - fullname: inositol 1,3,4,5,6-pentakisphosphate 2-kinase\n          synonyms: scIpk1; spIpk1-C\n          mutants: null\n          organisms: Saccharomyces cerevisiae; Schizosaccharomyces pombe\n    substrates: \n        - fullname: inositol 1,3,4,5,6-pentakisphosphate\n          synonyms: IP5\n        - fullname: adenosine triphosphate\n          synonyms: ATP\n    temperatures: 30\u00b0C\n    pHs: 6.7\u20137.5\n    other: null\n```\n"}]}
{"messages": [{"role": "system", "content": "You are a helpful and diligent assistant responsible for extracting Km and kcat data from tables from pdfs.\nFor each data point, you extract the kcat (turnover number), Km (Michaelis constant), kcat/Km (catalytic efficiency), substrate, and descriptor. \nWhen extracting, you are primarily interested in kcat with units time^-1, and Km with units of molarity. (ie. mM, nmol/mL, etc.) Therefore, you must exclude Vmax, specific activity, Ki, etc.\n\nkcat and Km should be formatted like so: \"33 \u00b1 0.3 s^-1\" or \"2.3 mM\". Report the error if present. Keep original units and values (do not convert units), but attempt to clean up OCR errors. Be thorough and extract all data points present, including wild-type.\n\nThe kcat and Km value must correspond to the descriptor. The descriptor and substrate fields must together contain all the information to uniquely identify the entry. The descriptor will most likely contain the enzyme, but it may also contain conditions like mutant code, organism, pH, temperature, etc. The substrate should be whatever corresponds to the Km value.\n\nAt the end, contextualize the data. Report all described enzymes, substrates, mutants, organisms, temperatures, pHs, solvents, etc. Reference descriptor fragments verbatim.\nIn the context, also include information common to all the entries in the table. For instance, if all the entries share the same enzyme and organism, report that in the context rather than in every descriptor.\n\nBefore your final answer, you may write thoughts and comments, like observing which enzymes, substrates and conditions to report and how the table entries vary.\n\nThen, format your final answer like this example:\n```yaml\ndata:\n    - descriptor: wild-type cat-1\n      substrate: H2O2\n      kcat: 1 min^-1\n      Km: null\n      kcat/Km: null\n    - descriptor: R190Q cat-1; 25\u00b0C\n      substrate: H2O2\n      kcat: 33 \u00b1 0.3 s^-1\n      Km: \"2.3 mM\"\n      kcat/Km: null\n    - descriptor: R203Q cat-1; (with NADPH); 25\u00b0C\n      substrate: H2O2\n      kcat: null\n      Km: 9.9 \u00b1 0.1 \u00b5M\n      kcat/Km: 4.4 s^-1 mM^-1\ncontext:\n    enzymes:\n        - fullname: catalase\n          synonyms: cat-1\n          mutants: wild-type; R190Q; R203Q\n          organisms: Escherichia coli\n    substrates: \n        - fullname: hydrogen peroxide\n          synonyms: H2O2\n        - fullname: water\n    temperatures: 25\u00b0C; 30\u00b0C\n    pHs: 7.4\n    other: NADPH\n```\n"}, {"role": "user", "content": "TABLE I Kinetic parameters for hydrolysis of Abz-FRA (\u00ab-Dnp)K by wild-type and mutants of human cathepsin B and in the presence of heparin\n\n| Conditions      | kcat       | KM         | kcat/KM         |\n|:----------------|:-----------|:-----------|:----------------|\n|                 | s21        | \u00b5M         | 3 106 M21 z s21 |\n| Cat B wild-type |            |            |                 |\n| Control         | 16.1 6 0.7 | 12.5 6 0.9 | 1.31            |\n| Heparin         | 17.9 6 0.9 | 43 6 1     | 0.29            |\n| Mutant H110A    |            |            |                 |\n| Control         | 5.1 6 0.4  | 13.0 6 0.8 | 0.39            |\n| Heparin         | 5.0 6 0.5  | 47 6 1     | 0.11            |\n| Mutant H111A    |            |            |                 |\n| Control         | 3.2 6 0.2  | 16.3 6 0.8 | 0.20            |\n| Heparin         | 2.9 6 0.2  | 13.9 6 0.9 | 0.21            |\n\nFIG. 3. Effect of heparin on affinity of the cathepsin B for Abz-FRA(e-Dnp)K. The influence of heparin concentration on cathep- sin B dipeptidyl carboxypeptidase activity was determined spectroflu- orometrically as described under \u201cExperimental Procedures.\u201d\n"}, {"role": "user", "content": "\n\n| GAG (100 \u00b5M)        | Molecular mass   |   Sulfation degree (SO4/disaccharide) | kcat/KM               | kobs                |\n|:--------------------|:-----------------|--------------------------------------:|:----------------------|:--------------------|\n|                     | Da               |                                       | 3 106 M21 z s21       | ms21                |\n| Control Heparin     | 10,000           |                                   2.5 | 1.3 6 0.1 0.29 6 0.03 | 8.2 6 0.6 2.6 6 0.2 |\n| Heparan sulfate     | 16,000           |                                   0.8 | 0.34 6 0.03           | 2.9 6 0.3           |\n| Dermatan sulfate    | 12,000           |                                   1.1 | 1.1 6 0.1             | 8.0 6 0.8           |\n| Chondroitin sulfate | 25,000           |                                   0.9 | 1.3 6 0.2             | 8.2 6 0.8           |\n| Dextran sulfate     | 5,000            |                                   4   | 0.22 6 0.02           | 1.7 6 0.2           |\n\n\n"}, {"role": "user", "content": "Cathepsin B Activity Regulation\nHEPARIN-LIKE GLYCOSAMINOGLYCANS PROTECT HUMAN CATHEPSIN B FROM ALKALINE\npH-INDUCED INACTIVATION*\nReceived for publication, May 4, 2000, and in revised form, September 11, 2000\nPublished, JBC Papers in Press, October 2, 2000, DOI 10.1074/jbc.M003820200\nPaulo C. Almeida\u2021, Iseli L. Nantes\u2021, Jair R. Chagas\u2021, Cla\n\u00b4udia C. A. Rizzi\u2021,\nAdelaide Faljoni-Alario\u00a7, Euridice Carmona\u00b6, Luiz Julianoi, Helena B. Nader**,\nand Ivarne L. S. Tersariol\u2021 \u2021\u2021\nFrom the \u2021Centro Interdisciplinar de Investigac\n\u00b8a\n\u02dco Bioqu\u0131\n\u00b4mica, Universidade de Mogi das Cruzes, Pre\n\u00b4dio I,\nCentro de Cie\n\u02c6ncias Tecnolo\n\u00b4gicas, sala 1S-15, Av. Dr. Candido X. de Almeida Souza 200, CEP 08780\u2013911,\nMogi das Cruzes, SP, Brazil, \u00a7Departamento de Bioqu\u0131\n\u00b4mica, Instituto de Qu\u0131\n\u00b4mica, Universidade de Sa\n\u02dco Paulo,\nSP, Brazil, \u00b6Laborato\n\u00b4rio de Farmacologia, Instituto Butanta\n\u02dc, Sa\n\u02dco Paulo, SP, Brazil, and iDepartamento de Biof\u0131\n\u00b4sica\nand the **Disciplina de Biologia Molecular, Universidade Federal de Sa\n\u02dco Paulo/Escola Paulista de Medicina,\nInstituto Nacional de Farmacologia, Sa\n\u02dco Paulo, SP, Brazil\nIt has been shown that lysosomal cysteine protein-\nases, specially cathepsin B, has been implicated in a\nvariety of diseases involving tissue remodeling states,\nsuch as inflammation, parasite infection, and tumor me-\ntastasis, by degradation of extracellular matrix compo-\nnents. Recently, we have shown that heparin and hepa-\nran sulfate bind to papain specifically; this interaction\ninduces an increase of its a-helix content and stabilizes\nthe enzyme structure even at alkaline pH (Almeida,\nP. C., Nantes, I. L., Rizzi, C. C. A., Ju\n\u00b4 dice, W. A. S., Chagas,\nJ. R., Juliano, L., Nader, H. B., and Tersariol, I. L. S.\n(1999) J. Biol. Chem. 274, 30433\u201330438). In the present\nwork, a combination of circular dichroism analysis, af-\nfinity chromatography, cathepsin B mutants, and flu-\norogenic substrate assays were used to characterize the\ninteraction of human cathepsin B with glycosaminogly-\ncans. The nature of the cathepsin B-glycosaminoglycans\ninteraction was sensitive to the charge and type of po-\nlysaccharide. Like papain, heparin and heparan sulfate\nbind cathepsin B specifically, and this interaction re-\nduces the loss of cathepsin B a-helix content at alkaline\npH. Our data show that the coupling of cathepsin B with\nheparin or heparan sulfate can potentiate the endopep-\ntidase activity of the cathepsin B, increasing 5-fold the\nhalf-life (t1\u20442) of the enzyme at alkaline pH. Most of these\neffects are related to the interaction of heparin and\nheparan sulfate with His111 residue of the cathepsin B\noccluding loop. These results strongly suggest that\nheparan sulfate may be an important binding site for\ncathepsin B at cell surface, reporting a novel physiolog-\nical role for heparan sulfate proteoglycans.\nHeparan sulfate is an ubiquitous glycosaminoglycan of ani-\nmal cells (1). These classes of compounds are heteropolysaccha-\nrides made up of repeating units of disaccharides, an uronic\nacid residue, either D-glucuronic acid or L-iduronic acid, and\nD-glucosamine with N- and 6-O-sulfates and N-acetyl substitu-\ntions (2). Heparan sulfate occurs at the cell surface and in\nextracellular matrix as proteoglycans. Most of cellular heparan\nsulfate derives from the syndecans and glypicans proteogly-\ncans. The syndecan family are associated with the cell mem-\nbranes via transmembrane core proteins (3, 4), and the glypi-\ncan family is anchored by glycosilyl phosphatidylinositol-\nanchor core proteins (5). Also, heparan sulfate proteoglycans\nare present in basement membranes performing the perlecan\nfamily (6).\nHeparan sulfate and heparin are particular among glyco-\nsaminoglycans in their ability to bind a large number of differ-\nent proteins. Heparin-like glycosaminoglycans play a complex\nrole in the extracellular matrix, regulating a wide variety of\nbiological process, including hemostasis, inflammation, angio-\ngenesis, growth factors, cell adhesion, and others (7). Proteo-\nlytic enzymes control many of these biological process. Several\nreports in the literature have demonstrated that heparin-like\nglycosaminoglycans can modulate the activity of some serine\nproteinases and their natural inhibitors (8\u201311). On the other\nhand, the interaction of cysteine proteinases with glycosamin-\noglycans has not been completely explored. In mammalians,\nlysosomal cysteine proteinases have been implicated in a vari-\nety of diseases involving tissue remodeling states, such as\ninflammation (12), parasite infection (13), and tumor metasta-\nsis (14). Cathepsin B shows close structural homology to the\nother cysteine proteases of the papain family (15). The main\nfeature that distinguishes cathepsin B is the presence of a large\ninsertion loop structure, termed occluding loop, which covers\nthe active site, occupying the S29- S39 subsites of the enzyme\n(16).\nIt has been shown that lysosomal cysteine proteinases, spe-\ncially cathepsin B, can participate in tumor invasion by degra-\ndation of extracellular matrix components (17). This can take\nplace either intracellularly by heterophagosomal activity of\ntumors cell (18) or extracellularly by cell surface associated\ncathepsin B (14). It has been demonstrated that the presence of\ncathepsin B at plasma membrane results in focal dissolution of\nextracellular matrix proteins and enables the tumor cell to\ninvade (19, 20). Trafficking and targeting of lysosomal enzymes\nis mostly mediated by mannose-6-phosphate receptor path-\nways (21). However, several reports show that this class of\nreceptors is not sufficient for targeting of lysosomal enzymes\nalong intracellular routes, either by an alteration in these\nreceptors (22) or by changes in glycosylation pattern of lysoso-\nmal enzymes as observed for cathepsin B in carcinoma cells\n* This work was supported by Fundac\n\u00b8a\n\u02dco de Amparo a\n` Pesquisa do\nEstado de Sa\n\u02dco Paulo Grants 97/13133\u20134 and Fundac\n\u00b8a\n\u02dco de Amparo ao\nEnsino e Pesquisa Universidade de Mogi das Cruzes, SP, Brazil. The\ncosts of publication of this article were defrayed in part by the payment\nof page charges. This article must therefore be hereby marked \u201cadver-\ntisement\u201d in accordance with 18 U.S.C. Section 1734 solely to indicate\nthis fact.\n\u2021\u2021 To whom correspondence should be addressed. Tel.: 55-11-4798-\n7102; E-mail: ivarne@ccb.umc.br.\nTHE JOURNAL OF BIOLOGICAL CHEMISTRY\nVol. 276, No. 2, Issue of January 12, pp. 944\u2013951, 2001\n\u00a9 2001 by The American Society for Biochemistry and Molecular Biology, Inc.\nPrinted in U.S.A.\nThis paper is available on line at http://www.jbc.org\n944\nThis is an Open Access article under the CC BY license."}, {"role": "user", "content": "(23). Indeed, mannose-6-phosphate-independent targeting has\nbeen proposed for cathepsin B in normal cell (24) and human\ncolon carcinoma cell lines (25). A high level of cathepsin B and\nqualitative changes in cathepsin B protein expression, includ-\ning abnormal pattern of glycosylation, may be important in\nmaintaining the malignant phenotype in carcinoma cell (23).\nAlterations in cathepsin B expression, processing, and cellular\nlocalization have been observed in several human tumor tissue;\nclinical investigations have shown that cathepsin B are highly\npredictive indicator for prognosis and diagnosis in cancer (26).\nThe mechanism of secretion and insertion of cathepsin B at\nthe plasma membrane are not fully understood (27). Cathepsin\nB is secreted by normal and by tumor cells as the precursor\nforms (28), whereas many types of tumors cells may also re-\nlease mature, active form of cathepsin B (29). However, it is not\nknow whether the precursors are activated at the plasma mem-\nbrane or extracellularly. It has been shown that the activation\nof cathepsins B and L occur autocatalytically triggered by\nacidic pH and also by anionic polysaccharides such as dextran\nsulfate and heparin (30, 31). The mature form of cathepsin B\nand L have been shown to be rapidly inactivated at neutral or\nalkaline pH end by its endogenous proteins inhibitors, mainly\nfrom the cystatin family (15). On the other hand, it has been\nshown that membrane-bound forms of cathepsin B are very\nresistant to inactivation at neutral pH (32).\nRecently, we have shown that heparin and heparan sulfate\nbind papain specifically; this interaction induces an increase of\na-helix content of papain, which stabilizes the enzyme struc-\nture even at alkaline pH (33). These results strongly suggest\nthat heparan sulfate may be an important binding site of cys-\nteine proteinases at cell surface and basement membrane.\nTherefore, the study of the interaction of cathepsin B with\nglycosaminoglycans is of significant interest for the under-\nstanding about the biological role of this enzyme. In this work,\na combination of circular dichroism analysis, affinity chroma-\ntography, cathepsin B mutants, and fluorogenic substrate as-\nsays were used to characterize the interaction of cathepsin B\nwith glycosaminoglycans.\nEXPERIMENTAL PROCEDURES\nMaterials\u2014Cathepsin B from human liver was purchased from Cal-\nbiochem Co.; nonglycosylated cathepsin B S115A, denominated wild-\ntype cathepsin, and its punctual mutants H110A and H111A were\nsubcloned, as proenzymes, into the vector pPIC9 and expressed in yeast\nPichia pastoris as described previously (34). The concentration of the\nactive enzyme was determined by titration using the cysteine protein-\nase inhibitor E-641 (35). Active forms of cathepsin B were stored at 4 \u00b0C\nin 50 mM sodium acetate buffer (pH 5.0) containing 10 \u00b5M methyl\nmethane-thiosulfonate. The irreversible inhibitor E-64, azocasein, the\nfluorogenic amidomethylcoumaryl substrate Cbz-FR-MCA, and dextran\nsulfate (5,000 Da) were purchased from Sigma. The intramolecularly\nquenched fluorogenic substrate Abz-FRA(e-Dnp)K was synthesized us-\ning solid phase chemistry as described previously (36). In the experi-\nments we have used a size-defined (10 kDa) bovine lung heparin (The\nUpjohn Co.), prepared by using size exclusion column approach (2, 7);\nheparan sulfate (16,000 Da) from bovine lung were a generous gift from\nDr. P. Bianchini (Opocrin Research Laboratories, Modena, Italy) (2);\ndermatan sulfate (12,000 Da) and chondroitin sulfate (25,000 Da) were\npurchased from Seikagaku Kogyo Co. (Tokyo, Japan). Heparin-Sepha-\nrose resin was purchased from Amersham Pharmacia Biotech.\nKinetic Measurements\u2014Cathepsin B activities were monitored spec-\ntrofluorometrically using the fluorogenic substrates Cbz-FR-MCA and\nAbz-FRA(e-Dnp)K on a thermostatic Hitachi F-2000 spectrofluorom-\neter. For Cbz-FR-MCA assays, the excitation and emission wavelengths\nwere set at 380 and 460 nm, respectively. The assay with Abz-FRA(e-\nDnp)K was monitored at 420 nm using an excitation wavelength of 320\nnm (37). Prior to the assay, the methyl methane-thiosulfonate-inhibited\nenzymes were activated by incubation for 5 min at 25 \u00b0C in 50 mM\nsodium phosphate (pH 6.0), 200 mM NaCl, 1 mM EDTA, and 2 mM\ndithiothreitol. For the determination of pH activity profiles, the kinetics\nof Cbz-FR-MCA and Abz-FRA(e-Dnp)K hydrolysis were performed in\nabsence or in presence of different glycosaminoglycans concentrations\nat 37 \u00b0C in 50 mM sodium phosphate (pH 5.8\u20138.0), 50 mM citrate (pH\n3.0\u20135.9) containing 200 mM NaCl, 1 mM EDTA, and 2 mM DTT. The\nsubstrate concentrations were kept 20-fold below the Km values. The\nprogress of the reaction was continuously monitored by the fluorescence\nof the released product. The initial rates were determined, and the\nkcat/KM values were obtained by dividing the initial rates by enzyme and\nsubstrate concentrations. The pH activity profiles for cathepsin B are\nextremely complex, which precludes the use of well defined models to\ncurve fit the data. Therefore, the empirical equations were included\nsolely for clarity of the graphical display (34). The kinetic model de-\npicted in Equation 1 can describe the effect of heparin on the hydrolysis\nof Abz-FRA(e-Dnp)K by cathepsin B.\nv 5\nvmax z @S#\nKsSI 1\n@I#\nKID 1 @S#\n(Eq. 1)\nwhere S is Abz-FRA(e-Dnp)K, I is heparin, KS is the substrate dissoci-\nation constant, and KI is heparin dissociation constant. The influence of\nheparin upon proteolytic activity of cathepsin B was also assayed\nagainst protein substrate using azocasein as described previously (38).\nEffect of Heparin on E-64 Induced Inactivation of Cathepsin B\u2014The\nkinetics of cathepsin B inactivation by E-64 was done under pseudo\nfirst-order conditions at various heparin concentration as described\npreviously (33).\nThe Alkaline pH-induced Inactivation\u2014The kinetics of alkaline pH-\ninduced inactivation of cathepsins B and its mutants were done at\ndifferent glycosaminoglycan concentrations in 50 mM Tris-HCl buffer\n(pH 8.0) containing 200 mM NaCl, 1 mM EDTA, and 2 mM dithiothreitol.\nThe inactivation of the enzymes was performed in the presence of 10 \u00b5M\nCbz-FR-MCA. Progress of the reaction was monitored continuously by\nthe fluorescence of the released product. The obtained exponential\ndecay curves could be best fitted according to the first-order relation-\nship shown in Equation 2.\nP 5 P` ~1 2 ekobszt!\n(Eq. 2)\nwhere P and P` are the product concentrations at a given time and at\ninfinite time, respectively, and kobs is the observed first-order rate of\nalkaline pH-induced enzyme inactivation (39). The influence of heparin\nand heparan sulfate upon the observed first-order rate cathepsins B\ninactivation can be described by Equation 3.\nkobs\neh 5\nkobs\ne\n(KH 1 b z @Hep#)\nKH 1 @Hep#\n(Eq. 3)\nwhere keh and ke are the observed first-order rates in presence and in\nabsence of heparin, respectively; KH is the apparent heparin-cathepsin\nB dissociation constant; Hep is heparin; and b is the parameter of limit\nfor kobs in presence of heparin.\nIdentification of Cleavage Site for Substrates\u2014The determination of\nthe cleaved bonds for the peptide Abz-FRA(e-Dnp)K by cathepsin B was\ndone by HPLC and mass spectrometry analysis as described previously\n(33).\nCircular Dichroism Spectrometry\u2014Circular dichroism spectra were\nrecorded in a JASCO J-700 spectropolarimeter equipped with a stopped\nflow chamber and thermostated cell holder. Far ultraviolet measure-\nments (260\u2013200 nm) were performed at 37 \u00b0C scanning at rate of 10\nnm/min on wild-type cathepsin B solution of 0.05 mg/ml in 0.05-cm\ncells. Circular dichroism spectra of cathepsin B-glycosaminoglycans\ninteractions were done in 50 mM sodium phosphate buffer (pH 6.0)\ncontaining 200 mM NaCl. The observed ellipticity was normalized to\nunits of degrees cm2/dmol. Base-line recordings in the presence or in\nabsence of glycosaminoglycans were routinely made and used to correct\ncathepsin B spectra. Cathepsin B spectra were analyzed for the per-\ncentage of secondary structural elements as described previously (40).\nEffect of Glycosaminoglycans on Alkaline pH-induced Unfolding of\nCathepsin B\u2014The amount of a-helix structure disruption of cathepsin\nB induced by alkaline pH was continuously monitored by CD spectra\nmeasuring the mean residue ellipticity at 222 nm. Alkaline pH-induced\ndenaturation of cathepsin B was performed in absence or in presence of\n1 The abbreviations used are: E-64, 1-[[(L-trans-epoxysuccinyl)-L-leu-\ncyl]amino]-4-guanidino-butane; Cbz-FR-MCA, carbobenzoxyl-L-pheny-\nlalanyl-L-arginine-4-methyl-coumarinyl-7-amide;\nAbz-FRA(e-Dnp)K,\northo-aminobenzoyl-L-phenylalanyl-L-argininyl-L-alanyl-L-lysyn\ne-N-\n2,4-dinitrophenylamide; HPLC, high pressure liquid chromatography.\nCathepsin B Binds Heparin-like Glycosaminoglycans\n945"}, {"role": "user", "content": "different heparin concentrations at 37 \u00b0C in 50 mM Tris-HCl buffer (pH\n8.0) containing 200 mM NaCl. The influence of alkaline pH on a-helix\nstructure of wild-type cathepsin B is a first-order relationship described\nby Equation 4 (39).\nEhelix 5 E0 z e2Kunfoldingzt1R\n(Eq. 4)\nwhere Ehelix is the amount of a-helix structures of wild-type cathepsin\nB at a given time of pH 8.0 exposition; E0 is cathepsin B a-helix content,\ndependent on alkaline pH, at zero time of inactivation; Kunfolding is the\nobserved first-order rate of pH 8.0-induced unfolding of cathepsin B;\nand R is the residual a-helix content, independent of pH 8.0.\nHeparin-Sepharose Affinity Chromatography\u2014Wild-type cathepsin\nB (1 \u00b5M) dissolved in 50 mM sodium phosphate buffer (pH 6.0) was\napplied on a heparin-Sepharose column (3 ml) previously equilibrated\nat 4 \u00b0C in the same buffer. A linear NaCl gradient (0\u20131 M) was used to\nelute the bonded material. The collected fractions were monitored by\ncathepsin B enzymatic activity upon substrate Cbz-FR-MCA.\nRESULTS\nCathepsin B Binds Heparin-Sepharose\u2014The interaction of\ncathepsin B with heparin was observed on heparin-Sepharose\naffinity chromatography. Cathepsin B was eluted from hepa-\nrin-Sepharose column at 0.42 M of ionic strength (Fig. 1). This\ninteraction could be disrupted specifically by the previous ad-\ndition of 100 \u00b5M of heparin or heparan sulfate to cathepsin B\nsolution. Other sulfated glycosaminoglycans, such as dermatan\nsulfate and chondroitin sulfate were not capable of dislodge\nthis binding. These results show that the binding of cathepsin\nB to heparin is specific and seems to be governed mainly by\nelectrostatic interactions. These data led us to investigate the\npossible influence of glycosaminoglycans upon cathepsin B\nactivity.\nThe Influence of Heparin upon Cathepsin B pH Activity Pro-\nfiles\u2014Cathepsin B is generally considered to possess both\nendo- and exopeptidase activity (41\u201343). To study the influence\nof heparin upon endopeptidase activity of cathepsin B, we used\nthe substrates Cbz-FR-MCA to analyze the subsites S2 to S1 of\ncathepsin B. To monitor the influence of heparin upon dipep-\ntidyl carboxypeptidase activity of cathepsin B, we used the\nsubstrate Abz-FRA(e-Dnp)K, covering the cathepsin B subsites\nfrom S2 to S92. The HPLC and mass spectrometry analysis\nshowed that Arg-Ala is the only peptide bond cleaved by ca-\nthepsin B on substrate Abz-FRA(e-Dnp)K. The presence of hep-\narin did not change the pattern of cleavage of these peptides by\ncathepsin B.\nThe pH activity profile for the dipeptidyl carboxypeptidase\nactivity of cathepsin B is very different from that observed for\nits endopeptidase activity; the maximum activity observed for\nthe hydrolysis of substrate Abz-FRA(e-Dnp)K was at pH 5.0\n(Fig. 2B), whereas the pH dependence for hydrolysis of Z-FR-\nMCA is characterized by a gradual increase in activity when\nthe pH is raised from 3 to 8 (Fig. 2A). The effect of heparin on\npH activity profiles of wild-type human cathepsin B was ana-\nlyzed by monitoring the enzyme-catalyzed hydrolysis of the\nfluorogenic substrates. As showed in Fig. 2, when cathepsin B\nwas assayed with substrate Z-FR-MCA in the presence of 100\n\u00b5M heparin, no significant effect on the endopeptidase pH ac-\ntivity profiles was observed (Fig. 2A). On the other hand, when\nheparin was assayed with the substrate Abz-FRA(e-Dnp)K and\nused to monitor the dipeptidyl carboxypeptidase activity of\ncathepsin B (Fig. 2B), a dramatic effect of heparin was observed\nupon the pH activity profile. Basically, heparin promoted a\ngeneral decrease in observed Abz-FRA(e-Dnp)K hydrolysis sec-\nond-order kcat/Km rates and shifted the cathepsin B pH activity\nprofile about 0.5 unit to the right. This inhibition promoted by\nheparin is strongly dependent on pH, because no inhibition was\nobserved when cathepsin B was assayed above pH 7. Also, the\ninhibition promoted by heparin at pH 5.0 is very lower than\nthat promoted at pH 6.0. More importantly, heparin did not\nshow effect upon E-64 cathepsin B inactivation activity (data\nnot shown), and E-64 binds the subsites Sn of cathepsin B (44).\nThese data suggest that the occluding loop of cathepsin B is\ncontrolling the heparin efficiency, and that the subsites S9n are\ninvolved in the interaction with heparin.\nInhibition of the Exopeptidase Activity of Cathepsin B by\nHeparin\u2014The effect of heparin upon cathepsin B exopeptidase\nactivity, at pH 6.0, can be described by a linear competitive\ntype inhibition depicted in Equation 1. The influence of heparin\nupon substrate dissociation constant is observed in Fig. 3.\nBasically, heparin-cathepsin B interaction did not affect Abz-\nFRA(e-Dnp)K catalytic constant; the presence of the substrate\nAbz-FRA(e-Dnp)K at active site of cathepsin B excludes the\nbinding of heparin. The results show that heparin only binds\nfree cathepsin B with a dissociation constant of KI 5 41 6 3 \u00b5M.\nThe exopeptidase activity of cathepsin B is related to the\npresence of two histidine residues, His110 and His111, located at\noccluding loop performing the S92 subsite. His110 and His111\nresidues can interact with the C terminus carboxylate of a\nsubstrate (16, 34, 45). Site-directed mutagenesis has been used\nFIG. 1. Cathepsin B binds heparin-Sepharose column. Cathep-\nsin B (1 \u00b5M) dissolved in 50 mM sodium phosphate buffer (pH 6.0) was\nchromatographed on a heparin-Sepharose column (G). Cathepsin B was\npreincubated with 100 \u00b5M heparin and then submitted to heparin-\nSepharose column (E). A linear NaCl gradient (0\u20131 M) was used to elute\nthe bonded material.\nFIG. 2. The pH activity profiles of cathepsin B. The kinetics of\nCbz-FR-MCA (A) and Abz-FRA(e-Dnp)K (B) hydrolysis were performed\nin absence (G) or in the presence 100 \u00b5M heparin concentration (E) at\n37 \u00b0C in 50 mM sodium phosphate (pH 5.9\u20137.9), 50 mM citrate (pH\n3.0\u20135.8) containing 200 mM NaCl, 1 mM EDTA, and 2 mM dithiothreitol.\nCathepsin B Binds Heparin-like Glycosaminoglycans\n946"}, {"role": "user", "content": "to investigate the importance of the His110 and His111 for the\neffect promoted by heparin upon dipeptidyl carboxypeptidase\nactivity of cathepsin B. The effect of the substitution of the\nHis110 or His111 residues by alanine can be observed in Table I.\nKinetic parameters, determined using the C terminus free\ncarboxylate substrate, Abz-FRA(e-Dnp)K, showed that the sub-\nstitution of His110 or His111 residues by alanine promoted a\nsignificant decrease in the peptidyldipeptidase activity of ca-\nthepsin B, as expected (45). The kcat/KM value observed for the\nwild-type enzyme was 1.31 3 106 M21zs21, and the kcat/KM\nvalue was about 6.5-fold lower for the mutant H111A and about\n3.5-fold for the mutant H110A. These effects are related to the\ndecrease in kcat; little effect in KM was observed. Surprisingly,\nthe substitution of His111 residue by alanine was able to abolish\nthe effect promoted by heparin upon substrate dissociation\nconstant; the KM value was the same in the presence of 100 \u00b5M\nheparin (13.9 6 0.9 \u00b5M) as in the absence of heparin (16.3 6 0.8\n\u00b5M). On the other hand, heparin showed similar effect upon\nmutant H110A heparin and wild-type enzyme; for both en-\nzymes, the substrate dissociation constant was increased 3.5-\nfold by 100 \u00b5M heparin. These data indicate that heparin\nchanges the dissociation constant of the cathepsin B-substrate\ninteraction for the substrates able to reach the S92 interaction\nsite. The interaction of heparin with wild-type cathepsin B and\nH110A and H111A mutants did not affect the kcat values.\nEffects of Glycosaminoglycans on pH-induced Inactivation of\nCathepsin B\u2014The deprotonation of the catalytic residue\nHis199, catalyzed by OH2 ions, is considered a crucial event for\nthe alkaline irreversible inactivation of cathepsin B. The alka-\nline pH-induced inactivation, as well as the unfolding of ca-\nthepsin B, have been shown to be a first-order process (39). Fig.\n4 shows the influence of heparin upon the first-order inactiva-\ntion rate of cathepsin B at pH 8.0. Clearly, the data show that\npresence of heparin is decreasing the first-order rate of cathep-\nsin B inactivation at pH 8.0. The kinetic parameters were\ndetermined by fitting the data to Equation 3 using nonlinear\nregression. The results show that heparin binds wild-type ca-\nthepsin B with a dissociation constant of KH 5 18 6 2 \u00b5M. Also,\nheparin induced a 5.1-fold decrease in the first-order inactiva-\ntion rate of cathepsin B; the kobs value was decrease from 8.2 6\n0.6 ms21 to 1.6 6 0.1 ms21 (Table II).\nThe mutants H110A and H111A were also used to investi-\ngate the importance of histidine residues in the alkaline pH-\ninduced inactivation of cathepsin B. As shown previously, the\ndeletion of the occluding loop from cathepsin B resulted in a\ndecrease of the pH and thermal stability of enzyme (45). Also,\nit has been shown that His110\u2013Asp22 salt bridge is an important\ncontact between the occluding loop and the central a-helix, and\nthis interaction can contribute to the stability of these struc-\ntural elements. On the other hand, His111 residue is not in-\nvolved in electrostatic interactions with elements of the enzyme\n(16, 34). The effect of heparin and the substitution of the His110\nor His111 residues by alanine on the alkaline pH-induced inac-\ntivation of enzymes can be observed in Table II. The data\nshowed in Table II are consistent with these propositions. The\nchange of His110 by alanine promoted a 4-fold decrease in the\npH stability as the inactivation of the mutant H110A occurred\nwith a t1\u20442 of 22 s compared with 84 s for the wild-type enzyme.\nOn the other hand, the change of His111 by alanine had no\nsignificant effect on the enzyme stability; the inactivation of\nthe mutant H111A occurred with a t1\u20442 of 75 s compared with\n84 s for the wild-type enzyme. Nonetheless, the substitution of\nHis111 residue by alanine reduced 5-fold the efficiency of hep-\narin to protect the enzyme against alkaline pH-induced inacti-\nvation, the ratio b/a observed to the wild-type enzyme was 5.1\ncompared with 1.0 for the mutant H111A. This effect is related\nto decrease the parameter b, from 5.1 to 2.6, and increase of\nheparin dissociation constant (parameter a), from 18 to 48 \u00b5M\n(Table II). However, heparin showed a similar effect upon mu-\ntant H110A and wild-type enzyme to protect these enzymes\nagainst alkaline pH-induced inactivation. In general, the effect\nof heparin on the first-order inactivation rate promoted by\nalkaline pH is comparable with the effect promoted by heparin\nupon dipeptidyl carboxypeptidase activity of cathepsin B (Table\nI), showing that the residue His111 is related to the interaction\nof cathepsin B with heparin.\nTo probe the specificity for cathepsin B interaction, other\nglycosaminoglycans were tested. Table III shows that, besides\nheparin, only heparan sulfate was able to increase the stability\nof cathepsin B at alkaline pH and, simultaneously, inhibited\nthe dipeptidyl carboxypeptidase activity of cathepsin B. Other\nsulfated glycosaminoglycans tested, namely dermatan sulfate\nand chondroitin sulfate, were not able to decrease the cathep-\nsin B affinity for the substrate or protect the enzyme stability\nat alkaline pH. Regarding the sulfonation of dextran sulfate,\nwe have determined that this compound has a stronger effect\nthan that observed for heparin on cathepsin B activity. It is\npossible to conclude that the electrostatic effect is important to\nthe\nbind\nmore\nthan\nthe\nstructural\nfeatures\nof\nthe\nglycosaminoglycans.\nIn addition, we have proceeded initial experiments related to\nthe influence of smaller fragments of heparin. The minimum\nsize that exhibited the same effect showed by heparin was a low\nmolecular mass heparin (4,000 Da). Heparin tetrasaccharide\n(DIdu,2S3GlcNS,6S3Idu, 2S3GlcNS,6S) and disaccharide\n(DIdu,2S3GlcNS,6S) were not able to protect the enzymatic\nactivity against the alkaline pH inactivation. On the other\nhand, the oligosaccharides containing between 3 and 8 disac-\ncharide units showed a partial effect in the protection against\nalkaline pH denaturation experiments (data not shown).\nEffects of Heparin on Cathepsin B Circular Dichroism Spec-\ntra\u2014The effect of heparin on cathepsin B conformation was\nanalyzed by CD spectroscopy. Fig. 5A show that the presence of\n100 \u00b5M heparin causes a significant change in the spectral\nFIG. 3. Effect of heparin on affinity of the cathepsin B for\nAbz-FRA(e-Dnp)K. The influence of heparin concentration on cathep-\nsin B dipeptidyl carboxypeptidase activity was determined spectroflu-\norometrically as described under \u201cExperimental Procedures.\u201d\nTABLE I\nKinetic parameters for hydrolysis of Abz-FRA (\u00ab-Dnp)K by wild-type\nand mutants of human cathepsin B and in the presence of heparin\nConditions\nkcat\nKM\nkcat/KM\ns21\n\u00b5M\n3 106 M21 z s21\nCat B wild-type\nControl\n16.1 6 0.7\n12.5 6 0.9\n1.31\nHeparin\n17.9 6 0.9\n43 6 1\n0.29\nMutant H110A\nControl\n5.1 6 0.4\n13.0 6 0.8\n0.39\nHeparin\n5.0 6 0.5\n47 6 1\n0.11\nMutant H111A\nControl\n3.2 6 0.2\n16.3 6 0.8\n0.20\nHeparin\n2.9 6 0.2\n13.9 6 0.9\n0.21\nCathepsin B Binds Heparin-like Glycosaminoglycans\n947"}, {"role": "user", "content": "envelope of the cathepsin B, leading a decrease of the ellipticity\nvalue at [u]222 nm. These data show that heparin increases the\nhelicity of cathepsin B, suggesting that this change is due to\ncathepsin B heparin interaction. As expected, the interaction\nbetween cathepsin B and heparin was disrupted by the addi-\ntion of 0.5 M NaCl (Fig. 5B). The spectrum obtained in the\npresence of 0.5 M NaCl is very similar to the spectrum obtained\nfor the cathepsin B alone in the presence of 0.5 M NaCl.\nThe Influence of Heparin upon Unfolding of Cathepsin B\nInduced by Alkaline pH\u2014Inactivation of human cathepsin B is\naccompanied by large structural changes and highly dependent\non pH, temperature, and ionic strength of the medium (39). The\nbreak of the thiolate-imidazolium ion pair, catalyzed by alka-\nline pH, as well as the disruption of other important salt\nFIG. 4. Effects of heparin on pH-induced inactivation of cathepsin B. The influence of heparin concentration on kinetics of alkaline\npH-induced inactivation of cathepsins B (A) were done in 50 mM Tris-HCl buffer (pH 8.0) containing 200 mM NaCl, 1 mM EDTA, and 2 mM\ndithiothreitol, in the presence of 10 \u00b5M Cbz-FR-MCA at various heparin concentration: control (1) and 5 (*), 10 (\u0152), 20 (\u201a), 40 (f), 80 (M), 120 (G),\nand 200 (E) \u00b5M heparin. Progress of the reaction was monitored continuously by the fluorescence of the released product. B, cathepsin B first-order\ninactivation rate in function of heparin concentration.\nTABLE II\nEffect of heparin on the rate of inactivation of wild-type and mutants of human cathepsin B at pH 8.0\nt1\u20442 5 ln2/kobs in the absence of heparin and teh1\u20442 in the presence of heparin. kobs is the observed first-order rate of alkaline pH-induced enzyme\ninactivation. keh and ke are observed first-order rates in presence and in absence of heparin, respectively; KH is the apparent heparin-cathepsin B\ndissociation constant. a is the ratio of mutant and wild type cathepsin B forms dissociation constants, and b is the parameter of limit for kobs in\npresence of heparin.\nEnzymes\nke\nobs\nte\n1\u20442\nkeh\nobs\nteh\n1\u20442\nb (keh/ke)\nKH\na (KH\nwild/KH)\nb/a\nms21\ns\nms21\ns\n\u00b5M\nWild type\n8.2 6 0.6\n84\n1.6 6 0.1\n433\n5.13\n18 6 2\n1.00\n5.1\nH110A\n33 6 1\n21\n6.5 6 0.6\n107\n5.10\n23 6 3\n1.28\n4.0\nH111A\n9.2 6 0.7\n75\n3.5 6 0.2\n198\n2.63\n48 6 5\n2.67\n1.0\nTABLE III\nThe second-order constant kcat/KM for the hydrolysis of Abz-FRA(\u00ab-Dnp)K and the rate of inactivation kobs at pH 8.0 of wild-type human\ncathepsin B in the presence of different glycosaminoglycans\nkobs is the observed first-order rate of alkaline pH-induced enzyme inactivation.\nGAG (100 \u00b5M)\nMolecular\nmass\nSulfation degree\n(SO4/disaccharide)\nkcat/KM\nkobs\nDa\n3 106 M21 z s21\nms21\nControl\n1.3 6 0.1\n8.2 6 0.6\nHeparin\n10,000\n2.5\n0.29 6 0.03\n2.6 6 0.2\nHeparan sulfate\n16,000\n0.8\n0.34 6 0.03\n2.9 6 0.3\nDermatan sulfate\n12,000\n1.1\n1.1 6 0.1\n8.0 6 0.8\nChondroitin sulfate\n25,000\n0.9\n1.3 6 0.2\n8.2 6 0.8\nDextran sulfate\n5,000\n4\n0.22 6 0.02\n1.7 6 0.2\nFIG. 5. Effects of heparin on cathepsin B circular dichroism spectra. A, cathepsin B CD spectra were determined at pH 6.0 as described\nunder \u201cExperimental Procedures.\u201d The CD spectra were performed in absence of heparin (G) or in the presence of 100 \u00b5M heparin (\u0152). B, the\ncathepsin B circular dichroism spectra were obtained at 0.5 M NaCl in the absence (G) or in the presence (E) of 100 \u00b5M heparin.\nCathepsin B Binds Heparin-like Glycosaminoglycans\n948"}, {"role": "user", "content": "bridges, such as Asp22\u2013His110 and Arg116\u2013Asp224, located at the\noccluding loop (16, 34), and two interdomain bonds, Asp40\u2013\nArg202 and Arg41\u2013Glu163, (16, 39) are responsible for the desta-\nbilization of the cathepsin B central a-helix, which contains the\nactive site Cys29 residue. Fig. 6A shows the measurements of\ncircular dichroism of cathepsin B at pH 5.5 and 8.0. The results\nshow that a drastic increase in the ellipticity values was ob-\nserved when cathepsin B was exposed at pH 8.0, indicating a\nlarge loss of the native structure. Table IV summarizes the\nsecondary structure content of cathepsin B in presence or in\nabsence of heparin at different pH levels. A large decrease in\nthe a-helix content was observed at pH 8.0, whereas the\nb-sheet contents increases. At pH 5.5, the a-helix and b-sheet\ncontents were 34.2 and 21%, respectively, and at pH 8.0, the\na-helix and b-sheet contents were 14.6 and 35.5%, respectively.\nHowever, when cathepsin B was preincubated with 100 \u00b5M\nheparin, the amount of structure unfolding, induced by alka-\nline pH, was largely decreased.\nIn an attempt to compare rates of the inactivation and of\nunfolding of cathepsin B, the conformational change of cathep-\nsin B, induced by alkaline pH, were monitored continuously by\ncircular dichroism at 222 nm (Fig. 6B). The alkaline pH-in-\nduced unfolding of cathepsin B is shown to be a first-order\nprocess (39). The experimental curves were fitted to Equation\n4, and the first-order constants were determined; in absence of\nheparin Kunfolding 5 7.8 6 0.4 ms21, and in the presence of 100\n\u00b5M heparin the observed constant was decreased 3.1-fold (Kun-\nfolding 5 2.5 6 0.2 ms21). The rate constants of conformational\nchange of cathepsin B were very similar to results show in Fig.\n4; in absence of heparin kobs 5 8.2 6 0.6 ms21, and in presence\n100 \u00b5M heparin kobs 5 2.6 6 0.2 ms21, suggesting that both\nheparin effects are linked.\nActivity of Cathepsin B toward Azocasein Substrate\u2014The\nexperiments with azocasein showed that heparin does not exert\ninfluence in the endopeptidase activity of cathepsin B cleaving\nprotein substrates. In addition, it was also possible to observe\nthat heparin protects cathepsin B from alkaline pH denatur-\nation in the cleavage of azocasein, used as a model for protein\nsubstrates (Fig. 7).\nDISCUSSION\nWe observed that cathepsin B interacted with heparin-\nSepharose resin (Fig. 1). Cathepsin B is generally considered to\npossess both endo- and exopeptidase activity (41\u201343, 45). The\nbinding of heparin to cathepsin B did not perturb its endopep-\ntidase activity upon the fluorogenic substrate Z-FR-MCA (Fig.\n2A) or upon azocasein used as a model for a protein substrate\n(Fig. 7). Also, heparin binding was not capable of counteracting\nthe inhibitory activity of E-64 (data not shown). Because Z-FR-\nMCA and E-64 interact with cathepsin B at S1 and S2 subsites\n(16, 34, 45), we can conclude that heparin binding to cathepsin\nB does not affect Sn subsites of the enzyme. On the other hand,\nit was observed that heparin inhibits cathepsin B exopeptidase\nactivity (Fig. 2B). The inhibition promoted by heparin upon\ndipeptidyl carboxypeptidase activity of cathepsin B strongly\nsuggests that heparin interacts with cathepsin B at the occlud-\ning loop region and contains residues His110 and His111 at\nsubsites S92 and S93 that can interact with the lysin C-terminal\ncarboxylate of the substrate Abz-FRA(e-Dnp)K (16, 41, 45).\nThe same above effect was then assessed by site-directed\nmutagenesis studies. Indeed, as shown in Table I, the mutant\nH111A was not inhibited by heparin, but the mutant H110A\nwas inhibited by heparin at the same extension as the wild-\ntype enzyme was. These data clearly show the main role of\nHis111 on the interaction between heparin and cathepsin B.\nIt has been shown that the deletion of the occluding loop from\ncathepsin B results in a decrease of the pH and thermal sta-\nbility of enzyme (45). It was also observed that His110-Asp22\nsalt bridge is an important contact between the occluding loop\nand the central a-helix, and this interaction can contribute to\nthe stability of these structural elements (16, 34, 46). On the\nother hand, His111 residue is not involved in electrostatic in-\nteractions with elements of the enzyme (16, 34). The mutants\nH110A and H111A were also used to investigate the impor-\nFIG. 7. Protection against pH alkaline inactivation of cathep-\nsin B promoted by heparin in the cleavage of azocasein. Preac-\ntivated cathepsin B was preincubated at pH 8.0 for the times indicated\nat 37 \u00b0C and then assayed for endopeptidase activity using azocasein, in\nthe absence (E) or in the presence (G) of heparin (20 \u00b5M).\nTABLE IV\nThe influence of heparin upon far UV (200\u2013260 nm) CD spectra of\nwild-type human cathepsin B at pH 5.5 and pH 8.0\nConditions\na-Helix\nb-Sheet\nRemaining\nTotal\npH 5.5\nControl\n34.2\n21.0\n45.3\n100.5\n1 100 \u00b5M heparin\n42.5\n16.0\n41.5\n100.0\npH 8.0\nControl\n14.6\n35.5\n50.3\n100.4\n1 100 \u00b5M heparin\n27.8\n21.5\n51.0\n100.3\nFIG. 6. Heparin prevents the loss of cathepsin B a-helix structures induced by alkaline pH. A, the CD analysis of cathepsin B were\nproceeded at pH 5.5 (G) and 8.0 (f), and pH 8.0 in the presence (M) of 100 \u00b5M heparin. Other experimental details were as described under\n\u201cExperimental Procedures.\u201d B, the rate of loss of cathepsin B a-helix structures at pH 8.0 in absence (G) or in presence (E) of 100 \u00b5M heparin.\nCathepsin B Binds Heparin-like Glycosaminoglycans\n949"}, {"role": "user", "content": "tance of histidine residues in the alkaline pH-induced inacti-\nvation of cathepsin B. Table II shows that the efficiency of\nheparin to protect cathepsin B against alkaline pH-induced\ninactivation is very dependent on His111. These results show\nthat the effect of heparin on the first-order inactivation rate\npromoted by alkaline pH is comparable with the effect pro-\nmoted by heparin upon dipeptidyl carboxypeptidase activity of\ncathepsin B (Table I). The poor inhibition of membrane-bound\nforms of cathepsin B by compounds like CA-030, which requires\ninteractions with His110 and His111 residues, is probably re-\nlated to the interactions of the enzyme with heparan sulfate\nfrom the cell surface (34).\nThe interaction between cathepsin B and heparin or heparan\nsulfate is specific, as other sulfated glycosaminoglycans,\nnamely chondroitin sulfate and dermatan sulfate, were not\nable to inhibit the dipeptidyl carboxypeptidase activity of ca-\nthepsin B or induce protection against alkaline pH inactivation\n(Table III). On the other hand, dextran sulfate, a more sulfo-\nnated polymer, has a stronger effect than heparin on cathepsin\nB activity. It is possible to conclude that the electrostatic effect\nis more important to the binding than the structural features of\nglycosaminoglycans.\nThe interaction of heparin with cathepsin B can be moni-\ntored by CD spectroscopy analysis. Fig. 5A shows that heparin\nsignificantly decreases the molar ellipticity of the cathepsin B\nCD spectra at [u]222 nm, showing that the presence of heparin\nincreases the a-helix content of the enzyme. As expected, this\neffect was dependent on ionic strength. Addition of 0.5 M NaCl\nto heparin-cathepsin B solution causes a spectral change con-\nsistent with the disruption of the heparin-cathepsin B complex\n(Fig. 5B).\nAs already shown in the literature (39), a dramatic increase\nin the ellipticity molar value at [u]222 nm was detected at pH 8.0,\nsuggesting a large decrease in the a-helix content of the en-\nzyme at alkaline pH (Fig. 6A). However, when cathepsin B was\npreincubated with heparin, the amount of a-helix structure\ndisruption induced by alkaline pH was decreased (Table IV).\nThe Fig. 6B shows that the rate of unfolding of cathepsin B at\npH 8.0 was decreased by the presence of heparin at the same\nextension that first-order inactivation rate of cathepsin B at\nalkaline pH was.\nThe effect of heparin on the rate of unfolding of cathepsin B\nat pH 8.0 (Fig. 6B) is comparable with the first-order inactiva-\ntion rate promoted by alkaline pH (Table II) that by its turn is\nrelated to the inhibition of heparin upon the dipeptidyl car-\nboxypeptidase activity of cathepsin B (Table I). Most of these\neffects are related to the interaction of heparin with His111\nresidue of the cathepsin B occluding loop. Taken together,\nthese results show that, in all cases, heparin binding is per-\nturbing cathepsin B in a similar manner.\nThe presence of cathepsin B at the plasma membrane results\nin focal dissolution of extracellular matrix proteins and enables\nthe tumor cell to invade the tissue (14, 17\u201320). Our results\nsuggest that the cell surface heparan sulfate can anchor the\nmembrane forms of cathepsin B, and such complexation affects\nthe cathepsin B activities. The coupling of cathepsin B with\nheparan sulfate increases its half-life 5-fold (t1\u20442) at physiologi-\ncal pH and, quite probably, potentiates the endopeptidase ac-\ntivity of the enzyme at the cell surface. In addition, it was also\npossible to observe that cathepsin B is protected by heparin\nfrom alkaline pH denaturation in the cleavage of protein sub-\nstrates (Fig. 7). The endopeptidase activity of cathepsin B is\nrelated to the degradation of extracellular matrix proteins (19,\n20). These results are in agreement with the observation that\nthe membrane-bound forms of cathepsin B are very resistant to\ninactivation at neutral pH (32). As previously mentioned, the\nmechanism of secretion and insertion of cathepsin B on the\nplasma membrane are not fully understood (27, 29). Mannose-\n6-phosphate-independent targeting has been proposed for ca-\nthepsin B. So, according to this scenario, the cell surface hepa-\nran sulfate proteoglycans can be anchoring a pool of the\nmembrane forms of cathepsin B.\nRecently it has been shown that cathepsin B colocalizes with\nannexin II tetramer on the surface of tumor cells (47). In\naddition, annexin II tetramer was also shown to bind heparin\nwith high affinity dissociation constant (Kd 5 32 nM) (48).\nThese results and our present data strongly suggest that hepa-\nran sulfate and annexin II tetramer together can act as an\nimportant binding site for cathepsin B on the cell surface.\nMoreover, the cell surface heparan sulfate proteoglycans are in\na constant turnover, as a result of its continuous secretion and\nendocytosis (49\u201351). It has been shown that some proteins that\nare bound to heparan sulfate glycosaminoglycans chains are\nendocytosed together with proteoglycans, e.g. fibroblast growth\nfactor (52), trombospodin (53), and lipoprotein lipases (54). It is\ninteresting to observe that in the lysosomal vesicles there is a\nhigh concentration of cathepsin B (26) and that the heparan\nsulfate is also present in this compartment during its intracel-\nlular traffic (49\u201351). These observations suggest that the\nmechanism of insertion of cathepsin B on the plasma mem-\nbrane and its cellular traffic can be dependent on heparan\nsulfate proteoglycans present at cell surface. In addition, this\nhypothesis is also supported by the perinuclear cathepsin B\nlocation in tumor cells (23, 26, 55), as also observed for the\ncellular distribution of heparan sulfate complexed to fibroblast\ngrowth factor (52). This intracellular location of cathepsin B\nmay play a role in nuclear functions, becoming a part of the\ndramatic phenotypic transformation, known as \u201cactivation,\u201d\nobserved in carcinogenic process (56).\nAcknowledgments\u2014We thank Drs. Robert Me\n\u00b4nard (Biotech-\nnology Research Institute, Montre\n\u00b4al, Que\n\u00b4bec, Canada) and\nJohn S. Mort (McGill University, Montre\n\u00b4al, Que\n\u00b4bec, Canada)\nfor supplying the wild type and mutants of cathepsin B and Dr.\nMichel Goldberg (Institut Pasteur, Paris, France) for helping in\nCD analysis.\nREFERENCES\n1. Dietrich, C. P., Nader, H. B., and Straus, H. A. (1983) Biochem. Biophys. Res.\nCommun. 111, 865\u2013871\n2. Dietrich, C. P., Tersariol, I. L. S., Toma, L., Moraes, C. T., Porcionatto, M. A.,\nOliveira, F. W., and Nader, H. B. (1998) Cell. Mol. Biol. 44, 417\u2013429\n3. Yanagishita, M., and Hascall, V. C. (1992) J. Biol. Chem. 267, 9451\u20139454\n4. Elenius, K., and Jalkanen, M. (1994) J. Cell Sci. 107, 2975\u20132982\n5. David, G. (1993) FASEB J. 7, 1023\u20131030\n6. Iozzo, R., Cohen, I. R., Gra\n\u00a8ssel, S., and Murdock, A. D. (1995) Biochem. J. 302,\n625\u2013629\n7. Conrad, H. E. (1998) Heparin-binding Proteins, Academic Press Inc., New\nYork\n8. Gettins, P. G. W., Patston, P. A., and Olson, S. T. (1996) Serpins: Structure,\nFunction, and Biology, R. G. Landes Co., Austin, TX\n9. Ermolieff, J., Boudier, C., Laine, A., Meyer, B., Bieth, J. G. (1994) J. Biol.\nChem. 269, 29502\u201329508\n10. Fath, M. A., Wu, X., Hileman, R. E., Linhardt, R. J., Kashem, M. A., Nelson,\nR. M., Wright, C. D., and Abraham, W. (1998) J. Biol. Chem. 273,\n13563\u20133569\n11. Kainulainen, V., Wang, H., Schick, C., and Bernfield, M. (1998) J. Biol. Chem.\n273, 11563\u201311569\n12. Katunuma, N. (1989) Intracellular Proteolysis, Japan Scientific Societies\nPress, Tokyo, Japan\n13. Del Nery, E., Juliano, M. A., Lima, A. P. C. A., Scharfstein, J., and Juliano, L.\n(1997) J. Biol. Chem. 272, 25713\u201325718\n14. Sloane, B. F., Rozhin, J., Johnson, K., Taylor, H., Crissman, J. D., and Honn,\nK. V. (1986) Proc. Natl. Acad. Sci. 83, 2483\u20132487\n15. Turk, B., Turk, V., and Turk, D. (1997) Biol. Chem. Hoppe-Seyler 378, 141\u2013150\n16. Musil, D., Zuc\n\u02c7ic\n\u02c7, D., Turk, D., Engh, R. A., Mayr, I., Huber, R., Popovic\n\u02c7, T.,\nTurk, V., Towatari, T., Katuma, N., and Bode, W. (1991) EMBO J. 10,\n2321\u20132330\n17. Buck, M. R., Karustis, D. G., Day, N. A., Honn, K. V., and Sloane, B. F. (1992)\nBiochem. J. 282, 273\u2013278\n18. Sloane, B. F. (1996) Nat. Biotechnol. 14, 826\u2013827\n19. Weiss, R. E., Liu, B. C. S., Ahlering, T., Dubeau, l., and Droller, M. J. (1990)\nBr. J. Urol. 144, 798\u2013804\n20. Koblinski, J. E., and Sloane, B. F. (1997) Medical Aspects of Protease and\nCathepsin B Binds Heparin-like Glycosaminoglycans\n950"}, {"role": "user", "content": "Protease Inhibitors, pp. 185\u2013193, IOS Press, Amsterdam, The Netherlands\n21. Brown, W. J., Goodhouse, J., and Farquhar, M. G. (1986) J. Cell Biol. 110,\n1235\u20131247\n22. Kasper, D., Dittmer, F., von Figura, K., Pohlmann, R. (1996) J. Cell Biol. 134,\n615\u2013623\n23. Iacobuzio-Donahue, C. A., Shuja, S., Cai, J., Peng, P., and Murnane, M. J.\n(1997) J. Biol. Chem. 272, 29190\u201329199\n24. Hanewinkel, H., Gloss, J., and Kresse, H. (1987) J. Biol. Chem. 262,\n12351\u201312355\n25. De Stefanis, D., Demoz, M., Dragonetti, A., Houri, J. J., Ogier-Denis, E.,\nCodogno, P., Baccino, F. M., and Isidoro, C. (1997) Cell Tissue Res. 289,\n109\u2013117\n26. Kos, J., and Lah, T. T. (1998) Oncol. Rep. 5, 1349\u20131361\n27. Kornfeld, S. (1990) Biochem. Soc. Trans. 18, 367\u2013374\n28. Mort, J. S., and Recklies, A. D. (1986) Biochem. J. 233, 57\u201363\n29. Linebaugh, B. E., Sameni, M., Day, N. A., Sloane, B. F., and Keppler, D. (1999)\nEur. J. Biochem. 264, 100\u2013109\n30. Mach, L., Mort, J. S., and Glo\n\u00a8ssl, J. (1994) J. Biol. Chem. 269, 13030\u201313035\n31. Jerala, R., Zerovnic, E., Kidric, J., and Turk, V. (1998) J. Biol. Chem. 273,\n11498\u201311504\n32. Sloane, B. F., Rozhin, J., Lah, T. T., Day, N. A., Buck, M., Ryan, R. E.,\nCrissman, J. D., and Honn, K. V. (1988) Adv. Exp. Med. Biol. 233, 259\u2013268\n33. Almeida, P. C., Nantes, I. L., Rizzi, C. C. A., Ju\n\u00b4dice, W. A. S., Chagas, J. R.,\nJuliano, L., Nader, H. B., and Tersariol, I. L. S. (1999) J. Biol. Chem. 274,\n30433\u201330438\n34. Na\n\u00a8gler, D. K., Storer, A. C., Portaro, F. C. V., Carmona, E., Juliano, L., and\nMe\n\u00b4nard, R. (1997) Biochemistry 36, 12608\u201312615\n35. Me\n\u00b4nard, R., Khouri, H. E., Plouffe, C., Dupras, R., Ripoll, D., Vernet, T.,\nTessier, D. C., Laliberte\n\u00b4, F., Thomas, D. Y., and Storer, A. C. (1990) Bio-\nchemistry 29, 6706\u20136713\n36. Hirata, I. Y., Cezari, M. H. S., Nakaie, C. R., Boschcov, P., Ito, A. S., Juliano,\nM., and Juliano, L. (1994) Lett. Peptide Sci. 1, 299\u2013308\n37. Chagas, J. R., Juliano, L., and Prado, E. S. (1991) Anal. Biochem. 192,\n419\u2013425\n38. Starkey, P. M. (1977) in Proteinases in Mammalian Cells and Tissues (Barrett,\nA. J., ed) pp. 57\u201389 Elvesier/North Holland, Amsterdam, The Netherlands\n39. Turk, B., Dolenc, I., Z\n\u02d8erovnic, E., Turk, D., Gubens\n\u02c7ek, F., and Turk, V. (1994)\nBiochemistry 33, 14800\u201314806\n40. Sreerama, N., and Woody, R. W. (1993) Anal. Biochem. 209, 32\u201344\n41. Barrett, A. J., and Kirschke, H. (1981) Methods Enzymol. 80, 535\u2013561\n42. Koga, H., Yamada, H., Nishimura, Y., and Imoto, T. (1991) J. Biochem. (Tokyo)\n110, 179\u2013188\n43. Na\n\u00a8gler, D. R., Tam, W., Storer, A. C., Krupa, J. C., Mort, J. S., and Me\n\u00b4nard, R.\n(1999) Biochemistry 38, 4868\u201348-74\n44. Katunuma, N., and Kominami, E. (1995) Methods Enzymol. 251, 382\u2013397\n45. Illy, C., Quraishi, O., Wang, J., Purisima, E., Vernet, T., and Mort, J. S. (1997)\nJ. Biol. Chem. 272, 1197\u20131202\n46. Quraishi, O., Na\n\u00a8gler, D. R., Fox, T., Sivaraman, J., Cygler, M., Mort, J. S., and\nStore, A. C. (1999) Biochemistry 38, 5017\u20135023\n47. Mai, J., Finley Jr, R. L., Waisman, D. M., and Sloane, B. F. (2000) J. Biol.\nChem. 275, 12806\u201312812\n48. Kassam, G., Manro A., Braat, C. E., Louie, P., Fitzpatrick, S. L., and Waisman,\nD. M. (1997) J. Biol. Chem. 272, 15093\u201315100\n49. Kramer, P. M. (1971) Biochemistry 10, 1437\u20131445\n50. Bienkowiski, M. J., and Conrad, H. E. (1984) J. Biol. Chem. 259, 12989\u201312996\n51. Yanagishita, M., and Hascall, V. C. (1984) J. Biol. Chem. 259, 10260\u201310269\n52. Reiland, J., and Rapraeger, A. C. (1993) J. Cell Sci. 105, 1085\u20131093\n53. Mikhailenko, I., Kounnas, M. Z., and Strickland, D. K. (1995) J. Biol. Chem.\n270, 9543\u20139549\n54. Jackson, R. I., Busch, S. J., and Cardin, A. D. (1991) Physiol. Rev. 71, 481\u2013539\n55. Yan, S., Sameni, M., and Sloane, B. F. (1998) Biol. Chem. Hoppe-Seyler 379,\n113\u2013123\n56. Bahr, M. J., Vincent, K. J., Arthur, M. J., Fowler, A. V., Smart, D. E., Wright,\nM. C., Clark, I. M., Benyon, R. C., Iredale, J. P., and Mann, D. A. (1999)\nHepatology 29, 839\u2013848\nCathepsin B Binds Heparin-like Glycosaminoglycans\n951"}, {"role": "assistant", "content": "### Thoughts and Comments\n\nThe data provided in the tables and the context of the study focus on the kinetic parameters of human cathepsin B and its mutants (H110A and H111A) in the presence and absence of heparin. The tables include kcat, Km, and kcat/Km values for the hydrolysis of the substrate Abz-FRA(e-Dnp)K. Additionally, the second table provides kcat/Km and kobs values for cathepsin B in the presence of various glycosaminoglycans (GAGs).\n\n### Enzymes, Substrates, and Conditions to Report\n\n- **Enzymes**: Human cathepsin B (wild-type and mutants H110A, H111A)\n- **Substrate**: Abz-FRA(e-Dnp)K\n- **Conditions**: Presence and absence of heparin, various GAGs (heparin, heparan sulfate, dermatan sulfate, chondroitin sulfate, dextran sulfate)\n- **Organism**: Human\n- **Temperature**: 37\u00b0C\n- **pH**: Various (notably pH 5.0, 6.0, 8.0)\n- **Solvents**: Sodium phosphate buffer, Tris-HCl buffer\n\n### Final Answer\n\n```yaml\ndata:\n    - descriptor: Cat B wild-type; Control\n      substrate: Abz-FRA(e-Dnp)K\n      kcat: 16.1 \u00b1 0.7 s^-1\n      Km: 12.5 \u00b1 0.9 \u00b5M\n      kcat/Km: 1.31 x 10^6 M^-1 s^-1\n    - descriptor: Cat B wild-type; Heparin\n      substrate: Abz-FRA(e-Dnp)K\n      kcat: 17.9 \u00b1 0.9 s^-1\n      Km: 43 \u00b1 1 \u00b5M\n      kcat/Km: 0.29 x 10^6 M^-1 s^-1\n    - descriptor: Mutant H110A; Control\n      substrate: Abz-FRA(e-Dnp)K\n      kcat: 5.1 \u00b1 0.4 s^-1\n      Km: 13.0 \u00b1 0.8 \u00b5M\n      kcat/Km: 0.39 x 10^6 M^-1 s^-1\n    - descriptor: Mutant H110A; Heparin\n      substrate: Abz-FRA(e-Dnp)K\n      kcat: 5.0 \u00b1 0.5 s^-1\n      Km: 47 \u00b1 1 \u00b5M\n      kcat/Km: 0.11 x 10^6 M^-1 s^-1\n    - descriptor: Mutant H111A; Control\n      substrate: Abz-FRA(e-Dnp)K\n      kcat: 3.2 \u00b1 0.2 s^-1\n      Km: 16.3 \u00b1 0.8 \u00b5M\n      kcat/Km: 0.20 x 10^6 M^-1 s^-1\n    - descriptor: Mutant H111A; Heparin\n      substrate: Abz-FRA(e-Dnp)K\n      kcat: 2.9 \u00b1 0.2 s^-1\n      Km: 13.9 \u00b1 0.9 \u00b5M\n      kcat/Km: 0.21 x 10^6 M^-1 s^-1\n    - descriptor: Control Heparin\n      substrate: Abz-FRA(e-Dnp)K\n      kcat: null\n      Km: null\n      kcat/Km: 1.3 \u00b1 0.1 x 10^6 M^-1 s^-1\n    - descriptor: Heparan sulfate\n      substrate: Abz-FRA(e-Dnp)K\n      kcat: null\n      Km: null\n      kcat/Km: 0.34 \u00b1 0.03 x 10^6 M^-1 s^-1\n    - descriptor: Dermatan sulfate\n      substrate: Abz-FRA(e-Dnp)K\n      kcat: null\n      Km: null\n      kcat/Km: 1.1 \u00b1 0.1 x 10^6 M^-1 s^-1\n    - descriptor: Chondroitin sulfate\n      substrate: Abz-FRA(e-Dnp)K\n      kcat: null\n      Km: null\n      kcat/Km: 1.3 \u00b1 0.2 x 10^6 M^-1 s^-1\n    - descriptor: Dextran sulfate\n      substrate: Abz-FRA(e-Dnp)K\n      kcat: null\n      Km: null\n      kcat/Km: 0.22 \u00b1 0.02 x 10^6 M^-1 s^-1\ncontext:\n    enzymes:\n        - fullname: human cathepsin B\n          mutants: wild-type; H110A; H111A\n          organisms: Human\n    substrates: \n        - fullname: ortho-aminobenzoyl-L-phenylalanyl-L-argininyl-L-alanyl-L-lysyl e-N2,4-dinitrophenylamide\n          synonyms: Abz-FRA(e-Dnp)K\n    temperatures: 37\u00b0C\n    pHs: 5.0; 6.0; 8.0\n    other: \n        - \"Heparin\"\n        - \"Heparan sulfate\"\n        - \"Dermatan sulfate\"\n        - \"Chondroitin sulfate\"\n        - \"Dextran sulfate\"\n```\n"}]}
[truncated: 224,951 more chars]
