# Supplementary material for: Finding the dark matter: Large language model‐based enzyme kinetic data extractor and its validation
Source: Protein Sci. 2025 Aug 15;34(9):e70251. doi: 10.1002/pro.70251 (PMC12355964; doi:10.1002/pro.70251)
Supplement: Supplementary file 2 — DATA S2. Supporting Information. [file PRO-34-e70251-s002.zip › data/dataset_gpt4_finetuned/train t2neboth.md]

## Description:

prompt: table_oneshot_v1
papers: tableless

Key features:
- do not use strings for yaml (it is better anyway to manually escape)
- explode the substrate field
- do not need solutions

Used to train t2neboth.
## PMID: 10029307

Thoughts and Comments:
- The table contains kinetic data for both Plasmodium falciparum HGXPRT and human HGPRT enzymes with various substrates.
- The primary focus is on Km and kcat/Km values, with specific activities also mentioned.
- The data includes multiple substrates: guanine, hypoxanthine, xanthine, and allopurinol.
- The Km is measured in the presence of both a purine substrate and 5-phospho-α-D-ribosyl-1-pyrophosphate (which has abbreviation PRib-PP.)
- Conditions such as pH and buffer compositions are specified for different measurements.
- The table provides a comprehensive comparison between the two enzymes under similar conditions.


Final Answer:
```yaml
data:
    - descriptor: P. falciparum HGXPRT; (with 1mM PRib-PP); pH 8.5
      substrate: guanine
      kcat: null
      Km: 1.4 ± 0.4 µM
      kcat/Km: 1.5 ms^-1 M^-1
    - descriptor: P. falciparum HGXPRT; (with 1mM PRib-PP); pH 8.
      substrate: hypoxanthine
      kcat: null
      Km: 0.9 ± 0.08 µM
      kcat/Km: 0.75 ms^-1 M^-1
    - descriptor: P. falciparum HGXPRT; (with 1mM PRib-PP); pH 8.5
      substrate: xanthine
      kcat: null
      Km: 420 ± 12 µM
      kcat/Km: 0.005 ms^-1 M^-1
    - descriptor: P. falciparum HGXPRT; (with 1mM PRib-PP); pH 8.5
      substrate: allopurinol
      kcat: null
      Km: 11.7 ± 1.3 µM
      kcat/Km: 0.11 ms^-1 M^-1
    - descriptor: Human HGPRT; (with 1mM PRib-PP); pH 8.5
      substrate: guanine
      kcat: null
      Km: 1.9 ± 0.3 µM
      kcat/Km: 7.5 ms^-1 M^-1
    - descriptor: Human HGPRT; (with 1mM PRib-PP); pH 8.5
      substrate: hypoxanthine
      kcat: null
      Km: 3.1 ± 0.9 µM
      kcat/Km: 2.7 ms^-1 M^-1
    - descriptor: Human HGPRT; (with 1mM PRib-PP); pH 8.5
      substrate: allopurinol
      kcat: null
      Km: 135 ± 16 µM
      kcat/Km: 0.0006 ms^-1 M^-1
    - descriptor: P. falciparum HGXPRT; (with 1mM PRib-PP); pH 7.45
      substrate: xanthine
      kcat: null
      Km: 189 ± 18 µM
      kcat/Km: null
    - descriptor: Human HGPRT; (with 1mM PRib-PP); pH 7.45
      substrate: guanine
      kcat: null
      Km: 1.9 ± 0.4 µM
      kcat/Km: null
    - descriptor: Human HGPRT; (with 1mM PRib-PP); pH 7.45
      substrate: hypoxanthine
      kcat: null
      Km: 3.4 ± 1.0 µM
      kcat/Km: null
    - descriptor: P. falciparum HGXPRT; (with 60 µM guanine); pH 8.5
      substrate: PRib-PP
      kcat: null
      Km: 362 ± 33 µM
      kcat/Km: null
    - descriptor: P. falciparum HGXPRT; (with 60 µM hypoxanthine); pH 8.5
      substrate: PRib-PP
      kcat: null
      Km: 59.8 ± 9.5 µM
      kcat/Km: null
    - descriptor: P. falciparum HGXPRT; (with 205 µM xanthine); pH 8.5
      substrate: PRib-PP
      kcat: null
      Km: 168 ± 9 µM
      kcat/Km: null
    - descriptor: Human HGPRT; (with 60 µM guanine); pH 8.5
      substrate: PRib-PP
      kcat: null
      Km: 134 ± 15 µM
      kcat/Km: null
    - descriptor: Human HGPRT; (with 60 µM hypoxanthine); pH 8.5
      substrate: PRib-PP
      kcat: null
      Km: 126 ± 13 µM
      kcat/Km: null
    - descriptor: P. falciparum HGXPRT; (with 60 µM guanine); pH 7.45
      substrate: PRib-PP
      kcat: null
      Km: 40 ± 8 µM
      kcat/Km: null
    - descriptor: P. falciparum HGXPRT; (with 60 µM hypoxanthine); pH 7.45
      substrate: PRib-PP
      kcat: null
      Km: 23 ± 4 µM
      kcat/Km: null
    - descriptor: P. falciparum HGXPRT; (with 336 µM xanthine); pH 7.45
      substrate: PRib-PP
      kcat: null
      Km: 52 ± 5 µM
      kcat/Km: null
    - descriptor: Human HGPRT; (with 60 µM guanine); pH 7.45
      substrate: PRib-PP
      kcat: null
      Km: 8.3 ± 0.7 µM
      kcat/Km: null
    - descriptor: Human HGPRT; (with 60 µM hypoxanthine); pH 7.45
      substrate: PRib-PP
      kcat: null
      Km: 11.8 ± 1 µM
      kcat/Km: null
context:
    enzymes:
        - fullname: hypoxanthine–guanine–xanthine phosphoribosyltransferase
          synonyms: HGXPRT
          mutants: null
          organisms: P. falciparum
        - fullname: hypoxanthine–guanine phosphoribosyltransferase
          synonyms: HGPRT
          mutants: null
          organisms: Human
    substrates: 
        - fullname: guanine
        - fullname: hypoxanthine
        - fullname: xanthine
        - fullname: allopurinol
        - fullname: 5-phospho-α-D-ribosyl-1-pyrophosphate
          synonyms: PRib-PP
    temperatures: 25°C
    pHs: 7.45; 8.5
    other: null
```

## PMID: 10049846

### Thoughts and Comments

The table provides kinetic data for gentisate 1,2-dioxygenases from two strains: Pseudomonas alcaligenes NCIB 9867 (P25X) and Pseudomonas putida NCIB 9869 (P35X). The substrates tested include gentisate, 3-methylgentisate, 3-bromogentisate, and 3-isopropylgentisate. The data includes kcat (min^-1 site^-1), Km (µM), and kcat/Km (s^-1 M^-1) values for each substrate with standard errors.

### Enzymes and Conditions
- **Enzymes**: Gentisate 1,2-dioxygenases
- **Organisms**: Pseudomonas alcaligenes NCIB 9867 (P25X) and Pseudomonas putida NCIB 9869 (P35X)
- **Substrates**: Gentisate, 3-methylgentisate, 3-bromogentisate, 3-isopropylgentisate
- **Conditions**: Atmospheric O2 saturations, pH 7.4, temperature 23°C

### Data Extraction

#### Pseudomonas alcaligenes NCIB 9867 (P25X)
- **Gentisate**
  - kcat: 2,433 ± 39 min^-1 site^-1
  - Km: 92 ± 5 µM
  - kcat/Km: 44.08 ± 3 x 10^4 s^-1 M^-1
- **3-Methylgentisate**
  - kcat: 3,098 ± 50 min^-1 site^-1
  - Km: 76 ± 3 µM
  - kcat/Km: 67.94 ± 4 x 10^4 s^-1 M^-1
- **3-Bromogentisate**
  - kcat: 613 ± 12 min^-1 site^-1
  - Km: 15 ± 1 µM
  - kcat/Km: 68.11 ± 5 x 10^4 s^-1 M^-1
- **3-Isopropylgentisate**
  - kcat: 1,573 ± 25 min^-1 site^-1
  - Km: 53 ± 2 µM
  - kcat/Km: 49.47 ± 3 x 10^4 s^-1 M^-1

#### Pseudomonas putida NCIB 9869 (P35X)
- **Gentisate**
  - kcat: 3,376 ± 41 min^-1 site^-1
  - Km: 143 ± 7 µM
  - kcat/Km: 39.34 ± 2 x 10^4 s^-1 M^-1
- **3-Methylgentisate**
  - kcat: 2,015 ± 32 min^-1 site^-1
  - Km: 36 ± 1 µM
  - kcat/Km: 93.28 ± 4 x 10^4 s^-1 M^-1
- **3-Bromogentisate**
  - kcat: 833 ± 16 min^-1 site^-1
  - Km: 11 ± 0.3 µM
  - kcat/Km: 126.21 ± 2 x 10^4 s^-1 M^-1
- **3-Isopropylgentisate**
  - kcat: 129 ± 3 min^-1 site^-1
  - Km: 4.3 ± 0.03 µM
  - kcat/Km: 50.00 ± 1 x 10^4 s^-1 M^-1

### Final Answer

```yaml
data:
    - descriptor: Pseudomonas alcaligenes NCIB 9867 (P25X)
      substrate: gentisate
      kcat: 2,433 ± 39 min^-1 site^-1
      Km: 92 ± 5 µM
      kcat/Km: 44.08 ± 3 x 10^4 s^-1 M^-1
    - descriptor: Pseudomonas alcaligenes NCIB 9867 (P25X)
      substrate: 3-methylgentisate
      kcat: 3,098 ± 50 min^-1 site^-1
      Km: 76 ± 3 µM
      kcat/Km: 67.94 ± 4 x 10^4 s^-1 M^-1
    - descriptor: Pseudomonas alcaligenes NCIB 9867 (P25X)
      substrate: 3-bromogentisate
      kcat: 613 ± 12 min^-1 site^-1
      Km: 15 ± 1 µM
      kcat/Km: 68.11 ± 5 x 10^4 s^-1 M^-1
    - descriptor: Pseudomonas alcaligenes NCIB 9867 (P25X)
      substrate: 3-isopropylgentisate
      kcat: 1,573 ± 25 min^-1 site^-1
      Km: 53 ± 2 µM
      kcat/Km: 49.47 ± 3 x 10^4 s^-1 M^-1
    - descriptor: Pseudomonas putida NCIB 9869 (P35X)
      substrate: gentisate
      kcat: 3,376 ± 41 min^-1 site^-1
      Km: 143 ± 7 µM
      kcat/Km: 39.34 ± 2 x 10^4 s^-1 M^-1
    - descriptor: Pseudomonas putida NCIB 9869 (P35X)
      substrate: 3-methylgentisate
      kcat: 2,015 ± 32 min^-1 site^-1
      Km: 36 ± 1 µM
      kcat/Km: 93.28 ± 4 x 10^4 s^-1 M^-1
    - descriptor: Pseudomonas putida NCIB 9869 (P35X)
      substrate: 3-bromogentisate
      kcat: 833 ± 16 min^-1 site^-1
      Km: 11 ± 0.3 µM
      kcat/Km: 126.21 ± 2 x 10^4 s^-1 M^-1
    - descriptor: Pseudomonas putida NCIB 9869 (P35X)
      substrate: 3-isopropylgentisate
      kcat: 129 ± 3 min^-1 site^-1
      Km: 4.3 ± 0.03 µM
      kcat/Km: 50.00 ± 1 x 10^4 s^-1 M^-1
context:
    enzymes:
        - fullname: gentisate 1,2-dioxygenase
          synonyms: null
          mutants: null
          organisms: Pseudomonas alcaligenes NCIB 9867 (P25X); Pseudomonas putida NCIB 9869 (P35X)
    substrates: 
        - fullname: gentisate
        - fullname: 3-methylgentisate
        - fullname: 3-bromogentisate
        - fullname: 3-isopropylgentisate
    temperatures: 23°C
    pHs: 7.4
    other: Atmospheric O2 saturations
```

## PMID: 10079076

### Thoughts and Comments

The table provides kinetic parameters for wild-type and P131D mutant UPRTase enzymes. The data includes kcat and Km values for both the forward and reverse reactions, as well as equilibrium binding constants (KD) for various ligands. The conditions for the experiments are consistent across the entries, including the use of 20 mM Tris-HCl and 5 mM MgCl2 at pH 8.5.


### Enzymes and Conditions to Report
- **Enzyme**: Uracil Phosphoribosyltransferase (UPRTase)
- **Mutants**: Wild-type, P131D mutant
- **Organism**: Escherichia coli
- **Substrates**: PRPP, uracil
- **Products**: UMP, PPi
- **Conditions**: 20 mM Tris-HCl, 5 mM MgCl2, pH 8.5

UPRTase is the sole enzyme. The forward reaction involves PRPP and uracil as substrates, with UMP and pyrophosphate as products. 

### Final Answer

```yaml
data:
    - descriptor: UPRTase wild-type
      substrate: PRPP
      kcat: null
      Km: 73 ± 19 µM
      kcat/Km: null
    - descriptor: UPRTase wild-type
      substrate: uracil
      kcat: null
      Km: 0.63 ± 0.12 µM
      kcat/Km: null
    - descriptor: UPRTase wild-type
      substrate: PRPP
      kcat: 2.7 s^-1
      Km: 58 ± 21 µM
      kcat/Km: 47 mM^-1 s^-1
    - descriptor: UPRTase wild-type
      substrate: uracil
      kcat: 2.7 s^-1
      Km: 0.53 ± 0.21 µM
      kcat/Km: 5100 mM^-1 s^-1
    - descriptor: UPRTase P131D mutant
      substrate: PRPP
      kcat: 0.050 ± 0.002 s^-1
      Km: 1.3 ± 0.3 µM
      kcat/Km: 38 mM^-1 s^-1
    - descriptor: UPRTase P131D mutant
      substrate: uracil
      kcat: 0.050 ± 0.002 s^-1
      Km: 60 ± 8 µM
      kcat/Km: 0.83 mM^-1 s^-1
    - descriptor: UPRTase wild-type; reverse reaction
      substrate: UMP; PPi
      kcat: 0.024 ± 0.002 s^-1
      Km: null
      kcat/Km: null
    - descriptor: UPRTase P131D mutant; reverse reaction
      substrate: UMP; PPi
      kcat: 0.00041 ± 0.00003 s^-1
      Km: null
      kcat/Km: null
context:
    enzymes:
        - fullname: Uracil Phosphoribosyltransferase
          synonyms: UPRTase
          mutants: wild-type; P131D
          organisms: Escherichia coli
    substrates: 
        - fullname: 5-phosphoribosyl-α-1-pyrophosphate
          synonyms: PRPP
        - fullname: uracil
        - fullname: uridine monophosphate
          synonyms: UMP
        - fullname: pyrophosphate
          synonyms: PPi
    temperatures: 37°C
    pHs: 8.5
    other: 1 mM GTP; reverse reaction
```

## PMID: 10190977

### Thoughts and Comments

The table provides kinetic parameters for wild-type and mutant GAPDHs from E. coli. The parameters include \( K_d \) (NAD), \( K_m \) (NAD), \( K_m \) (G3P), \( K_m \) (Pi), and \( k_{cat} \). The focus is on extracting \( k_{cat} \) and \( K_m \) values for NAD, G3P, and Pi, along with their descriptors.

### Enzymes and Conditions
- **Enzyme**: GAPDH (Glyceraldehyde-3-phosphate dehydrogenase)
- **Organism**: E. coli
- **Mutants**: Wild type, [Thr313], [Ala317], [Gly317], [Thr313-Gly317]
- **Conditions**: 
  - Buffer: 40 mM triethanolamine, 0.2 mM EDTA, pH 8.9
  - Inactivation by iodoacetamide: 100 mM triethanolamine buffer, pH 7.3

### Substrates
- NAD
- G3P (Glyceraldehyde-3-phosphate)
- Pi (Inorganic phosphate)

### Extracted Data Points
Each data point includes the enzyme (wild-type or mutant), the substrate, and the kinetic parameters \( k_{cat} \) and \( K_m \).

### Final Answer
```yaml
data:
    - descriptor: GAPDH; wild-type
      substrate: NAD
      kcat: 268 ± 6 s^-1
      Km: 0.045 ± 0.004 mM
      kcat/Km: null
    - descriptor: GAPDH; wild-type
      substrate: G3P
      kcat: 268 ± 6 s^-1
      Km: 0.89 ± 0.17 mM
      kcat/Km: null
    - descriptor: GAPDH; wild-type
      substrate: Pi
      kcat: 268 ± 6 s^-1
      Km: 0.53 ± 0.11 mM
      kcat/Km: null
    - descriptor: GAPDH; Thr313
      substrate: NAD
      kcat: 4.9 ± 0.5 s^-1
      Km: 0.190 ± 0.020 mM
      kcat/Km: null
    - descriptor: GAPDH; Thr313
      substrate: G3P
      kcat: 4.9 ± 0.5 s^-1
      Km: 0.42 ± 0.11 mM
      kcat/Km: null
    - descriptor: GAPDH; Thr313
      substrate: Pi
      kcat: 4.9 ± 0.5 s^-1
      Km: 20.00 ± 4.40 mM
      kcat/Km: null
    - descriptor: GAPDH; Ala317
      substrate: NAD
      kcat: 65 ± 2 s^-1
      Km: 0.050 ± 0.006 mM
      kcat/Km: null
    - descriptor: GAPDH; Ala317
      substrate: G3P
      kcat: 65 ± 2 s^-1
      Km: 0.88 ± 0.14 mM
      kcat/Km: null
    - descriptor: GAPDH; Ala317
      substrate: Pi
      kcat: 65 ± 2 s^-1
      Km: 4.80 ± 1.18 mM
      kcat/Km: null
    - descriptor: GAPDH; Gly317
      substrate: NAD
      kcat: 30 ± 2 s^-1
      Km: 0.190 ± 0.040 mM
      kcat/Km: null
    - descriptor: GAPDH; Gly317
      substrate: G3P
      kcat: 30 ± 2 s^-1
      Km: 2.05 ± 0.53 mM
      kcat/Km: null
    - descriptor: GAPDH; Gly317
      substrate: Pi
      kcat: 30 ± 2 s^-1
      Km: 35.10 ± 11.00 mM
      kcat/Km: null
    - descriptor: GAPDH; Thr313/Gly317
      substrate: NAD
      kcat: 0.030 ± 0.002 s^-1
      Km: 0.058 ± 0.007 mM
      kcat/Km: null
    - descriptor: GAPDH; Thr313/Gly317
      substrate: G3P
      kcat: 0.030 ± 0.002 s^-1
      Km: 0.29 ± 0.14 mM
      kcat/Km: null
    - descriptor: GAPDH; Thr313/Gly317
      substrate: Pi
      kcat: 0.030 ± 0.002 s^-1
      Km: 6.90 ± 2.80 mM
      kcat/Km: null
context:
    enzymes:
        - fullname: Glyceraldehyde-3-phosphate dehydrogenase
          synonyms: GAPDH
          mutants: wild-type; Thr313; Ala317; Gly317; Thr313/Gly317
          organisms: Escherichia coli
    substrates: 
        - fullname: Nicotinamide adenine dinucleotide
          synonyms: NAD
        - fullname: Glyceraldehyde-3-phosphate
          synonyms: G3P
        - fullname: Inorganic phosphate
          synonyms: Pi
    temperatures: 22°C
    pHs: 8.9; 7.3
    other: null
```

## PMID: 10206992

### Thoughts and Comments

The table provides kinetic data for three malate dehydrogenases (MDHs) from different organisms: Aquaspirillum arcticum (Aa MDH), Escherichia coli (Ec MDH), and Thermus flavus (Tf MDH). The data includes kcat, Km, and kcat/Km values at three different temperatures (4°C, 10°C, and 37°C). The table also includes thermolability data, specifically the half-life (t1/2) and melting temperature (Tm).

### Final Answer

```yaml
data:
    - descriptor: Aquaspirillum arcticum MDH; 4°C
      substrate: oxaloacetate
      kcat: 152 ± 22 s^-1
      Km: 16 ± 4 µM
      kcat/Km: 11 s^-1 µM^-1
    - descriptor: Escherichia coli MDH; 4°C
      substrate: oxaloacetate
      kcat: 93 ± 15 s^-1
      Km: 23 ± 5 µM
      kcat/Km: 4 s^-1 µM^-1
    - descriptor: Aquaspirillum arcticum MDH; 10°C
      substrate: oxaloacetate
      kcat: 277 ± 18 s^-1
      Km: 23 ± 4 µM
      kcat/Km: 12 s^-1 µM^-1
    - descriptor: Escherichia coli MDH; 10°C
      substrate: oxaloacetate
      kcat: 171 ± 18 s^-1
      Km: 26 ± 4 µM
      kcat/Km: 7 s^-1 µM^-1
    - descriptor: Aquaspirillum arcticum MDH; 37°C
      substrate: oxaloacetate
      kcat: 1111 ± 150 s^-1
      Km: 45 ± 10 µM
      kcat/Km: 25 s^-1 µM^-1
    - descriptor: Escherichia coli MDH; 37°C
      substrate: oxaloacetate
      kcat: 1108 ± 290 s^-1
      Km: 56 ± 11 µM
      kcat/Km: 20 s^-1 µM^-1
    - descriptor: Thermus flavus MDH; 37°C
      substrate: oxaloacetate
      kcat: 419 ± 33 s^-1
      Km: 14 ± 4 µM
      kcat/Km: 30 s^-1 µM^-1
context:
    enzymes:
        - fullname: malate dehydrogenase
          synonyms: MDH
          mutants: null
          organisms: Aquaspirillum arcticum; Escherichia coli; Thermus flavus
    substrates: 
        - fullname: oxaloacetate
    temperatures: 4°C; 10°C; 37°C
    pHs: 7.5
    other: null
```

### Contextual Information

- **Enzymes**: The study focuses on malate dehydrogenase (MDH) from three different organisms: Aquaspirillum arcticum (Aa MDH), Escherichia coli (Ec MDH), and Thermus flavus (Tf MDH).
- **Substrates**: The substrate used in the kinetic measurements is oxaloacetate.
- **Temperatures**: The kinetic parameters were measured at three different temperatures: 4°C, 10°C, and 37°C.
- **pH**: All measurements were conducted at pH 7.5.
- **Thermolability**: The half-life (t1/2) and melting temperature (Tm) were also measured, indicating the stability of the enzymes at elevated temperatures.

## PMID: 10320327

### Thoughts and Comments

The data provided spans multiple tables and includes kinetic parameters for various mutants of the enzyme scytalone dehydratase acting on different substrates (DDBO, vermelone, and scytalone). The tables include kcat, Km, and kcat/Km values, along with their respective errors. The conditions such as pH and temperature are consistent across the tables (pH 7.0 and 25°C).

### Enzymes and Substrates
- **Enzyme**: Scytalone dehydratase (SD). As the sole enzyme, it is the unambiguous enzyme for every entry.
- **Substrates**: DDBO, vermelone, scytalone

### Mutants
- Wild-type
- K73A
- K73Q
- D31N
- H85N
- H110A
- H110N
- N131A
- Y30F
- Y50F
- Y30F/Y50F
- S129A
- S129T

### Conditions
- **pH**: 7.0
- **Temperature**: 25°C

### Data Extraction

#### Table 2: Steady-State Kinetic Parameters for Scytalone Dehydratase and Mutants with Substrate Scytalone
- Wild-type: kcat = "73 ± 8 s^-1", Km = "33 ± 3 µM"
- K73A: kcat = "80 ± 2 s^-1", Km = "40 ± 2 µM"
- K73Q: kcat = "76 ± 2 s^-1", Km = "38 ± 4 µM"
- D31N: kcat = "0.014 ± 0.002 s^-1", Km = "140 ± 60 µM"
- H110A: kcat = "0.011 ± 0.0004 s^-1", Km = "24 ± 4 µM"
- H110N: kcat = "0.039 ± 0.001 s^-1", Km = "68 ± 5 µM"
- N131A: kcat = "0.82 ± 0.02 s^-1", Km = "240 ± 20 µM"
- Y30F: kcat = "8.0 ± 0.2 s^-1", Km = "58 ± 4 µM"
- Y50F: kcat = "0.15 ± 0.004 s^-1", Km = "50 ± 4 µM"
- Y30F, Y50F: kcat = "0.007 ± 0.0004 s^-1", Km = "23 ± 5 µM"
- S129A: kcat = "0.94 ± 0.03 s^-1", Km = "220 ± 20 µM"
- S129T: kcat = "0.61 ± 0.08 s^-1", Km = "770 ± 160 µM"

#### Table 3: Steady-State Kinetic Parameters for Scytalone Dehydratase and Mutants with Substrate DDBO
- Wild-type: kcat = "400 ± 9 s^-1", Km = "15 ± 1 µM"
- K73A: kcat = "380 ± 6 s^-1", Km = "21 ± 1 µM"
- K73Q: kcat = "340 ± 8 s^-1", Km = "16 ± 1 µM"
- D31N: kcat = "4.6 ± 0.2 s^-1", Km = "1900 ± 170 µM"
- H85N: kcat = "0.0082 ± 0.0008 s^-1", Km = "5.7 ± 4 µM"
- H110A: kcat = "0.24 ± 0.01 s^-1", Km = "3.8 ± 1 µM"
- H110N: kcat = "1.8 ± 0.05 s^-1", Km = "12 ± 2 µM"
- N131A: kcat = "120 ± 7 s^-1", Km = "600 ± 70 µM"
- Y30F: kcat = "28 ± 0.6 s^-1", Km = "15 ± 1 µM"
- Y50F: kcat = "1.9 ± 0.03 s^-1", Km = "11 ± 1 µM"
- Y30F, Y50F: kcat = "0.050 ± 0.003 s^-1", Km = "4.6 ± 1 µM"
- S129A: kcat = "390 ± 11 s^-1", Km = "22 ± 2 µM"
- S129T: kcat = "580 ± 30 s^-1", Km = "170 ± 20 µM"

#### Table 4: Steady-State Kinetic Parameters for Scytalone Dehydratase and Mutants with Substrate Vermelone
- Wild-type: kcat = "73 ± 3 s^-1", Km = "31 ± 4 µM"
- H110N: kcat = "0.29 ± 0.01 s^-1", Km = "180 ± 9 µM"
- N131A: kcat = "50 ± 6 s^-1", Km = "1400 ± 200 µM"
- Y50F: kcat = "2.8 ± 0.08 s^-1", Km = "78 ± 5 µM"
- S129A: kcat = "180 ± 6 s^-1", Km = "51 ± 5 µM"

#### Table 6: Steady-State and Pre-Steady-State Parameters for Substrates Scytalone and D6-Scytalone
- Scytalone: kcat = "69 ± 3 s^-1", Km = "26 ± 3 µM"
- D6-scytalone: kcat = "26 ± 1 s^-1", Km = "40 ± 4 µM"

### Final Answer

```yaml
data:
    - descriptor: wild-type
      substrate: DDBO
      kcat: 400 ± 9 s^-1
      Km: 15 ± 1 µM
      kcat/Km: 27 ± 2 µM^-1 s^-1
    - descriptor: K73A
      substrate: DDBO
      kcat: 380 ± 6 s^-1
      Km: 21 ± 1 µM
      kcat/Km: 18 ± 1 µM^-1 s^-1
    - descriptor: K73Q
      substrate: DDBO
      kcat: 340 ± 8 s^-1
      Km: 16 ± 1 µM
      kcat/Km: 21 ± 1 µM^-1 s^-1
    - descriptor: D31N
      substrate: DDBO
      kcat: 4.6 ± 0.2 s^-1
      Km: 1900 ± 170 µM
      kcat/Km: 2.4 × 10^-3 ± 1.0 × 10^-4 µM^-1 s^-1
    - descriptor: H85N
      substrate: DDBO
      kcat: 0.0082 ± 0.0008 s^-1
      Km: 5.7 ± 4 µM
      kcat/Km: 1.4 × 10^-3 ± 8 × 10^-4 µM^-1 s^-1
    - descriptor: H110A
      substrate: DDBO
      kcat: 0.24 ± 0.01 s^-1
      Km: 3.8 ± 1 µM
      kcat/Km: 0.064 ± 0.02 µM^-1 s^-1
    - descriptor: H110N
      substrate: DDBO
      kcat: 1.8 ± 0.05 s^-1
      Km: 12 ± 2 µM
      kcat/Km: 0.16 ± 0.02 µM^-1 s^-1
    - descriptor: N131A
      substrate: DDBO
      kcat: 120 ± 7 s^-1
      Km: 600 ± 70 µM
      kcat/Km: 0.20 ± 0.01 µM^-1 s^-1
    - descriptor: Y30F
      substrate: DDBO
      kcat: 28 ± 0.6 s^-1
      Km: 15 ± 1 µM
      kcat/Km: 1.9 ± 0.1 µM^-1 s^-1
    - descriptor: Y50F
      substrate: DDBO
      kcat: 1.9 ± 0.03 s^-1
      Km: 11 ± 1 µM
      kcat/Km: 0.17 ± 0.01 µM^-1 s^-1
    - descriptor: Y30F/Y50F
      substrate: DDBO
      kcat: 0.050 ± 0.003 s^-1
      Km: 4.6 ± 1 µM
      kcat/Km: 0.011 ± 0.003 µM^-1 s^-1
    - descriptor: S129A
      substrate: DDBO
      kcat: 390 ± 11 s^-1
      Km: 22 ± 2 µM
      kcat/Km: 17 ± 1.0 µM^-1 s^-1
    - descriptor: S129T
      substrate: DDBO
      kcat: 580 ± 30 s^-1
      Km: 170 ± 20 µM
      kcat/Km: 3.3 ± 0.2 µM^-1 s^-1
    - descriptor: wild-type
      substrate: vermelone
      kcat: 73 ± 3 s^-1
      Km: 31 ± 4 µM
      kcat/Km: 2.4 ± 0.3 µM^-1 s^-1
    - descriptor: H110N
      substrate: vermelone
      kcat: 0.29 ± 0.01 s^-1
      Km: 180 ± 9 µM
      kcat/Km: 1.7 × 10^-3 ± 0.5 × 10^-5 µM^-1 s^-1
    - descriptor: N131A
      substrate: vermelone
      kcat: 50 ± 6 s^-1
      Km: 1400 ± 200 µM
      kcat/Km: 3.6 × 10^-2 ± 2.0 × 10^-3 µM^-1 s^-1
    - descriptor: Y50F
      substrate: vermelone
      kcat: 2.8 ± 0.08 s^-1
      Km: 78 ± 5 µM
      kcat/Km: 3.5 × 10^-2 ± 2.0 × 10^-3 µM^-1 s^-1
    - descriptor: S129A
      substrate: vermelone
      kcat: 180 ± 6 s^-1
      Km: 51 ± 5 µM
      kcat/Km: 3.5 ± 0.3 µM^-1 s^-1
    - descriptor: wild-type
      substrate: scytalone
      kcat: 73 ± 8 s^-1
      Km: 33 ± 3 µM
      kcat/Km: 2.2 ± 0.3 µM^-1 s^-1
    - descriptor: K73A
      substrate: scytalone
      kcat: 80 ± 2 s^-1
      Km: 40 ± 2 µM
      kcat/Km: 2.0 ± 0.1 µM^-1 s^-1
    - descriptor: K73Q
      substrate: scytalone
      kcat: 76 ± 2 s^-1
      Km: 38 ± 4 µM
      kcat/Km: 2.0 ± 0.1 µM^-1 s^-1
    - descriptor: D31N
      substrate: scytalone
      kcat: 0.014 ± 0.002 s^-1
      Km: 140 ± 60 µM
      kcat/Km: 1.0 × 10^-4 ± 3 × 10^-5 µM^-1 s^-1
    - descriptor: H110A
      substrate: scytalone
      kcat: 0.011 ± 0.0004 s^-1
      Km: 24 ± 4 µM
      kcat/Km: 4.7 × 10^-4 ± 6 × 10^-5 µM^-1 s^-1
    - descriptor: H110N
      substrate: scytalone
      kcat: 0.039 ± 0.001 s^-1
      Km: 68 ± 5 µM
      kcat/Km: 5.7 × 10^-4 ± 2 × 10^-5 µM^-1 s^-1
    - descriptor: N131A
      substrate: scytalone
      kcat: 0.82 ± 0.02 s^-1
      Km: 240 ± 20 µM
      kcat/Km: 3.5 × 10^-3 ± 2 × 10^-4 µM^-1 s^-1
    - descriptor: Y30F
      substrate: scytalone
      kcat: 8.0 ± 0.2 s^-1
      Km: 58 ± 4 µM
      kcat/Km: 0.14 ± 0.006 µM^-1 s^-1
    - descriptor: Y50F
      substrate: scytalone
      kcat: 0.15 ± 0.004 s^-1
      Km: 50 ± 4 µM
      kcat/Km: 2.9 × 10^-3 ± 2 × 10^-4 µM^-1 s^-1
    - descriptor: Y30F/Y50F
      substrate: scytalone
      kcat: 0.007 ± 0.0004 s^-1
      Km: 23 ± 5 µM
      kcat/Km: 3.0 × 10^-4 ± 5 × 10^-5 µM^-1 s^-1
    - descriptor: S129A
      substrate: scytalone
      kcat: 0.94 ± 0.03 s^-1
      Km: 220 ± 20 µM
      kcat/Km: 4.3 × 10^-3 ± 2 × 10^-4 µM^-1 s^-1
    - descriptor: S129T
      substrate: scytalone
      kcat: 0.61 ± 0.08 s^-1
      Km: 770 ± 160 µM
      kcat/Km: 8.0 × 10^-4 ± 7 × 10^-5 µM^-1 s^-1
    - descriptor: wild-type; Table 6
      substrate: scytalone
      kcat: 69 ± 3 s^-1
      Km: 26 ± 3 µM
      kcat/Km: 2.7 ± 0.3 µM^-1 s^-1
    - descriptor: wild-type
      substrate: D6-scytalone
      kcat: 40 ± 4 µM
      Km: 26 ± 1 s^-1
      kcat/Km: 0.65 ± 0.05 µM^-1 s^-1
context:
    enzymes:
        - fullname: scytalone dehydratase
          mutants: wild-type; K73A; K73Q; D31N; H85N; H110A; H110N; N131A; Y30F; Y50F; Y30F/Y50F; S129A; S129T
          organisms: Magnaporthe grisea
    substrates: 
        - fullname: 2,3-dihydro-2,5-dihydroxy-4H-benzopyran-4-one
          synonyms: DDBO
        - fullname: vermelone
        - fullname: scytalone
        - fullname: 2,2,4,4,5,7-hexadeuterioscytalone
          synonyms: D6-scytalone
    temperatures: 25°C
    pHs: 7.0
    other: Table 6
```

## PMID: 10347221

### Thoughts and Comments

The table provides kinetic parameters for wild-type and mutant tropinone reductases (TRs) from Datura stramonium. The enzymes are TR-I and TR-II, and the substrates are tropinone and NADPH. The data includes Km values for both substrates and kcat values for the enzyme activity. The mutants are various combinations of amino acid substitutions, and the conditions are consistent across the entries (pH 7.0, 28°C).

### Final Answer

```yaml
data:
    - descriptor: TR-I; Wild type
      substrate: tropinone
      kcat: 25.6 ± 0.9 s^-1
      Km: 0.117 ± 0.010 mM
      kcat/Km: null
    - descriptor: TR-I; Wild type
      substrate: NADPH
      kcat: 25.6 ± 0.9 s^-1
      Km: 11.6 ± 4.0 µM
      kcat/Km: null
    - descriptor: TR-I; H112Y
      substrate: tropinone
      kcat: 16.4 ± 0.8 s^-1
      Km: 0.338 ± 0.048 mM
      kcat/Km: null
    - descriptor: TR-I; H112Y
      substrate: NADPH
      kcat: 16.4 ± 0.8 s^-1
      Km: 20.7 ± 3.5 µM
      kcat/Km: null
    - descriptor: TR-I; A160S
      substrate: tropinone
      kcat: 15.1 ± 1.0 s^-1
      Km: 0.175 ± 0.055 mM
      kcat/Km: null
    - descriptor: TR-I; A160S
      substrate: NADPH
      kcat: 15.1 ± 1.0 s^-1
      Km: 45.0 ± 9.3 µM
      kcat/Km: null
    - descriptor: TR-I; V168E
      substrate: tropinone
      kcat: 0.603 ± 0.029 s^-1
      Km: 7.40 ± 1.49 mM
      kcat/Km: null
    - descriptor: TR-I; V168E
      substrate: NADPH
      kcat: 0.603 ± 0.029 s^-1
      Km: 39.6 ± 7.7 µM
      kcat/Km: null
    - descriptor: TR-I; H112Y/A160S
      substrate: tropinone
      kcat: 8.42 ± 0.21 s^-1
      Km: 1.44 ± 0.11 mM
      kcat/Km: null
    - descriptor: TR-I; H112Y/A160S
      substrate: NADPH
      kcat: 8.42 ± 0.21 s^-1
      Km: 82.2 ± 21.0 µM
      kcat/Km: null
    - descriptor: TR-I; A160S/V168E
      substrate: tropinone
      kcat: 0.178 ± 0.014 s^-1
      Km: 13.3 ± 3.6 mM
      kcat/Km: null
    - descriptor: TR-I; A160S/V168E
      substrate: NADPH
      kcat: 0.178 ± 0.014 s^-1
      Km: 37.0 ± 2.4 µM
      kcat/Km: null
    - descriptor: TR-I; V168E/H112Y
      substrate: tropinone
      kcat: 0.389 ± 0.007 s^-1
      Km: 7.54 ± 0.36 mM
      kcat/Km: null
    - descriptor: TR-I; V168E/H112Y
      substrate: NADPH
      kcat: 0.389 ± 0.007 s^-1
      Km: 56.4 ± 10.1 µM
      kcat/Km: null
    - descriptor: TR-I; H112Y/A160S/V168E
      substrate: tropinone
      kcat: 0.215 ± 0.016 s^-1
      Km: 6.01 ± 1.62 mM
      kcat/Km: null
    - descriptor: TR-I; H112Y/A160S/V168E
      substrate: NADPH
      kcat: 0.215 ± 0.016 s^-1
      Km: 82.5 ± 14.7 µM
      kcat/Km: null
    - descriptor: TR-I; I223L/F226L
      substrate: tropinone
      kcat: 21.8 ± 1.5 s^-1
      Km: 5.11 ± 0.57 mM
      kcat/Km: null
    - descriptor: TR-I; I223L/F226L
      substrate: NADPH
      kcat: 21.8 ± 1.5 s^-1
      Km: 13.2 ± 2.5 µM
      kcat/Km: null
    - descriptor: TR-I; H112Y/A160S/V168E/I223L/F226L
      substrate: tropinone
      kcat: 0.135 ± 0.003 s^-1
      Km: 3.88 ± 0.48 mM
      kcat/Km: null
    - descriptor: TR-I; H112Y/A160S/V168E/I223L/F226L
      substrate: NADPH
      kcat: 0.135 ± 0.003 s^-1
      Km: 41.1 ± 7.9 µM
      kcat/Km: null
    - descriptor: TR-I; H112F
      substrate: tropinone
      kcat: 5.16 ± 0.43 s^-1
      Km: 0.500 ± 0.094 mM
      kcat/Km: null
    - descriptor: TR-I; H112F
      substrate: NADPH
      kcat: 5.16 ± 0.43 s^-1
      Km: 16.7 ± 3.2 µM
      kcat/Km: null
    - descriptor: TR-II; Wild type
      substrate: tropinone
      kcat: 2.73 ± 0.16 s^-1
      Km: 0.0476 ± 0.0122 mM
      kcat/Km: null
    - descriptor: TR-II; Wild type
      substrate: NADPH
      kcat: 2.73 ± 0.16 s^-1
      Km: 18.7 ± 5.4 µM
      kcat/Km: null
    - descriptor: TR-II; Y100H
      substrate: tropinone
      kcat: 6.84 ± 0.16 s^-1
      Km: 4.56 ± 0.23 mM
      kcat/Km: null
    - descriptor: TR-II; Y100H
      substrate: NADPH
      kcat: 6.84 ± 0.16 s^-1
      Km: 11.2 ± 2.1 µM
      kcat/Km: null
    - descriptor: TR-II; S148A
      substrate: tropinone
      kcat: 1.77 ± 0.07 s^-1
      Km: 0.310 ± 0.023 mM
      kcat/Km: null
    - descriptor: TR-II; S148A
      substrate: NADPH
      kcat: 1.77 ± 0.07 s^-1
      Km: 1.72 ± 0.62 µM
      kcat/Km: null
    - descriptor: TR-II; E156V
      substrate: tropinone
      kcat: 1.11 ± 0.07 s^-1
      Km: 28.7 ± 4.44 mM
      kcat/Km: null
    - descriptor: TR-II; E156V
      substrate: NADPH
      kcat: 1.11 ± 0.07 s^-1
      Km: 20.1 ± 2.3 µM
      kcat/Km: null
    - descriptor: TR-II; Y100H/S148A
      substrate: tropinone
      kcat: 4.58 ± 0.23 s^-1
      Km: 19.6 ± 1.8 mM
      kcat/Km: null
    - descriptor: TR-II; Y100H/S148A
      substrate: NADPH
      kcat: 4.58 ± 0.23 s^-1
      Km: 4.05 ± 1.64 µM
      kcat/Km: null
    - descriptor: TR-II; S148A/E156V
      substrate: tropinone
      kcat: 2.52 ± 0.16 s^-1
      Km: 6.56 ± 1.53 mM
      kcat/Km: null
    - descriptor: TR-II; S148A/E156V
      substrate: NADPH
      kcat: 2.52 ± 0.16 s^-1
      Km: 8.17 ± 1.10 µM
      kcat/Km: null
    - descriptor: TR-II; E156V/Y100H
      substrate: tropinone
      kcat: 1.02 ± 0.18 s^-1
      Km: 52.5 ± 21.7 mM
      kcat/Km: null
    - descriptor: TR-II; E156V/Y100H
      substrate: NADPH
      kcat: 1.02 ± 0.18 s^-1
      Km: 25.5 ± 2.0 µM
      kcat/Km: null
    - descriptor: TR-II; Y100H/S148A/E156V
      substrate: tropinone
      kcat: 4.86 ± 0.30 s^-1
      Km: 38.1 ± 3.7 mM
      kcat/Km: null
    - descriptor: TR-II; Y100H/S148A/E156V
      substrate: NADPH
      kcat: 4.86 ± 0.30 s^-1
      Km: 12.4 ± 1.4 µM
      kcat/Km: null
    - descriptor: TR-II; L210I/L213F
      substrate: tropinone
      kcat: 1.88 ± 0.11 s^-1
      Km: 0.0448 ± 0.0072 mM
      kcat/Km: null
    - descriptor: TR-II; L210I/L213F
      substrate: NADPH
      kcat: 1.88 ± 0.11 s^-1
      Km: 4.17 ± 1.72 µM
      kcat/Km: null
    - descriptor: TR-II; Y100H/S148A/E156V/L210I/L213F
      substrate: NADPH
      kcat: null
      Km: 37.7 ± 3.3 µM
      kcat/Km: null
context:
    enzymes:
        - fullname: tropinone reductase I
          synonyms: TR-I
          mutants: Wild type; H112Y; A160S; V168E; H112Y/A160S; A160S/V168E; V168E/H112Y; H112Y/A160S/V168E; I223L/F226L; H112Y/A160S/V168E/I223L/F226L; H112F
          organisms: Datura stramonium
        - fullname: tropinone reductase II
          synonyms: TR-II
          mutants: Wild type; Y100H; S148A; E156V; Y100H/S148A; S148A/E156V; E156V/Y100H; Y100H/S148A/E156V; L210I/L213F; Y100H/S148A/E156V/L210I/L213F
          organisms: Datura stramonium
    substrates: 
        - fullname: tropinone
        - fullname: NADPH
    temperatures: 28°C
    pHs: 7.0
    other: null
```

## PMID: 10373434

Thoughts and Comments:
- The table provides data on the affinity for ADP and ATP of membrane-bound and soluble HisP.
- The enzyme in question is HisP, part of the histidine permease complex. 
- The substrates are ATP and ADP.
- The conditions include wild-type and various mutants (P172T, T205A).
- ATPase activity assay is performed at pH 7.5.
- The data includes Km values for ATP and Ki/IC50 values for ADP. Only Km is of interest.
- The closest parameter to kcat is "initial rate of ATP hydrolysis". But the description and units of mmol/min/mg = U/mg suggests specific activity, which should be excluded.

Final Answer:
```yaml
data:
    - descriptor: Membrane-bound complex; HisQMP2* (P172T)
      substrate: ATP
      kcat: null
      Km: 0.9 mM
      kcat/Km: null
    - descriptor: Membrane-bound complex; HisQMP2* (T205A)
      substrate: ATP
      kcat: null
      Km: 1.2 mM
      kcat/Km: null
    - descriptor: Soluble; HisP (wild type)
      substrate: ATP
      kcat: null
      Km: 0.2 mM
      kcat/Km: null
    - descriptor: Soluble; HisP* (P172T)
      substrate: ATP
      kcat: null
      Km: 0.7 mM
      kcat/Km: null
    - descriptor: Soluble; HisP* (T205A)
      substrate: ATP
      kcat: null
      Km: 1.0 mM
      kcat/Km: null
context:
    enzymes:
        - fullname: Histidine permease ATP-binding subunit
          synonyms: HisP; HisP*
          mutants: wild type; P172T; T205A
          organisms: Salmonella typhimurium
        - fullname: Histidine permease
          synonyms: HisQMP2; HisQMP2*; Membrane-bound complex; membrane-bound complex containing HisQ, HisM, and HisP
          mutants: P172T; T205A
          organisms: Salmonella typhimurium
    substrates: 
        - fullname: Adenosine triphosphate
          synonyms: ATP
    temperatures: null
    pHs: 7.5
    other: Soluble
```

## PMID: 10427036

### Thoughts and Comments

The table provides kinetic constants for a yeast esterase from Saccharomyces cerevisiae on different substrates. The table includes Km values in mM and kcat/Km values in mol^-1 s^-1. However, it does not provide kcat values directly. The Vmax values are given in U/mg, which is not directly useful for our extraction since we need kcat in units of time^-1.

From the context, we know that the enzyme is an esterase from Saccharomyces cerevisiae, and the conditions for S-formylglutathione measurements are specified as 50 mM potassium phosphate (pH 7.0) at 30°C. Other substrates were measured in 20 mM sodium phosphate (pH 7.0) at 37°C.

### Final Answer

```yaml
data:
    - descriptor: yeast esterase
      substrate: a-Naphthyl acetate
      kcat: null
      Km: 0.86 mM
      kcat/Km: 1.5 × 10^4 mol^-1 s^-1
    - descriptor: yeast esterase
      substrate: 4-Methylumbelliferyl acetate
      kcat: null
      Km: 0.076 mM
      kcat/Km: 1.3 × 10^5 mol^-1 s^-1
    - descriptor: yeast esterase
      substrate: p-Nitrophenyl acetate
      kcat: null
      Km: 0.35 mM
      kcat/Km: 2.3 × 10^4 mol^-1 s^-1
    - descriptor: yeast esterase
      substrate: Carboxyfluorescein diacetate
      kcat: null
      Km: 0.056 mM
      kcat/Km: 1.8 × 10^5 mol^-1 s^-1
    - descriptor: yeast esterase; 50 mM potassium phosphate (pH 7.0) at 30°C
      substrate: S-Formylglutathione
      kcat: null
      Km: 0.88 mM
      kcat/Km: 1.7 × 10^5 mol^-1 s^-1
context:
    enzymes:
        - fullname: yeast esterase
          synonyms: null
          mutants: null
          organisms: Saccharomyces cerevisiae
    substrates: 
        - fullname: a-Naphthyl acetate
        - fullname: 4-Methylumbelliferyl acetate
        - fullname: p-Nitrophenyl acetate
        - fullname: Carboxyfluorescein diacetate
        - fullname: S-Formylglutathione
    temperatures: 30°C; 37°C
    pHs: 7.0
    other: null
```

## PMID: 10433689

### Thoughts and Comments

The table provided contains kinetic parameters for various mutants of the enzyme Aminoimidazole ribonucleotide (AIR) synthetase (PurM) from Escherichia coli. The table includes the wild-type enzyme and three mutants: K27Q, K27L, and K27R. The kinetic parameters provided are Km for ATP, kcat, and V/K (catalytic efficiency). 

The common context for all entries includes:
- Enzyme: Aminoimidazole ribonucleotide (AIR) synthetase (PurM)
- Organism: Escherichia coli
- Substrate: ATP
- Conditions: The kinetic parameters were determined at 37°C, pH 7.7, with 3 mM MgCl2 and 400 mM KCl.

These common items can be placed in the final context block. The descriptor will include the varying mutants.

### Scaling Factor

V/K is given in (s^-1 µM^-1 × 10^2), which has an ambiguous scaling factor. To determine whether to multiply by 10^2 or 10^-2, check the data in context with specific values. For K27R, dividing kcat by Km yields 2.5 s^-1 / 12 µM = 0.208 s^-1 µM^-1. For this entry, V/K is reported as "21.0 (s^-1 µM^-1 × 10^2)", which could be either 21.0 × 10^2 = 2100 s^-1 µM^-1 or 21.0 × 10^-2 = 0.210 s^-1 µM^-1. In this context, 0.208 is very close to 0.210. This value confirms that V/K is catalytic efficiency (kcat/Km), and suggests that the scaling factor is 10^-2.

### Final Answer

```yaml
data:
    - descriptor: wild-type
      substrate: ATP
      kcat: 2.3 ± 0.1 s^-1
      Km: 73 ± 14 µM
      kcat/Km: 3.5 × 10^-2 s^-1 µM^-1
    - descriptor: K27Q mutant
      substrate: ATP
      kcat: 3.0 ± 0.2 s^-1
      Km: 58 ± 4.5 µM
      kcat/Km: 5.2 × 10^-2 s^-1 µM^-1
    - descriptor: K27L mutant
      substrate: ATP
      kcat: 2.6 ± 0.1 s^-1
      Km: 46 ± 3.1 µM
      kcat/Km: 5.7 × 10^-2 s^-1 µM^-1
    - descriptor: K27R mutant
      substrate: ATP
      kcat: 2.5 ± 0.1 s^-1
      Km: 12 ± 1.1 µM
      kcat/Km: 21.0 × 10^-2 s^-1 µM^-1
context:
    enzymes:
        - fullname: Aminoimidazole ribonucleotide (AIR) synthetase
          synonyms: PurM
          mutants: wild-type; K27Q; K27L; K27R
          organisms: Escherichia coli
    substrates: 
        - fullname: adenosine 5'-triphosphate
          synonyms: ATP
    temperatures: 37°C
    pHs: 7.7
    other: 3 mM MgCl2; 400 mM KCl
```

This YAML structure captures the kinetic parameters for the wild-type and mutant AIR synthetases, along with the context in which these parameters were measured.

## PMID: 10438489

Thoughts and Comments:
- The table provides kinetic data for various substrates with the enzyme PL reductase from Schizosaccharomyces pombe.
- The enzyme and organism are consistent across all entries. 
- The conditions such as pH and temperature are not explicitly mentioned in the table but are described in the text.
- The units for kcat are given as min^-1, which should be noted.
- The descriptor should include the substrate to uniquely identify each entry.
- Several rows have NMA (no measurable activity), which can be interpreted as kcat = 0.

Final Answer:
```yaml
data:
    - descriptor: PL reductase
      substrate: Pyridoxal
      kcat: 56.1 min^-1
      Km: 0.909 ± 0.080 mM
      kcat/Km: 61.7 min^-1 mM^-1
    - descriptor: PL reductase
      substrate: Pyridoxal 5'-phosphate
      kcat: 0 min^-1
      Km: null
      kcat/Km: null
    - descriptor: PL reductase
      substrate: 2-Nitrobenzaldehyde
      kcat: 33.6 min^-1
      Km: 0.096 ± 0.009 mM
      kcat/Km: 350 min^-1 mM^-1
    - descriptor: PL reductase
      substrate: 3-Nitrobenzaldehyde
      kcat: 0 min^-1
      Km: null
      kcat/Km: null
    - descriptor: PL reductase
      substrate: 4-Nitrobenzaldehyde
      kcat: 0.196 min^-1
      Km: 0.012 ± 0.001 mM
      kcat/Km: 16.3 min^-1 mM^-1
    - descriptor: PL reductase
      substrate: 5-Nitrosalicylaldehyde
      kcat: 0 min^-1
      Km: null
      kcat/Km: null
    - descriptor: PL reductase
      substrate: 2-Carboxybenzaldehyde
      kcat: 0 min^-1
      Km: null
      kcat/Km: null
    - descriptor: PL reductase
      substrate: Benzaldehyde
      kcat: 0 min^-1
      Km: null
      kcat/Km: null
    - descriptor: PL reductase
      substrate: 2-Phthalaldehyde
      kcat: 1.28 min^-1
      Km: 0.118 ± 0.010 mM
      kcat/Km: 10.8 min^-1 mM^-1
    - descriptor: PL reductase
      substrate: 3-Phthalaldehyde
      kcat: 0 min^-1
      Km: null
      kcat/Km: null
    - descriptor: PL reductase
      substrate: 4-Phthalaldehyde
      kcat: 0 min^-1
      Km: null
      kcat/Km: null
    - descriptor: PL reductase
      substrate: Pyridine-2-aldehyde
      kcat: 15.1 min^-1
      Km: 1.31 ± 0.090 mM
      kcat/Km: 11.5 min^-1 mM^-1
    - descriptor: PL reductase
      substrate: Pyridine-3-aldehyde
      kcat: 0.203 min^-1
      Km: 0.349 ± 0.029 mM
      kcat/Km: 0.581 min^-1 mM^-1
    - descriptor: PL reductase
      substrate: Pyridine-4-aldehyde
      kcat: 1.78 min^-1
      Km: 1.13 ± 0.102 mM
      kcat/Km: 1.57 min^-1 mM^-1
    - descriptor: PL reductase
      substrate: Succinic semialdehyde
      kcat: 0 min^-1
      Km: null
      kcat/Km: null
    - descriptor: PL reductase
      substrate: 9,10-Phenanthrenequinone
      kcat: 0 min^-1
      Km: null
      kcat/Km: null
    - descriptor: PL reductase
      substrate: Isatin
      kcat: 0 min^-1
      Km: null
      kcat/Km: null
    - descriptor: PL reductase
      substrate: Isovaleraldehyde
      kcat: 0 min^-1
      Km: null
      kcat/Km: null
    - descriptor: PL reductase
      substrate: Acetaldehyde
      kcat: 0 min^-1
      Km: null
      kcat/Km: null
    - descriptor: PL reductase
      substrate: Formaldehyde
      kcat: 0 min^-1
      Km: null
      kcat/Km: null
context:
    enzymes:
        - fullname: Pyridoxal reductase
          synonyms: PL reductase
          mutants: null
          organisms: Schizosaccharomyces pombe
    substrates: 
        - fullname: Pyridoxal
        - fullname: Pyridoxal 5'-phosphate
        - fullname: 2-Nitrobenzaldehyde
        - fullname: 3-Nitrobenzaldehyde
        - fullname: 4-Nitrobenzaldehyde
        - fullname: 5-Nitrosalicylaldehyde
        - fullname: 2-Carboxybenzaldehyde
        - fullname: Benzaldehyde
        - fullname: 2-Phthalaldehyde
        - fullname: 3-Phthalaldehyde
        - fullname: 4-Phthalaldehyde
        - fullname: Pyridine-2-aldehyde
        - fullname: Pyridine-3-aldehyde
        - fullname: Pyridine-4-aldehyde
        - fullname: Succinic semialdehyde
        - fullname: 9,10-Phenanthrenequinone
        - fullname: Isatin
        - fullname: Isovaleraldehyde
        - fullname: Acetaldehyde
        - fullname: Formaldehyde
    temperatures: 37°C
    pHs: 7.5
    other: null
```

## PMID: 10441376

### Thoughts and Comments

The table provides steady-state kinetic parameters for wild-type and Y4 mutants of Escherichia coli thymidylate synthase (ecTS). The parameters include Km for dUMP and CH2H4folate, and kcat. All values have less than a 10% error. The table includes data for the wild-type enzyme and four mutants: Y4F, Y4I, Y4V, and Y4H.

### Final Answer

```yaml
data:
    - descriptor: ecTS; wild-type
      substrate: dUMP
      kcat: 2.1 s^-1
      Km: 1.1 µM
      kcat/Km: null
    - descriptor: ecTS; wild-type
      substrate: CH2H4folate
      kcat: 2.1 s^-1
      Km: 8.1 µM
      kcat/Km: null
    - descriptor: ecTS; Y4F
      substrate: dUMP
      kcat: 1.2 s^-1
      Km: 1.2 µM
      kcat/Km: null
    - descriptor: ecTS; Y4F
      substrate: CH2H4folate
      kcat: 1.2 s^-1
      Km: 12.1 µM
      kcat/Km: null
    - descriptor: ecTS; Y4I
      substrate: dUMP
      kcat: 0.7 s^-1
      Km: 1.4 µM
      kcat/Km: null
    - descriptor: ecTS; Y4I
      substrate: CH2H4folate
      kcat: 0.7 s^-1
      Km: 13.9 µM
      kcat/Km: null
    - descriptor: ecTS; Y4V
      substrate: dUMP
      kcat: 0.7 s^-1
      Km: 1.4 µM
      kcat/Km: null
    - descriptor: ecTS; Y4V
      substrate: CH2H4folate
      kcat: 0.7 s^-1
      Km: 13.6 µM
      kcat/Km: null
    - descriptor: ecTS; Y4H
      substrate: dUMP
      kcat: 0.2 s^-1
      Km: 3.0 µM
      kcat/Km: null
    - descriptor: ecTS; Y4H
      substrate: CH2H4folate
      kcat: 0.2 s^-1
      Km: 16.0 µM
      kcat/Km: null
context:
    enzymes:
        - fullname: thymidylate synthase
          synonyms: TS, ecTS
          mutants: wild-type; Y4F; Y4I; Y4V; Y4H
          organisms: Escherichia coli
    substrates: 
        - fullname: 2'-deoxyuridylate
          synonyms: dUMP
        - fullname: 5,10-methylenetetrahydrofolate
          synonyms: CH2H4folate
    temperatures: 25°C
    pHs: 7.5
    other: 20 nM enzyme, 100 µM CH2H4folate for dUMP Km determinations, 100 µM dUMP for CH2H4folate Km determinations
```

### Contextual Information

- **Enzymes**: The enzyme studied is thymidylate synthase (TS) from Escherichia coli (ecTS). The study includes the wild-type enzyme and four mutants: Y4F, Y4I, Y4V, and Y4H.
- **Substrates**: The substrates used are 2'-deoxyuridylate (dUMP) and 5,10-methylenetetrahydrofolate (CH2H4folate).
- **Conditions**: All measurements were taken at pH 7.5 and 25°C. The enzyme concentration was 20 nM, with 100 µM CH2H4folate used for dUMP Km determinations and 100 µM dUMP used for CH2H4folate Km determinations. All reported values have less than a 10% error.

## PMID: 10473402

### Thoughts and Comments

The table provides kinetic data for two forms of α-L-arabinofuranosidase (AF53 and AF35) from *Trichoderma reesei* using pNPA as a substrate. The data includes Km and kcat values, which are of primary interest. The table also includes Vmax values, which are not relevant for extraction.

### Extracted Data

```yaml
data:
    - descriptor: AF53; α-L-arabinofuranosidase
      substrate: pNPA
      kcat: 269 s^-1
      Km: 0.9 mM
      kcat/Km: null
    - descriptor: AF35; α-L-arabinofuranosidase
      substrate: pNPA
      kcat: 259 s^-1
      Km: 1.1 mM
      kcat/Km: null
context:
    enzymes:
        - fullname: α-L-arabinofuranosidase
          synonyms: a-AF; AF53; AF35
          mutants: null
          organisms: Trichoderma reesei
    substrates: 
        - fullname: p-nitrophenyl-α-L-arabinofuranoside
          synonyms: pNPA
    temperatures: Optimum temp 60°C
    pHs: Optimum pH 4.0
    other: null
```

### Contextual Information

- **Enzymes**: The study focuses on α-L-arabinofuranosidase (a-AF) from *Trichoderma reesei*. Two forms of the enzyme are studied: AF53 and AF35.
- **Substrates**: The substrate used for the kinetic measurements is p-nitrophenyl-α-L-arabinofuranoside (pNPA).
- **Organism**: The enzyme is derived from *Trichoderma reesei*.
- **Conditions**: Both forms of the enzyme have an optimum pH of 4.0 and an optimum temperature of 60°C.

## PMID: 10473548

### Thoughts and Comments

The data extraction involves three tables with kinetic constants for an amphibian NADP(H)-dependent alcohol dehydrogenase (ADH) from frog (Rana perezi). The tables provide kinetic constants (Km and kcat) for various coenzymes and substrates under different conditions. The common conditions include pH 7.5 and pH 10, with measurements taken in 0.1 M sodium phosphate or glycine/NaOH buffers.

### Enzymes and Conditions
- **Enzyme**: NADP(H)-dependent ADH
- **Organism**: Frog (Rana perezi)
- **Common Conditions**: 
  - pH 7.5 and pH 10
  - Buffers: 0.1 M sodium phosphate, 0.1 M glycine/NaOH
  - Temperature: 25°C (implied from enzyme assays section)

### Substrates and Coenzymes
- **Substrates**: Ethanol, octanol, m-nitrobenzaldehyde, 2-butanol, butanol, pentanol, hexanol, t-2-hexenol, acetaldehyde, butanal, pentanal, hexanal, t-2-hexenal, octanal, all-trans-retinol, all-trans-retinal, 9-cis-retinol, 9-cis-retinal, 13-cis-retinal
- **Coenzymes**: NAD+, NADP+, NADH, NADPH

### Data Extraction

```yaml
data:
    - descriptor: (with 1M ethanol); pH 10
      substrate: NAD+
      kcat: 1680 min^-1
      Km: 0.2 mM
      kcat/Km: null
    - descriptor: (with 1M ethanol); pH 10
      substrate: NADP+
      kcat: 1660 min^-1
      Km: 0.03 mM
      kcat/Km: null
    - descriptor: (with 1.5 mM octanol); pH 7.5
      substrate: NAD+
      kcat: 160 min^-1
      Km: 0.8 mM
      kcat/Km: null
    - descriptor: (with 1.5 mM octanol); pH 7.5
      substrate: NADP+
      kcat: 350 min^-1
      Km: 0.06 mM
      kcat/Km: null
    - descriptor: (with 0.2 mM m-nitrobenzaldehyde)
      substrate: NADH+
      kcat: 6060 min^-1
      Km: 0.52 mM
      kcat/Km: null
    - descriptor: (with 0.2 mM m-nitrobenzaldehyde)
      substrate: NADPH+
      kcat: 6620 min^-1
      Km: 0.012 mM
      kcat/Km: null
    - descriptor: (with NADP(H)); pH 10
      substrate: ethanol
      kcat: 1810 min^-1
      Km: 70 mM
      kcat/Km: 26 mM^-1 min^-1
    - descriptor: (with NADP(H)); pH 10
      substrate: 2-butanol
      kcat: 200 min^-1
      Km: 170 mM
      kcat/Km: 1.2 mM^-1 min^-1
    - descriptor: (with NADP(H)); pH 10
      substrate: butanol
      kcat: 3000 min^-1
      Km: 1.7 mM
      kcat/Km: 1800 mM^-1 min^-1
    - descriptor: (with NADP(H)); pH 10
      substrate: pentanol
      kcat: 2100 min^-1
      Km: 0.22 mM
      kcat/Km: 9500 mM^-1 min^-1
    - descriptor: (with NADP(H)); pH 10
      substrate: octanol
      kcat: 980 min^-1
      Km: 0.09 mM
      kcat/Km: 11000 mM^-1 min^-1
    - descriptor: (with NADP(H)); pH 7.5
      substrate: ethanol
      kcat: 1030 min^-1
      Km: 600 mM
      kcat/Km: 1.7 mM^-1 min^-1
    - descriptor: (with NADP(H)); pH 7.5
      substrate: butanol
      kcat: 640 min^-1
      Km: 8.2 mM
      kcat/Km: 70 mM^-1 min^-1
    - descriptor: (with NADP(H)); pH 7.5
      substrate: pentanol
      kcat: 510 min^-1
      Km: 1.1 mM
      kcat/Km: 460 mM^-1 min^-1
    - descriptor: (with NADP(H)); pH 7.5
      substrate: hexanol
      kcat: 480 min^-1
      Km: 0.35 mM
      kcat/Km: 1400 mM^-1 min^-1
    - descriptor: (with NADP(H)); pH 7.5
      substrate: t-2-hexenol
      kcat: 530 min^-1
      Km: 0.22 mM
      kcat/Km: 2300 mM^-1 min^-1
    - descriptor: (with NADP(H)); pH 7.5
      substrate: octanol
      kcat: 340 min^-1
      Km: 0.15 mM
      kcat/Km: 2000 mM^-1 min^-1
    - descriptor: (with NADP(H)); pH 7.5
      substrate: acetaldehyde
      kcat: 1260 min^-1
      Km: 7 mM
      kcat/Km: 1800 mM^-1 min^-1
    - descriptor: (with NADP(H)); pH 7.5
      substrate: butanal
      kcat: 15600 min^-1
      Km: 0.11 mM
      kcat/Km: 1.4x10^5 mM^-1 min^-1
    - descriptor: (with NADP(H)); pH 7.5
      substrate: pentanal
      kcat: 14400 min^-1
      Km: 0.07 mM
      kcat/Km: 2.0x10^5 mM^-1 min^-1
    - descriptor: (with NADP(H)); pH 7.5
      substrate: hexanal
      kcat: 14000 min^-1
      Km: 0.04 mM
      kcat/Km: 3.5x10^5 mM^-1 min^-1
    - descriptor: (with NADP(H)); pH 7.5
      substrate: t-2-hexenal
      kcat: 2840 min^-1
      Km: 0.06 mM
      kcat/Km: 4.7x10^4 mM^-1 min^-1
    - descriptor: (with NADP(H)); pH 7.5
      substrate: octanal
      kcat: 10700 min^-1
      Km: 0.01 mM
      kcat/Km: 1.1x10^6 mM^-1 min^-1
    - descriptor: (with NADP(H)); pH 7.5
      substrate: m-nitrobenzaldehyde
      kcat: 5870 min^-1
      Km: 0.002 mM
      kcat/Km: 3.0x10^6 mM^-1 min^-1
    - descriptor: (with NADP(H)); pH 7.5; 0.02% Tween 80
      substrate: all-trans-Retinol
      kcat: 30 min^-1
      Km: 0.02 mM
      kcat/Km: 1500 mM^-1 min^-1
    - descriptor: (with NADP(H)); pH 7.5; 0.02% Tween 80
      substrate: all-trans-Retinal
      kcat: 270 min^-1
      Km: 0.008 mM
      kcat/Km: 33750 mM^-1 min^-1
    - descriptor: (with NADP(H)); pH 7.5; 0.02% Tween 80
      substrate: 9-cis-Retinol
      kcat: 5.7 min^-1
      Km: 0.019 mM
      kcat/Km: 300 mM^-1 min^-1
    - descriptor: (with NADP(H)); pH 7.5; 0.02% Tween 80
      substrate: 9-cis-Retinal
      kcat: 70 min^-1
      Km: 0.009 mM
      kcat/Km: 7800 mM^-1 min^-1
    - descriptor: (with NADP(H)); pH 7.5; 0.02% Tween 80
      substrate: 13-cis-Retinal
      kcat: 63 min^-1
      Km: 0.015 mM
      kcat/Km: 4200 mM^-1 min^-1
context:
    enzymes:
        - fullname: NADP(H)-dependent alcohol dehydrogenase
          synonyms: ADH
          mutants: null
          organisms: Frog (Rana perezi)
    substrates: 
        - fullname: NAD+
        - fullname: NADP+
        - fullname: NADH
        - fullname: NADPH
        - fullname: ethanol
        - fullname: octanol
        - fullname: m-nitrobenzaldehyde
        - fullname: 2-butanol
        - fullname: butanol
        - fullname: pentanol
        - fullname: hexanol
        - fullname: t-2-hexenol
        - fullname: acetaldehyde
        - fullname: butanal
        - fullname: pentanal
        - fullname: hexanal
        - fullname: t-2-hexenal
        - fullname: octanal
        - fullname: all-trans-Retinol
        - fullname: all-trans-Retinal
        - fullname: 9-cis-Retinol
        - fullname: 9-cis-Retinal
        - fullname: 13-cis-Retinal
    temperatures: 25°C
    pHs: 7.5; 10
    other: null
```

## PMID: 10480865

### Thoughts and Comments

The data provided in the tables include kinetic parameters for various substrates with the enzyme SsuE and SsuD from *Escherichia coli*. The primary focus is on the Michaelis constant (Km) and catalytic efficiency (kcat/Km) for different substrates. The tables do not provide kcat values directly, but they do provide Vmax and specific activity, which are not of primary interest here.

### Enzymes and Substrates
- **Enzymes**: SsuE and SsuD
- **Substrates**: FMN, FAD, NADPH, NADH, Decanesulfonic acid, Octanesulfonic acid, 1,3-Dioxo-2-isoindolineethanesulfonic acid, 2-(4-Pyridyl)ethanesulfonic acid, Hexanesulfonic acid, N-Phenyltaurine, 4-Phenyl-1-butanesulfonic acid, Pentanesulfonic acid, MOPS, Butanesulfonic acid, PIPES

### Conditions
- **Organism**: *Escherichia coli*
- **pH**: 
    - 7.9 for NAD(P)H:FMN Oxidoreductase (SsuE) activity assays
    - 9.1 for Alkanesulfonate monooxygenase (SsuD) activity assays
- **Temperature**: 30°C for enzyme assays
- **Buffer**: 10 mM Tris-HCl for SsuD activity assays

The entries vary in enzyme, substrate, and pH, while organism, temperature and buffer conditions are constant.

### Final Answer

```yaml
data:
    - descriptor: SsuE; pH 7.9
      substrate: FMN
      kcat: null
      Km: 0.054 µM
      kcat/Km: 474.1 min^-1 mM^-1
    - descriptor: SsuE; pH 7.9
      substrate: FAD
      kcat: null
      Km: 2.7 µM
      kcat/Km: 16.9 min^-1 mM^-1
    - descriptor: SsuE; pH 7.9
      substrate: NADPH
      kcat: null
      Km: 46.0 µM
      kcat/Km: 33.4 min^-1 mM^-1
    - descriptor: SsuE; pH 7.9
      substrate: NADH
      kcat: null
      Km: 555.5 µM
      kcat/Km: 0.1 min^-1 mM^-1
    - descriptor: SsuD; pH 9.1
      substrate: Decanesulfonic acid
      kcat: null
      Km: 35 µM
      kcat/Km: 6.7 min^-1 mM^-1
    - descriptor: SsuD; pH 9.1
      substrate: Octanesulfonic acid
      kcat: null
      Km: 44 µM
      kcat/Km: 6.1 min^-1 mM^-1
    - descriptor: SsuD; pH 9.1
      substrate: 1,3-Dioxo-2-isoindolineethanesulfonic acid
      kcat: null
      Km: 114 µM
      kcat/Km: 6.0 min^-1 mM^-1
    - descriptor: SsuD; pH 9.1
      substrate: 2-(4-Pyridyl)ethanesulfonic acid
      kcat: null
      Km: 139 µM
      kcat/Km: 4.6 min^-1 mM^-1
    - descriptor: SsuD; pH 9.1
      substrate: Hexanesulfonic acid
      kcat: null
      Km: 95 µM
      kcat/Km: 4.0 min^-1 mM^-1
    - descriptor: SsuD; pH 9.1
      substrate: N-Phenyltaurine
      kcat: null
      Km: 237 µM
      kcat/Km: 3.2 min^-1 mM^-1
    - descriptor: SsuD; pH 9.1
      substrate: 4-Phenyl-1-butanesulfonic acid
      kcat: null
      Km: 110 µM
      kcat/Km: 2.7 min^-1 mM^-1
    - descriptor: SsuD; pH 9.1
      substrate: Pentanesulfonic acid
      kcat: null
      Km: 189 µM
      kcat/Km: 1.8 min^-1 mM^-1
    - descriptor: SsuD; pH 9.1
      substrate: MOPS
      kcat: null
      Km: 617 µM
      kcat/Km: 1.1 min^-1 mM^-1
    - descriptor: SsuD; pH 9.1
      substrate: Butanesulfonic acid
      kcat: null
      Km: 870 µM
      kcat/Km: 0.6 min^-1 mM^-1
    - descriptor: SsuD; pH 9.1
      substrate: PIPES
      kcat: null
      Km: 1110 µM
      kcat/Km: 0.4 min^-1 mM^-1
context:
    enzymes:
        - fullname: NAD(P)H:FMN oxidoreductase
          synonyms: SsuE
          mutants: null
          organisms: Escherichia coli
        - fullname: Alkanesulfonate monooxygenase
          synonyms: SsuD
          mutants: null
          organisms: Escherichia coli
    substrates: 
        - fullname: Flavin mononucleotide
          synonyms: FMN
        - fullname: Flavin adenine dinucleotide
          synonyms: FAD
        - fullname: Nicotinamide adenine dinucleotide phosphate (reduced)
          synonyms: NADPH
        - fullname: Nicotinamide adenine dinucleotide (reduced)
          synonyms: NADH
        - fullname: Decanesulfonic acid
        - fullname: Octanesulfonic acid
        - fullname: 1,3-Dioxo-2-isoindolineethanesulfonic acid
        - fullname: 2-(4-Pyridyl)ethanesulfonic acid
        - fullname: Hexanesulfonic acid
        - fullname: N-Phenyltaurine
        - fullname: 4-Phenyl-1-butanesulfonic acid
        - fullname: Pentanesulfonic acid
        - fullname: 3-(N-morpholino)propanesulfonic acid
          synonyms: MOPS
        - fullname: Butanesulfonic acid
        - fullname: Piperazine-N,N'-bis(2-ethanesulfonic acid)
          synonyms: PIPES
    temperatures: 30°C
    pHs: 7.9; 9.1
    other: null
```

## PMID: 10480878

### Thoughts and Comments

The table provided contains steady-state parameters for the enzyme GDP-fucose synthetase from *Escherichia coli*. The table includes data for various substrates: GDP-4-keto-6-deoxymannose, NADPH, NADH, NADP, and GDP fucose. The parameters listed are Vmax, kcat/Km, Km, Ki, and Kd. However, none of Vmax, Ki, and Kd are of primary interest for this extraction.

The enzyme and organism are consistent across all entries, so they can be included in the context rather than in each descriptor. The substrates vary, and the table provides Km values in µM and kcat/Km values in mM^-1 min^-1. The kcat values are not directly provided but can be inferred from Vmax if necessary, though this is not required for this task.

### Final Answer

```yaml
data:
    - descriptor: GDP-fucose synthetase
      substrate: GDP-4-keto-6-deoxymannose
      kcat: null
      Km: 29 ± 1.4 µM
      kcat/Km: 8.1 ± 0.5 mM^-1 min^-1
    - descriptor: GDP-fucose synthetase
      substrate: NADPH
      kcat: null
      Km: 9 ± 0.8 µM
      kcat/Km: 26.3 ± 1.5 mM^-1 min^-1
    - descriptor: GDP-fucose synthetase
      substrate: NADH
      kcat: null
      Km: 108.8 ± 9 µM
      kcat/Km: 0.3 ± 0.04 mM^-1 min^-1
context:
    enzymes:
        - fullname: GDP-fucose synthetase
          synonyms: GFS
          mutants: null
          organisms: Escherichia coli
    substrates: 
        - fullname: GDP-4-keto-6-deoxymannose
        - fullname: NADPH
        - fullname: NADH
    temperatures: null
    pHs: null
    other: null
```

## PMID: 10480915

### Thoughts and Comments

The table provides kinetic constants for wild-type and mutant forms of human recombinant folylpoly-γ-glutamate synthetase (rhcFPGS) at 37°C. The substrates involved are aminopterin and glutamic acid, with kinetic parameters measured using either a charcoal adsorption assay or an HPLC assay. The mutants include C346A, D376A, D378A, K384A, D335A, H338A, and R377A. The table includes values for kcat, Km, and kcat/Km for each enzyme-substrate pair. Footnote d of Table I indicates that Vmax/(active site) may diverge from kcat, so values are taken from the corrected "d\nkcat" column.

The enzyme, rhcFPGS, is consistent across all entries. The pH is 8.9 and the temperature is 37°C, which is consistent across all entries.

### Final Answer

```yaml
data:
    - descriptor: rhcFPGS; wild-type
      substrate: aminopterin
      kcat: 0.45 s^-1
      Km: 9 µM
      kcat/Km: null
    - descriptor: rhcFPGS; wild-type
      substrate: ATP
      kcat: 0.45 s^-1
      Km: 46 µM
      kcat/Km: null
    - descriptor: rhcFPGS; wild-type
      substrate: glutamic acid
      kcat: 0.45 s^-1
      Km: 0.235 mM
      kcat/Km: null
    - descriptor: C346A
      substrate: aminopterin
      kcat: 0.53 s^-1
      Km: 13 µM
      kcat/Km: null
    - descriptor: C346A
      substrate: ATP
      kcat: 0.53 s^-1
      Km: 40 µM
      kcat/Km: null
    - descriptor: C346A
      substrate: glutamic acid
      kcat: 0.53 s^-1
      Km: 0.52 mM
      kcat/Km: null
    - descriptor: D376A
      substrate: aminopterin
      kcat: 0.55 s^-1
      Km: 31 µM
      kcat/Km: null
    - descriptor: D376A
      substrate: ATP
      kcat: 0.55 s^-1
      Km: 28 µM
      kcat/Km: null
    - descriptor: D376A
      substrate: glutamic acid
      kcat: 0.55 s^-1
      Km: 2.9 mM
      kcat/Km: null
    - descriptor: D378A
      substrate: aminopterin
      kcat: 0.63 s^-1
      Km: 17 µM
      kcat/Km: null
    - descriptor: D378A
      substrate: ATP
      kcat: 0.63 s^-1
      Km: 60 µM
      kcat/Km: null
    - descriptor: D378A
      substrate: glutamic acid
      kcat: 0.63 s^-1
      Km: 0.83 mM
      kcat/Km: null
    - descriptor: K384A
      substrate: aminopterin
      kcat: 0.67 s^-1
      Km: 11 µM
      kcat/Km: null
    - descriptor: K384A
      substrate: ATP
      kcat: 0.67 s^-1
      Km: 45 µM
      kcat/Km: null
    - descriptor: K384A
      substrate: glutamic acid
      kcat: 0.67 s^-1
      Km: 0.43 mM
      kcat/Km: null
    - descriptor: D335A
      substrate: aminopterin
      kcat: 0.42 s^-1
      Km: 180 µM
      kcat/Km: null
    - descriptor: D335A
      substrate: ATP
      kcat: 0.42 s^-1
      Km: 267 µM
      kcat/Km: null
    - descriptor: D335A
      substrate: glutamic acid
      kcat: 0.42 s^-1
      Km: 91 mM
      kcat/Km: null
    - descriptor: H338A
      substrate: aminopterin
      kcat: 0.24 s^-1
      Km: 6.5 µM
      kcat/Km: null
    - descriptor: H338A
      substrate: ATP
      kcat: 0.24 s^-1
      Km: 16 µM
      kcat/Km: null
    - descriptor: H338A
      substrate: glutamic acid
      kcat: 0.24 s^-1
      Km: 140 mM
      kcat/Km: null
    - descriptor: R377A
      substrate: aminopterin
      kcat: 0.025 s^-1
      Km: 5.9 µM
      kcat/Km: null
    - descriptor: R377A
      substrate: ATP
      kcat: 0.025 s^-1
      Km: 4.6 µM
      kcat/Km: null
    - descriptor: R377A
      substrate: glutamic acid
      kcat: 0.025 s^-1
      Km: 350 mM
      kcat/Km: null
context:
    enzymes:
        - fullname: human recombinant folylpoly-γ-glutamate synthetase
          synonyms: rhcFPGS
          mutants: wild-type; C346A; D376A; D378A; K384A; D335A; H338A; R377A
          organisms: human
    substrates: 
        - fullname: aminopterin
        - fullname: glutamic acid
    temperatures: 37°C
    pHs: 8.9
    other: null
```

## PMID: 10514486

### Thoughts and Comments

The data provided in the tables include kinetic parameters for various mutants of estrogen sulfotransferase (EST) and hydroxysteroid sulfotransferase (HST) with different substrates: estradiol (E2), dehydroepiandrosterone (DHEA), and androstenediol (AD). The tables include values for Km, kcat, and kcat/Km for these enzymes and substrates under specific conditions. kcat is given in (s^-1 × 10^3), while kcat/Km is given in (s^-1 × 10^6 nM^-1). This scaling factor will be left unmodified in the extracted data.

### Enzymes and Substrates
- **Enzymes**: EST (wild-type and mutants Y81F, Y81L, Y81A, F142L, F142A, Y81L/F142L) and HST (wild-type).
- **Substrates**: Estradiol (E2), Dehydroepiandrosterone (DHEA), Androstenediol (AD).

### Conditions
- **Organism**: Mouse (mEST, mHST).
- **Expression System**: Escherichia coli.
- **Assay Conditions**: 100 mM Tris-HCl buffer, pH 8.0, 100 µM PAPS.
- **Temperature**: Not explicitly mentioned, but typically assays are performed at 25°C unless otherwise stated.

### Data Extraction

The data points extracted from the tables are as follows:

```yaml
data:
    - descriptor: EST wild-type
      substrate: E2
      kcat: 30 ± 22 (s^-1 × 10^3)
      Km: 25 ± 1 nM
      kcat/Km: 1224 ± 967 (s^-1 × 10^6 nM^-1)
    - descriptor: EST wild-type
      substrate: DHEA
      kcat: 3.3 ± 3 (s^-1 × 10^3)
      Km: 4569 ± 75 nM
      kcat/Km: 1 ± 1 (s^-1 × 10^6 nM^-1)
    - descriptor: EST Y81F mutant
      substrate: E2
      kcat: 24 ± 16 (s^-1 × 10^3)
      Km: 32 ± 4 nM
      kcat/Km: 729 ± 433 (s^-1 × 10^6 nM^-1)
    - descriptor: EST Y81F mutant
      substrate: DHEA
      kcat: 48 ± 20 (s^-1 × 10^3)
      Km: 1238 ± 106 nM
      kcat/Km: 39 ± 20 (s^-1 × 10^6 nM^-1)
    - descriptor: EST Y81L mutant
      substrate: E2
      kcat: 8 ± 1 (s^-1 × 10^3)
      Km: 92 ± 40 nM
      kcat/Km: 104 ± 59 (s^-1 × 10^6 nM^-1)
    - descriptor: EST Y81L mutant
      substrate: DHEA
      kcat: 44 ± 0 (s^-1 × 10^3)
      Km: 957 ± 30 nM
      kcat/Km: 46 ± 2 (s^-1 × 10^6 nM^-1)
    - descriptor: EST Y81A mutant
      substrate: E2
      kcat: 18 ± 3 (s^-1 × 10^3)
      Km: 235 ± 19 nM
      kcat/Km: 77 ± 5 (s^-1 × 10^6 nM^-1)
    - descriptor: EST Y81A mutant
      substrate: DHEA
      kcat: 106 ± 76 (s^-1 × 10^3)
      Km: 3026 ± 639 nM
      kcat/Km: 39 ± 33 (s^-1 × 10^6 nM^-1)
    - descriptor: EST F142L mutant
      substrate: E2
      kcat: 39 ± 21 (s^-1 × 10^3)
      Km: 812 ± 197 nM
      kcat/Km: 46 ± 15 (s^-1 × 10^6 nM^-1)
    - descriptor: EST F142L mutant
      substrate: DHEA
      kcat: 1 ± 0 (s^-1 × 10^3)
      Km: 3127 ± 639 nM
      kcat/Km: 0 ± 0 (s^-1 × 10^6 nM^-1)
    - descriptor: EST F142A mutant
      substrate: E2
      kcat: 15 ± 3 (s^-1 × 10^3)
      Km: 1250 ± 404 nM
      kcat/Km: 12 ± 1 (s^-1 × 10^6 nM^-1)
    - descriptor: EST Y81L/F142L mutant
      substrate: E2
      kcat: 1 ± 0 (s^-1 × 10^3)
      Km: 735 ± 0 nM
      kcat/Km: 1 ± 0 (s^-1 × 10^6 nM^-1)
    - descriptor: EST Y81L/F142L mutant
      substrate: DHEA
      kcat: 1 ± 0 (s^-1 × 10^3)
      Km: 1073 ± 99 nM
      kcat/Km: 1 ± 0 (s^-1 × 10^6 nM^-1)
    - descriptor: HST wild-type
      substrate: E2
      kcat: 5 ± 3 (s^-1 × 10^3)
      Km: 2000 ± 163 nM
      kcat/Km: 2 ± 2 (s^-1 × 10^6 nM^-1)
    - descriptor: HST wild-type
      substrate: DHEA
      kcat: 55 ± 61 (s^-1 × 10^3)
      Km: 993 ± 391 nM
      kcat/Km: 47 ± 43 (s^-1 × 10^6 nM^-1)
    - descriptor: EST wild-type
      substrate: AD
      kcat: 0.9 ± 0.1 (s^-1 × 10^3)
      Km: 3224 ± 1091 nM
      kcat/Km: 0.3 ± 0.1 (s^-1 × 10^6 nM^-1)
    - descriptor: EST Y81L mutant
      substrate: AD
      kcat: 4.9 ± 1.0 (s^-1 × 10^3)
      Km: 868 ± 80 nM
      kcat/Km: 5.6 ± 0.8 (s^-1 × 10^6 nM^-1)
    - descriptor: EST F142L mutant
      substrate: AD
      kcat: 1.8 ± 0.4 (s^-1 × 10^3)
      Km: 2900 ± 211 nM
      kcat/Km: 0.6 ± 0.2 (s^-1 × 10^6 nM^-1)
    - descriptor: HST wild-type
      substrate: AD
      kcat: 4.3 ± 1.4 (s^-1 × 10^3)
      Km: 191 ± 61 nM
      kcat/Km: 25.3 ± 14.8 (s^-1 × 10^6 nM^-1)
context:
    enzymes:
        - fullname: estrogen sulfotransferase
          synonyms: EST
          mutants: wild-type; Y81F; Y81L; Y81A; F142L; F142A; Y81L/F142L
          organisms: Mouse
        - fullname: hydroxysteroid sulfotransferase
          synonyms: HST
          mutants: wild-type
          organisms: Mouse
    substrates: 
        - fullname: estradiol
          synonyms: E2
        - fullname: dehydroepiandrosterone
          synonyms: DHEA
        - fullname: androstenediol
          synonyms: AD
    temperatures: null
    pHs: 8.0
    other: Expressed in Escherichia coli
```

## PMID: 10529247

### Thoughts and Comments

The table provided contains steady-state kinetic parameters for wild-type and mutant PRKs from Rhodobacter sphaeroides. The key parameters of interest are Km for Ru5P and S1/2 for ATP, but only Km for Ru5P is relevant for our extraction since S1/2 ATP is not a Michaelis constant. The table does not provide kcat values directly, but it does provide Vmax values, which are not directly useful for our extraction.

### Contextual Information

- **Enzymes**: The study focuses on phosphoribulokinase (PRK) from Rhodobacter sphaeroides, including wild-type and mutants K165M and K165C.
- **Substrates**: The primary substrate of interest is ribulose 5-phosphate (Ru5P).
- **Conditions**: The kinetic assays were conducted at a pH of 8.0 and a temperature of 30°C.
- **Mutants**: The mutants studied are K165M and K165C, which involve substitutions at lysine 165.
- **Organism**: The enzyme is derived from Rhodobacter sphaeroides.

### Extracted Data

```yaml
data:
    - descriptor: wild-type PRK; Rhodobacter sphaeroides
      substrate: Ru5P
      kcat: null
      Km: 0.096 ± 0.014 mM
      kcat/Km: null
    - descriptor: K165M mutant PRK; Rhodobacter sphaeroides
      substrate: Ru5P
      kcat: null
      Km: 10.3 ± 1.4 mM
      kcat/Km: null
    - descriptor: K165C mutant PRK; Rhodobacter sphaeroides
      substrate: Ru5P
      kcat: null
      Km: 11.0 ± 2.2 mM
      kcat/Km: null
context:
    enzymes:
        - fullname: phosphoribulokinase
          synonyms: PRK
          mutants: wild-type; K165M; K165C
          organisms: Rhodobacter sphaeroides
    substrates: 
        - fullname: ribulose 5-phosphate
          synonyms: Ru5P
    temperatures: 30°C
    pHs: 8.0
    other: null
```

This extraction captures the essential kinetic parameters and conditions for the wild-type and mutant PRKs, providing a clear and concise summary of the data.

## PMID: 10531334

### Thoughts and Comments

The table provided contains kinetic data for recombinant PTPS (6-Pyruvoyltetrahydropterin Synthase) and its mutants. The data includes specific activity, kcat, Km, kcat/Km, and % phosphorylation with cGK. The primary focus is on kcat and Km values, which are provided for the wild-type and S19A mutant. The R16C and R25Q mutants do not have kcat and Km values reported (marked as NT, not tested).

### Contextual Information

- **Enzymes**: The enzyme studied is 6-Pyruvoyltetrahydropterin Synthase (PTPS), with mutants including Wild-type, R16C, S19A, and R25Q.
- **Organism**: The enzyme is of human origin.
- **Substrates**: The substrate used in the assays is dihydroneopterin triphosphate.
- **Temperature**: All enzyme activity measurements were conducted at 37°C.
- **Other**: The study also involves phosphorylation with cGK (cGMP-dependent protein kinase).

### Extracted Data

```yaml
data:
    - descriptor: Recombinant PTPS; Wild-type
      substrate: Dihydroneopterin triphosphate
      kcat: 0.033 s^-1
      Km: 8.1 µM
      kcat/Km: 4.1 × 10^3 M^-1 s^-1
    - descriptor: Recombinant PTPS; S19A
      substrate: Dihydroneopterin triphosphate
      kcat: 0.035 s^-1
      Km: 5.5 µM
      kcat/Km: 6.4 × 10^3 M^-1 s^-1
context:
    enzymes:
        - fullname: 6-Pyruvoyltetrahydropterin Synthase
          synonyms: PTPS
          mutants: Wild-type; R16C; S19A; R25Q
          organisms: Human
    substrates: 
        - fullname: Dihydroneopterin triphosphate
    temperatures: 37°C
    pHs: null
    other: Phosphorylation with cGK
```

This data provides a clear understanding of the kinetic properties of wild-type and mutant PTPS enzymes, specifically focusing on their kcat and Km values under the given experimental conditions.

## PMID: 10564758

### Thoughts and Comments

The table provides kinetic parameters for the enzyme GLase (exo-(1,4)-alpha glucan lyase) from the red alga Gracilaria chorda. The substrates include various maltooligosaccharides and polysaccharides. The table lists Km values in mM and kcat values in s^-1, which are the units we are interested in. The descriptors will include the enzyme (GLase) and the substrate. The source organism (Gracilaria chorda) is consistent across all entries.

### Final Answer

```yaml
data:
    - descriptor: GLase
      substrate: Maltose
      kcat: 56 ± 0.3 s^-1
      Km: 2.3 ± 0.1 mM
      kcat/Km: null
    - descriptor: GLase
      substrate: Maltotriose
      kcat: 60 ± 4 s^-1
      Km: 0.4 ± 0.1 mM
      kcat/Km: null
    - descriptor: GLase
      substrate: Maltotetraose
      kcat: 45 ± 2 s^-1
      Km: 0.1 ± 0.01 mM
      kcat/Km: null
    - descriptor: GLase
      substrate: Maltopentaose
      kcat: 42 ± 5 s^-1
      Km: 0.1 ± 0.03 mM
      kcat/Km: null
    - descriptor: GLase
      substrate: Maltohexaose
      kcat: 53 ± 3 s^-1
      Km: 0.1 ± 0.01 mM
      kcat/Km: null
    - descriptor: GLase
      substrate: Maltoheptaose
      kcat: 50 ± 0.1 s^-1
      Km: 0.1 ± 0.04 mM
      kcat/Km: null
    - descriptor: GLase
      substrate: Rabbit liver glycogen
      kcat: 60 ± 3 s^-1
      Km: 0.03 ± 0.005 mM
      kcat/Km: null
    - descriptor: GLase
      substrate: Barley amylopectin
      kcat: 89 ± 13 s^-1
      Km: 0.03 ± 0.008 mM
      kcat/Km: null
    - descriptor: GLase
      substrate: Potato amylopectin
      kcat: 100 ± 14 s^-1
      Km: 0.03 ± 0.003 mM
      kcat/Km: null
context:
    enzymes:
        - fullname: exo-(1,4)-alpha glucan lyase
          synonyms: GLase
          mutants: null
          organisms: Gracilaria chorda
    substrates: 
        - fullname: Maltose
        - fullname: Maltotriose
        - fullname: Maltotetraose
        - fullname: Maltopentaose
        - fullname: Maltohexaose
        - fullname: Maltoheptaose
        - fullname: Rabbit liver glycogen
        - fullname: Barley amylopectin
        - fullname: Potato amylopectin
    temperatures: 35°C
    pHs: 5.0
    other: The enzyme was activated and stabilized by Ca2+ and Cl- ions.
```

## PMID: 10671479

### Thoughts and Comments

The table provides kinetic parameters for Fhit with various substrates, including ApppA, ApppAMC, ApppBODIPY, and GpppBODIPY. The data includes kcat, Km, and kcat/Km values, with some values derived from initial rate assays and others from substrate decay assays. The table also includes competitive inhibition constants (KI) for various inhibitors, which is not relevant for extraction.

### Enzymes and Substrates
- **Enzyme**: Fhit (Fragile Histidine Triad protein)
- **Substrates**: ApppA, ApppAMC, ApppBODIPY, GpppBODIPY, AppppA, ApppppA, ATPaS, GTPaS
- **Inhibitors**: AMP, PPi (inorganic pyrophosphate), Pi (inorganic phosphate)

### Conditions
- **Organism**: Human (implied from the context of tumor suppression in human epithelial cancers)
- **Temperature**: 37°C (for enzyme assays)
- **pH**: 7.0 (buffered with Na HEPES)
- **Other conditions**: Presence of 0.5 mM MnCl2 and 0.2 mg/ml bovine serum albumin in the reaction mixture

### Data Extraction

```yaml
data:
    - descriptor: Fhit
      substrate: ApppA
      kcat: 73 ± 4.3 s^-1
      Km: 1.9 ± 0.2 µM
      kcat/Km: 3.8 E7 s^-1 M^-1
    - descriptor: Fhit
      substrate: ApppAMC
      kcat: null
      Km: null
      kcat/Km: 1.2 E6 s^-1 M^-1
    - descriptor: Fhit
      substrate: ApppBODIPY
      kcat: 7.3 s^-1
      Km: 3.0 µM
      kcat/Km: 2.4 E6 s^-1 M^-1
    - descriptor: Fhit
      substrate: GpppBODIPY
      kcat: 0.58 s^-1
      Km: 1.4 µM
      kcat/Km: 4.1 E5 s^-1 M^-1
    - descriptor: Fhit
      substrate: AppppA
      kcat: null
      Km: 2.6 ± 0.4 µM
      kcat/Km: null
    - descriptor: Fhit
      substrate: ApppppA
      kcat: null
      Km: 13.9 ± 2.3 µM
      kcat/Km: null
    - descriptor: Fhit
      substrate: ATPaS
      kcat: null
      Km: 163 ± 19 µM
      kcat/Km: null
    - descriptor: Fhit
      substrate: GTPaS
      kcat: null
      Km: 257 ± 34 µM
      kcat/Km: null
context:
    enzymes:
        - fullname: Fragile Histidine Triad protein
          synonyms: Fhit
          mutants: null
          organisms: Human
    substrates: 
        - fullname: diadenosine triphosphate
          synonyms: ApppA
        - fullname: Appp-S-(7-diethylamino-4-methyl-3-(4-succinimidylphenyl)) coumarin
          synonyms: ApppAMC
        - fullname: Appp-S-(4-4-difluoro-5,7-dimethyl-4-bora-3a,4a-diaza-s-indacine-3-yl) methylaminoacetyl
          synonyms: ApppBODIPY
        - fullname: Gppp-S-(4-4-difluoro-5,7-dimethyl-4-bora-3a,4a-diaza-s-indacine-3-yl) methylaminoacetyl
          synonyms: GpppBODIPY
        - fullname: diadenosine tetraphosphate
          synonyms: AppppA
        - fullname: diadenosine pentaphosphate
          synonyms: ApppppA
        - fullname: adenosine 5'-O-(1-thiotriphosphate)
          synonyms: ATPaS
        - fullname: guanosine 5'-O-(1-thiotriphosphate)
          synonyms: GTPaS
    temperatures: 37°C
    pHs: 7.0
    other: 0.5 mM MnCl2, 0.2 mg/ml bovine serum albumin
```

This YAML format captures the kinetic parameters and contextual information for Fhit enzyme assays with various substrates and inhibitors.

## PMID: 10684618

Thoughts and Comments:
- The table provided contains kinetic parameters for the PEPCK-catalyzed reaction of OAA to pyruvate for three different samples: apoPEPCK, Co3+(n1)-PEPCK, and Co3+(n1)-PEPCK-Co3+(n2)-GTP.
- The table includes K′m,OAA (µM), Vmax (units/mg), and kcat/Ka (×10^5 min^-1 M^-1). However, Vmax and kcat/Ka are not directly relevant to the extraction criteria.
- The enzyme is chicken liver mitochondrial phosphoenolpyruvate carboxykinase (PEPCK).
- The substrate is oxaloacetate (OAA).
- The conditions include different metal modifications and the presence or absence of IDP.

Final Answer:
```yaml
data:
    - descriptor: apoPEPCK
      substrate: OAA
      kcat: null
      Km: 111 ± 20 µM
      kcat/Km: null
    - descriptor: Co3+(n1)-PEPCK
      substrate: OAA
      kcat: null
      Km: 123 ± 11 µM
      kcat/Km: null
    - descriptor: Co3+(n1)-PEPCK-Co3+(n2)-GTP; no IDP required
      substrate: OAA
      kcat: null
      Km: 131 ± 19 µM
      kcat/Km: null
context:
    enzymes:
        - fullname: chicken liver mitochondrial phosphoenolpyruvate carboxykinase
          synonyms: PEPCK
          mutants: apoPEPCK; Co3+(n1)-PEPCK; Co3+(n1)-PEPCK-Co3+(n2)-GTP
          organisms: chicken liver
    substrates: 
        - fullname: oxaloacetate
          synonyms: OAA
    temperatures: null
    pHs: null
    other: no IDP required
```

## PMID: 10714990

### Thoughts and Comments

The table provides kinetic parameters for two hydrogenases (H-I and H-II) from the hyperthermophilic archaeon Pyrococcus furiosus. The data includes various substrates and cosubstrates, along with their corresponding Km, kcat, and kcat/Km values. The conditions such as substrate concentration ranges and cosubstrate details are also provided.

### Enzymes and Substrates to Report
- **Enzymes**: Hydrogenase I (H-I) and Hydrogenase II (H-II)
- **Substrates**: Methyl viologen (MV), Sodium dithionite (DT), Hydrogen (H2), NADPH, NADH, NADP, NAD, Elemental sulfur (S0), Polysulfide (PS)

### Conditions to Report
- **Organism**: Pyrococcus furiosus
- **Temperature**: 80°C
- **pH**: 8.0 (EPPS buffer)
- **Cosubstrates**: Various, including H2, NADPH, and others

### Final Answer

```yaml
data:
    - descriptor: H-II
      substrate: MV1 (with 10.0 mM DT and 10^-5 mM H+)
      kcat: 6,400 min^-1
      Km: 1.25 ± 0.2 mM
      kcat/Km: 5,120 min^-1 mM^-1
    - descriptor: H-II
      substrate: MV2+ (with H2)
      kcat: 1,760 min^-1
      Km: 1.0 ± 0.2 mM
      kcat/Km: 1,760 min^-1 mM^-1
    - descriptor: H-II
      substrate: H2 (with 1.0 mM MV2+)
      kcat: 960 min^-1
      Km: 0.13 ± 0.01 mM
      kcat/Km: 7,385 min^-1 mM^-1
    - descriptor: H-II
      substrate: NADPH (with 10^-5 mM H+)
      kcat: 24 min^-1
      Km: 0.063 ± 0.004 mM
      kcat/Km: 381 min^-1 mM^-1
    - descriptor: H-II
      substrate: NADH (with 10^-5 mM H+)
      kcat: 22 min^-1
      Km: 0.071 ± 0.005 mM
      kcat/Km: 315 min^-1 mM^-1
    - descriptor: H-II
      substrate: NADP (with H2)
      kcat: 43 min^-1
      Km: 0.017 ± 0.003 mM
      kcat/Km: 2,541 min^-1 mM^-1
    - descriptor: H-II
      substrate: NAD (with H2)
      kcat: 96 min^-1
      Km: 0.125 ± 0.015 mM
      kcat/Km: 768 min^-1 mM^-1
    - descriptor: H-II
      substrate: S0 (with H2)
      kcat: 41 min^-1
      Km: 0.2 ± 0.02 mM
      kcat/Km: null
    - descriptor: H-II
      substrate: PS (with 0.4 mM NADPH)
      kcat: 10 min^-1
      Km: 0.67 ± 0.10 mM
      kcat/Km: 15 min^-1 mM^-1
    - descriptor: H-I
      substrate: MV+ (with 10.0 mM DT and 10^-5 mM H+)
      kcat: 42,900 min^-1
      Km: 0.2 ± 0.02 mM
      kcat/Km: 214,500 min^-1 mM^-1
    - descriptor: H-I
      substrate: MV2+ (with H2)
      kcat: 37,500 min^-1
      Km: 5.0 mM
      kcat/Km: 7,500 min^-1 mM^-1
    - descriptor: H-I
      substrate: H2 (with 1.0 mM MV2+)
      kcat: 1,575 min^-1
      Km: 0.14 mM
      kcat/Km: 11,250 min^-1 mM^-1
    - descriptor: H-I
      substrate: NADPH (with 10^-5 mM H+)
      kcat: 1,500 min^-1
      Km: 0.2 mM
      kcat/Km: 7,500 min^-1 mM^-1
    - descriptor: H-I
      substrate: NADH (with 10^-5 mM H+)
      kcat: 240 min^-1
      Km: 3.0 mM
      kcat/Km: 80 min^-1 mM^-1
    - descriptor: H-I
      substrate: NADP (with H2)
      kcat: 11,250 min^-1
      Km: 0.04 mM
      kcat/Km: 281,000 min^-1 mM^-1
    - descriptor: H-I
      substrate: NAD (with H2)
      kcat: 0 min^-1
      Km: null
      kcat/Km: null
    - descriptor: H-I
      substrate: S0 (with H2)
      kcat: 1,665 min^-1
      Km: 1.8 ± 0.2 mM
      kcat/Km: null
    - descriptor: H-I
      substrate: PS (with 0.4 mM NADPH)
      kcat: 390 min^-1
      Km: 2.0 ± 0.2 mM
      kcat/Km: 195 min^-1 mM^-1
context:
    enzymes:
        - fullname: Hydrogenase I
          synonyms: H-I
          mutants: null
          organisms: Pyrococcus furiosus
        - fullname: Hydrogenase II
          synonyms: H-II
          mutants: null
          organisms: Pyrococcus furiosus
    substrates: 
        - fullname: Methyl viologen
          synonyms: MV; MV+; MV2+
        - fullname: Sodium dithionite
          synonyms: DT
        - fullname: Hydrogen
          synonyms: H2
        - fullname: NADPH
        - fullname: NADH
        - fullname: NADP
        - fullname: NAD
        - fullname: Elemental sulfur
          synonyms: S0
        - fullname: Polysulfide
          synonyms: PS
    temperatures: 80°C
    pHs: 8.0
    other:
        - H2 120 kPa
        - (with 10.0 mM DT and 10^-5 mM H+)
        - (with H2)
        - (with 1.0 mM MV2+)
        - (with 10^-5 mM H+)
        - (with 0.4 mM NADPH)
```

## PMID: 10748206

### Thoughts and Comments

The data provided spans multiple tables, each detailing kinetic constants for various enzymes and their mutants with specific substrates. The common conditions across all tables are pH 5.5 and a temperature of 30°C, except for Table V, which is at 25°C. The enzymes studied are primarily PTP1B and PTPa, along with several mutants. The substrate in most cases is Ac-DADE(pY)L-NH2, but Table IV includes other peptide variants, and Table V includes p-NPP.

### Final Answer

```yaml
data:
    - descriptor: PTP1B; 30°C
      substrate: Ac-DADE(pY)L-NH2
      kcat: 33.6 ± 0.6 s^-1
      Km: 22.8 ± 1.5 µM
      kcat/Km: 1475 M^-1 s^-1
    - descriptor: PTP1B; R47V/D48N; 30°C
      substrate: Ac-DADE(pY)L-NH2
      kcat: 23.9 ± 4.3 s^-1
      Km: 24.6 ± 3.5 µM
      kcat/Km: 973 M^-1 s^-1
    - descriptor: PTP1B; M258C/G259Q; 30°C
      substrate: Ac-DADE(pY)L-NH2
      kcat: 15.2 ± 1.3 s^-1
      Km: 42.4 ± 4.4 µM
      kcat/Km: 358 M^-1 s^-1
    - descriptor: PTPa; 30°C
      substrate: Ac-DADE(pY)L-NH2
      kcat: 9.9 ± 1.9 s^-1
      Km: 219.6 ± 58.2 µM
      kcat/Km: 45 M^-1 s^-1
    - descriptor: PTP1B; R47V/D48N/M258C/G259Q; 30°C
      substrate: Ac-DADE(pY)L-NH2
      kcat: 11.6 ± 2.8 s^-1
      Km: 63.8 ± 15.3 µM
      kcat/Km: 181 M^-1 s^-1
    - descriptor: PTP1B; 30°C
      substrate: Ac-DADE(pY)-NH2
      kcat: 38.5 ± 2.4 s^-1
      Km: null
      kcat/Km: null
    - descriptor: PTPa; 30°C
      substrate: Ac-DADE(pY)-NH2
      kcat: 25.9 ± 1.0 s^-1
      Km: null
      kcat/Km: null
    - descriptor: PTP1B; M258C,G259Q; 30°C
      substrate: Ac-DADE(pY)-NH2
      kcat: 17.2 ± 2.3 s^-1
      Km: null
      kcat/Km: null
    - descriptor: PTPa; C258M,Q259G; 30°C
      substrate: Ac-DADE(pY)-NH2
      kcat: 16.1 ± 0.8 s^-1
      Km: null
      kcat/Km: null
    - descriptor: PTP1B; G259Q; 30°C
      substrate: Ac-DADE(pY)-NH2
      kcat: 16.3 ± 2.4 s^-1
      Km: null
      kcat/Km: null
    - descriptor: PTPa; Q259G; 30°C
      substrate: Ac-DADE(pY)-NH2
      kcat: 57.2 ± 4.2 s^-1
      Km: null
      kcat/Km: null
    - descriptor: PTP1B; 30°C
      substrate: Ac-DADE(pY)I-NH2
      kcat: 48.1 ± 1.0 s^-1
      Km: null
      kcat/Km: null
    - descriptor: PTP1B; M258C/G259Q; 30°C
      substrate: Ac-DADE(pY)I-NH2
      kcat: 20.1 ± 6.5 s^-1
      Km: null
      kcat/Km: null
    - descriptor: PTPa; C258M/Q259G; 30°C
      substrate: Ac-DADE(pY)I-NH2
      kcat: 22.2 ± 5.4 s^-1
      Km: null
      kcat/Km: null
    - descriptor: PTP1B; G259Q; 30°C
      substrate: Ac-DADE(pY)I-NH2
      kcat: 12.0 ± 0.9 s^-1
      Km: null
      kcat/Km: null
    - descriptor: PTPa; Q259G; 30°C
      substrate: Ac-DADE(pY)I-NH2
      kcat: 63.1 ± 1.2 s^-1
      Km: null
      kcat/Km: null
    - descriptor: PTP1B; 30°C
      substrate: Ac-DADE(pY)T-NH2
      kcat: 35.5 ± 0.1 s^-1
      Km: null
      kcat/Km: null
    - descriptor: PTP1B; M258C/G259Q; 30°C
      substrate: Ac-DADE(pY)T-NH2
      kcat: 14.9 ± 2.3 s^-1
      Km: null
      kcat/Km: null
    - descriptor: PTPa; C258M/Q259G; 30°C
      substrate: Ac-DADE(pY)T-NH2
      kcat: 14.0 ± 0.5 s^-1
      Km: null
      kcat/Km: null
    - descriptor: PTP1B; G259Q; 30°C
      substrate: Ac-DADE(pY)T-NH2
      kcat: 14.5 ± 1.5 s^-1
      Km: null
      kcat/Km: null
    - descriptor: PTPa; Q259G; 30°C
      substrate: Ac-DADE(pY)T-NH2
      kcat: 40.0 ± 2.7 s^-1
      Km: null
      kcat/Km: null
    - descriptor: PTP1B; 30°C
      substrate: Ac-DADE(pY)Q-NH2
      kcat: 34.3 ± 0.1 s^-1
      Km: null
      kcat/Km: null
    - descriptor: PTPa; 30°C
      substrate: Ac-DADE(pY)Q-NH2
      kcat: 11.0 ± 3.2 s^-1
      Km: null
      kcat/Km: null
    - descriptor: PTP1B; M258C/G259Q; 30°C
      substrate: Ac-DADE(pY)Q-NH2
      kcat: 14.6 ± 1.8 s^-1
      Km: null
      kcat/Km: null
    - descriptor: PTPa; C258M/Q259G; 30°C
      substrate: Ac-DADE(pY)Q-NH2
      kcat: 11.7 ± 2.0 s^-1
      Km: null
      kcat/Km: null
    - descriptor: PTP1B; G259Q; 30°C
      substrate: Ac-DADE(pY)Q-NH2
      kcat: 14.0 ± 1.9 s^-1
      Km: null
      kcat/Km: null
    - descriptor: PTPa; Q259G; 30°C
      substrate: Ac-DADE(pY)Q-NH2
      kcat: 38.1 ± 3.3 s^-1
      Km: null
      kcat/Km: null
    - descriptor: PTP1B; 30°C
      substrate: Ac-DADE(pY)H-NH2
      kcat: 33.4 ± 0.0 s^-1
      Km: null
      kcat/Km: null
    - descriptor: PTPa; 30°C
      substrate: Ac-DADE(pY)H-NH2
      kcat: 7.8 ± 0.1 s^-1
      Km: null
      kcat/Km: null
    - descriptor: PTP1B; M258C/G259Q; 30°C
      substrate: Ac-DADE(pY)H-NH2
      kcat: 11.6 ± 4.0 s^-1
      Km: null
      kcat/Km: null
    - descriptor: PTPa; C258M/Q259G; 30°C
      substrate: Ac-DADE(pY)H-NH2
      kcat: 13.2 ± 0.9 s^-1
      Km: null
      kcat/Km: null
    - descriptor: PTP1B; G259Q; 30°C
      substrate: Ac-DADE(pY)H-NH2
      kcat: 13.7 ± 1.3 s^-1
      Km: null
      kcat/Km: null
    - descriptor: PTPa; Q259G; 30°C
      substrate: Ac-DADE(pY)H-NH2
      kcat: 46.3 ± 3.7 s^-1
      Km: null
      kcat/Km: null
    - descriptor: PTP1B; 30°C
      substrate: Ac-DADE(pY)E-NH2
      kcat: 32.3 ± 3.0 s^-1
      Km: null
      kcat/Km: null
    - descriptor: PTPa; 30°C
      substrate: Ac-DADE(pY)E-NH2
      kcat: 9.8 ± 2.1 s^-1
      Km: null
      kcat/Km: null
    - descriptor: PTP1B; M258C/G259Q; 30°C
      substrate: Ac-DADE(pY)E-NH2
      kcat: 11.2 ± 1.3 s^-1
      Km: null
      kcat/Km: null
    - descriptor: PTPa; C258M/Q259G; 30°C
      substrate: Ac-DADE(pY)E-NH2
      kcat: 10.5 ± 2.2 s^-1
      Km: null
      kcat/Km: null
    - descriptor: PTP1B; G259Q; 30°C
      substrate: Ac-DADE(pY)E-NH2
      kcat: 13.2 ± 1.0 s^-1
      Km: null
      kcat/Km: null
    - descriptor: PTPa; Q259G; 30°C
      substrate: Ac-DADE(pY)E-NH2
      kcat: 27.4 ± 5.5 s^-1
      Km: null
      kcat/Km: null
    - descriptor: PTP1B; 25°C
      substrate: p-NPP
      kcat: 63.7 s^-1
      Km: 0.77 mM
      kcat/Km: null
    - descriptor: PTP1B; G259Q; 25°C
      substrate: p-NPP
      kcat: 16.9 s^-1
      Km: 3.02 mM
      kcat/Km: null
    - descriptor: PTPa; 25°C
      substrate: p-NPP
      kcat: 18.0 s^-1
      Km: 2.88 mM
      kcat/Km: null
    - descriptor: PTPa; Q259G; 25°C
      substrate: p-NPP
      kcat: 36.3 s^-1
      Km: 0.70 mM
      kcat/Km: null
context:
    enzymes:
        - fullname: Protein-tyrosine phosphatase 1B
          synonyms: PTP1B
          mutants: wild-type; R47V/D48N; M258C/G259Q; R47V/D48N/M258C/G259Q; G259Q
        - fullname: Protein-tyrosine phosphatase alpha
          synonyms: PTPa
          mutants: wild-type; C258M,Q259G; Q259G
    substrates: 
        - fullname: Ac-DADE(pY)L-NH2
        - fullname: Ac-DADE(pY)-NH2
        - fullname: Ac-DADE(pY)I-NH2
        - fullname: Ac-DADE(pY)T-NH2
        - fullname: Ac-DADE(pY)Q-NH2
        - fullname: Ac-DADE(pY)H-NH2
        - fullname: Ac-DADE(pY)E-NH2
        - fullname: para-nitrophenyl phosphate
          synonyms: p-NPP
    temperatures: 30°C; 25°C
    pHs: 5.5
    other: null
```

This extraction captures the necessary data. Values of Ac-DADE(pY)L-NH2 is not given in Table IV, because those kcat values are already reported in Table II.

## PMID: 10762259

### Thoughts and Comments

The table provides kinetic parameters for two forms of alanine aminotransferase (AlaAT) from Pyrococcus furiosus: the native enzyme (AlaAT) and the recombinant enzyme (rAlaAT). The data includes values for two substrate pairs: alanine and α-ketoglutarate, and glutamate and pyruvate. The conditions for the assays are specified as being conducted at 80°C.

### Enzymes and Substrates
- **Enzymes**: AlaAT and rAlaAT
- **Substrates**: Alanine, α-Ketoglutarate, Glutamate, Pyruvate

### Conditions
- **Organism**: Pyrococcus furiosus
- **Temperature**: 80°C
- **pH**: Not explicitly stated in the table but mentioned in the text as optimal between 6.5 to 7.8

### Data Extraction
The table provides the following kinetic parameters:
- **kcat** (s^-1)
- **Km** (mM)
- **kcat/Km** (s^-1 mM^-1)

### Final Answer

```yaml
data:
    - descriptor: AlaAT
      substrate: Alanine
      kcat: 114 s^-1
      Km: 2.8 mM
      kcat/Km: 41 s^-1 mM^-1
    - descriptor: AlaAT
      substrate: α-Ketoglutarate
      kcat: null
      Km: 0.9 mM
      kcat/Km: null
    - descriptor: AlaAT
      substrate: Glutamate
      kcat: 142 s^-1
      Km: 4.3 mM
      kcat/Km: 33 s^-1 mM^-1
    - descriptor: AlaAT
      substrate: Pyruvate
      kcat: null
      Km: 5.4 mM
      kcat/Km: null
    - descriptor: rAlaAT
      substrate: Alanine
      kcat: 186 s^-1
      Km: 3.2 mM
      kcat/Km: 58 s^-1 mM^-1
    - descriptor: rAlaAT
      substrate: α-Ketoglutarate
      kcat: null
      Km: 1.1 mM
      kcat/Km: null
    - descriptor: rAlaAT
      substrate: Glutamate
      kcat: 216 s^-1
      Km: 4.7 mM
      kcat/Km: 46 s^-1 mM^-1
    - descriptor: rAlaAT
      substrate: Pyruvate
      kcat: null
      Km: 5.6 mM
      kcat/Km: null
context:
    enzymes:
        - fullname: Alanine aminotransferase
          synonyms: AlaAT; rAlaAT
          mutants: native; recombinant
          organisms: Pyrococcus furiosus
    substrates: 
        - fullname: Alanine
        - fullname: α-Ketoglutarate
        - fullname: Glutamate
        - fullname: Pyruvate
    temperatures: 80°C
    pHs: 6.5 to 7.8
    other: null
```

## PMID: 10801893

### Thoughts and Comments

The table provides kinetic parameters for the effectiveness of various glutaredoxins as electron donors for Acr2p-catalyzed arsenate reduction. The data includes Km, Vmax, kcat, and kcat/Km values for glutaredoxins from Saccharomyces cerevisiae and Escherichia coli. The conditions for these measurements are specified as 5 µM Acr2p and 0.1 M sodium arsenate.

### Enzymes and Substrates
- **Enzyme**: Acr2p (Saccharomyces cerevisiae arsenate reductase)
- **Substrates**: Glutaredoxins (Grx1p from S. cerevisiae, Grx1, Grx2, and Grx3 from E. coli)

### Conditions
- **Organisms**: Saccharomyces cerevisiae, Escherichia coli
- **Concentration**: 5 µM Acr2p, 0.1 M sodium arsenate
- **Units**: Km in µM, kcat in s^-1

### Data Extraction
The table provides the following data points:

1. **S. cerevisiae Grx1p**
   - Km: 0.6 µM
   - kcat: 0.13 s^-1
   - kcat/Km: 0.2 × 10^6 M^-1 s^-1

2. **E. coli Grx1**
   - Km: 0.6 µM
   - kcat: 0.13 s^-1
   - kcat/Km: 0.2 × 10^6 M^-1 s^-1

3. **E. coli Grx2**
   - Km: 0.002 µM
   - kcat: 0.10 s^-1
   - kcat/Km: 59 × 10^6 M^-1 s^-1

4. **E. coli Grx3**
   - Km: 0.1 µM
   - kcat: 0.14 s^-1
   - kcat/Km: 1.4 × 10^6 M^-1 s^-1

### Final Answer
```yaml
data:
    - descriptor: 5 µM Acr2p; 0.1 M sodium arsenate
      substrate: S. cerevisiae Grx1p
      kcat: 0.13 s^-1
      Km: 0.6 µM
      kcat/Km: 0.2 × 10^6 M^-1 s^-1
    - descriptor: 5 µM Acr2p; 0.1 M sodium arsenate
      substrate: E. coli Grx1
      kcat: 0.13 s^-1
      Km: 0.6 µM
      kcat/Km: 0.2 × 10^6 M^-1 s^-1
    - descriptor: 5 µM Acr2p; 0.1 M sodium arsenate
      substrate: E. coli Grx2
      kcat: 0.10 s^-1
      Km: 0.002 µM
      kcat/Km: 59 × 10^6 M^-1 s^-1
    - descriptor: 5 µM Acr2p; 0.1 M sodium arsenate
      substrate: E. coli Grx3
      kcat: 0.14 s^-1
      Km: 0.1 µM
      kcat/Km: 1.4 × 10^6 M^-1 s^-1
context:
    enzymes:
        - fullname: arsenate reductase
          synonyms: Acr2p
          mutants: null
          organisms: Saccharomyces cerevisiae
    substrates: 
        - fullname: E. coli glutaredoxin
          synonyms: E. coli Grx1; E. coli Grx2; E. coli Grx3
        - fullname: S. cerevisiae glutaredoxin
          synonyms: S. cerevisiae Grx1p
    temperatures: null
    pHs: null
    other: 5 µM Acr2p, 0.1 M sodium arsenate
```

## PMID: 10819967

### Thoughts and Comments

The table provides kinetic data for BphBB-356, its mutants, and NahBG7 at pH 9 and 25°C. The enzymes are tested with two coenzymes, NAD+ and NADP+, and two substrates, 2,3DDBPH (cis-2,3-Dihydro-2,3-dihydroxybiphenyl) and NAD(P)+. The kinetic parameters include Km for both substrates and kcat values. The table also includes kcat/Km for NAD(P)+.

### Enzymes and Substrates
- **Enzymes**: BphBB-356, NahBG7, and various mutants of BphBB-356 (K159A, S142A, Y155F, S142A/Y155F, Y155F/K159A).
- **Substrates**: 2,3DDBPH (cis-2,3-Dihydro-2,3-dihydroxybiphenyl), NAD+, NADP+.
- **Coenzymes**: NAD+, NADP+. For clarity, the substrate (that corresponds to the Km value) will be given first, followed by the coenzyme in parentheses.

### Conditions
- **pH**: 9
- **Temperature**: 25°C

### Data Extraction
The data points extracted from the table are as follows:

```yaml
data:
    - descriptor: BphB; (with NAD+)
      substrate: 2,3DDBPH
      kcat: 2500 ± 100 min^-1
      Km: 3.1 ± 0.5 µM
      kcat/Km: 10.4 × 10^-3 min^-1 mM^-1
    - descriptor: BphB; (with 2,3DDBPH)
      substrate: NAD+
      kcat: 2500 ± 100 min^-1
      Km: 0.24 ± 0.01 mM
      kcat/Km: null
    - descriptor: NahB; (with NAD+)
      substrate: 2,3DDBPH
      kcat: 2500 ± 320 min^-1
      Km: 16.8 ± 2.7 µM
      kcat/Km: 17.8 × 10^-3 min^-1 mM^-1
    - descriptor: NahB; (with 2,3DDBPH)
      substrate: NAD+
      kcat: 2500 ± 320 min^-1
      Km: 0.14 ± 0.01 mM
      kcat/Km: null
    - descriptor: K159A; (with NAD+)
      substrate: 2,3DDBPH
      kcat: 230 ± 40 min^-1
      Km: 55.7 ± 7.1 µM
      kcat/Km: 2.1 × 10^-3 min^-1 mM^-1
    - descriptor: K129A; (with 2,3DDBPH)
      substrate: NAD+
      kcat: 230 ± 40 min^-1
      Km: 0.11 ± 0.01 mM
      kcat/Km: null
    - descriptor: S142A; (with NAD+)
      substrate: 2,3DDBPH
      kcat: 33 ± 10 min^-1
      Km: 78 ± 36 µM
      kcat/Km: 0.7 × 10^-3 min^-1 mM^-1
    - descriptor: S142A; (with 2,3DDBPH)
      substrate: NAD+
      kcat: 33 ± 10 min^-1
      Km: 0.05 ± 0.004 mM
      kcat/Km: null
    - descriptor: Y155F; (with NAD+)
      substrate: 2,3DDBPH
      kcat: 3.1 ± 0.7 min^-1
      Km: null
      kcat/Km: null
    - descriptor: S142A/Y155F; (with NAD+)
      substrate: 2,3DDBPH
      kcat: 2.6 ± 0.2 min^-1
      Km: null
      kcat/Km: null
    - descriptor: Y155F/K159A; (with NAD+)
      substrate: 2,3DDBPH
      kcat: 0.6 ± 0.2 min^-1
      Km: null
      kcat/Km: null
    - descriptor: BphB; (with NADP+)
      substrate: 2,3DDBPH
      kcat: 220 ± 35 min^-1
      Km: 2.5 ± 0.6 µM
      kcat/Km: 0.04 × 10^-3 min^-1 mM^-1
    - descriptor: BphB; (with 2,3DDBPH)
      substrate: NADP+
      kcat: 220 ± 35 min^-1
      Km: 5.5 ± 0.2 mM
      kcat/Km: null
    - descriptor: NahB; (with NADP+)
      substrate: 2,3DDBPH
      kcat: 1030 ± 200 min^-1
      Km: 27.5 ± 1 µM
      kcat/Km: 0.3 × 10^-3 min^-1 mM^-1
    - descriptor: NahB; (with 2,3DDBPH)
      substrate: NADP+
      kcat: 1030 ± 200 min^-1
      Km: 3.3 ± 1.8 mM
      kcat/Km: null
context:
    enzymes:
        - fullname: cis-2,3-Dihydro-2,3-dihydroxybiphenyl dehydrogenase
          synonyms: BphB
          mutants: K159A; S142A; Y155F; S142A/Y155F; Y155F/K159A
          organisms: Comamonas testosteroni strain B-356
        - fullname: 1,2-dihydroxy-1,2-dihydronaphthalene dehydrogenase
          synonyms: NahB
          organisms: Pseudomonas putida G7
    substrates: 
        - fullname: cis-2,3-Dihydro-2,3-dihydroxybiphenyl
          synonyms: 2,3DDBPH
        - fullname: NAD+
        - fullname: NADP+
    temperatures: 25°C
    pHs: 9
    other: null
```

### Contextual Information
- **Enzymes**: The study involves cis-2,3-Dihydro-2,3-dihydroxybiphenyl dehydrogenase (BphB) from Comamonas testosteroni strain B-356 and its mutants (K159A, S142A, Y155F, S142A/Y155F, Y155F/K159A), as well as 1,2-dihydroxy-1,2-dihydronaphthalene dehydrogenase (NahB) from Pseudomonas putida G7.
- **Substrates**: The substrates used are cis-2,3-Dihydro-2,3-dihydroxybiphenyl (2,3DDBPH), NAD+, and NADP+.
- **Conditions**: All measurements were taken at pH 9 and 25°C.

## PMID: 10882170

### Thoughts and Comments

The data provided spans multiple tables, each detailing kinetic parameters for the hydrolysis of various substrates by Cathepsin B and Papain. The tables include information on different substrates, with variations in the amino acid at the P1 position, and sometimes at P2 and P2' positions. The conditions for the assays are consistent across the tables, with specific pH values for Cathepsin B and Papain.

### Enzymes and Substrates
- **Enzymes**: Cathepsin B and Papain
- **Substrates**: Various fluorogenic peptides, including:
  - εNH2 Cap-Leu-X-MCA
  - Abz-K-L-X-F-S-K-Q-EDDnp
  - Z-FR-MCA, derivative of methylaminocoumarin amide
  - Ac-FR-MCA
  - εNH2 Cap-Leu-Arg-MCA
  - Abz-K-L-C(SBzl)-F-S-K-Q-EDDnp with substitutions at P2, P1, and P2' positions
- **Abbreviations**:
  - εNH2-Cap: ε-aminocaproic acid
  - MCA: methylaminocoumarin amide
  - Abz: orthoaminobenzoic acid
  - EDDnp: 2,4-dinitrophenyl-ethylenediamine
  - Z: benzyloxycarbonyl

### Conditions
- **Cathepsin B**: Assayed in 50 mM NaHPO4, 5 mM EDTA, 5 mM DTT, 200 mM NaCl, and 2 mM Cys, pH 6.0.
- **Papain**: Assayed in the same conditions at pH 6.8.
- **Temperature**: 37°C

### Data Extraction

```yaml
data:
    - descriptor: Cathepsin B; pH 6.0
      substrate: εNH2 Cap-Leu-Cys(SBzl)-MCA
      kcat: 4.7 s^-1
      Km: 10 µM
      kcat/Km: 470 mM^-1 s^-1
    - descriptor: Papain; pH 6.8
      substrate: εNH2 Cap-Leu-Cys(SBzl)-MCA
      kcat: 70 s^-1
      Km: 59 µM
      kcat/Km: 1186 mM^-1 s^-1
    - descriptor: Cathepsin B; pH 6.0
      substrate: εNH2 Cap-Leu-Thr(OBzl)-MCA
      kcat: 3.1 s^-1
      Km: 2.9 µM
      kcat/Km: 1069 mM^-1 s^-1
    - descriptor: Papain; pH 6.8
      substrate: εNH2 Cap-Leu-Thr(OBzl)-MCA
      kcat: 9.3 s^-1
      Km: 86 µM
      kcat/Km: 108 mM^-1 s^-1
    - descriptor: Cathepsin B; pH 6.0
      substrate: εNH2 Cap-Leu-Ser(OBzl)-MCA
      kcat: 0.3 s^-1
      Km: 2.9 µM
      kcat/Km: 103 mM^-1 s^-1
    - descriptor: Papain; pH 6.8
      substrate: εNH2 Cap-Leu-Ser(OBzl)-MCA
      kcat: 14 s^-1
      Km: 50 µM
      kcat/Km: 280 mM^-1 s^-1
    - descriptor: Cathepsin B; pH 6.0
      substrate: εNH2 Cap-Leu-Tyr(OMe)-MCA
      Km: 47.4 µM
      kcat/Km: 10 mM^-1 s^-1
    - descriptor: Papain; pH 6.8
      substrate: εNH2 Cap-Leu-Tyr(OMe)-MCA
      kcat: 8.2 s^-1
      Km: 94 µM
      kcat/Km: 87 mM^-1 s^-1
    - descriptor: Cathepsin B; pH 6.0
      substrate: εNH2 Cap-Leu-Gly-MCA
      kcat: 0.3 s^-1
      Km: 89 µM
      kcat/Km: 3 mM^-1 s^-1
    - descriptor: Papain; pH 6.8
      substrate: εNH2 Cap-Leu-Gly-MCA
      kcat: 2.5 s^-1
      Km: 23 µM
      kcat/Km: 109 mM^-1 s^-1
    - descriptor: Cathepsin B; pH 6.0
      substrate: εNH2 Cap-Leu-Phe-MCA
      kcat: 0.5 s^-1
      Km: 34.2 µM
      kcat/Km: 15 mM^-1 s^-1
    - descriptor: Papain; pH 6.8
      substrate: εNH2 Cap-Leu-Phe-MCA
      kcat: 3 s^-1
      Km: 14 µM
      kcat/Km: 214 mM^-1 s^-1
    - descriptor: Cathepsin B; pH 6.0
      substrate: Abz-K-L-Cys(SBzl)-F-S-K-Q-EDDnp
      kcat: 0.2 s^-1
      Km: 19 µM
      kcat/Km: 10 mM^-1 s^-1
    - descriptor: Papain; pH 6.8
      substrate: Abz-K-L-Cys(SBzl)-F-S-K-Q-EDDnp
      kcat: 35 s^-1
      Km: 4.9 µM
      kcat/Km: 7143 mM^-1 s^-1
    - descriptor: Cathepsin B; pH 6.0
      substrate: Abz-K-L-Thr(OBzl)-F-S-K-Q-EDDnp
      kcat: 0.03 s^-1
      Km: 15 µM
      kcat/Km: 2 mM^-1 s^-1
    - descriptor: Papain; pH 6.8
      substrate: Abz-K-L-Thr(OBzl)-F-S-K-Q-EDDnp
      kcat: 35 s^-1
      Km: 4.9 µM
      kcat/Km: 7143 mM^-1 s^-1
    - descriptor: Cathepsin B; pH 6.0
      substrate: Abz-K-L-Ser(OBzl)-F-S-K-Q-EDDnp
      kcat: 0.1 s^-1
      Km: 17 µM
      kcat/Km: 6 mM^-1 s^-1
    - descriptor: Papain; pH 6.8
      substrate: Abz-K-L-Ser(OBzl)-F-S-K-Q-EDDnp
      kcat: 28 s^-1
      Km: 24 µM
      kcat/Km: 1167 mM^-1 s^-1
    - descriptor: Cathepsin B; pH 6.0
      substrate: Abz-K-L-Gly-F-S-K-Q-EDDnp
      kcat: 0.05 s^-1
      Km: 8 µM
      kcat/Km: 6 mM^-1 s^-1
    - descriptor: Papain; pH 6.8
      substrate: Abz-K-L-Gly-F-S-K-Q-EDDnp
      kcat: 19 s^-1
      Km: 0.7 µM
      kcat/Km: 27143 mM^-1 s^-1
    - descriptor: Cathepsin B; pH 6.0
      substrate: Abz-K-L-Phe-F-S-K-Q-EDDnp
      kcat: 0.2 s^-1
      Km: 33 µM
      kcat/Km: 6 mM^-1 s^-1
    - descriptor: Papain; pH 6.8
      substrate: Abz-K-L-Phe-F-S-K-Q-EDDnp
      kcat: 58 s^-1
      Km: 4.7 µM
      kcat/Km: 12340 mM^-1 s^-1
    - descriptor: Cathepsin B; pH 6.0
      substrate: Abz-K-L-Arg-F-S-K-Q-EDDnp
      kcat: 0.3 s^-1
      Km: 24 µM
      kcat/Km: 13 mM^-1 s^-1
    - descriptor: Papain; pH 6.8
      substrate: Abz-K-L-Arg-F-S-K-Q-EDDnp
      kcat: 21 s^-1
      Km: 3.5 µM
      kcat/Km: 6000 mM^-1 s^-1
    - descriptor: Cathepsin B; pH 6.0
      substrate: Z-FR-MCA
      kcat: 5.1 s^-1
      Km: 131 µM
      kcat/Km: 39 mM^-1 s^-1
    - descriptor: Papain; pH 6.8
      substrate: Z-FR-MCA
      kcat: 42 s^-1
      Km: 89 µM
      kcat/Km: 467 mM^-1 s^-1
    - descriptor: Cathepsin B; pH 6.0
      substrate: Ac-FR-MCA
      kcat: 9 s^-1
      Km: 247 µM
      kcat/Km: 36 mM^-1 s^-1
    - descriptor: Papain; pH 6.8
      substrate: Ac-FR-MCA
      kcat: 23 s^-1
      Km: 30 µM
      kcat/Km: 767 mM^-1 s^-1
    - descriptor: Cathepsin B; pH 6.0
      substrate: εNH2 Cap-Leu-Arg-MCA
      kcat: 1 s^-1
      Km: 55.5 µM
      kcat/Km: 18 mM^-1 s^-1
    - descriptor: Papain; pH 6.8
      substrate: εNH2 Cap-Leu-Arg-MCA
      kcat: 55 s^-1
      Km: 6 µM
      kcat/Km: 9166 mM^-1 s^-1
    - descriptor: Cathepsin B; pH 6.0
      substrate: Abz-K-L-Cys(SBzl)-F-S-K-Q-EDDnp
      kcat: 0.2 s^-1
      Km: 19.6 µM
      kcat/Km: 10 mM^-1 s^-1
    - descriptor: Cathepsin B; pH 6.0
      substrate: Abz-K-L-Cys(SBzl)-A-S-K-Q-EDDnp
      kcat: 0.2 s^-1
      Km: 7.5 µM
      kcat/Km: 27 mM^-1 s^-1
    - descriptor: Cathepsin B; pH 6.0
      substrate: Abz-K-P-Cys(SBzl)-F-S-K-Q-EDDnp
      kcat: 0.3 s^-1
      Km: 17.6 µM
      kcat/Km: 17 mM^-1 s^-1
    - descriptor: Cathepsin B; pH 6.0
      substrate: Abz-K-D-Cys(SBzl)-F-P-K-Q-EDDnp
      kcat: 0.7 s^-1
      Km: 15.2 µM
      kcat/Km: 46 mM^-1 s^-1
    - descriptor: Cathepsin B; pH 6.0
      substrate: Abz-K-L-Cys(SBzl)-A-P-K-Q-EDDnp
      kcat: 0.1 s^-1
      Km: 9.1 µM
      kcat/Km: 11 mM^-1 s^-1
    - descriptor: Cathepsin B; pH 6.0
      substrate: Abz-K-P-Cys(SBzl)-F-P-K-Q-EDDnp
      kcat: 0.2 s^-1
      Km: 8 µM
      kcat/Km: 25 mM^-1 s^-1
    - descriptor: Cathepsin B; pH 6.0
      substrate: εNH2 Cap-Ala-Cys(SBzl)-MCA
      kcat: 1.2 s^-1
      Km: 12.3 µM
      kcat/Km: 100 mM^-1 s^-1
    - descriptor: Papain; pH 6.8
      substrate: εNH2 Cap-Ala-Cys(SBzl)-MCA
      kcat: 0.45 s^-1
      Km: 35 µM
      kcat/Km: 13 mM^-1 s^-1
    - descriptor: Cathepsin B; pH 6.0
      substrate: εNH2 Cap-Pro-Cys(SBzl)-MCA
      kcat: 0.7 s^-1
      Km: 60.6 µM
      kcat/Km: 12 mM^-1 s^-1
    - descriptor: Papain; pH 6.8
      substrate: εNH2 Cap-Pro-Cys(SBzl)-MCA
      kcat: 0.35 s^-1
      Km: 31 µM
      kcat/Km: 11 mM^-1 s^-1
context:
    enzymes:
        - fullname: Cathepsin B
          synonyms: null
          mutants: null
          organisms: Human liver
        - fullname: Papain
          synonyms: null
          mutants: null
          organisms: null
    substrates: 
        - fullname: εNH2 Cap-Leu-Cys(SBzl)-MCA
        - fullname: εNH2 Cap-Leu-Thr(OBzl)-MCA
        - fullname: εNH2 Cap-Leu-Ser(OBzl)-MCA
        - fullname: εNH2 Cap-Leu-Tyr(OMe)-MCA
        - fullname: εNH2 Cap-Leu-Gly-MCA
        - fullname: εNH2 Cap-Leu-Phe-MCA
        - fullname: Abz-K-L-Cys(SBzl)-F-S-K-Q-EDDnp
        - fullname: Abz-K-L-Thr(OBzl)-F-S-K-Q-EDDnp
        - fullname: Abz-K-L-Ser(OBzl)-F-S-K-Q-EDDnp
        - fullname: Abz-K-L-Gly-F-S-K-Q-EDDnp
        - fullname: Abz-K-L-Phe-F-S-K-Q-EDDnp
        - fullname: Abz-K-L-Arg-F-S-K-Q-EDDnp
        - fullname: Z-FR-MCA
        - fullname: Ac-FR-MCA
        - fullname: εNH2 Cap-Leu-Arg-MCA
        - fullname: Abz-K-L-Cys(SBzl)-A-S-K-Q-EDDnp
        - fullname: Abz-K-P-Cys(SBzl)-F-S-K-Q-EDDnp
        - fullname: Abz-K-D-Cys(SBzl)-F-P-K-Q-EDDnp
        - fullname: Abz-K-L-Cys(SBzl)-A-P-K-Q-EDDnp
        - fullname: Abz-K-P-Cys(SBzl)-F-P-K-Q-EDDnp
        - fullname: εNH2 Cap-Ala-Cys(SBzl)-MCA
        - fullname: εNH2 Cap-Pro-Cys(SBzl)-MCA
    temperatures: 37°C
    pHs: 6.0 for Cathepsin B; 6.8 for Papain
    other: null
```

## PMID: 10947957

### Thoughts and Comments

The table provides kinetic data for both native and recombinant human sphingosine kinase (SK) with various substrates and inhibitors. The data includes Km and kcat values for sphingosine, dihydrosphingosine, and ATP. Ki values are provided for several inhibitors, but they are not relevant for this extraction. The conditions for the assays are consistent across the entries, with substrates and inhibitors supplied in specific concentration ranges and Triton X-100 present in all assays.

### Enzymes, Substrates, and Conditions to Report

- **Enzymes**: Native SK and Recombinant SK
- **Substrates**: Sphingosine, Dihydrosphingosine, ATP
- **Inhibitors**: N,N-Dimethylsphingosine, D,L-threo-Dihydrosphingosine, N,N,N-Trimethylsphingosine, ADP
- **Organism**: Human
- **Conditions**: Assays performed with Triton X-100 at a final concentration of 0.25% (w/v)

### Final Answer

```yaml
data:
    - descriptor: Native SK
      substrate: Sphingosine
      kcat: 50 s^-1
      Km: 14 ± 2 µM
      kcat/Km: 36 × 10^5 M^-1 s^-1
    - descriptor: Recombinant SK
      substrate: Sphingosine
      kcat: 85 s^-1
      Km: 12 ± 3 µM
      kcat/Km: 71 × 10^5 M^-1 s^-1
    - descriptor: Native SK
      substrate: Dihydrosphingosine
      kcat: 35 s^-1
      Km: 20 ± 2 µM
      kcat/Km: 18 × 10^5 M^-1 s^-1
    - descriptor: Recombinant SK
      substrate: Dihydrosphingosine
      kcat: 76 s^-1
      Km: 19 ± 2 µM
      kcat/Km: 39 × 10^5 M^-1 s^-1
    - descriptor: Native SK
      substrate: ATP
      kcat: null
      Km: 77 ± 11 µM
      kcat/Km: null
    - descriptor: Recombinant SK
      substrate: ATP
      kcat: null
      Km: 86 ± 12 µM
      kcat/Km: null
context:
    enzymes:
        - fullname: sphingosine kinase
          synonyms: SK
          mutants: Native SK; Recombinant SK
          organisms: Human
    substrates: 
        - fullname: sphingosine
        - fullname: dihydrosphingosine
        - fullname: ATP
    other: null
```

## PMID: 10958794

### Thoughts and Comments

The tables provide kinetic parameters for various acetate kinase variants from Methanosarcina thermophila, focusing on the replacement of conserved histidines with alanine and other residues. The data includes Km and kcat values for both acetate and ATP substrates. The conditions are consistent across the entries, with the enzyme being overproduced in E. coli and assays performed at 37°C.

### Enzymes, Substrates, and Conditions to Report

- **Enzyme**: Acetate kinase from Methanosarcina thermophila
- **Variants**: Wild-type, H60A, H90A, H94A, H123A, H180A, H184A, H208A, H180D, H180E, H180K, H180N, H180Q, H180R
- **Substrates**: Acetate, ATP
- **Organism for Overproduction**: Escherichia coli
- **Temperature**: 37°C
- **pH**: Not explicitly mentioned, but likely around neutral based on common biochemical assay conditions

### Final Answer

```yaml
data:
    - descriptor: Authentica
      substrate: acetate
      kcat: 1050 s^-1
      Km: 22 mM
      kcat/Km: 47 mM^-1 s^-1
    - descriptor: Authentica
      substrate: ATP
      kcat: 1221 s^-1
      Km: 2.8 mM
      kcat/Km: 436 mM^-1 s^-1
    - descriptor: Unaltered
      substrate: acetate
      kcat: 949 ± 12 s^-1
      Km: 18 ± 1 mM
      kcat/Km: 53 ± 2 mM^-1 s^-1
    - descriptor: Unaltered
      substrate: ATP
      kcat: 1033 ± 3 s^-1
      Km: 2.0 ± 0.1 mM
      kcat/Km: 520 ± 13 mM^-1 s^-1
    - descriptor: H60A
      substrate: acetate
      kcat: 1036 ± 3 s^-1
      Km: 20 ± 1 mM
      kcat/Km: 50 ± 2 mM^-1 s^-1
    - descriptor: H60A
      substrate: ATP
      kcat: 1164 ± 15 s^-1
      Km: 3.0 ± 0.5 mM
      kcat/Km: 392 ± 2 mM^-1 s^-1
    - descriptor: H90A
      substrate: acetate
      kcat: 845 ± 15 s^-1
      Km: 330 ± 24 mM
      kcat/Km: <3 mM^-1 s^-1
    - descriptor: H90A
      substrate: ATP
      kcat: 815 ± 6 s^-1
      Km: 1.7 ± 0.1 mM
      kcat/Km: 476 ± 15 mM^-1 s^-1
    - descriptor: H94A
      substrate: acetate
      kcat: 780 ± 6 s^-1
      Km: 66 ± 2 mM
      kcat/Km: 12 ± 1 mM^-1 s^-1
    - descriptor: H94A
      substrate: ATP
      kcat: 1088 ± 5 s^-1
      Km: 5.8 ± 0.1 mM
      kcat/Km: 189 ± 1 mM^-1 s^-1
    - descriptor: H123A
      substrate: acetate
      kcat: 411 ± 3 s^-1
      Km: 16 ± 1 mM
      kcat/Km: 25 ± 1 mM^-1 s^-1
    - descriptor: H123A
      substrate: ATP
      kcat: 503 ± 3 s^-1
      Km: 1.5 ± 0.1 mM
      kcat/Km: 336 ± 3 mM^-1 s^-1
    - descriptor: H180A
      substrate: acetate
      kcat: 7 ± 1 s^-1
      Km: 56 ± 3 mM
      kcat/Km: <1 mM^-1 s^-1
    - descriptor: H180A
      substrate: ATP
      kcat: 9 ± 3 s^-1
      Km: 0.7 ± 0.1 mM
      kcat/Km: 14 ± 1 mM^-1 s^-1
    - descriptor: H184A
      substrate: acetate
      kcat: 435 ± 13 s^-1
      Km: 15 ± 2 mM
      kcat/Km: 30 ± 3 mM^-1 s^-1
    - descriptor: H184A
      substrate: ATP
      kcat: 528 ± 9 s^-1
      Km: 2.7 ± 0.1 mM
      kcat/Km: 194 ± 6 mM^-1 s^-1
    - descriptor: H208A
      substrate: acetate
      kcat: 696 ± 3 s^-1
      Km: 33 ± 1 mM
      kcat/Km: 21 ± 1 mM^-1 s^-1
    - descriptor: H208A
      substrate: ATP
      kcat: 1098 ± 6 s^-1
      Km: 1.9 ± 0.1 mM
      kcat/Km: 580 ± 20 mM^-1 s^-1
    - descriptor: H180D
      substrate: acetate
      kcat: 529 ± 1 s^-1
      Km: 13 ± 1 mM
      kcat/Km: 40 ± 1 mM^-1 s^-1
    - descriptor: H180D
      substrate: ATP
      kcat: 630 ± 11 s^-1
      Km: 4.7 ± 0.3 mM
      kcat/Km: 135 ± 7 mM^-1 s^-1
    - descriptor: H180E
      substrate: acetate
      kcat: 702 ± 11 s^-1
      Km: 17 ± 1 mM
      kcat/Km: 41 ± 2 mM^-1 s^-1
    - descriptor: H180E
      substrate: ATP
      kcat: 919 ± 3 s^-1
      Km: 6.2 ± 0.1 mM
      kcat/Km: 148 ± 2 mM^-1 s^-1
    - descriptor: H180K
      substrate: acetate
      kcat: 870 ± 7 s^-1
      Km: 19 ± 2 mM
      kcat/Km: 46 ± 4 mM^-1 s^-1
    - descriptor: H180K
      substrate: ATP
      kcat: 1026 ± 8 s^-1
      Km: 6.3 ± 0.3 mM
      kcat/Km: 163 ± 6 mM^-1 s^-1
    - descriptor: H180N
      substrate: acetate
      kcat: 648 ± 5 s^-1
      Km: 17 ± 1 mM
      kcat/Km: 38 ± 1 mM^-1 s^-1
    - descriptor: H180N
      substrate: ATP
      kcat: 761 ± 10 s^-1
      Km: 4.6 ± 0.2 mM
      kcat/Km: 166 ± 7 mM^-1 s^-1
    - descriptor: H180Q
      substrate: acetate
      kcat: 573 ± 3 s^-1
      Km: 14 ± 1 mM
      kcat/Km: 43 ± 3 mM^-1 s^-1
    - descriptor: H180Q
      substrate: ATP
      kcat: 653 ± 4 s^-1
      Km: 3.7 ± 0.1 mM
      kcat/Km: 176 ± 1 mM^-1 s^-1
    - descriptor: H180R
      substrate: acetate
      kcat: 200 ± 2 s^-1
      Km: 10 ± 1 mM
      kcat/Km: 21 ± 1 mM^-1 s^-1
    - descriptor: H180R
      substrate: ATP
      kcat: 216 ± 3 s^-1
      Km: 1.4 ± 0.1 mM
      kcat/Km: 159 ± 7 mM^-1 s^-1
context:
    enzymes:
        - fullname: acetate kinase
          synonyms: null
          mutants: wild-type; H60A; H90A; H94A; H123A; H180A; H184A; H208A; H180D; H180E; H180K; H180N; H180Q; H180R
          organisms: Methanosarcina thermophila
    substrates: 
        - fullname: acetate
          synonyms: null
        - fullname: ATP
          synonyms: null
    temperatures: 37°C
    pHs: null
    other: null
```

## PMID: 10960102

### Thoughts and Comments

The table provides kinetic parameters for the enzyme GghA from Thermotoga neapolitana towards various substrates. The substrates include cellobiose, cellotriose, cellotetraose, and pNPG. The table includes values for Km, kcat, and kcat/Km for each substrate. 

The enzyme GghA is characterized under specific conditions: optimal activity at pH 6.5 and 95°C. The data points are for different substrates, and the enzyme is from the marine hyperthermophile Thermotoga neapolitana.

The abstract mentions a recombinant cellobiose phosphorylase (CbpA) from the same organism. CbpA has optimal activity at pH 5.0 and 85°C. Specific activity and Km are mentioned, but only Km is relevant for this extraction. 

The entries vary in enzyme, substrate, pH, and temperature, so these items will be mentioned in each descriptor.

### Final Answer

```yaml
data:
    - descriptor: GghA; pH 6.5; 95°C
      substrate: cellobiose
      kcat: 285.04 s^-1
      Km: 28.6 mM
      kcat/Km: 9.96 mM^-1 s^-1
    - descriptor: GghA; pH 6.5; 95°C
      substrate: cellotriose
      kcat: 345.71 s^-1
      Km: 4.55 mM
      kcat/Km: 75.98 mM^-1 s^-1
    - descriptor: GghA; pH 6.5; 95°C
      substrate: cellotetraose
      kcat: 333.68 s^-1
      Km: 2.15 mM
      kcat/Km: 155.2 mM^-1 s^-1
    - descriptor: GghA; hydrolysis (low [S] = 0 to 2 mM); pH 6.5; 95°C
      substrate: pNPG
      kcat: 512.55 s^-1
      Km: 0.28 mM
      kcat/Km: 1,830.54 mM^-1 s^-1
    - descriptor: GghA; transglycosylation (high [S] = 2 to 40 mM); pH 6.5; 95°C
      substrate: pNPG
      kcat: 883.9 s^-1
      Km: 1.93 mM
      kcat/Km: 457.97 mM^-1 s^-1
    - descriptor: recombinant CbpA; pH 5.0; 80°C
      substrate: cellobiose
      kcat: 26.3 s^-1
      Km: 1.42 mM
      kcat/Km: 18.3 s^-1 mM^-1
context:
    enzymes:
        - fullname: 1,4-β-D-glucan glucohydrolase
          synonyms: GghA
          mutants: null
          organisms: Thermotoga neapolitana
        - fullname: cellobiose phosphorylase
          synonyms: CbpA
          mutants: null
          organisms: Thermotoga neapolitana
    substrates: 
        - fullname: cellobiose
        - fullname: cellotriose
        - fullname: cellotetraose
        - fullname: p-nitrophenyl-β-D-glucoside
          synonyms: pNPG
    temperatures: 95°C
    pHs: 6.5
    other: null
```

## PMID: 10960485

### Thoughts and Comments

The table provided in the document contains kinetic data for two recombinant IP3 2-kinases: scIpk1 and spIpk1-C. The data includes Km values for IP5 and ATP, Vmax, and kcat/Km. The kcat values are not directly provided, but the kcat/Km values are given. 

### Contextual Information

- **Enzymes**: The enzymes studied are inositol 1,3,4,5,6-pentakisphosphate 2-kinases, specifically scIpk1 from Saccharomyces cerevisiae and spIpk1-C from Schizosaccharomyces pombe.
- **Substrates**: The substrates for these enzymes are inositol 1,3,4,5,6-pentakisphosphate (IP5) and adenosine triphosphate (ATP).
- **Organisms**: The enzymes are from Saccharomyces cerevisiae (budding yeast) and Schizosaccharomyces pombe (fission yeast).
- **Conditions**: The kinetic studies were conducted at a temperature of 30°C and a pH range of 6.7–7.5.

### Extracted Data

```yaml
data:
    - descriptor: scIpk1; Saccharomyces cerevisiae
      substrate: IP5
      kcat: null
      Km: 0.644 µM
      kcat/Km: 31,610 s^-1 M^-1
    - descriptor: scIpk1; Saccharomyces cerevisiae
      substrate: ATP
      kcat: null
      Km: 62.8 µM
      kcat/Km: null
    - descriptor: spIpk1-C; Schizosaccharomyces pombe
      substrate: IP5
      kcat: null
      Km: 5.89 µM
      kcat/Km: 42,105 s^-1 M^-1
    - descriptor: spIpk1-C; Schizosaccharomyces pombe
      substrate: ATP
      kcat: null
      Km: 9.3 µM
      kcat/Km: null
context:
    enzymes:
        - fullname: inositol 1,3,4,5,6-pentakisphosphate 2-kinase
          synonyms: scIpk1; spIpk1-C
          mutants: null
          organisms: Saccharomyces cerevisiae; Schizosaccharomyces pombe
    substrates: 
        - fullname: inositol 1,3,4,5,6-pentakisphosphate
          synonyms: IP5
        - fullname: adenosine triphosphate
          synonyms: ATP
    temperatures: 30°C
    pHs: 6.7–7.5
    other: null
```

## PMID: 11016923

### Thoughts and Comments

The data provided in the tables and the context of the study focus on the kinetic parameters of human cathepsin B and its mutants (H110A and H111A) in the presence and absence of heparin. The tables include kcat, Km, and kcat/Km values for the hydrolysis of the substrate Abz-FRA(e-Dnp)K. Additionally, the second table provides kcat/Km and kobs values for cathepsin B in the presence of various glycosaminoglycans (GAGs).

### Enzymes, Substrates, and Conditions to Report

- **Enzymes**: Human cathepsin B (wild-type and mutants H110A, H111A)
- **Substrate**: Abz-FRA(e-Dnp)K
- **Conditions**: Presence and absence of heparin, various GAGs (heparin, heparan sulfate, dermatan sulfate, chondroitin sulfate, dextran sulfate)
- **Organism**: Human
- **Temperature**: 37°C
- **pH**: Various (notably pH 5.0, 6.0, 8.0)
- **Solvents**: Sodium phosphate buffer, Tris-HCl buffer

### Final Answer

```yaml
data:
    - descriptor: Cat B wild-type; Control
      substrate: Abz-FRA(e-Dnp)K
      kcat: 16.1 ± 0.7 s^-1
      Km: 12.5 ± 0.9 µM
      kcat/Km: 1.31 x 10^6 M^-1 s^-1
    - descriptor: Cat B wild-type; Heparin
      substrate: Abz-FRA(e-Dnp)K
      kcat: 17.9 ± 0.9 s^-1
      Km: 43 ± 1 µM
      kcat/Km: 0.29 x 10^6 M^-1 s^-1
    - descriptor: Mutant H110A; Control
      substrate: Abz-FRA(e-Dnp)K
      kcat: 5.1 ± 0.4 s^-1
      Km: 13.0 ± 0.8 µM
      kcat/Km: 0.39 x 10^6 M^-1 s^-1
    - descriptor: Mutant H110A; Heparin
      substrate: Abz-FRA(e-Dnp)K
      kcat: 5.0 ± 0.5 s^-1
      Km: 47 ± 1 µM
      kcat/Km: 0.11 x 10^6 M^-1 s^-1
    - descriptor: Mutant H111A; Control
      substrate: Abz-FRA(e-Dnp)K
      kcat: 3.2 ± 0.2 s^-1
      Km: 16.3 ± 0.8 µM
      kcat/Km: 0.20 x 10^6 M^-1 s^-1
    - descriptor: Mutant H111A; Heparin
      substrate: Abz-FRA(e-Dnp)K
      kcat: 2.9 ± 0.2 s^-1
      Km: 13.9 ± 0.9 µM
      kcat/Km: 0.21 x 10^6 M^-1 s^-1
    - descriptor: Control Heparin
      substrate: Abz-FRA(e-Dnp)K
      kcat: null
      Km: null
      kcat/Km: 1.3 ± 0.1 x 10^6 M^-1 s^-1
    - descriptor: Heparan sulfate
      substrate: Abz-FRA(e-Dnp)K
      kcat: null
      Km: null
      kcat/Km: 0.34 ± 0.03 x 10^6 M^-1 s^-1
    - descriptor: Dermatan sulfate
      substrate: Abz-FRA(e-Dnp)K
      kcat: null
      Km: null
      kcat/Km: 1.1 ± 0.1 x 10^6 M^-1 s^-1
    - descriptor: Chondroitin sulfate
      substrate: Abz-FRA(e-Dnp)K
      kcat: null
      Km: null
      kcat/Km: 1.3 ± 0.2 x 10^6 M^-1 s^-1
    - descriptor: Dextran sulfate
      substrate: Abz-FRA(e-Dnp)K
      kcat: null
      Km: null
      kcat/Km: 0.22 ± 0.02 x 10^6 M^-1 s^-1
context:
    enzymes:
        - fullname: human cathepsin B
          mutants: wild-type; H110A; H111A
          organisms: Human
    substrates: 
        - fullname: ortho-aminobenzoyl-L-phenylalanyl-L-argininyl-L-alanyl-L-lysyl e-N2,4-dinitrophenylamide
          synonyms: Abz-FRA(e-Dnp)K
    temperatures: 37°C
    pHs: 5.0; 6.0; 8.0
    other: 
        - "Heparin"
        - "Heparan sulfate"
        - "Dermatan sulfate"
        - "Chondroitin sulfate"
        - "Dextran sulfate"
```

## PMID: 11078532

### Thoughts and Comments

The table provides kinetic and thermodynamic parameters for L-lactate oxidase and its mutants. The enzyme is from Aerococcus viridans, and the measurements were carried out in 10 mM imidazole with 100 mM KCl at pH 7.0, 25°C. The mutants include R181K, R181M, R268K, and R181K/R268K. The table includes various kinetic parameters, but we are primarily interested in kcat and Km values.

### Extracted Data Points

- **Wild type**
  - kcat: 280 s^-1
  - Km lactate: 0.94 mM
  - Km oxygen: 160 µM

- **R181K**
  - kcat: 23.1 s^-1
  - Km lactate: 7.5 mM
  - Km oxygen: 29 µM

- **R181M**
  - kcat: 2.3 s^-1
  - Km lactate: 103 mM
  - Km oxygen: 30 µM

- **R268K**
  - kcat: ND
  - Km lactate: ND
  - Km oxygen: ND

- **R181K/R268K**
  - kcat: ND
  - Km lactate: ND
  - Km oxygen: ND

ND is "not determinable".

### Contextual Information

- **Enzyme**: L-lactate oxidase
- **Organism**: Aerococcus viridans
- **Mutants**: Wild type, R181K, R181M, R268K, R181K/R268K
- **Conditions**: 10 mM imidazole with 100 mM KCl, pH 7.0, 25°C
- **Substrates**: L-lactate, oxygen

### Final Answer

```yaml
data:
    - descriptor: L-lactate oxidase; wild type
      substrate: L-lactate
      kcat: 280 s^-1
      Km: 0.94 mM
      kcat/Km: null
    - descriptor: L-lactate oxidase; wild type
      substrate: oxygen
      kcat: 280 s^-1
      Km: 160 µM
      kcat/Km: null
    - descriptor: L-lactate oxidase; R181K
      substrate: L-lactate
      kcat: 23.1 s^-1
      Km: 7.5 mM
      kcat/Km: null
    - descriptor: L-lactate oxidase; R181K
      substrate: oxygen
      kcat: 23.1 s^-1
      Km: 29 µM
      kcat/Km: null
    - descriptor: L-lactate oxidase; R181M
      substrate: L-lactate
      kcat: 2.3 s^-1
      Km: 103 mM
      kcat/Km: null
    - descriptor: L-lactate oxidase; R181M
      substrate: oxygen
      kcat: 2.3 s^-1
      Km: 30 µM
      kcat/Km: null
    - descriptor: L-lactate oxidase; R268K
      substrate: L-lactate
      kcat: null
      Km: null
      kcat/Km: null
    - descriptor: L-lactate oxidase; R268K
      substrate: oxygen
      kcat: null
      Km: null
      kcat/Km: null
    - descriptor: L-lactate oxidase; R181K/R268K
      substrate: L-lactate
      kcat: null
      Km: null
      kcat/Km: null
    - descriptor: L-lactate oxidase; R181K/R268K
      substrate: oxygen
      kcat: null
      Km: null
      kcat/Km: null
context:
    enzymes:
        - fullname: L-lactate oxidase
          mutants: wild type; R181K; R181M; R268K; R181K/R268K
          organisms: Aerococcus viridans
    substrates: 
        - fullname: L-lactate
        - fullname: oxygen
    temperatures: 25°C
    pHs: 7.0
    other: null
```

## PMID: 11209758

### Thoughts and Comments

The table provides kinetic parameters for Dipeptidyl Peptidase III (DPP III) purified from human and rat erythrocytes for the hydrolysis of Arg-Arg-2NA. The data includes values for Km, kcat, and kcat/Km at different pH levels. All measurements were taken at 37°C.

### Enzymes and Conditions
- **Enzymes**: Dipeptidyl Peptidase III (DPP III)
- **Organisms**: Human and Rat
- **Substrate**: Arg-Arg-2NA
- **pH levels**: 7.4 and 8.0
- **Temperature**: 37°C

### Data Extraction
The table provides the following data points:

1. **Human DPP III at pH 7.4**
   - Km: 6.21 ± 0.55 µM
   - kcat: 18.12 ± 0.54 s^-1
   - kcat/Km: 2919 ± 269 mM^-1 s^-1

2. **Rat DPP III at pH 7.4**
   - Km: 6.52 ± 0.01 µM
   - kcat: 6.90 ± 0.43 s^-1
   - kcat/Km: 1015 ± 70 mM^-1 s^-1

3. **Rat DPP III at pH 8.0**
   - Km: 7.88 ± 1.91 µM
   - kcat: 8.73 ± 3.28 s^-1
   - kcat/Km: 1319 ± 521 mM^-1 s^-1

### Final Answer
```yaml
data:
    - descriptor: Human DPP III; pH 7.4
      substrate: Arg-Arg-2NA
      kcat: 18.12 ± 0.54 s^-1
      Km: 6.21 ± 0.55 µM
      kcat/Km: 2919 ± 269 mM^-1 s^-1
    - descriptor: Rat DPP III; pH 7.4
      substrate: Arg-Arg-2NA
      kcat: 6.90 ± 0.43 s^-1
      Km: 6.52 ± 0.01 µM
      kcat/Km: 1015 ± 70 mM^-1 s^-1
    - descriptor: Rat DPP III; pH 8.0
      substrate: Arg-Arg-2NA
      kcat: 8.73 ± 3.28 s^-1
      Km: 7.88 ± 1.91 µM
      kcat/Km: 1319 ± 521 mM^-1 s^-1
context:
    enzymes:
        - fullname: Dipeptidyl Peptidase III
          synonyms: DPP III
          organisms: Human; Rat
    substrates: 
        - fullname: Arg-Arg-2-naphthylamide
          synonyms: Arg-Arg-2NA
    temperatures: 37°C
    pHs: 7.4; 8.0
    other: null
```

## PMID: 11278915

### Thoughts and Comments

The table provided contains kinetic data for wild-type and mutant mevalonate kinases. The key descriptors include the enzyme type (wild-type or specific mutant), and the substrates (ATP and DL-mevalonate). The kinetic parameters of interest are Km for ATP and DL-mevalonate, and kcat/KMVA. The Vmax values are not relevant for extraction as per the instructions.

### Extracted Data

```yaml
data:
    - descriptor: mevalonate kinase; wild-type
      substrate: ATP
      kcat: null
      Km: 74 ± 9 µM
      kcat/Km: null
    - descriptor: mevalonate kinase; wild-type
      substrate: DL-mevalonate
      kcat: null
      Km: 24 ± 3 µM
      kcat/Km: 1.1 × 10^6 M^-1 s^-1
    - descriptor: mevalonate kinase; S145A
      substrate: ATP
      kcat: null
      Km: 150 ± 11 µM
      kcat/Km: null
    - descriptor: mevalonate kinase; S145A
      substrate: DL-mevalonate
      kcat: null
      Km: 253 ± 42 µM
      kcat/Km: 3.8 × 10^4 M^-1 s^-1
    - descriptor: mevalonate kinase; S146A
      substrate: ATP
      kcat: null
      Km: 408 ± 33 µM
      kcat/Km: null
    - descriptor: mevalonate kinase; S146A
      substrate: DL-mevalonate
      kcat: null
      Km: 506 ± 47 µM
      kcat/Km: 11.9 M^-1 s^-1
    - descriptor: mevalonate kinase; S201A
      substrate: ATP
      kcat: null
      Km: 505 ± 26 µM
      kcat/Km: null
    - descriptor: mevalonate kinase; S201A
      substrate: DL-mevalonate
      kcat: null
      Km: 2512 ± 181 µM
      kcat/Km: 2.0 × 10^4 M^-1 s^-1
    - descriptor: mevalonate kinase; T243A
      substrate: ATP
      kcat: null
      Km: 383 ± 15 µM
      kcat/Km: null
    - descriptor: mevalonate kinase; T243A
      substrate: DL-mevalonate
      kcat: null
      Km: 467 ± 38 µM
      kcat/Km: 2.2 × 10^4 M^-1 s^-1
context:
    enzymes:
        - fullname: mevalonate kinase
          mutants: wild-type; S145A; S146A; S201A; T243A
          organisms: human
    substrates: 
        - fullname: adenosine triphosphate
          synonyms: ATP
        - fullname: DL-mevalonate
    temperatures: 30°C
    pHs: 7.5
    other: null
```

### Contextual Information

- **Enzymes**: The study focuses on mevalonate kinase, including its wild-type form and several mutants (S145A, S146A, S201A, T243A).
- **Organism**: The enzyme is derived from humans.
- **Substrates**: The kinetic parameters are measured for two substrates: ATP and DL-mevalonate.
- **Conditions**: All measurements were conducted at a pH of 7.5 and a temperature of 30°C.
- **Kinetic Parameters**: The table provides Km values for ATP and DL-mevalonate, and kcat/KMVA values for DL-mevalonate. The Vmax values are not included in the extraction as they are not relevant for the required data points.

## PMID: 11279139

### Thoughts and Comments

The table provides kinetic properties for wild type and various mutant forms of Fibrobacter succinogenes 1,3–1,4-β-D-glucanase. The data includes specific activity, kcat, Km for lichenan, and kcat/Km. The units for kcat are s^-1 and for Km are mg/ml. The table also includes mutants like M39F, E56A, E56D, E56Q, D58A, D58E, D58N, E60A, E60D, E60Q, and G63A. Certain mutants have "ND" (not detected) as the kcat value, suggesting very low activity.

### Final Answer

```yaml
data:
    - descriptor: Wild type
      substrate: lichenan
      kcat: 871 s^-1
      Km: 1.91 ± 0.01 mg/ml
      kcat/Km: null
    - descriptor: M39F
      substrate: lichenan
      kcat: 342 s^-1
      Km: 10.3 ± 0.05 mg/ml
      kcat/Km: null
    - descriptor: E56A
      substrate: lichenan
      kcat: 0 s^-1
      Km: null
      kcat/Km: null
    - descriptor: E56D
      substrate: lichenan
      kcat: 3.61 s^-1
      Km: 1.69 ± 0.09 mg/ml
      kcat/Km: null
    - descriptor: E56Q
      substrate: lichenan
      kcat: 0 s^-1
      Km: null
      kcat/Km: null
    - descriptor: D58A
      substrate: lichenan
      kcat: 0 s^-1
      Km: null
      kcat/Km: null
    - descriptor: D58E
      substrate: lichenan
      kcat: 0.99 s^-1
      Km: 2.10 ± 0.06 mg/ml
      kcat/Km: null
    - descriptor: D58N
      substrate: lichenan
      kcat: 1.53 s^-1
      Km: 0.98 ± 0.06 mg/ml
      kcat/Km: null
    - descriptor: E60A
      substrate: lichenan
      kcat: 0 s^-1
      Km: null
      kcat/Km: null
    - descriptor: E60D
      substrate: lichenan
      kcat: 1.61 s^-1
      Km: 1.04 ± 0.08 mg/ml
      kcat/Km: null
    - descriptor: E60Q
      substrate: lichenan
      kcat: 0 s^-1
      Km: null
      kcat/Km: null
    - descriptor: G63A
      substrate: lichenan
      kcat: 315 s^-1
      Km: 3.10 ± 0.01 mg/ml
      kcat/Km: null
context:
    enzymes:
        - fullname: Fibrobacter succinogenes 1,3–1,4-β-D-glucanase
          mutants: Wild type; M39F; E56A; E56D; E56Q; D58A; D58E; D58N; E60A; E60D; E60Q; G63A
          organisms: Fibrobacter succinogenes
    substrates: 
        - fullname: lichenan
    temperatures: 40°C
    pHs: 6.0
    other: Enzyme activity was assayed by the method of Miller (22)
```

## PMID: 11284731

### Thoughts and Comments

The data provided in the tables are related to the kinetic constants of the enzyme UDP-N-acetylenolpyruvylglucosamine reductase (MurB) from Streptococcus pneumoniae. The tables include information on the activation by various cations and the kinetic constants for analogues of NADPH.

**Table 1** provides the kcat and activation constants (KA) for different cations (Na+, K+, NH4+, Rb+, Cs+). The kcat values are given in s^-1, and the KA values are in mM.

**Table 2** provides the Km and kcat values for different analogues of NADPH. The Km values are given in µM, and the kcat values are in s^-1.

**Kinetic characterization of MurB** describes Km and kcat values for UNAGEP and NADPH. The Km values are given in µM, and the kcat value is in s^-1.

The context includes the enzyme MurB from Streptococcus pneumoniae, and the conditions under which the assays were performed, such as pH, temperature, and substrate concentrations.

### Final Answer

```yaml
data:
    - descriptor: Na+ activation
      substrate: null
      kcat: 4 ± 2 s^-1
      Km: null
      kcat/Km: null
    - descriptor: K+ activation
      substrate: null
      kcat: 14 ± 3 s^-1
      Km: null
      kcat/Km: null
    - descriptor: NH4+ activation
      substrate: null
      kcat: 13 ± 3 s^-1
      Km: null
      kcat/Km: null
    - descriptor: Rb+ activation
      substrate: null
      kcat: 10 ± 2 s^-1
      Km: null
      kcat/Km: null
    - descriptor: Cs+ activation
      substrate: null
      kcat: 0 s^-1
      Km: null
      kcat/Km: null
    - descriptor: (with 500 µM UNAGEP)
      substrate: NADPH
      kcat: 13.3 ± 1 s^-1
      Km: 53 ± 8 µM
      kcat/Km: null
    - descriptor: (with 500 µM UNAGEP)
      substrate: NHXDPH
      kcat: 15.2 ± 1 s^-1
      Km: 100 ± 11 µM
      kcat/Km: null
    - descriptor: (with 500 µM UNAGEP)
      substrate: 3'-NADPH
      kcat: 10.8 ± 2 s^-1
      Km: 267 ± 95 µM
      kcat/Km: null
    - descriptor: (with 500 µM UNAGEP)
      substrate: α-NADPH
      kcat: 10.2 ± 3 s^-1
      Km: 408 ± 116 µM
      kcat/Km: null
    - descriptor: (with 500 µM UNAGEP)
      substrate: NADH
      kcat: 0 s^-1
      Km: null
      kcat/Km: null
    - descriptor: (with 500 µM UNAGEP)
      substrate: NHXDH
      kcat: 0 s^-1
      Km: null
      kcat/Km: null
    - descriptor: MurB; (with 500 µM UNAGEP)
      substrate: Thio-NADH
      kcat: 0 s^-1
      Km: null
      kcat/Km: null
    - descriptor: MurB
      substrate: UNAGEP
      kcat: 18 s^-1
      Km: 89 µM
      kcat/Km: null
    - descriptor: MurB
      substrate: NADPH
      kcat: 18 s^-1
      Km: 79 µM
      kcat/Km: null
context:
    enzymes:
        - fullname: UDP-N-acetylenolpyruvylglucosamine reductase
          synonyms: MurB
          mutants: null
          organisms: Streptococcus pneumoniae
    substrates: 
        - fullname: NADPH
        - fullname: NHXDPH
        - fullname: 3'-NADPH
        - fullname: α-NADPH
        - fullname: NADH
        - fullname: NHXDH
        - fullname: Thio-NADH
        - fullname: UDP-N-acetylglucosamine enolpyruvate
          synonyms: UNAGEP
    temperatures: 37°C
    pHs: 8.0
    other: Na+, K+, NH4+, Rb+, Cs+, UNAGEP concentration of 500 µM
```

## PMID: 11322958

### Thoughts and Comments

The table provides kinetic parameters for the hydrolysis of aryl-L-D-xylosides by XynB1 and its E160A mutant. The data includes kcat, Km, and kcat/Km values for different phenol substituents. The enzyme is L-xylosidase from Bacillus stearothermophilus T-6, and the mutants are wild-type (WT) and E160A. The substrates are various aryl-L-D-xylosides with different phenol substituents.

### Final Answer

```yaml
data:
    - descriptor: XynB1; WT
      substrate: 2,5-Dinitro
      kcat: 8.91 s^-1
      Km: 0.95 mM
      kcat/Km: 9.38 s^-1 mM^-1
    - descriptor: XynB1; E160A
      substrate: 2,5-Dinitro
      kcat: 0.097 s^-1
      Km: 0.016 mM
      kcat/Km: 6.04 s^-1 mM^-1
    - descriptor: XynB1; WT
      substrate: 3,4-Dinitro
      kcat: 9 s^-1
      Km: 0.8 mM
      kcat/Km: 11.24 s^-1 mM^-1
    - descriptor: XynB1; E160A
      substrate: 3,4-Dinitro
      kcat: 0.1 s^-1
      Km: 0.025 mM
      kcat/Km: 4.25 s^-1 mM^-1
    - descriptor: XynB1; WT
      substrate: 4-Nitro
      kcat: 8.22 s^-1
      Km: 5.2 mM
      kcat/Km: 1.58 s^-1 mM^-1
    - descriptor: XynB1; E160A
      substrate: 4-Nitro
      kcat: 0.0044 s^-1
      Km: 0.27 mM
      kcat/Km: 0.02 s^-1 mM^-1
    - descriptor: XynB1; WT
      substrate: 2-Nitro
      kcat: 20.88 s^-1
      Km: 7.1 mM
      kcat/Km: 2.94 s^-1 mM^-1
    - descriptor: XynB1; E160A
      substrate: 2-Nitro
      kcat: 0.0079 s^-1
      Km: 0.18 mM
      kcat/Km: 0.04 s^-1 mM^-1
context:
    enzymes:
        - fullname: L-xylosidase
          synonyms: XynB1
          mutants: WT; E160A
          organisms: Bacillus stearothermophilus T-6
    substrates: 
        - fullname: 2,5-Dinitrophenyl L-D-xylopyranoside
          synonyms: 2,5-Dinitro
        - fullname: 3,4-Dinitrophenyl L-D-xylopyranoside
          synonyms: 3,4-Dinitro
        - fullname: 4-Nitrophenyl L-D-xylopyranoside
          synonyms: 4-Nitro
        - fullname: 2-Nitrophenyl L-D-xylopyranoside
          synonyms: 2-Nitro
    temperatures: 40°C
    pHs: 7.0
    other: null
```

## PMID: 11336632

### Thoughts and Comments

The table provides kinetic parameters for the hydrolysis of chromophoric substrates by wild-type (wt) and quintuple mutant T. r. Cel7A at 25.0 °C. The substrates are 3,4-DNP-cellobioside and 3,4-DNP-Lac, and the measurements are taken at pH 5.0 and pH 7.0. The kinetic parameters include 10^3 × kcat (s^-1) and Km (µM).

### Enzymes
- Trichoderma reesei Cel7A (wild-type and quintuple mutant E223S/A224H/L225V/T226A/D262G)

### Substrates
- 3,4-DNP-cellobioside
- 3,4-DNP-Lac

### Conditions
- Temperature: 25.0 °C is constant across all measurements
- pH: 5.0 and 7.0

### Scaling Factor

To determine the direction to multiply the kcat's scaling factor of 10^3, contextualize the data by checking specific values. The value for wild-type 3,4-DNP-Lac is given as "650", so this could be either 650,000 s^-1 or 0.65 s^-1. A value of 650,000 is extremely uncommon for glycosidases, which is more typical of very fast enzymes like carbonic anhydrase or acetylcholinesterase, not enzymes involved in breaking down polysaccharides. The correct scaling factor is 10^-3.

### Data Extraction

```yaml
data:
    - descriptor: T. r. Cel7A wt; pH 5.0
      substrate: 3,4-DNP-cellobioside
      kcat: 4.9 × 10^-3 s^-1
      Km: 14 µM
      kcat/Km: null
    - descriptor: T. r. Cel7A wt; pH 7.0
      substrate: 3,4-DNP-cellobioside
      kcat: 0.42 × 10^-3 s^-1
      Km: 11 µM
      kcat/Km: null
    - descriptor: T. r. Cel7A wt; pH 5.0
      substrate: 3,4-DNP-Lac
      kcat: 650 × 10^-3 s^-1
      Km: 380 µM
      kcat/Km: null
    - descriptor: T. r. Cel7A E223S/A224H/L225V/T226A/D262G; pH 5.0
      substrate: 3,4-DNP-cellobioside
      kcat: 6.5 × 10^-3 s^-1
      Km: 48 µM
      kcat/Km: null
    - descriptor: T. r. Cel7A E223S/A224H/L225V/T226A/D262G; pH 7.0
      substrate: 3,4-DNP-cellobioside
      kcat: 5.4 × 10^-3 s^-1
      Km: 161 µM
      kcat/Km: null
    - descriptor: T. r. Cel7A E223S/A224H/L225V/T226A/D262G; pH 5.0
      substrate: 3,4-DNP-Lac
      kcat: 52 × 10^-3 s^-1
      Km: 543 µM
      kcat/Km: null
context:
    enzymes:
        - fullname: Trichoderma reesei Cel7A
          synonyms: T. r. Cel7A
          mutants: wt; E223S/A224H/L225V/T226A/D262G
    substrates: 
        - fullname: 3,4-DNP-cellobioside
        - fullname: 3,4-DNP-Lac
    temperatures: 25.0 °C
    pHs: 5.0; 7.0
    other: null
```

## PMID: 11336650

### Thoughts and Comments

The table provides kinetic parameters for the enzyme AXAH-I with two different substrates: 4NPA and wheat arabinoxylan. The data includes Km, kcat, and kcat/Km values. The enzyme AXAH-I is from barley (Hordeum vulgare L.) seedlings, and the experiments were conducted at a pH of 4.3 and a temperature of 37°C.

### Final Answer

```yaml
data:
    - descriptor: AXAH-I; pH 4.3; 37°C
      substrate: 4NPA
      kcat: 15.0 s^-1
      Km: 0.77 mM
      kcat/Km: 1.95×10^4 M^-1 s^-1
    - descriptor: AXAH-I; pH 4.3; 37°C
      substrate: wheat arabinoxylan
      kcat: 6.9 s^-1
      Km: 9.0 mg/ml
      kcat/Km: 0.76 ml s^-1 mg^-1
context:
    enzymes:
        - fullname: arabinoxylan arabinofuranohydrolase I
          synonyms: AXAH-I
          organisms: barley (Hordeum vulgare L.)
    substrates: 
        - fullname: 4-nitrophenyl α-L-arabinofuranoside
          synonyms: 4NPA
        - fullname: wheat arabinoxylan
    temperatures: 37°C
    pHs: 4.3
    other: null
```

### Contextual Information

- **Enzyme**: The enzyme studied is arabinoxylan arabinofuranohydrolase I (AXAH-I) from barley (Hordeum vulgare L.) seedlings.
- **Substrates**: The substrates used in the kinetic studies are 4-nitrophenyl α-L-arabinofuranoside (4NPA) and wheat arabinoxylan.
- **Conditions**: The experiments were conducted at a pH of 4.3 and a temperature of 37°C.
- **Kinetic Parameters**: The table provides Km, kcat, and kcat/Km values for both substrates.

## PMID: 11369858

### Thoughts and Comments

The table provides kinetic parameters for thymidylate kinase (TMPK) from three different sources: Mycobacterium tuberculosis (TMPKmt), Escherichia coli (TMPKec), and yeast (TMPKy). The parameters include Km for ATP and dTMP, Vmax, and kcat. The conditions for the yeast enzyme are specified in the footnote, including the reaction medium and temperature.

### Enzymes and Substrates
- Enzymes: TMPKmt, TMPKec, TMPKy
- Substrates: ATP, dTMP

### Conditions
- Temperature: 30°C for yeast enzyme
- pH: 7.4 for yeast enzyme
- Reaction medium for yeast enzyme: 50 mM Tris-HCl, 50 mM KCl, 2 mM MgCl2, 0.2 mM NADH, 1 mM phosphoenol pyruvate, 2 units each of lactate dehydrogenase, pyruvate kinase, and nucleoside diphosphate kinase.

### Data Extraction
The table provides the following data points:

1. **M. tuberculosis (TMPKmt)**
   - Km (ATP): 0.1 mM
   - Km (dTMP): 4.5 µM
   - kcat: 4.5 s^-1

2. **E. coli (TMPKec)**
   - Km (ATP): 0.04 mM
   - Km (dTMP): 15 µM
   - kcat: 10.5 s^-1

3. **Yeast (TMPKy)**
   - Km (ATP): 0.19 mM
   - Km (dTMP): 9 µM
   - kcat: 35 s^-1

### Final Answer
```yaml
data:
    - descriptor: TMPK; M. tuberculosis
      substrate: ATP
      kcat: 4.5 s^-1
      Km: 0.1 mM
      kcat/Km: null
    - descriptor: TMPK; M. tuberculosis
      substrate: dTMP
      kcat: 4.5 s^-1
      Km: 4.5 µM
      kcat/Km: null
    - descriptor: TMPK; E. coli
      substrate: ATP
      kcat: 10.5 s^-1
      Km: 0.04 mM
      kcat/Km: null
    - descriptor: TMPK; E. coli
      substrate: dTMP
      kcat: 10.5 s^-1
      Km: 15 µM
      kcat/Km: null
    - descriptor: TMPK; yeast; 30°C; pH 7.4
      substrate: ATP
      kcat: 35 s^-1
      Km: 0.19 mM
      kcat/Km: null
    - descriptor: TMPK; yeast; 30°C; pH 7.4
      substrate: dTMP
      kcat: 35 s^-1
      Km: 9 µM
      kcat/Km: null
context:
    enzymes:
        - fullname: thymidylate kinase
          synonyms: TMPK
          mutants: wild-type
          organisms: Mycobacterium tuberculosis; Escherichia coli; yeast
    substrates: 
        - fullname: adenosine triphosphate
          synonyms: ATP
        - fullname: deoxythymidine monophosphate
          synonyms: dTMP
    temperatures: 30°C
    pHs: 7.4
    other: null
```

## PMID: 11382747

### Thoughts and Comments

The table provides kinetic parameters for wild-type and various mutant forms of Man26A from Pseudomonas cellulosa. The data includes kcat, Km, and kcat/Km values for different substrates, including carob galactomannan, 2,4-DNPM2, mannotetraose, mannotriose, and mannohexaose. The table also specifies the units for each parameter.

The common enzyme is Man26A, and the organism is Pseudomonas cellulosa. The conditions for the assays include a pH of 6.5. The crystallization temperature is reported, but not the assay temperature. The substrates vary, and the mutants include W217A, W156A, W162A, W360A, D283A, D283H, H211N, H211A, H211N/D283H, E212A, Y285A, H143A, and E320A/D283A.

### Final Answer

```yaml
data:
    - descriptor: Man26A; wild-type
      substrate: carob galactomannan
      kcat: 2904 s^-1
      Km: 8.5 mg/mL
      kcat/Km: 341.7 mg/mL s^-1
    - descriptor: Man26A; wild-type
      substrate: 2,4-DNPM2
      kcat: 20.0 s^-1
      Km: 9.3 µM
      kcat/Km: 2.2 mg/mL s^-1
    - descriptor: Man26A; wild-type
      substrate: mannotetraose
      kcat: null
      Km: null
      kcat/Km: 1.4 × 10^7 M^-1 min^-1
    - descriptor: Man26A; wild-type
      substrate: mannotriose
      kcat: null
      Km: null
      kcat/Km: 1.8 × 10^6 M^-1 min^-1
    - descriptor: Man26A; wild-type
      substrate: mannohexaose
      kcat: null
      Km: null
      kcat/Km: 2.8 × 10^7 M^-1 min^-1
    - descriptor: Man26A; W217A
      substrate: carob galactomannan
      kcat: 878 s^-1
      Km: 10.4 mg/mL
      kcat/Km: 87.1 mg/mL s^-1
    - descriptor: Man26A; W217A
      substrate: 2,4-DNPM2
      kcat: 29.0 s^-1
      Km: 20.5 µM
      kcat/Km: 1.4 mg/mL s^-1
    - descriptor: Man26A; W217A
      substrate: mannotetraose
      kcat: null
      Km: null
      kcat/Km: 1.2 × 10^5 M^-1 min^-1
    - descriptor: Man26A; W217A
      substrate: mannotriose
      kcat: null
      Km: null
      kcat/Km: 1.6 × 10^4 M^-1 min^-1
    - descriptor: Man26A; W217A
      substrate: mannohexaose
      kcat: null
      Km: null
      kcat/Km: 3.0 × 10^5 M^-1 min^-1
    - descriptor: Man26A; W156A
      substrate: carob galactomannan
      kcat: 2064 s^-1
      Km: 5.0 mg/mL
      kcat/Km: 412.8 mg/mL s^-1
    - descriptor: Man26A; W156A
      substrate: 2,4-DNPM2
      kcat: 9.3 s^-1
      Km: 14.9 µM
      kcat/Km: 0.6 mg/mL s^-1
    - descriptor: Man26A; W156A
      substrate: mannotetraose
      kcat: null
      Km: null
      kcat/Km: 8.5 × 10^6 M^-1 min^-1
    - descriptor: Man26A; W162A
      substrate: carob galactomannan
      kcat: 1128 s^-1
      Km: 4.8 mg/mL
      kcat/Km: 235.0 mg/mL s^-1
    - descriptor: Man26A; W162A
      substrate: 2,4-DNPM2
      kcat: 27.7 s^-1
      Km: 14.1 µM
      kcat/Km: 2.0 mg/mL s^-1
    - descriptor: Man26A; W162A
      substrate: mannotetraose
      kcat: null
      Km: null
      kcat/Km: 2.0 × 10^5 M^-1 min^-1
    - descriptor: Man26A; W162A
      substrate: mannotriose
      kcat: null
      Km: null
      kcat/Km: 1.9 × 10^4 M^-1 min^-1
    - descriptor: Man26A; W162A
      substrate: mannohexaose
      kcat: null
      Km: null
      kcat/Km: 9.4 × 10^5 M^-1 min^-1
    - descriptor: Man26A; W360A
      substrate: mannotetraose
      kcat: null
      Km: null
      kcat/Km: 3.6 × 10^1 M^-1 min^-1
    - descriptor: Man26A; D283A
      substrate: carob galactomannan
      kcat: 5 s^-1
      Km: 24.2 mg/mL
      kcat/Km: 0.2 mg/mL s^-1
    - descriptor: Man26A; D283A
      substrate: 2,4-DNPM2
      kcat: 12.9 s^-1
      Km: 16.6 µM
      kcat/Km: 0.8 mg/mL s^-1
    - descriptor: Man26A; D283A
      substrate: mannotetraose
      kcat: null
      Km: null
      kcat/Km: 1.1 × 10^5 M^-1 min^-1
    - descriptor: Man26A; D283H
      substrate: carob galactomannan
      kcat: 46 s^-1
      Km: 29.2 mg/mL
      kcat/Km: 1.5 mg/mL s^-1
    - descriptor: Man26A; D283H
      substrate: 2,4-DNPM2
      kcat: 0.3 s^-1
      Km: 1.4 µM
      kcat/Km: 0.2 mg/mL s^-1
    - descriptor: Man26A; D283H
      substrate: mannotetraose
      kcat: null
      Km: null
      kcat/Km: 5.3 × 10^3 M^-1 min^-1
    - descriptor: Man26A; H211N
      substrate: carob galactomannan
      kcat: 34 s^-1
      Km: 20.2 mg/mL
      kcat/Km: 1.7 mg/mL s^-1
    - descriptor: Man26A; H211N
      substrate: 2,4-DNPM2
      kcat: 3.9 s^-1
      Km: 10.0 µM
      kcat/Km: 0.4 mg/mL s^-1
    - descriptor: Man26A; H211N
      substrate: mannotetraose
      kcat: null
      Km: null
      kcat/Km: 6.7 × 10^3 M^-1 min^-1
    - descriptor: Man26A; H211A
      substrate: carob galactomannan
      kcat: 97 s^-1
      Km: 30.7 mg/mL
      kcat/Km: 3.2 mg/mL s^-1
    - descriptor: Man26A; H211A
      substrate: 2,4-DNPM2
      kcat: 3.4 s^-1
      Km: 6.8 µM
      kcat/Km: 0.5 mg/mL s^-1
    - descriptor: Man26A; H211A
      substrate: mannotetraose
      kcat: null
      Km: null
      kcat/Km: 2.0 × 10^4 M^-1 min^-1
    - descriptor: Man26A; H211N/D283H
      substrate: 2,4-DNPM2
      kcat: 0.08 s^-1
      Km: 3.7 µM
      kcat/Km: 0.02 mg/mL s^-1
    - descriptor: Man26A; H211N/D283H
      substrate: mannotetraose
      kcat: null
      Km: null
      kcat/Km: 1.8 × 10^2 M^-1 min^-1
    - descriptor: Man26A; E212A
      substrate: 2,4-DNPM2
      kcat: 0.033 s^-1
      Km: 0.66 µM
      kcat/Km: 0.05 mg/mL s^-1
    - descriptor: Man26A; Y285A
      substrate: carob galactomannan
      kcat: 0.3 s^-1
      Km: 2.4 mg/mL
      kcat/Km: 0.13 mg/mL s^-1
    - descriptor: Man26A; Y285A
      substrate: 2,4-DNPM2
      kcat: 0.027 s^-1
      Km: 0.74 µM
      kcat/Km: 0.04 mg/mL s^-1
    - descriptor: Man26A; Y285A
      substrate: mannotetraose
      kcat: null
      Km: null
      kcat/Km: 5.8 × 10^3 M^-1 min^-1
    - descriptor: Man26A; H143A
      substrate: carob galactomannan
      kcat: 0.9 s^-1
      Km: 39.2 mg/mL
      kcat/Km: 0.02 mg/mL s^-1
    - descriptor: Man26A; H143A
      substrate: 2,4-DNPM2
      kcat: 0.67 s^-1
      Km: 40 µM
      kcat/Km: 0.02 mg/mL s^-1
    - descriptor: Man26A; H143A
      substrate: mannotetraose
      kcat: null
      Km: null
      kcat/Km: 2.3 × 10^3 M^-1 min^-1
context:
    enzymes:
        - fullname: mannanase 26A
          synonyms: Man26A
          mutants: wild-type; W217A; W156A; W162A; W360A; D283A; D283H; H211N; H211A; H211N/D283H; E212A; Y285A; H143A; E320A/D283A
          organisms: Pseudomonas cellulosa
    substrates: 
        - fullname: carob galactomannan
        - fullname: 2,4-dinitrophenyl-β-mannobioside
          synonyms: 2,4-DNPM2
        - fullname: mannotetraose
        - fullname: mannotriose
        - fullname: mannohexaose
    temperatures: null
    pHs: 6.5
    other: null
```

## PMID: 11415449

### Thoughts and Comments

The table entries provide steady-state kinetic parameters for the enzyme B. licheniformis 1,3-1,4-β-glucanase with the substrate G4G3G-MU at different pH values. The common conditions for all entries include:
- Enzyme: B. licheniformis 1,3-1,4-β-glucanase
- Substrate: G4G3G-MU
- Temperature: 30°C
- Buffer: 87 mM phosphate buffer adjusted with citric acid
- CaCl2: 0.1 mM

The pH values vary across the entries, and the kinetic parameters (Km, kcat, kcat/Km) are provided with their respective errors. The enzyme concentration ([E]) and substrate concentration ([S]) ranges are also specified for each pH condition.

### Final Answer

```yaml
data:
    - descriptor: pH 7.2
      substrate: G4G3G-MU
      kcat: 0.27 ± 0.03 s^-1
      Km: 0.5 ± 0.1 mM
      kcat/Km: 0.5 ± 0.2 mM^-1 s^-1
    - descriptor: pH 7.8
      substrate: G4G3G-MU
      kcat: 0.12 ± 0.01 s^-1
      Km: 0.6 ± 0.1 mM
      kcat/Km: 0.2 ± 0.05 mM^-1 s^-1
    - descriptor: pH 6.9
      substrate: G4G3G-MU
      kcat: 0.26 ± 0.02 s^-1
      Km: 0.37 ± 0.08 mM
      kcat/Km: 0.7 ± 0.2 mM^-1 s^-1
context:
    enzymes:
        - fullname: Bacillus licheniformis 1,3-1,4-β-glucanase
          synonyms: 1,3-1,4-β-D-glucan 4-glucanohydrolase, lichenase
          mutants: wild-type
          organisms: Bacillus licheniformis
    substrates: 
        - fullname: 4-methylumbelliferyl 3-O-β-cellobiosyl-β-D-glucopyranoside
          synonyms: G4G3G-MU
    temperatures: 30°C
    pHs: 6.9; 7.2; 7.8
    other: null
```

## PMID: 11468288

### Thoughts and Comments

The data provided spans three tables, each detailing kinetic constants for wild-type and mutant PPDK enzymes. The primary focus is on kcat and Km values for various substrates and conditions. The tables include:

1. **Table II**: Kinetic constants for the AMP, PPi, PEP → ATP, Pi, pyruvate reaction.
2. **Table III**: Kinetic constants for the ATP, Pi, pyruvate → AMP, PPi, PEP reaction.
3. **Table V**: Kinetic constants for ATP/AMP analogs as alternate substrates or competitive inhibitors.

Common conditions across the tables include:
- Enzyme: Pyruvate phosphate dikinase (PPDK) from Clostridium symbiosum.
- Temperature: 25°C.
- pH: 6.8 for Table II and 7.0 for Tables III and V.
- Solvents: 20 mM imidazole HCl for Table II and 50 mM K Hepes for Tables III and V.
- Cofactors: 5 mM MgCl2 and 40 mM NH4Cl.

### Final Answer

```yaml
data:
    - descriptor: wild-type PPDK; (with PPi and PEP)
      substrate: AMP
      kcat: 25 s^-1
      Km: 9.0 µM
      kcat/Km: null
    - descriptor: wild-type PPDK; (with AMP and PEP)
      substrate: PPi
      kcat: 25 s^-1
      Km: 89 µM
      kcat/Km: null
    - descriptor: wild-type PPDK; (with AMP and PPi)
      substrate: PEP
      kcat: 25 s^-1
      Km: 27 µM
      kcat/Km: null
    - descriptor: Q240A PPDK; (with PPi and PEP)
      substrate: AMP
      kcat: 21 s^-1
      Km: 45 µM
      kcat/Km: null
    - descriptor: Q240A PPDK; (with AMP and PEP)
      substrate: PPi
      kcat: 21 s^-1
      Km: 370 µM
      kcat/Km: null
    - descriptor: T253A PPDK; (with PPi and PEP)
      substrate: AMP
      kcat: 9.4 s^-1
      Km: 85 µM
      kcat/Km: null
    - descriptor: T253A PPDK; (with AMP and PEP)
      substrate: PPi
      kcat: 9.4 s^-1
      Km: 230 µM
      kcat/Km: null
    - descriptor: T253A PPDK; (with AMP and PPi)
      substrate: PEP
      kcat: 9.4 s^-1
      Km: 33 µM
      kcat/Km: null
    - descriptor: R135A PPDK; (with PPi and PEP)
      substrate: AMP
      kcat: 6.4 s^-1
      Km: 80 µM
      kcat/Km: null
    - descriptor: R135A PPDK; (with AMP and PEP)
      substrate: PPi
      kcat: 6.4 s^-1
      Km: 156 µM
      kcat/Km: null
    - descriptor: R135A PPDK; (with AMP and PPi)
      substrate: PEP
      kcat: 6.4 s^-1
      Km: 21 µM
      kcat/Km: null
    - descriptor: E279A PPDK; (with PPi and PEP)
      substrate: AMP
      kcat: 2.0 s^-1
      Km: 3.0 µM
      kcat/Km: null
    - descriptor: E279A PPDK; (with AMP and PEP)
      substrate: PPi
      kcat: 2.0 s^-1
      Km: 40 µM
      kcat/Km: null
    - descriptor: E279A PPDK; (with AMP and PPi)
      substrate: PEP
      kcat: 2.0 s^-1
      Km: 7.8 µM
      kcat/Km: null
    - descriptor: D280A PPDK; (with PPi and PEP)
      substrate: AMP
      kcat: 6.7 s^-1
      Km: 19 µM
      kcat/Km: null
    - descriptor: D280A PPDK; (with AMP and PEP)
      substrate: PPi
      kcat: 6.7 s^-1
      Km: 87 µM
      kcat/Km: null
    - descriptor: D280A PPDK; (with AMP and PPi)
      substrate: PEP
      kcat: 6.7 s^-1
      Km: 19 µM
      kcat/Km: null
    - descriptor: R337A PPDK; (with PPi and PEP)
      substrate: AMP
      kcat: 1.4 s^-1
      Km: 6.0 µM
      kcat/Km: null
    - descriptor: R337A PPDK; (with AMP and PEP)
      substrate: PPi
      kcat: 1.4 s^-1
      Km: 1140 µM
      kcat/Km: null
    - descriptor: R337A PPDK; (with AMP and PPi)
      substrate: PEP
      kcat: 1.4 s^-1
      Km: 27 µM
      kcat/Km: null
    - descriptor: R337K PPDK; (with PPi and PEP)
      substrate: AMP
      kcat: 10 s^-1
      Km: 6.0 µM
      kcat/Km: null
    - descriptor: R337K PPDK; (with AMP and PEP)
      substrate: PPi
      kcat: 10 s^-1
      Km: 470 µM
      kcat/Km: null
    - descriptor: R337K PPDK; (with AMP and PPi)
      substrate: PEP
      kcat: 10 s^-1
      Km: 21 µM
      kcat/Km: null
    - descriptor: R92A PPDK
      substrate: AMP, PPi, PEP
      kcat: 1.3 × 10^-4 s^-1
      Km: null
      kcat/Km: null
    - descriptor: R92K PPDK
      substrate: AMP, PPi, PEP
      kcat: 3.7 × 10^-5 s^-1
      Km: null
      kcat/Km: null
    - descriptor: Q335A PPDK
      substrate: AMP, PPi, PEP
      kcat: 8.6 × 10^-5 s^-1
      Km: null
      kcat/Km: null
    - descriptor: K22A PPDK
      substrate: AMP, PPi, PEP
      kcat: 3.2 × 10^-4 s^-1
      Km: null
      kcat/Km: null
    - descriptor: D321N PPDK
      substrate: AMP, PPi, PEP
      kcat: 1.4 × 10^-4 s^-1
      Km: null
      kcat/Km: null
    - descriptor: E323D PPDK
      substrate: AMP, PPi, PEP
      kcat: 8.3 × 10^-4 s^-1
      Km: null
      kcat/Km: null
    - descriptor: wild-type PPDK; (with Pi and pyruvate)
      substrate: ATP
      kcat: 8.3 s^-1
      Km: 190 µM
      kcat/Km: null
    - descriptor: R135A PPDK; (with Pi and pyruvate)
      substrate: ATP
      kcat: 1.0 s^-1
      Km: 410 µM
      kcat/Km: null
    - descriptor: D280A PPDK; (with Pi and pyruvate)
      substrate: ATP
      kcat: 1.6 s^-1
      Km: 190 µM
      kcat/Km: null
    - descriptor: E279A PPDK; (with Pi and pyruvate)
      substrate: ATP
      kcat: 1.5 × 10^-1 s^-1
      Km: 81 µM
      kcat/Km: null
    - descriptor: E323D PPDK
      substrate: ATP, Pi, pyruvate
      kcat: 2.1 × 10^-3 s^-1
      Km: null
      kcat/Km: null
    - descriptor: D321N PPDK
      substrate: ATP, Pi, pyruvate
      kcat: 2.7 × 10^-3 s^-1
      Km: null
      kcat/Km: null
    - descriptor: Q335A PPDK
      substrate: ATP, Pi, pyruvate
      kcat: 6.5 × 10^-5 s^-1
      Km: null
      kcat/Km: null
    - descriptor: R92A PPDK
      substrate: ATP, Pi, pyruvate
      kcat: 1.7 × 10^-4 s^-1
      Km: null
      kcat/Km: null
    - descriptor: R92K PPDK
      substrate: ATP, Pi, pyruvate
      kcat: 0 s^-1
      Km: null
      kcat/Km: null
    - descriptor: K22A PPDK
      substrate: ATP, Pi, pyruvate
      kcat: 2.2 × 10^-3 s^-1
      Km: null
      kcat/Km: null
    - descriptor: K22R PPDK
      substrate: ATP, Pi, pyruvate
      kcat: 6.4 × 10^-3 s^-1
      Km: null
      kcat/Km: null
    - descriptor: R337A PPDK
      substrate: ATP, Pi, pyruvate
      kcat: 1.6 × 10^-2 s^-1
      Km: null
      kcat/Km: null
    - descriptor: R337K PPDK
      substrate: ATP, Pi, pyruvate
      kcat: 1.7 × 10^-1 s^-1
      Km: null
      kcat/Km: null
    - descriptor: wild-type PPDK
      substrate: ATP
      kcat: 8.3 s^-1
      Km: 190 µM
      kcat/Km: null
    - descriptor: PPDK
      substrate: 2'-dATP
      kcat: 1.1 × 10^-1 s^-1
      Km: 350 µM
      kcat/Km: null
    - descriptor: PPDK
      substrate: 3'-dATP
      kcat: 6.7 s^-1
      Km: 250 µM
      kcat/Km: null
    - descriptor: PPDK
      substrate: 2',3'-didATP
      kcat: 4.4 × 10^-2 s^-1
      Km: 280 µM
      kcat/Km: null
    - descriptor: PPDK
      substrate:AMP
      kcat: 25 s^-1
      Km: 9 µM
      kcat/Km: null
    - descriptor: PPDK
      substrate: 2'-dAMP
      kcat: 1.6 s^-1
      Km: 100 µM
      kcat/Km: null
context:
    enzymes:
        - fullname: Pyruvate phosphate dikinase
          synonyms: PPDK
          mutants: wild-type; Q240A; T253A; R135A; E279A; D280A; R337A; R337K; R92A; R92K; Q335A; K22A; D321N; E323D; E323L
          organisms: Clostridium symbiosum
    substrates: 
        - fullname: Adenosine monophosphate
          synonyms: AMP
        - fullname: Inorganic pyrophosphate
          synonyms: PPi
        - fullname: Phosphoenolpyruvate
          synonyms: PEP
        - fullname: Adenosine triphosphate
          synonyms: ATP
        - fullname: Inorganic phosphate
          synonyms: Pi
        - fullname: Pyruvate
        - fullname: 2'-dATP
        - fullname: 3'-dATP
        - fullname: 2,3-dideoxyadenosine 5-triphosphate
          synonyms: 2',3'-didATP
        - fullname: 2'-dAMP
    temperatures: 25°C
    pHs: 6.8; 7.0
    other: null
```

## PMID: 11472941

### Thoughts and Comments

The data provided in the tables are for the enzyme Pyranose Oxidase (P2O) from Trametes multicolor. The tables list kinetic constants for various electron donors and acceptors. The conditions for the assays are specified, including temperature (30°C) and pH (6.5), with some variations noted for specific substrates.

### Enzymes and Substrates
- **Enzyme**: Pyranose Oxidase (P2O)
- **Organism**: Trametes multicolor
- **Substrates**: Various electron donors and acceptors, including D-glucose, 5-Thio-D-glucose, L-Sorbose, D-Xylose, D-Glucono-1,5-lactone, D-Allose, D-Galactose, Gentiobiose, D-Mannoheptose, Melibiose, L-Arabinose, Oxygen, 1,4-Benzoquinone, Methyl-1,4-benzoquinone, 2,6-Dimethyl-1,4-benzoquinone, Tetramethyl-1,4-benzoquinone, Tetrafluoro-1,4-benzoquinone, Tetrachloro-1,4-benzoquinone, Tetrabromo-1,4-benzoquinone, DCIP, ABTS cation radical.

### Conditions
- **Temperature**: 30°C
- **pH**: 6.5 (with some variations noted for specific substrates)

### Data Extraction

```yaml
data:
    - descriptor: P2O
      substrate: D-Glucose
      kcat: 54 s^-1
      Km: 0.74 mM
      kcat/Km: 73 mM^-1 s^-1
    - descriptor: P2O
      substrate: 5-Thio-D-glucose
      kcat: 13 s^-1
      Km: 3.9 mM
      kcat/Km: 3.3 mM^-1 s^-1
    - descriptor: P2O
      substrate: L-Sorbose
      kcat: 53 s^-1
      Km: 38 mM
      kcat/Km: 1.4 mM^-1 s^-1
    - descriptor: P2O
      substrate: D-Xylose
      kcat: 30 s^-1
      Km: 30 mM
      kcat/Km: 1.0 mM^-1 s^-1
    - descriptor: P2O
      substrate: D-Glucono-1,5-lactone
      kcat: 34 s^-1
      Km: 38 mM
      kcat/Km: 0.91 mM^-1 s^-1
    - descriptor: P2O
      substrate: D-Allose
      kcat: 20 s^-1
      Km: 36 mM
      kcat/Km: 0.57 mM^-1 s^-1
    - descriptor: P2O
      substrate: D-Galactose
      kcat: 3.1 s^-1
      Km: 9.2 mM
      kcat/Km: 0.33 mM^-1 s^-1
    - descriptor: P2O
      substrate: Gentiobiose
      kcat: 12 s^-1
      Km: 62 mM
      kcat/Km: 0.19 mM^-1 s^-1
    - descriptor: P2O
      substrate: D-Mannoheptose
      kcat: 4.4 s^-1
      Km: 110 mM
      kcat/Km: 0.042 mM^-1 s^-1
    - descriptor: P2O
      substrate: Melibiose
      kcat: 4.6 s^-1
      Km: 120 mM
      kcat/Km: 0.038 mM^-1 s^-1
    - descriptor: P2O
      substrate: L-Arabinose
      kcat: 0.81 s^-1
      Km: 97 mM
      kcat/Km: 0.008 mM^-1 s^-1
    - descriptor: P2O
      substrate: Oxygen
      kcat: 71 s^-1
      Km: 0.09 mM
      kcat/Km: 790 mM^-1 s^-1
    - descriptor: P2O
      substrate: 1,4-Benzoquinone
      kcat: 210 s^-1
      Km: 0.31 mM
      kcat/Km: 690 mM^-1 s^-1
    - descriptor: P2O; pH 4.5
      substrate: 1,4-Benzoquinone
      kcat: 270 s^-1
      Km: 0.30 mM
      kcat/Km: 900 mM^-1 s^-1
    - descriptor: P2O
      substrate: Methyl-1,4-benzoquinone
      kcat: 180 s^-1
      Km: 0.40 mM
      kcat/Km: 440 mM^-1 s^-1
    - descriptor: P2O; pH 4.5
      substrate: Methyl-1,4-benzoquinone
      kcat: 230 s^-1
      Km: 0.35 mM
      kcat/Km: 670 mM^-1 s^-1
    - descriptor: P2O
      substrate: 2,6-Dimethyl-1,4-benzoquinone
      kcat: 120 s^-1
      Km: 2.1 mM
      kcat/Km: 58 mM^-1 s^-1
    - descriptor: P2O
      substrate: 2,6-Dimethyl-1,4-benzoquinone; pH 4.5
      kcat: 210 s^-1
      Km: 0.83 mM
      kcat/Km: 250 mM^-1 s^-1
    - descriptor: P2O
      substrate: Tetrafluoro-1,4-benzoquinone
      kcat: 640 s^-1
      Km: 0.22 mM
      kcat/Km: 2,900 mM^-1 s^-1
    - descriptor: P2O
      substrate: Tetrachloro-1,4-benzoquinone
      kcat: 750 s^-1
      Km: 0.088 mM
      kcat/Km: 8,600 mM^-1 s^-1
    - descriptor: P2O
      substrate: Tetrabromo-1,4-benzoquinone
      kcat: 280 s^-1
      Km: 0.09 mM
      kcat/Km: 3,100 mM^-1 s^-1
    - descriptor: P2O
      substrate: DCIP
      kcat: 20 s^-1
      Km: 0.065 mM
      kcat/Km: 300 mM^-1 s^-1
    - descriptor: P2O; pH 4.5
      substrate: DCIP
      kcat: 150 s^-1
      Km: 0.094 mM
      kcat/Km: 1,600 mM^-1 s^-1
    - descriptor: P2O
      substrate: ABTS cation radical
      kcat: 21 s^-1
      Km: 0.07 mM
      kcat/Km: 310 mM^-1 s^-1
context:
    enzymes:
        - fullname: Pyranose Oxidase
          synonyms: P2O
          organisms: Trametes multicolor
    substrates: 
        - fullname: D-Glucose
        - fullname: 5-Thio-D-glucose
        - fullname: L-Sorbose
        - fullname: D-Xylose
        - fullname: D-Glucono-1,5-lactone
        - fullname: D-Allose
        - fullname: D-Galactose
        - fullname: Gentiobiose
        - fullname: D-Mannoheptose
        - fullname: Melibiose
        - fullname: L-Arabinose
        - fullname: Oxygen
        - fullname: 1,4-Benzoquinone
        - fullname: Methyl-1,4-benzoquinone
        - fullname: 2,6-Dimethyl-1,4-benzoquinone
        - fullname: Tetramethyl-1,4-benzoquinone
        - fullname: Tetrafluoro-1,4-benzoquinone
        - fullname: Tetrachloro-1,4-benzoquinone
        - fullname: Tetrabromo-1,4-benzoquinone
        - fullname: DCIP
        - fullname: ABTS cation radical
    temperatures: 30°C
    pHs: 6.5; 4.5
    other: null
```

## PMID: 11562377

### Thoughts and Comments

The table provides kinetic constants for wild-type and various mutants of acetate kinase from Methanosarcina thermophila. The data includes values for ATP and acetate as substrates. The constants provided are Km (Michaelis constant), kcat (turnover number), and kcat/Km (catalytic efficiency). 

The descriptors will include the enzyme (acetate kinase), the organism (Methanosarcina thermophila), the specific mutant, and the substrate (ATP or acetate). The conditions such as pH and temperature are not explicitly mentioned in the table but are likely consistent across all entries.

### Final Answer

```yaml
data:
    - descriptor: acetate kinase; wild-type
      substrate: ATP
      kcat: 1278 ± 13 s^-1
      Km: 2.13 ± 0.04 mM
      kcat/Km: 600 s^-1 mM^-1
    - descriptor: acetate kinase; wild-type
      substrate: acetate
      kcat: 1056 ± 21 s^-1
      Km: 48 ± 5 mM
      kcat/Km: 22 s^-1 mM^-1
    - descriptor: acetate kinase; N7A
      substrate: ATP
      kcat: 37 ± 3 s^-1
      Km: 7.0 ± 0.6 mM
      kcat/Km: 5 s^-1 mM^-1
    - descriptor: acetate kinase; N7D
      substrate: ATP
      kcat: 2.7 ± 0.2 s^-1
      Km: 5 ± 1 mM
      kcat/Km: 0.5 s^-1 mM^-1
    - descriptor: acetate kinase; N7D
      substrate: acetate
      kcat: 4.4 ± 0.1 s^-1
      Km: 693 ± 32 mM
      kcat/Km: 0.006 s^-1 mM^-1
    - descriptor: acetate kinase; S10A
      substrate: ATP
      kcat: 23 ± 1 s^-1
      Km: 3.2 ± 0.1 mM
      kcat/Km: 7 s^-1 mM^-1
    - descriptor: acetate kinase; S10A
      substrate: acetate
      kcat: 21 ± 1 s^-1
      Km: 814 ± 58 mM
      kcat/Km: 0.03 s^-1 mM^-1
    - descriptor: acetate kinase; S10T
      substrate: ATP
      kcat: 107 ± 3 s^-1
      Km: 4.3 ± 0.3 mM
      kcat/Km: 25 s^-1 mM^-1
    - descriptor: acetate kinase; S10T
      substrate: acetate
      kcat: 67 ± 2 s^-1
      Km: 266 ± 18 mM
      kcat/Km: 0.25 s^-1 mM^-1
    - descriptor: acetate kinase; S11A
      substrate: ATP
      kcat: 422 ± 4 s^-1
      Km: 4.5 ± 0.2 mM
      kcat/Km: 94 s^-1 mM^-1
    - descriptor: acetate kinase; S11A
      substrate: acetate
      kcat: 330 ± 13 s^-1
      Km: 200 ± 15 mM
      kcat/Km: 1.7 s^-1 mM^-1
    - descriptor: acetate kinase; S11T
      substrate: ATP
      kcat: 191 ± 2 s^-1
      Km: 6.8 ± 0.5 mM
      kcat/Km: 28 s^-1 mM^-1
    - descriptor: acetate kinase; S11T
      substrate: acetate
      kcat: 179 ± 7 s^-1
      Km: 1573 ± 106 mM
      kcat/Km: 0.1 s^-1 mM^-1
    - descriptor: acetate kinase; S12A
      substrate: ATP
      kcat: 92 ± 2 s^-1
      Km: 7.3 ± 0.3 mM
      kcat/Km: 13 s^-1 mM^-1
    - descriptor: acetate kinase; S12T
      substrate: ATP
      kcat: 414 ± 12 s^-1
      Km: 3.7 ± 0.3 mM
      kcat/Km: 112 s^-1 mM^-1
    - descriptor: acetate kinase; S12T
      substrate: acetate
      kcat: 458 ± 9 s^-1
      Km: 333 ± 9 mM
      kcat/Km: 1.4 s^-1 mM^-1
    - descriptor: acetate kinase; K14A
      substrate: ATP
      kcat: 143 ± 4 s^-1
      Km: 5.8 ± 0.3 mM
      kcat/Km: 25 s^-1 mM^-1
    - descriptor: acetate kinase; K14R
      substrate: ATP
      kcat: 425 ± 9 s^-1
      Km: 3.62 ± 0.09 mM
      kcat/Km: 117 s^-1 mM^-1
    - descriptor: acetate kinase; K14R
      substrate: acetate
      kcat: 482 ± 29 s^-1
      Km: 239 ± 34 mM
      kcat/Km: 2 s^-1 mM^-1
    - descriptor: acetate kinase; D148A
      substrate: ATP
      kcat: 0.59 ± 0.03 s^-1
      Km: 3.1 ± 0.2 mM
      kcat/Km: 0.2 s^-1 mM^-1
    - descriptor: acetate kinase; D148A
      substrate: acetate
      kcat: 0.57 ± 0.02 s^-1
      Km: 170 ± 22 mM
      kcat/Km: 0.003 s^-1 mM^-1
    - descriptor: acetate kinase; D148N
      substrate: ATP
      kcat: 0.39 ± 0.02 s^-1
      Km: 5.2 ± 0.7 mM
      kcat/Km: 0.1 s^-1 mM^-1
    - descriptor: acetate kinase; D148N
      substrate: acetate
      kcat: 0.34 ± 0.02 s^-1
      Km: 390 ± 75 mM
      kcat/Km: 0.0009 s^-1 mM^-1
    - descriptor: acetate kinase; D148E
      substrate: ATP
      kcat: 1.46 ± 0.09 s^-1
      Km: 5.0 ± 0.4 mM
      kcat/Km: 0.3 s^-1 mM^-1
    - descriptor: acetate kinase; N211A
      substrate: ATP
      kcat: 1125 ± 146 s^-1
      Km: 3.0 ± 0.1 mM
      kcat/Km: 375 s^-1 mM^-1
    - descriptor: acetate kinase; N211A
      substrate: acetate
      kcat: 1047 ± 136 s^-1
      Km: 111 ± 2 mM
      kcat/Km: 9 s^-1 mM^-1
    - descriptor: acetate kinase; E384A
      substrate: ATP
      kcat: 11.4 ± 0.1 s^-1
      Km: 7.7 ± 0.4 mM
      kcat/Km: 1.5 s^-1 mM^-1
context:
    enzymes:
        - fullname: acetate kinase
          mutants: wild-type; N7A; N7D; S10A; S10T; S11A; S11T; S12A; S12T; K14A; K14R; D148A; D148N; D148E; N211A; E384A
          organisms: Methanosarcina thermophila
    substrates: 
        - fullname: adenosine triphosphate
          synonyms: ATP
        - fullname: acetate
    temperatures: null
    pHs: null
    other: null
```

## PMID: 11570857

### Thoughts and Comments

The table provides kinetic parameters for a β-lactamase enzyme from Haemophilus ducreyi expressed in Escherichia coli. The enzyme's activity was tested against various β-lactam antibiotics, including ampicillin, benzylpenicillin, carbenicillin, cephaloridine, cephalothin, cefoperazone, and nitrocefin. The kinetic parameters include kcat (s^-1), Km (mM), and kcat/Km (mM^-1 s^-1).

### Final Answer

```yaml
data:
    - descriptor: β-lactamase
      substrate: Ampicillin
      kcat: 1460 s^-1
      Km: 60 mM
      kcat/Km: 24 mM^-1 s^-1
    - descriptor: β-lactamase
      substrate: Benzylpenicillin
      kcat: 1800 s^-1
      Km: 40 mM
      kcat/Km: 45 mM^-1 s^-1
    - descriptor: β-lactamase
      substrate: Carbenicillin
      kcat: 260 s^-1
      Km: 260 mM
      kcat/Km: 1 mM^-1 s^-1
    - descriptor: β-lactamase
      substrate: Cephaloridine
      kcat: 2050 s^-1
      Km: 1400 mM
      kcat/Km: 1.5 mM^-1 s^-1
    - descriptor: β-lactamase
      substrate: Cephalothin
      kcat: 280 s^-1
      Km: 450 mM
      kcat/Km: 0.6 mM^-1 s^-1
    - descriptor: β-lactamase
      substrate: Cefoperazone
      kcat: 200 s^-1
      Km: 140 mM
      kcat/Km: 1.4 mM^-1 s^-1
    - descriptor: β-lactamase
      substrate: Nitrocefin
      kcat: 760 s^-1
      Km: 50 mM
      kcat/Km: 15 mM^-1 s^-1
context:
    enzymes:
        - fullname: β-lactamase
          synonyms: null
          mutants: null
          organisms: Haemophilus ducreyi
    substrates: 
        - fullname: Ampicillin
        - fullname: Benzylpenicillin
        - fullname: Carbenicillin
        - fullname: Cephaloridine
        - fullname: Cephalothin
        - fullname: Cefoperazone
        - fullname: Nitrocefin
    temperatures: 37°C
    pHs: 7.0
    other: null
```

## PMID: 11570896

### Thoughts and Comments

The data provided includes kinetic parameters for wild-type and mutant forms of Acetohydroxyacid Synthase II (AHAS II) from *Escherichia coli*. The overall reaction is the decarboxylation of pyruvate with a 2-ketoacid to form acetolactate or acetohydroxybutyrate. The parameters include kcat and Km values for the synthesis of acetolactate and proton exchange rates at C2 of ThDP. The conditions of Table 2 are 37°C and pH 7.6, with the exception that the kcat/Km is at pH 6.4. Table 3 is measured at 37°C and pH 7.6. Table 4 is measured at 37°C and pH 7.6. The temperature of 37°C is consistent across all entries. 

Common entries are:
- Enzyme: AHAS II
- Temperature: 37°C

The descriptors will include:
- Mutants: wild-type, E47Q, E47A
- Substrate: pyruvate, K+
- Conditions: pH 7.6, 6.4, 8.0

### Final Answer

```yaml
data:
    - descriptor: AHAS II; wild-type; pH 7.6
      substrate: pyruvate
      kcat: 23 s^-1
      Km: 5.0 ± 0.5 mM
      kcat/Km: null
    - descriptor: AHAS II; wild-type; pH 6.4
      substrate: pyruvate
      kcat: null
      Km: null
      kcat/Km: 2.4 × 10^3 M^-1 s^-1
    - descriptor: AHAS II; E47Q; pH 7.6
      substrate: pyruvate
      kcat: 2.3 s^-1
      Km: 7.3 ± 1.1 mM
      kcat/Km: null
    - descriptor: AHAS II; E47Q; pH 6.4
      substrate: pyruvate
      kcat: null
      Km: null
      kcat/Km: 22 M^-1 s^-1
    - descriptor: AHAS II; E47A; pH 7.6
      substrate: pyruvate
      kcat: 1.8 s^-1
      Km: 7.7 ± 0.5 mM
      kcat/Km: null
    - descriptor: AHAS II; E47A; pH 6.4
      substrate: pyruvate
      kcat: null
      Km: null
      kcat/Km: 6 M^-1 s^-1
    - descriptor: AHAS II; wild-type; pH 8.0
      substrate: pyruvate
      kcat: null
      Km: 6.6 ± 0.5 mM
      kcat/Km: null
    - descriptor: AHAS II; E47Q; pH 8.0
      substrate: pyruvate
      kcat: null
      Km: 7 ± 2 mM
      kcat/Km: null
    - descriptor: AHAS II; E47A; pH 8.0
      substrate: pyruvate
      kcat: null
      Km: 36 ± 3 mM
      kcat/Km: null
    - descriptor: AHAS II; E47Q; pH 8.0
      substrate: K+
      kcat: null
      Km: 19 ± 10 mM
      kcat/Km: null
    - descriptor: AHAS II; E47A; pH 8.0
      substrate: K+
      kcat: null
      Km: 35 ± 6 mM
      kcat/Km: null
context:
    enzymes:
        - fullname: Acetohydroxyacid Synthase II
          synonyms: AHAS II
          mutants: wild-type; E47Q; E47A
          organisms: Escherichia coli
    substrates: 
        - fullname: pyruvate
        - fullname: K+
    temperatures: 37°C
    pHs: 6.4; 7.6; 8.0
    other: null
```

## PMID: 11675384

### Thoughts and Comments

The table provides kinetic data for various mutants of the enzyme Leukotriene A4 hydrolase/aminopeptidase. The data includes kcat, Km, and kcat/Km values for both epoxide hydrolase and aminopeptidase activities. The wild-type enzyme's kcat and Km values are given as ranges, which will be used to calculate the actual values for the mutants.

### Enzymes and Substrates
- **Enzyme**: Leukotriene A4 hydrolase/aminopeptidase
- **Substrates**: 
  - Epoxide hydrolase activity: Leukotriene A4 (LTA4)
  - Aminopeptidase activity: Alanine para-nitroanilide (Ala-p-NA)

### Conditions
- **Organism**: Escherichia coli (expression system)
- **pH**: 8.0
- **Temperature**: Value not explicitly mentioned, but described as room temperature for enzyme assays unless otherwise specified.

### Mutants
- Q136A
- Q136L
- Q136N
- G268A
- G269A
- M270L
- E271A
- E271D
- E271Q
- N272A

### Data Extraction
For each mutant, the kcat and Km values are given as percentages of the wild-type enzyme's values. The wild-type ranges are:
- **Epoxide hydrolase activity**: kcat = 0.21 to 0.47 s^-1, Km = 6 to 28 µM. 
- **Aminopeptidase activity**: kcat = 1.16 to 1.81 s^-1, Km = 2.3 to 3.8 mM. 

### Final Answer

```yaml
data:
    - descriptor: Leukotriene A4 hydrolase/aminopeptidase; Q136A
      substrate: LTA4
      kcat: 34 ± 2 %
      Km: 67 ± 16 %
      kcat/Km: 51 %
    - descriptor: Leukotriene A4 hydrolase/aminopeptidase; Q136A
      substrate: Ala-p-NA
      kcat: 103 ± 10 %
      Km: 108 ± 24 %
      kcat/Km: 95 %
    - descriptor: Leukotriene A4 hydrolase/aminopeptidase; Q136L
      substrate: LTA4
      kcat: 57 ± 5 %
      Km: 179 ± 59 %
      kcat/Km: 32 %
    - descriptor: Leukotriene A4 hydrolase/aminopeptidase; Q136N
      substrate: LTA4
      kcat: 20 ± 2 %
      Km: 18 ± 10 %
      kcat/Km: 113 %
    - descriptor: Leukotriene A4 hydrolase/aminopeptidase; Q136N
      substrate: Ala-p-NA
      kcat: 0.1 ± 0.004 %
      Km: 24 ± 4 %
      kcat/Km: 0.004 %
    - descriptor: Leukotriene A4 hydrolase/aminopeptidase; G268A
      substrate: LTA4
      kcat: 113 ± 8 %
      Km: 97 ± 19 %
      kcat/Km: 117 %
    - descriptor: Leukotriene A4 hydrolase/aminopeptidase; G268A
      substrate: Ala-p-NA
      kcat: 218 ± 6 %
      Km: 73 ± 5 %
      kcat/Km: 301 %
    - descriptor: Leukotriene A4 hydrolase/aminopeptidase; G269A
      substrate: LTA4
      kcat: 135 ± 9 %
      Km: 202 ± 43 %
      kcat/Km: 67 %
    - descriptor: Leukotriene A4 hydrolase/aminopeptidase; G269A
      substrate: Ala-p-NA
      kcat: 21 ± 1 %
      Km: 66 ± 6 %
      kcat/Km: 31 %
    - descriptor: Leukotriene A4 hydrolase/aminopeptidase; M270L
      substrate: LTA4
      kcat: 19 ± 1 %
      Km: 21 ± 6 %
      kcat/Km: 88 %
    - descriptor: Leukotriene A4 hydrolase/aminopeptidase; M270L
      substrate: Ala-p-NA
      kcat: 56 ± 2 %
      Km: 189 ± 13 %
      kcat/Km: 30 %
    - descriptor: Leukotriene A4 hydrolase/aminopeptidase; E271Q
      substrate: Ala-p-NA
      kcat: 0.6 ± 0.03 %
      Km: 44 ± 5 %
      kcat/Km: 1 %
    - descriptor: Leukotriene A4 hydrolase/aminopeptidase; N272A
      substrate: LTA4
      kcat: 31 ± 2 %
      Km: 30 ± 7 %
      kcat/Km: 102 %
    - descriptor: Leukotriene A4 hydrolase/aminopeptidase; N272A
      substrate: Ala-p-NA
      kcat: 18 ± 1 %
      Km: 221 ± 20 %
      kcat/Km: 8 %
context:
    enzymes:
        - fullname: Leukotriene A4 hydrolase/aminopeptidase
          mutants: Q136A; Q136L; Q136N; G268A; G269A; M270L; E271A; E271D; E271Q; N272A
          organisms: Escherichia coli
    substrates: 
        - fullname: Leukotriene A4
          synonyms: LTA4
        - fullname: Alanine para-nitroanilide
          synonyms: Ala-p-NA
    temperatures: Room temperature
    pHs: 8.0
    other: null
```

## PMID: 11694062

### Thoughts and Comments

The tables provide data on the kinetic parameters (Km and kcat) for various laccases with different reducing substrates (ABTS and MS) under specific conditions. The conditions are consistent across the tables: 10 mM MES-NaOH buffer at pH 5.5 and 20°C. The laccases studied are from different fungal sources: Trametes villosa (TvL), Rhizoctonia solani (RsL), Myceliophthora thermophila (MtL), Scytalidium thermophilum (StL), and Coprinus cinereus (CcL).

The second table also provides data on the effect of NaF on the kinetic parameters of TvL and MtL.

### Final Answer

```yaml
data:
    - descriptor: TvL
      substrate: ABTS
      kcat: (1.2 ± 0.1) × 10^3 min^-1
      Km: 46 ± 8 µM
      kcat/Km: null
    - descriptor: TvL
      substrate: MS
      kcat: (1.7 ± 0.1) × 10^3 min^-1
      Km: 39 ± 11 µM
      kcat/Km: null
    - descriptor: RsL
      substrate: ABTS
      kcat: (8.4 ± 0.1) × 10^2 min^-1
      Km: 29 ± 6 µM
      kcat/Km: null
    - descriptor: RsL
      substrate: MS
      kcat: (4.3 ± 0.3) × 10^2 min^-1
      Km: 24 ± 6 µM
      kcat/Km: null
    - descriptor: MtL
      substrate: ABTS
      kcat: (1.4 ± 0.1) × 10^3 min^-1
      Km: 24 ± 3 µM
      kcat/Km: null
    - descriptor: MtL
      substrate: MS
      kcat: (1.0 ± 0.1) × 10^3 min^-1
      Km: 24 ± 6 µM
      kcat/Km: null
    - descriptor: StL
      substrate: ABTS
      kcat: (2.1 ± 0.2) × 10^1 min^-1
      Km: 31 ± 11 µM
      kcat/Km: null
    - descriptor: StL
      substrate: MS
      kcat: (1.5 ± 0.1) × 10^1 min^-1
      Km: 22 ± 2 µM
      kcat/Km: null
    - descriptor: CcL
      substrate: ABTS
      kcat: (2.0 ± 0.1) × 10^2 min^-1
      Km: 21 ± 2 µM
      kcat/Km: null
    - descriptor: CcL
      substrate: MS
      kcat: (1.9 ± 0.1) × 10^2 min^-1
      Km: 34 ± 6 µM
      kcat/Km: null
    - descriptor: TvL; 0 mM NaF
      substrate: ABTS
      kcat: 1.20 ± 0.10 × 10^3 min^-1
      Km: 46 ± 8 µM
      kcat/Km: null
    - descriptor: TvL; 0.03 mM NaF
      substrate: ABTS
      kcat: 0.92 ± 0.06 × 10^3 min^-1
      Km: 32 ± 6 µM
      kcat/Km: null
    - descriptor: TvL; 1 mM NaF
      substrate: ABTS
      kcat: 0.35 ± 0.02 × 10^3 min^-1
      Km: 17 ± 5 µM
      kcat/Km: null
    - descriptor: MtL; 0 mM NaF
      substrate: ABTS
      kcat: 1.40 ± 0.10 × 10^3 min^-1
      Km: 24 ± 3 µM
      kcat/Km: null
    - descriptor: MtL; 5 mM NaF
      substrate: ABTS
      kcat: 0.70 ± 0.04 × 10^3 min^-1
      Km: 15 ± 3 µM
      kcat/Km: null
    - descriptor: MtL; 15 mM NaF
      substrate: ABTS
      kcat: 0.30 ± 0.02 × 10^3 min^-1
      Km: 18 ± 4 µM
      kcat/Km: null
context:
    enzymes:
        - fullname: laccase
          synonyms: TvL; RsL; MtL; StL; CcL
          mutants: null
          organisms: Trametes villosa; Rhizoctonia solani; Myceliophthora thermophila; Scytalidium thermophilum; Coprinus cinereus
    substrates: 
        - fullname: 2,2'-azinobis(3-ethylbenzothiazoline-6-sulfonic acid)
          synonyms: ABTS
        - fullname: methyl syringate
          synonyms: MS
    temperatures: 20°C
    pHs: 5.5
    other: NaF concentrations of 0 mM, 0.03 mM, 1 mM, 5 mM, 15 mM
```

## PMID: 11705404

### Thoughts and Comments

The table provided contains kinetic data for the enoyl-CoA hydratase activity of glutaryl-CoA dehydrogenase (GCD) and its mutants with glutaconyl-CoA and crotonyl-CoA as substrates. The table also includes competitive inhibition constants (Ki) for these substrates with respect to glutaryl-CoA dehydrogenase activity, but this is not relevant for this extraction.

The descriptors will include:
- Enzyme type (wild-type GCD, Arg94Gln, Glu370Gln)
- Substrate (glutaconyl-CoA, crotonyl-CoA)
- Activity type (enoyl-CoA hydratase activity, competitive inhibition with respect to glutaryl-CoA)

The common conditions for all entries are:
- Enzyme: Glutaryl-CoA dehydrogenase (GCD)
- Organism: Human
- pH: 7.6
- Temperature: 25°C

### Final Answer

```yaml
data:
    - descriptor: wild-type GCD
      substrate: glutaconyl-CoA
      kcat: 2.7 ± 0.2 s^-1
      Km: 3.0 ± 0.7 µM
      kcat/Km: null
    - descriptor: wild-type GCD
      substrate: crotonyl-CoA
      kcat: 0.17 ± 0.01 s^-1
      Km: 23.1 ± 5.2 µM
      kcat/Km: null
    - descriptor: Arg94Gln
      substrate: glutaconyl-CoA
      kcat: 0.08 s^-1
      Km: null
      kcat/Km: null
    - descriptor: Arg94Gln
      substrate: crotonyl-CoA
      kcat: 0.01 s^-1
      Km: null
      kcat/Km: null
    - descriptor: Glu370Gln
      substrate: glutaconyl-CoA
      kcat: ≤0.003 s^-1
      Km: null
      kcat/Km: null
    - descriptor: Glu370Gln
      substrate: crotonyl-CoA
      kcat: ≤0.003 s^-1
      Km: null
      kcat/Km: null
context:
    enzymes:
        - fullname: glutaryl-CoA dehydrogenase
          synonyms: GCD
          mutants: wild-type; Arg94Gln; Glu370Gln
          organisms: Human
    substrates: 
        - fullname: glutaconyl-CoA
        - fullname: crotonyl-CoA
        - fullname: glutaryl-CoA
    temperatures: 25°C
    pHs: 7.6
    other: enoyl-CoA hydratase activity
```

## PMID: 11707391

### Thoughts and Comments

The table provides kinetic data for wild-type and mutant forms of AGX1 and AGX2 enzymes with various substrates. The data includes Km values in µM and kcat/Km values in mM^-1 s^-1. The table does not provide kcat values directly, but the kcat/Km values can be useful for understanding catalytic efficiency.

### Enzymes and Substrates
- **Enzymes**: AGX1 and AGX2
- **Substrates**: UTP, GlcNAc1P, UDPGlcNAc, UDPGalNAc

### Conditions
- **Mutants**: Wild-type, R115A
- **Organism**: Human
- **Temperature**: 30°C (from the context of enzymatic assays)
- **pH**: 8.0 (from the context of enzymatic assays)
- **Solvent**: Not explicitly mentioned, but includes 100 mM Tris-HCl, 5 mM MgCl2, 20 mM KCl for enzymatic assays

### Data Extraction
- **AGX1 and AGX2 with UTP**: Km values are provided.
- **AGX1 and AGX2 with GlcNAc1P**: Km values are provided.
- **AGX1 and AGX2 with UDPGlcNAc**: Km values are provided.
- **AGX1 and AGX2 with UDPGalNAc**: Km values are provided.
- **Mutagenesis data**: Specific activity is provided but not in the desired format.

### Final Answer
```yaml
data:
    - descriptor: AGX1; wild-type
      substrate: UTP
      kcat: null
      Km: 53 µM
      kcat/Km: 1.2 mM^-1 s^-1
    - descriptor: AGX2; wild-type
      substrate: UTP
      kcat: null
      Km: 49 µM
      kcat/Km: 1.4 mM^-1 s^-1
    - descriptor: AGX1; wild-type
      substrate: GlcNAc1P
      kcat: null
      Km: 5.3 µM
      kcat/Km: 12.2 mM^-1 s^-1
    - descriptor: AGX2; wild-type
      substrate: GlcNAc1P
      kcat: null
      Km: 6 µM
      kcat/Km: 11.2 mM^-1 s^-1
    - descriptor: AGX1; wild-type
      substrate: UDPGlcNAc
      kcat: null
      Km: 32 µM
      kcat/Km: 2.0 mM^-1 s^-1
    - descriptor: AGX2; wild-type
      substrate: UDPGlcNAc
      kcat: null
      Km: 32 µM
      kcat/Km: 2.2 mM^-1 s^-1
    - descriptor: AGX1; wild-type
      substrate: UDPGalNAc
      kcat: null
      Km: 500 µM
      kcat/Km: 0.18 mM^-1 s^-1
    - descriptor: AGX2; wild-type
      substrate: UDPGalNAc
      kcat: null
      Km: 530 µM
      kcat/Km: 0.2 mM^-1 s^-1
context:
    enzymes:
        - fullname: UDP-N-acetylglucosamine pyrophosphorylase
          synonyms: AGX1; AGX2
          mutants: wild-type; R115A
          organisms: Human
    substrates: 
        - fullname: uridine triphosphate
          synonyms: UTP
        - fullname: N-acetylglucosamine-1-phosphate
          synonyms: GlcNAc1P
        - fullname: uridine diphosphate N-acetylglucosamine
          synonyms: UDPGlcNAc
        - fullname: uridine diphosphate N-acetylgalactosamine
          synonyms: UDPGalNAc
    temperatures: 30°C
    pHs: 8.0
    other: null
```

## PMID: 11741974

### Thoughts and Comments

The table provided contains kinetic data for the enzyme WaaP from Pseudomonas aeruginosa. The table includes values for Km (ATP), Km (HF-LPS), Vmax, enzyme concentration, kcat, and kcat/Km. The units for kcat are in min^-1, and the units for Km are in mM and µM, which are appropriate for extraction.

The context provided in the text includes detailed information about the enzyme WaaP, its functions, and the conditions under which the kinetic studies were performed. The enzyme WaaP is a protein-tyrosine kinase and a sugar kinase essential for the biosynthesis of core lipopolysaccharide (LPS) in Pseudomonas aeruginosa. The kinetic studies were performed using an ELISA-based method.


### Contextual Information

- **Enzyme**: WaaP from Pseudomonas aeruginosa
- **Substrates**: ATP and hydrofluoric acid-treated lipopolysaccharide (HF-LPS)
- **Conditions**: Kinetic studies were performed with various concentrations of enzyme (0–15 µg), ATP (0–500 µM), and HF-LPS (0–5 ng). The data were collected within the initial 15 min of the enzyme reaction. The kinetic parameters were determined by the Michaelis-Menten equation.
- **Kinetic Parameters**: 
  - Km for ATP: 0.22 mM
  - Km for HF-LPS: 14.4 µM
  - kcat: 27.23 min^-1
  - kcat/Km for HF-LPS: 1.93 M^-1 min^-1

### Extracted Data

```yaml
data:
    - descriptor: WaaP
      substrate: ATP
      kcat: 27.23 min^-1
      Km: 0.22 mM
      kcat/Km: null
    - descriptor: WaaP
      substrate: HF-LPS
      kcat: 27.23 min^-1
      Km: 14.4 µM
      kcat/Km: 1.93 M^-1 min^-1
context:
    enzymes:
        - fullname: WaaP
          synonyms: null
          mutants: null
          organisms: Pseudomonas aeruginosa
    substrates: 
        - fullname: ATP
        - fullname: hydrofluoric acid-treated lipopolysaccharide
          synonyms: HF-LPS
    temperatures: null
    pHs: null
    other: Kinetic studies were performed with various concentrations of enzyme (0–15 µg), ATP (0–500 µM), and HF-LPS (0–5 ng). The data were collected within the initial 15 min of the enzyme reaction. The kinetic parameters were determined by the Michaelis-Menten equation.
```

## PMID: 11773415

### Thoughts and Comments

The table provides kinetic constants for the enzyme g5Rp from African Swine Fever Virus (ASFV) with various substrates. The constants include Km (Michaelis constant), kcat (turnover number), and kcat/Km (catalytic efficiency). The table also mentions that the values for PP-InsP5 include standard error, while other values are means of duplicate determinations with a 15% difference between each determination and the mean.

### Enzymes, Substrates, and Conditions to Report

- **Enzyme**: g5Rp (Nudix hydrolase from ASFV)
- **Substrates**: ATP, p4A, p5A, Ap4A, GTP, Gp4G, PP-InsP5
- **Conditions**: The enzyme assays were performed at 37°C, incubated at pH 9.5 but assayed at pH 7.2, with 10 mM MgCl2 unless otherwise stated.

### Final Answer

```yaml
data:
    - descriptor: g5Rp
      substrate: ATP
      kcat: 0.37 s^-1
      Km: 0.92 mM
      kcat/Km: 0.40 x 10^3 M^-1 s^-1
    - descriptor: g5Rp
      substrate: p4A
      kcat: 0.86 s^-1
      Km: 1.36 mM
      kcat/Km: 0.63 x 10^3 M^-1 s^-1
    - descriptor: g5Rp
      substrate: p5A
      kcat: 0.45 s^-1
      Km: 0.58 mM
      kcat/Km: 0.78 x 10^3 M^-1 s^-1
    - descriptor: g5Rp
      substrate: Ap4A
      kcat: 0.35 s^-1
      Km: 3.90 mM
      kcat/Km: 0.09 x 10^3 M^-1 s^-1
    - descriptor: g5Rp
      substrate: GTP
      kcat: 0.67 s^-1
      Km: 0.67 mM
      kcat/Km: 1.00 x 10^3 M^-1 s^-1
    - descriptor: g5Rp
      substrate: Gp4G
      kcat: 0.56 s^-1
      Km: 1.70 mM
      kcat/Km: 0.34 x 10^3 M^-1 s^-1
    - descriptor: g5Rp
      substrate: PP-InsP5
      kcat: 0.076 ± 0.009 s^-1
      Km: 0.0012 ± 0.003 mM
      kcat/Km: 63.3 ± 9.2 x 10^3 M^-1 s^-1
context:
    enzymes:
        - fullname: Nudix hydrolase
          synonyms: g5Rp
          mutants: null
          organisms: African Swine Fever Virus (ASFV)
    substrates: 
        - fullname: adenosine triphosphate
          synonyms: ATP
        - fullname: adenosine tetraphosphate
          synonyms: p4A
        - fullname: adenosine pentaphosphate
          synonyms: p5A
        - fullname: diadenosine tetraphosphate
          synonyms: Ap4A
        - fullname: guanosine triphosphate
          synonyms: GTP
        - fullname: diguanosine tetraphosphate
          synonyms: Gp4G
        - fullname: diphosphoinositol pentakisphosphate
          synonyms: PP-InsP5
    temperatures: 37°C
    pHs: 7.2
    other: 10 mM MgCl2
```

This YAML structure captures all the necessary kinetic data and contextual information for the enzyme g5Rp from ASFV, including the substrates tested and the conditions under which the assays were performed.

## PMID: 11790123

### Thoughts and Comments

The data provided spans multiple tables and figures, focusing on the enzyme aryl acylamidase (AAA) from *Pseudomonas fluorescens* and its catalytic activity on the substrate p-nitroacetanilide (PNAA). The conditions include various pH levels, temperatures, and the presence of isotopes (H2O and D2O). The key kinetic parameters (kcat, Km, and kcat/Km) are reported under different conditions.

### Enzymes, Substrates, and Conditions to Report

- **Enzyme**: Aryl acylamidase (AAA)
- **Substrate**: p-nitroacetanilide (PNAA)
- **Organism**: *Pseudomonas fluorescens*
- **Conditions**: 
  - pH levels (8.0 to 11.0)
  - Temperature (25°C)
  - Solvents (H2O and D2O)
  - Buffers (50 mM Bicine, 500 mM KCl, pH 10 and pD equivalent)
  - Concentrations ([PNAA] = 4 µM to 250 µM; [AAA] = 7 nM)

### Extracted Data Points

```yaml
data:
    - descriptor: aryl acylamidase; pH 10; H2O
      substrate: p-nitroacetanilide
      kcat: 7.1 ± 0.3 s^-1
      Km: 25 ± 3 µM
      kcat/Km: 280 ± 11 mM^-1 s^-1
    - descriptor: aryl acylamidase; pH 10; D2O
      substrate: p-nitroacetanilide
      kcat: 2.1 ± 0.1 s^-1
      Km: 13 ± 2 µM
      kcat/Km: 160 ± 14 mM^-1 s^-1
    - descriptor: aryl acylamidase; pH 8.0
      substrate: p-nitroacetanilide
      kcat: 1.9 ± 0.1 s^-1
      Km: 12 ± 3 µM
      kcat/Km: 160 ± 19 mM^-1 s^-1
    - descriptor: aryl acylamidase; pH 10; limiting values at high pH
      substrate: p-nitroacetanilide
      kcat: 7.0 ± 0.2 s^-1
      Km: 20 µM
      kcat/Km: 344 ± 3 mM^-1 s^-1
    - descriptor: aryl acylamidase; pH 10; proton inventory
      substrate: p-nitroacetanilide
      kcat: 5.76 ± 0.02 s^-1
      Km: null
      kcat/Km: 334 ± 2 mM^-1 s^-1
context:
    enzymes:
        - fullname: aryl acylamidase
          synonyms: AAA
          mutants: null
          organisms: Pseudomonas fluorescens
    substrates: 
        - fullname: p-nitroacetanilide
          synonyms: PNAA
    temperatures: 25°C
    pHs: 8.0; 10.0; 11.0
    other: H2O; D2O; limiting values at high pH; buffers of 50 mM Bicine, 500 mM KCl; [PNAA] = 4 µM to 250 µM; [AAA] = 7 nM
```

### Contextual Information

- **Enzyme**: Aryl acylamidase (AAA) from *Pseudomonas fluorescens*.
- **Substrate**: p-nitroacetanilide (PNAA).
- **Conditions**: 
  - pH levels ranging from 8.0 to 11.0.
  - Temperature maintained at 25°C.
  - Solvents used include H2O and D2O.
  - Buffers used are 50 mM Bicine and 500 mM KCl.
  - Substrate concentrations varied from 4 µM to 250 µM, and enzyme concentration was 7 nM.

This data provides a comprehensive view of the kinetic parameters of aryl acylamidase under various conditions, highlighting the effects of pH, solvent, and the presence of isotopes on enzyme activity.

## PMID: 11820932

### Thoughts and Comments

The table provided in the document contains kinetic data for various porphyrinogens incubated with chicken red blood cell hemolysate as an enzyme source. The table includes Km values but does not provide kcat values. The substrates tested include Copro'gen-III, 13Et, diMe, diEt, 17Et, diPr, and diBu. The enzyme used is coproporphyrinogen oxidase from chicken red blood cells. The conditions such as temperature (37°C) and pH (7.4) are also mentioned.

### Final Answer

```yaml
data:
    - descriptor: coproporphyrinogen oxidase; chicken red blood cell hemosylate
      substrate: Copro'gen-III
      kcat: null
      Km: 3.2 µM
      kcat/Km: null
    - descriptor: coproporphyrinogen oxidase; chicken red blood cell hemosylate
      substrate: 13Et
      kcat: null
      Km: 2.0 µM
      kcat/Km: null
    - descriptor: coproporphyrinogen oxidase; chicken red blood cell hemosylate
      substrate: diMe
      kcat: null
      Km: 1.0 µM
      kcat/Km: null
    - descriptor: coproporphyrinogen oxidase; chicken red blood cell hemosylate
      substrate: diEt
      kcat: null
      Km: 0.99 µM
      kcat/Km: null
    - descriptor: coproporphyrinogen oxidase; chicken red blood cell hemosylate
      substrate: 17Et
      kcat: null
      Km: 0.88 µM
      kcat/Km: null
    - descriptor: coproporphyrinogen oxidase; chicken red blood cell hemosylate
      substrate: diPr
      kcat: null
      Km: 0.35 µM
      kcat/Km: null
    - descriptor: coproporphyrinogen oxidase; chicken red blood cell hemosylate
      substrate: diBu
      kcat: null
      Km: 0.10 µM
      kcat/Km: null
context:
    enzymes:
        - fullname: coproporphyrinogen oxidase
          synonyms: copro'gen oxidase
          mutants: null
          organisms: chicken
    substrates: 
        - fullname: coproporphyrinogen-III
          synonyms: Copro'gen-III
        - fullname: 13-ethyl-coproporphyrinogen
          synonyms: 13Et
        - fullname: di-methyl-coproporphyrinogen
          synonyms: diMe
        - fullname: di-ethyl-coproporphyrinogen
          synonyms: diEt
        - fullname: 17-ethyl-coproporphyrinogen
          synonyms: 17Et
        - fullname: di-propyl-coproporphyrinogen
          synonyms: diPr
        - fullname: di-butyl-coproporphyrinogen
          synonyms: diBu
    temperatures: 37°C
    pHs: 7.4
    other: null
```

## PMID: 11880657

### Thoughts and Comments

The table provides kinetic parameters for different enzymes (CHS and STSs) from pine species, specifically Pinus densiflora and Pinus strobus. The enzymes are tested with three substrates: Cinnamoyl-CoA, p-Coumaroyl-CoA, and Malonyl-CoA. The kinetic parameters include Km (Michaelis constant) in micromolar (µM) and kcat (turnover number) in 10^3 min^-1. The kcat/Km (catalytic efficiency) is given in s^-1 M^-1.

### Enzymes and Substrates
- **Enzymes**: PDCHSX (CHS from P. densiflora), PDSTS2 (STS2 from P. densiflora), PDSTS3 (STS3 from P. densiflora), PSSTS2 (STS2 from P. strobus)
- **Substrates**: Cinnamoyl-CoA, p-Coumaroyl-CoA, Malonyl-CoA

### Conditions
- **Organism**: Pinus densiflora, Pinus strobus
- **Expression System**: Escherichia coli
- **Temperature**: 30°C
- **pH**: 7.0 for most assays, 8.0 for some specific conditions

### Data Extraction
The kcat values are given in 10^3 min^-1, and should not be converted per the instructions. The Km values are in micromolar (µM).

### Final Answer
```yaml
data:
    - descriptor: PDCHSX
      substrate: Cinnamoyl-CoA
      kcat: 193 × 10^3 min^-1
      Km: 1.1 µM
      kcat/Km: 2,926 s^-1 M^-1
    - descriptor: PDSTS2
      substrate: Cinnamoyl-CoA
      kcat: 228 × 10^3 min^-1
      Km: 3.8 µM
      kcat/Km: 1,002 s^-1 M^-1
    - descriptor: PDSTS3
      substrate: Cinnamoyl-CoA
      kcat: 285 × 10^3 min^-1
      Km: 0.4 µM
      kcat/Km: 11,879 s^-1 M^-1
    - descriptor: PSSTS2
      substrate: Cinnamoyl-CoA
      kcat: 873 × 10^3 min^-1
      Km: 4.0 µM
      kcat/Km: 3,639 s^-1 M^-1
    - descriptor: PDCHSX
      substrate: p-Coumaroyl-CoA
      kcat: 365 × 10^3 min^-1
      Km: 2.9 µM
      kcat/Km: 2,097 s^-1 M^-1
    - descriptor: PDSTS2
      substrate: p-Coumaroyl-CoA
      kcat: 228 × 10^3 min^-1
      Km: 5.3 µM
      kcat/Km: 718 s^-1 M^-1
    - descriptor: PDSTS3
      substrate: p-Coumaroyl-CoA
      kcat: 264 × 10^3 min^-1
      Km: 0.9 µM
      kcat/Km: 4,883 s^-1 M^-1
    - descriptor: PSSTS2
      substrate: p-Coumaroyl-CoA
      kcat: 412 × 10^3 min^-1
      Km: 11.1 µM
      kcat/Km: 618 s^-1 M^-1
    - descriptor: PDCHSX
      substrate: Malonyl-CoA
      kcat: 246 × 10^3 min^-1
      Km: 3.1 µM
      kcat/Km: 1,323 s^-1 M^-1
    - descriptor: PDSTS2
      substrate: Malonyl-CoA
      kcat: 456 × 10^3 min^-1
      Km: 6.0 µM
      kcat/Km: 1,269 s^-1 M^-1
    - descriptor: PDSTS3
      substrate: Malonyl-CoA
      kcat: 534 × 10^3 min^-1
      Km: 24.0 µM
      kcat/Km: 372 s^-1 M^-1
context:
    enzymes:
        - fullname: chalcone synthase
          synonyms: CHS, PDCHSX
          mutants: null
          organisms: Pinus densiflora
        - fullname: stilbene synthase
          synonyms: STS, PDSTS1, PDSTS2, PDSTS3, PSSTS2
          mutants: null
          organisms: Pinus densiflora, Pinus strobus
    substrates: 
        - fullname: Cinnamoyl-CoA
        - fullname: p-Coumaroyl-CoA
        - fullname: Malonyl-CoA
    temperatures: 30°C
    pHs: 7.0, 8.0
    other: null
```

## PMID: 11917124

### Thoughts and Comments

The table provides kinetic data for various mutants of the enzyme Leukotriene A4 hydrolase (LTA4H) expressed in E. coli. The data includes kcat and Km values for both epoxide hydrolase and aminopeptidase activities. kcat and Km are expressed as a percentage relative to wild-type epoxide hydrolase and aminopeptidase activity. 

The descriptors will include the mutant code and the type of activity (epoxide hydrolase or aminopeptidase). The context will include the enzyme (LTA4H), the organism (E. coli), and the common conditions (expression and purification methods). For epoxide hydrolase activity, the substrate is LTA4, and for aminopeptidase activity, the substrate is alanine-p-nitroanilide.

### Final Answer

```yaml
data:
    - descriptor: wild-type; epoxide hydrolase activity
      substrate: LTA4
      kcat: 0.21-0.47 s^-1
      Km: 6-28 µM
      kcat/Km: null
    - descriptor: wild-type; aminopeptidase activity
      substrate: alanine-p-nitroanilide
      kcat: 1.16-1.81 s^-1
      Km: 2.3-3.8 µM
      kcat/Km: null
    - descriptor: Q134A; epoxide hydrolase activity
      substrate: LTA4
      kcat: 1,000* %
      Km: 1,000* %
      kcat/Km: null
    - descriptor: Q134A; aminopeptidase activity
      substrate: alanine-p-nitroanilide
      kcat: 18 ± 1 %
      Km: 157 ± 17 %
      kcat/Km: null
    - descriptor: Q134L; epoxide hydrolase activity
      substrate: LTA4
      kcat: 721 ± 52 %
      Km: 364 ± 70 %
      kcat/Km: 198 %
    - descriptor: Q134L; aminopeptidase activity
      substrate: alanine-p-nitroanilide
      kcat: 13 ± 0.4 %
      Km: 87 ± 6 %
      kcat/Km: 15 %
    - descriptor: Q134N; epoxide hydrolase activity
      substrate: LTA4
      kcat: 89 ± 6 %
      Km: 148 ± 27 %
      kcat/Km: 60 %
    - descriptor: Q134N; aminopeptidase activity
      substrate: alanine-p-nitroanilide
      kcat: 206 ± 4 %
      Km: 108 ± 5 %
      kcat/Km: 190 %
    - descriptor: H139Q; epoxide hydrolase activity
      substrate: LTA4
      kcat: 68 ± 6 %
      Km: 167 ± 51 %
      kcat/Km: 40 %
    - descriptor: H139Q; aminopeptidase activity
      substrate: alanine-p-nitroanilide
      kcat: 7 ± 0.6 %
      Km: 359 ± 42 %
      kcat/Km: 2 %
    - descriptor: Y267F; epoxide hydrolase activity
      substrate: LTA4LTA4
      kcat: 165 ± 8 %
      Km: 58 ± 17 %
      kcat/Km: 285 %
    - descriptor: Y267F; aminopeptidase activity
      substrate: alanine-p-nitroanilide
      kcat: 61 ± 3 %
      Km: 64 ± 7 %
      kcat/Km: 96 %
    - descriptor: D368N; epoxide hydrolase activity
      substrate: LTA4
      kcat: 83 ± 6 %
      Km: 72 ± 16 %
      kcat/Km: 116 %
    - descriptor: D368N; aminopeptidase activity
      substrate: alanine-p-nitroanilide
      kcat: 99 ± 4 %
      Km: 107 ± 10 %
      kcat/Km: 93 %
    - descriptor: D371N; epoxide hydrolase activity
      substrate: LTA4
      kcat: 57 ± 5 %
      Km: 51 ± 14 %
      kcat/Km: 112 %
    - descriptor: D371N; aminopeptidase activity
      substrate: alanine-p-nitroanilide
      kcat: 66 ± 4 %
      Km: 77 ± 11 %
      kcat/Km: 86 %
    - descriptor: D373N; epoxide hydrolase activity
      substrate: LTA4
      kcat: 45 ± 4 %
      Km: 43 ± 13 %
      kcat/Km: 104 %
    - descriptor: D373N; aminopeptidase activity
      substrate: alanine-p-nitroanilide
      kcat: 119 ± 6 %
      Km: 101 ± 12 %
      kcat/Km: 118 %
    - descriptor: D375A; epoxide hydrolase activity
      substrate: LTA4
      kcat: 4 ± 1 %
      Km: 40 ± 25 %
      kcat/Km: 9 %
    - descriptor: D375A; aminopeptidase activity
      substrate: alanine-p-nitroanilide
      kcat: 421 ± 145 %
      Km: 1,436 ± 574 %
      kcat/Km: 29 %
    - descriptor: D375E; epoxide hydrolase activity
      substrate: LTA4
      kcat: null
      Km: null
      kcat/Km: null
    - descriptor: D375E; aminopeptidase activity
      substrate: alanine-p-nitroanilide
      kcat: 2 ± 0.1 %
      Km: 152 ± 22 %
      kcat/Km: 1 %
    - descriptor: D375N; epoxide hydrolase activity
      substrate: LTA4
      kcat: null
      Km: null
      kcat/Km: null
    - descriptor: D375N; aminopeptidase activity
      substrate: alanine-p-nitroanilide
      kcat: 1,000* %
      Km: 1,000* %
      kcat/Km: null
    - descriptor: E384Q; epoxide hydrolase activity
      substrate: LTA4
      kcat: 25 %
      Km: 3 µM
      kcat/Km: 80 %
    - descriptor: E384Q; aminopeptidase activity
      substrate: alanine-p-nitroanilide
      kcat: 11 ± 0.7 %
      Km: 71 ± 12 %
      kcat/Km: 16 %
context:
    enzymes:
        - fullname: Leukotriene A4 hydrolase
          synonyms: LTA4H
          mutants: Q134A, Q134L, Q134N, H139Q, Y267F, D368N, D371N, D373N, D375A, D375E, D375N, E384Q
          organisms: Escherichia coli
    substrates: 
        - fullname: Leukotriene A4
          synonyms: LTA4
        - fullname: Alanine-p-nitroanilide
    temperatures: room temperature
    pHs: 8.0
    other: Mutated recombinant enzymes were expressed in E. coli, purified by affinity chromatography, and assayed for epoxide hydrolase and aminopeptidase activity.
```

## PMID
11948179
### Thoughts and Comments

The table provided contains kinetic parameters for the bifunctional enzyme hATIC, which has two activities: AICARFT (AICAR formyltransferase) and IMPCH (IMP cyclohydrolase). The table includes Km and kcat values for these activities with their respective substrates. The results section mentions a steady-state assay for the reverse AICARFT reaction, with Km values for tetrahydrofolate and FAICAR.

### Contextual Information

- **Enzymes**: The enzyme studied is the human bifunctional enzyme ATIC (5-amino-4-imidazolecarboxamide ribonucleotide transformylase/inosine monophosphate cyclohydrolase), referred to as hATIC.
- **Substrates**: The substrates involved are AICAR (5-amino-4-imidazolecarboxamide ribonucleotide), 10-formylFH4 (N10-formyltetrahydrofolate), and FAICAR (formylaminoimidazole carboxamide ribonucleotide).
- **Organism**: The enzyme is from Homo sapiens (human).
- **Conditions**: The experiments were conducted at a pH of 7.4 and a temperature of 37°C.

### Extracted Data

```yaml
data:
    - descriptor: hATIC; AICARFT activity
      substrate: AICAR
      kcat: 2.9 ± 0.4 s^-1
      Km: 10 ± 1 µM
      kcat/Km: null
    - descriptor: hATIC; AICARFT activity
      substrate: 10-formylFH4
      kcat: 2.9 ± 0.4 s^-1
      Km: 100 ± 9 µM
      kcat/Km: null
    - descriptor: hATIC; IMPCH activity
      substrate: FAICAR
      kcat: 6.0 ± 0.8 s^-1
      Km: 1.4 ± 0.1 µM
      kcat/Km: null
    - descriptor: hATIC; reverse AICARFT activity
      substrate: tetrahydrofolate
      kcat: null
      Km: 185 ± 27 µM
      kcat/Km: null
    - descriptor: hATIC; reverse AICARFT activity
      substrate: FAICAR
      kcat: null
      Km: <3.9 ± 1.3 µM
      kcat/Km: null
context:
    enzymes:
        - fullname: human ATIC
          synonyms: hATIC
          mutants: null
          organisms: Homo sapiens
    substrates: 
        - fullname: 5-amino-4-imidazolecarboxamide ribonucleotide
          synonyms: AICAR
        - fullname: N10-formyltetrahydrofolate
          synonyms: 10-formylFH4
        - fullname: formylaminoimidazole carboxamide ribonucleotide
          synonyms: FAICAR
        - fullname: tetrahydrofolate
    temperatures: 37°C
    pHs: 7.4
    other: null
```


## PMID: 12054464

### Thoughts and Comments

The table provided contains kinetic parameters for catalases from various sources. The parameters include observed and calculated values for Vmax, Km, and kcat/Km. The units for Vmax are given as µmol H2O2/µmol heme/s, and the Km values are in mM. The kcat/Km values are given in s^-1 M^-1. Vmax is not relevant for this extraction, so they will be excluded.

The enzymes and their sources are:
- Aspergillus niger
- Bacteroides fragilis
- Bordetella pertussis
- Bovine liver
- Brucella abortus
- Escherichia coli HPII
- Helicobacter pylori
- Human erythrocyte
- Listeria seeligeri
- Micrococcus luteus
- Proteus mirabilis
- Pseudomonas aeruginosa
- Pseudomonas syringae
- Saccharomyces cerevisiae
- Serratia marcescens
- Xanthomonas campestris

The substrate for all these enzymes is hydrogen peroxide (H2O2).

### Final Answer

```yaml
data:
    - descriptor: Aspergillus niger
      substrate: H2O2
      kcat: null
      Km: 465 mM
      kcat/Km: 0.60 × 10^6 s^-1 M^-1
    - descriptor: Bacteroides fragilis
      substrate: H2O2
      kcat: null
      Km: 279 mM
      kcat/Km: 1.36 × 10^6 s^-1 M^-1
    - descriptor: Bordetella pertussis
      substrate: H2O2
      kcat: null
      Km: 154 mM
      kcat/Km: 3.86 × 10^6 s^-1 M^-1
    - descriptor: Bovine liver
      substrate: H2O2
      kcat: null
      Km: 93 mM
      kcat/Km: 2.28 × 10^6 s^-1 M^-1
    - descriptor: Brucella abortus
      substrate: H2O2
      kcat: null
      Km: 174 mM
      kcat/Km: 3.23 × 10^6 s^-1 M^-1
    - descriptor: Escherichia coli HPII
      substrate: H2O2
      kcat: null
      Km: 64 mM
      kcat/Km: 1.09 × 10^6 s^-1 M^-1
    - descriptor: Helicobacter pylori
      substrate: H2O2
      kcat: null
      Km: 127 mM
      kcat/Km: 2.14 × 10^6 s^-1 M^-1
    - descriptor: Human erythrocyte
      substrate: H2O2
      kcat: null
      Km: 80 mM
      kcat/Km: 7.34 × 10^6 s^-1 M^-1
    - descriptor: Listeria seeligeri
      substrate: H2O2
      kcat: null
      Km: 111 mM
      kcat/Km: 1.93 × 10^6 s^-1 M^-1
    - descriptor: Micrococcus luteus
      substrate: H2O2
      kcat: null
      Km: 152 mM
      kcat/Km: 2.06 × 10^6 s^-1 M^-1
    - descriptor: Proteus mirabilis
      substrate: H2O2
      kcat: null
      Km: 537 mM
      kcat/Km: 3.04 × 10^6 s^-1 M^-1
    - descriptor: Pseudomonas aeruginosa
      substrate: H2O2
      kcat: null
      Km: 67 mM
      kcat/Km: 1.06 × 10^6 s^-1 M^-1
    - descriptor: Pseudomonas syringae
      substrate: H2O2
      kcat: null
      Km: 92 mM
      kcat/Km: 3.05 × 10^6 s^-1 M^-1
    - descriptor: Saccharomyces cerevisiae
      substrate: H2O2
      kcat: null
      Km: 125 mM
      kcat/Km: 2.84 × 10^6 s^-1 M^-1
    - descriptor: Serratia marcescens
      substrate: H2O2
      kcat: null
      Km: 228 mM
      kcat/Km: 1.07 × 10^6 s^-1 M^-1
    - descriptor: Xanthomonas campestris
      substrate: H2O2
      kcat: null
      Km: 77 mM
      kcat/Km: 3.62 × 10^6 s^-1 M^-1
context:
    enzymes:
        - fullname: catalase
          organisms: 
            - Aspergillus niger
            - Bacteroides fragilis
            - Bordetella pertussis
            - Bovine liver
            - Brucella abortus
            - Escherichia coli HPII
            - Helicobacter pylori
            - Human erythrocyte
            - Listeria seeligeri
            - Micrococcus luteus
            - Proteus mirabilis
            - Pseudomonas aeruginosa
            - Pseudomonas syringae
            - Saccharomyces cerevisiae
            - Serratia marcescens
            - Xanthomonas campestris
    substrates: 
        - fullname: hydrogen peroxide
          synonyms: H2O2
    temperatures: 37°C; 28°C; 65°C
    pHs: 7.0
    other: null
```

## PMID: 12604203

### Thoughts and Comments

The table provides kinetic data for two enzymes: Horse ADH1S (SS) and Human ADH1C*2 (g2g2). The data includes kcat (V), Km, and catalytic efficiency (V/Km) for various steroid substrates. The conditions for the assays are specified, including buffer composition, pH, temperature, and coenzyme concentrations.

### Enzymes and Substrates
- **Enzymes**: Horse ADH1S (SS) and Human ADH1C*2 (g2g2)
- **Substrates**: 
  - 5b-Androstan-17b-ol-3-one
  - 5b-Androstan-3b-ol-17-one
  - 5b-Cholanic acid-3-one
  - 5b-Pregnan-3b-ol-20-one
  - 5b-Pregnan-3,20-dione
  - 5a-Pregnan-3b-ol-20-one

### Conditions
- **Buffer**: 83 mM sodium phosphate, 40 mM KCl, 0.25 mM EDTA, pH 7.3
- **Horse enzyme**: 2 mM NAD or 0.2 mM NADH at 30°C
- **Human enzyme**: 0.5 mM NAD or 0.15 mM NADH at 37°C
- **Solvent**: Steroids dissolved in acetonitrile, final concentration 2-4% acetonitrile

### Data Extraction
The data points extracted from the table include kcat (V), Km, and kcat/Km (V/Km) for each enzyme-substrate pair. The descriptors will include the enzyme, substrate, and conditions.

### Final Answer
```yaml
data:
    - descriptor: Horse ADH1S (SS); 30°C; pH 7.3
      substrate: 5b-Androstan-17b-ol-3-one
      kcat: 1.2 s^-1
      Km: 11 µM
      kcat/Km: 110 mM^-1 s^-1
    - descriptor: Human ADH1C*2 (g2g2); 37°C; pH 7.3
      substrate: 5b-Androstan-17b-ol-3-one
      kcat: 0.13 s^-1
      Km: 46 µM
      kcat/Km: 2.9 mM^-1 s^-1
    - descriptor: Horse ADH1S (SS); 30°C; pH 7.3
      substrate: 5b-Androstan-3b-ol-17-one
      kcat: 1.1 s^-1
      Km: 3.0 µM
      kcat/Km: 370 mM^-1 s^-1
    - descriptor: Human ADH1C*2 (g2g2); 37°C; pH 7.3
      substrate: 5b-Androstan-3b-ol-17-one
      kcat: 0.80 s^-1
      Km: 58 µM
      kcat/Km: 14 mM^-1 s^-1
    - descriptor: Horse ADH1S (SS); 30°C; pH 7.3
      substrate: 5b-Cholanic acid-3-one
      kcat: 0.81 s^-1
      Km: 8.0 µM
      kcat/Km: 100 mM^-1 s^-1
    - descriptor: Human ADH1C*2 (g2g2); 37°C; pH 7.3
      substrate: 5b-Cholanic acid-3-one
      kcat: 0.12 s^-1
      Km: 250 µM
      kcat/Km: 0.5 mM^-1 s^-1
    - descriptor: Human ADH1C*2 (g2g2); 37°C; pH 7.3
      substrate: 5b-Pregnan-3b-ol-20-one
      kcat: 0.96 s^-1
      Km: 27 µM
      kcat/Km: 33 mM^-1 s^-1
    - descriptor: Human ADH1C*2 (g2g2); 37°C; pH 7.3
      substrate: 5b-Pregnan-3,20-dione
      kcat: 0.022 s^-1
      Km: 3.6 µM
      kcat/Km: 6.1 mM^-1 s^-1
    - descriptor: Human ADH1C*2 (g2g2); 37°C; pH 7.3
      substrate: 5a-Pregnan-3b-ol-20-one
      kcat: 0.0083 s^-1
      Km: 95 µM
      kcat/Km: 0.087 mM^-1 s^-1
context:
    enzymes:
        - fullname: Horse ADH1S
          synonyms: Horse ADH1S (SS)
          mutants: null
          organisms: Horse
        - fullname: Human ADH1C*2
          synonyms: Human ADH1C*2 (g2g2)
          mutants: null
          organisms: Human
    substrates: 
        - fullname: 5b-Androstan-17b-ol-3-one
        - fullname: 5b-Androstan-3b-ol-17-one
        - fullname: 5b-Cholanic acid-3-one
        - fullname: 5b-Pregnan-3b-ol-20-one
        - fullname: 5b-Pregnan-3,20-dione
        - fullname: 5a-Pregnan-3b-ol-20-one
    temperatures: 30°C; 37°C
    pHs: 7.3
    other: 83 mM sodium phosphate, 40 mM KCl, 0.25 mM EDTA buffer; 2 mM NAD or 0.2 mM NADH for Horse ADH1S; 0.5 mM NAD or 0.15 mM NADH for Human ADH1C*2
```
