# Supplementary material for: Finding the dark matter: Large language model‐based enzyme kinetic data extractor and its validation
Source: Protein Sci. 2025 Aug 15;34(9):e70251. doi: 10.1002/pro.70251 (PMC12355964; doi:10.1002/pro.70251)
Supplement: Supplementary file 2 — DATA S2. Supporting Information. [file PRO-34-e70251-s002.zip › data/dataset_OCR_dataset/resnet_iter3_test.txt]

11248687
22309255
11773415
11945670
29210088
14960587
10567717
18243146
3281832
10386884
18607547
8912688
12153567
10.1002_ange.202303755
11967064
10531334
15238222
12538648
21903583
357893
10491136
1236138
21235647
10819967
10.1002_jctb.5000391815
23195152
11570896
26996628
10518807
10.1111_j.1432-1033.1995.0866p.x
16484232
14735217
18453689
10526176
10672020
11948179
31301008
19627989
10469153
10447675
11856361
10.1016_0014-5793(82)80408-0
11248696
11606206
192151
10429198
9705289
103713
10.1002_cbic.201090040
10759857
12180990
15471876
23111633
15471872
12741958
10079076
10480878
10848966
15180996
11947073
2121478
22024570
23954295
10561608
15051720
23237860
22896696
21565198
10447693
10447682
25058752
28731585
116850
14722067
10092950
11298769
10095793
12407114
10544268
11947631
11121105
10637769
15152005
12135479
10064578
11733016
10215844
11488932
10095764
8939970
8681969
11179970
10712619
12029084
12047629
15065882
8910590
1082813
1012015
12162742
12731881
15158673
15158713
11696374
11562377
12493767
11812227
10849007
10518926
27697527
16042602
10360941
10423253
236469
10601849
29876606
14985330
12788706
17680699
11346651
15835922
11741974
10491164
11733014
31520487
10.1111_j.1432-1033.1995.tb20442.x
12507474
12351635
10850809
15288786
11472941
10359093
10224133
11694062
15606776
11082184
9605319
11179967
40968
11094156
10491090
10446163
16086552
10.1002_ange.201200321
10781823
15371425
8119288
3657555
11185964
11790123
11580835
12062428
16981853
12049631
11054116
14572311
12084056
11106414
10848975
20621794
11298760
215188
7789521
12089158
15155769
11733006
8948426
9305868
12201820
11128063
11016923
11298741
11604537
8941355
11453995
12123838
4405494
16630724
20971724
15970797
10092885
11532010
10491189
16670095
10672005
22439800
17083952
10431813
9352635
10441376
10960485
9636048
9882457
11576429
12095636
15279950
9228062
10747009
11420176
11209758
27003459
11279139
12954635
11277933
19597811
16407307
11707262
9235932
10996306
10.1111_mmi.12761
10806397
10336644
8482363
10.1002_j.1460-2075.1994.tb06787.x
10748206
10759850
15342576
11358525
11054102
10162
23772386
17216440
21864532
10433689
10601858
15123417
10373434
18162195
19021757
12023023
10998057
11918670
10.1111_j.1432-1033.1982.tb05874.x
1175615
12818673
11946146
10785382
14976196
9821972
12860386
15804623
10734215
11240138
10691985
17636940
8780523
17244616
11947183
1122914
20681989
15247292
12089472
12236697
6756314
107026
11683888
113211
11707391
9774150
21515690
11389720
10671479
15350148
17674972
8910318
10491140
12054464
17107958
11457449
10777527
11945950
10.1016_0014-5793(83)80898-9
10806385
2515798
8520476
10469156
11705404
10998050
19727704
19233899
10473548
25705126
11172808
10.1111_j.1538-7836.2003.tb00148.x
12496312
10417722
237757
11676605
10882170
10204082
10074715
10564758
9556600
15123647
10320327
10411640
15123660
11045610
7117250
8900165
3178828
17123102
10571062
23936796
12419809
15190062
9521731
11946114
12604240
10542068
10951215
12417303
29076563
10622721
17704773
15317590
10480915
11943176
16935252
10206992
11997034
11168407
12888555
24467396
11532001
11742123
12649434
12760898
8688421
10601844
22997138
9694855
236629
9148919
23940041
19381476
17710109
14580998
10438489
10960102
12135497
10075484
9398292
10491134
20235118
10542053
11274461
9111016
10.1002_cctc.201901886
12114510
9857017
8843167
10211818
18379886
10190977
11369852
15342621
10103004
110588
12766158
9867836
11535122
10491091
25257594
10998052
10801893
15182361
1510926
10712602
19549189
21750992
10583418
15455210
175832
10951220
10225425
27557720
11513863
15733845
9914491
10691963
19049515
11106417
11389739
10518925
11231302
11880657
11955282
12297285
11917124
10387081
187124
1443581
10664468
11570857
10998181
14750781
8856078
23418011
9933602
12207646
10091591
11106168
12382116
12699695
10529247
13950255
10497229
11319222
11502204
7957913
10.1016_0014-5793(86)80754-2
10601871
10100751
10733556
11278915
10562561
12387887
10.1111_ppa.12142
10651827
179875
25218521
26649918
10.1002_ejic.201700717
10958794
14717585
1104357
11432751
20381631
10518789
11947587
9632644
10.1002_cctc.202400105
12234492
8055946
11078894
10675562
11468288
11369858
11583118
9169443
10231382
11586905
116848
8626758
22775324
12051945
17585908
1084291
10480865
11336650
14690410
12922166
9733738
10.1002_anie.201809928
11895433
9628739
10951223
2852419
15044726
10212215
11231285
11322958
25765184
10026218
8806703
19921850
21705325
1551850
12878037
10762259
11369859
10951198
15210695
11172800
2958674
9761457
1554373
20980252
10504564
17289028
12748196
9576908
11382747
8670160
12392566
10336648
108102
10215898
1100400
20392204
12065581
19416958
9398217
9202000
10561613
10931180
10347221
16965540
12147691
1702714
11856322
11589710
1149736
18577594
10714990
11470266
27521998
10736166
10794597
9220964
11078532
11502197
12205087
15136574
10684618
24880552
8849691
11231288
11322895
6237910
9693127
10469136
10092863
23384287
12813039
10.1111_j.1432-1033.1976.tb10945.x
9092497
6295501
17177674
9056242
10487764
25515061
9054574
23026711
1091485
10.1046_j.1432-1327.2000.01320.x
12604203
14871895
1102299
15001388
8898902
10029307
18422649
10514486
18803404
24687749
12615324
9115261
1100398
8617279
11675384
