# Supplementary material for: Finding the dark matter: Large language model‐based enzyme kinetic data extractor and its validation
Source: Protein Sci. 2025 Aug 15;34(9):e70251. doi: 10.1002/pro.70251 (PMC12355964; doi:10.1002/pro.70251)
Supplement: Supplementary file 2 — DATA S2. Supporting Information. [file PRO-34-e70251-s002.zip › data/dataset_OCR_dataset/resnet_iter3_train.txt]

6801013
23230967
16038615
28744459
10567213
10473397
19527069
29547266
23731272
24375100
17110164
23701509
6539772
23368961
25303954
12614197
9473051
19111576
24893338
24055536
22248339
19405909
16792525
17389930
22873756
23318906
19497097
6480556
468378
6355062
25680283
21906328
18952446
10.1002_nbm.1109
9573215
18706386
19182993
19376848
23972005
24561584
16223361
25976282
22017312
27242840
1622210
20231391
16895522
34059116
20635860
15673286
16480339
25917907
17253782
16349054
6619094
18986166
20652740
17014086
22020637
8282693
11401547
16981730
4019411
31817552
16348440
7747967
26013492
18831550
19874048
9327572
18656958
40955
8694755
9822604
19958550
19000033
26121039
26677801
21784936
17603991
10.1038_sj.bjp.0702425
30036991
25287956
8676515
26731489
10989432
15037764
18007423
18215067
26546423
31914658
20113504
19737010
11023833
6976340
19607842
21980920
18528987
17343568
18457970
9811635
31757046
10.1038_msb.2009.100
33483563
7056698
28496100
27573017
4562405
28272331
9790663
28246382
17017774
10427036
29523972
1400236
8648756
8481009
6450742
6988389
11772411
23144248
23378508
17974014
31088366
9182734
17344335
6401702
31373799
17369297
22083279
9359420
30108978
9226260
19957998
16503658
18598240
30626866
19231887
26075750
21303655
25048711
28680153
29703733
23824585
18361501
29370288
10390230
29394293
6339474
18712420
2831385
23417490
7887599
21515241
24613493
10383957
16349338
11736665
26213967
24891443
34306835
7204331
32913414
29595954
19568782
19699221
11085920
22344652
34137488
28904343
23913421
17868768
19932081
18539133
21576859
16346657
30268749
9721300
19381689
21333622
17017767
12133002
4965980
32054839
10839984
18503409
19168031
9461557
4455690
29312158
16155414
30936368
16545075
10.1046_j.1432-1327.2001.02266.x
15250822
16229686
16347047
16346987
17407325
25706619
24116166
17719488
25085488
9581571
10657253
27895092
24391053
12489983
16396635
20656908
24632143
6807956
20050606
1622279
23306149
16823974
10894726
378964
21142177
11284731
19401154
27034081
29072835
24083562
15283677
29754049
22151352
19883764
26544875
31706293
20521845
17574
17900239
21451980
26656
19845508
16349368
27649148
9658018
26376297
16618097
8694776
18424170
3920963
22685275
17385891
234936
19123919
12513690
9576848
16346367
28345116
21357483
15040788
16348679
19456129
15918796
28216326
33152
17902708
10715133
27302377
15606359
19880605
17014079
32582076
6286590
26385509
12379146
4147645
15252706
7085559
21926202
10600651
618845
19631003
25556193
31921013
31064836
22508298
25822168
24682297
20565114
19469483
110764
9721286
23131591
26150469
17311409
24317404
12169093
18166494
26300893
16734422
6997721
19911840
19270684
20136146
20197673
3932328
20452222
16535162
19716295
21616082
10735872
9696781
22210765
10861226
8979358
34907211
26100386
12554880
17223684
30862918
27911925
23490043
11415461
26824416
16347317
27053034
20453094
2275527
10.1111_j.1600-0854.2005.00292.x
20465238
24411021
23787140
22447612
20655926
26433735
5079061
9934538
16535590
23666335
16535726
23851343
26543161
30364315
23064348
24376843
9726878
24060347
19748785
20050602
17985882
24795808
1398946
16720382
24141262
22554821
25726835
2117573
26070669
20538056
31605669
32238622
16964968
22035970
16346909
28904203
17009961
26125548
19645419
22148640
33155
10215579
12625835
11736648
17313369
22475079
9163348
26187964
23874889
15320875
22645553
9457873
2719475
29487337
4432
21302933
28655819
19465655
23065974
21028903
6999995
12441002
30476594
15287848
16085854
25636853
34678927
16604082
33899
27457559
8085829
26566274
16686601
19271776
29330189
19159229
30871023
25501472
23529730
21323642
32796622
30889888
16952935
20472790
24584240
28821720
26075721
30940883
17040106
28481281
27768715
11742541
19073193
16359545
20691102
15084143
16274361
24336938
3611026
6092726
30952664
11104683
29997591
16248854
25698107
29225823
9791114
9572974
8955296
28750065
15984931
29921665
24013631
21284395
24271187
4396793
9922232
21771585
8526517
27836849
24891442
25992309
17119851
18459114
2499256
22865069
9730836
10377242
20307057
21466234
40956
26078723
29563907
10.1002_cyto.a.22592
16347660
20542142
18362161
30751
23316044
28771589
23387521
19496566
18771292
29565461
26231036
19178150
25112478
15175005
26013491
23070364
26999093
26558435
30118815
12213253
18573681
10880364
29549099
20363127
30252897
27089358
19198589
32824636
4762392
24141127
16231883
23410952
12487597
18237396
16349292
29497429
16707683
30988396
17002600
23583749
9973342
28414711
17555407
16331988
11736657
23831510
8431
9573204
21515780
7068529
26090675
17764545
19807691
19663506
21830810
9716498
26729076
29351301
6246070
16225459
29221464
27786284
24361046
23150985
11104673
25278939
28441933
23524667
8807052
17379243
19359588
18342015
11415449
22040171
9811660
24529496
17563122
24885249
27441852
27913098
18817418
21544146
16819825
17868690
9707442
22820244
19810726
21038895
27297879
5354935
1768127
27694229
9212432
19000649
25131858
29121933
15636586
28725265
27168077
22051857
9654070
15070398
5547979
20023030
22231860
19182954
10377098
19576986
15865448
25786135
31540981
23959784
4212095
19549344
31569356
10572139
23564174
22544242
9726856
26941773
12946270
17059222
4698211
31201453
27933080
16348177
19389384
17298084
28323896
18563898
31253939
22304240
17307979
21799473
12859251
24034209
3886639
29030733
20420909
24242247
23912279
22381368
6296050
21138249
22636779
31446033
18710261
24814884
18665584
21545144
9973343
24161676
10.1111_trf.13619
26590284
19099445
25664771
26287174
17303165
18641143
11433013
12737623
17942081
28066493
15003265
23050701
25184516
9316997
17010373
3546141
18972057
241744
22148590
31364664
30945782
22634004
18823933
29320490
31834385
16535364
22742413
24434004
26999531
6978882
9145851
29902970
23836868
10548532
19699646
31068633
23489718
15078090
8391532
19640005
22082147
12106017
27551015
23354700
27287323
26974339
10.1111_j.1476-5381.2011.01645.x
15200387
26907264
10464233
7944367
10049859
25392945
29468164
25881
17595
7462159
29316637
8823175
18702512
30555442
26384328
23210513
11545674
4402279
8429
19950924
24405865
22961847
19569683
18955108
29259615
20540059
17240984
9155020
29091735
16776650
21906340
2865249
22387545
11672424
12141948
29128656
18484748
27836850
20055482
16401081
14636050
27588038
24334667
10820034
15449943
21197954
17918909
24166732
25355158
23887145
18430213
23194065
9716495
26938873
23042182
31388018
30034371
9835557
10601217
12697025
18678493
20180648
19505340
19489548
27560927
32963303
15969652
6302082
18335995
7076619
25132279
11439102
8702262
25911482
19645454
22267672
26317213
25993446
19072039
24142250
22742779
11327866
21640851
4333376
26463657
17313371
20160114
19705489
17497934
29079625
19088319
8794305
26218070
9895303
22492445
20047306
29715278
32962020
17574762
20736065
25569517
29079626
27815281
27002132
4133613
17173853
8424
19666717
30894538
27588339
19154134
22210206
2991202
21600186
29101190
31528205
4355490
19320438
28302170
21185309
20481463
30772423
18452279
18693755
22942235
24352016
26731263
19056335
27101009
22989235
29510563
32111831
21255593
10.4319_lo.2007.52.5.2199
19296678
19196009
3884601
12437513
29513982
16288600
17685523
30756
29752267
17002314
15040786
17378584
24443527
21203919
34572604
20036241
15535798
24839124
29381339
31126940
16336198
12700274
26872041
12533469
21992006
30082730
23772070
19265397
25450250
8795205
20121244
9464392
10.1002_cbic.201300307
18846292
16349476
19583219
6995445
16800632
30769875
16201755
5128334
31659200
30348833
22959971
23295226
26828675
26980148
17407263
22741921
29684280
8980752
8526488
29799525
15361070
17981470
19014350
28701714
17935305
2753861
21865040
21087009
25542170
19408960
24585883
29678922
9495770
14686879
23409873
26209662
18047786
19438716
29326945
17154531
18524572
16346147
26618356
19170545
10373595
34299660
26794648
21162
2082827
24610710
27481063
19520149
33260740
17209568
28080034
17451822
3891721
6425262
18394433
29933553
29131831
15479158
17727341
21354322
28355481
12957952
25002540
8900023
28341677
6742828
26924986
485149
953
24487531
14112
28974024
24982305
8419294
23759169
12689519
5079067
21823650
22407679
239628
16876193
16142900
6997273
18422344
24870616
19545238
19268561
29420664
9742221
10.1038_sj.bjp.0706052
29654175
16534982
16984202
10.1038_sj.bjp.0701819
27935959
24074367
18262489
19284595
19402712
25316289
16347414
19375431
26003328
27467751
1512209
19610625
30625997
29966257
10.1038_emboj.2010.211
15588826
30893886
25713978
16348166
21247091
23794621
31727914
10347052
33540582
16363798
23160123
20359185
18098064
21671327
9440530
24039265
31088917
10508089
26048732
17258767
32451394
27966048
27389312
24652175
9303320
10438749
34439861
16401090
15453470
17981969
16522215
6051341
10482519
20560668
9546153
32466340
32727356
26579138
22923414
26760307
18708584
28233868
31338075
4366023
1649817
27054466
10460163
26666777
15629953
10.1096_fj.201801402r
21809870
19922819
17178094
23851086
23727499
29472573
29944345
22819785
19640561
16202245
21393229
23034052
27935281
21163
11452035
29216817
10913298
33797895
26023895
19633610
16345199
29453256
6148333
31766125
17949745
29555419
30637990
24086491
29396536
24846647
28855911
29787565
17585782
26441891
22730121
28423051
4857193
9733680
28487717
30222979
23728814
18036331
16349333
29235505
21376010
9548963
25346738
8395468
26280677
20825170
29045138
22794498
18477464
6425264
26886583
21266052
17658887
22865846
238957
19267692
1382
21043511
9639569
6246064
7400101
24747898
27900443
26192599
15769885
10572116
16844071
4632320
17578897
22609920
34162386
22208667
15869469
18501206
20346414
7007315
29844340
31979167
23301871
24354275
19739191
23475974
18523138
22954034
22538
17346663
28169272
16406803
23916145
2294086
26253677
16336214
19917104
21870820
14614767
20036328
27161627
22203090
8491707
21870810
15935324
30013545
27517810
10.1096_fj.201800624r
28053102
29386647
28847921
17333302
20961145
18647136
19880598
18952013
27898711
16218575
19678710
20420403
18842002
19097788
10.1111_j.1600-0854.2008.00861.x
27542933
12927023
10471557
22986058
19897652
22225784
2933391
22741521
8550433
20709352
30480376
12499403
942714
20979384
22408169
8912695
24313866
20879713
28754708
10348846
28098838
15471546
9603828
20882962
21310260
10074080
4706189
18791262
32230972
17610893
6373725
10.1002_chem.202000770
19967355
28329765
11389683
27149373
16266295
17040207
20152939
27664121
20507280
30199631
10749672
17562293
17604220
10419973
17873868
7259155
16618105
25692488
9790682
11415453
10074065
29483657
11171039
23569111
28128232
19875078
17624763
21747692
14965342
16348989
12578561
6833175
30339406
26967262
18587448
26315341
29662232
16503649
18831553
15989
29273747
70426
16889748
28829394
19863063
20061476
23214943
17014090
14919
21371418
30221113
20063894
27294396
18996184
16348886
6125499
20804717
4019412
12741843
16345897
9501443
2991201
18345667
26177047
20052993
20831817
15853768
28174314
2546914
10548546
9428686
20695498
14641111
18582059
11673442
6286594
6311802
30787316
11931672
26381513
238942
28432102
17123542
16958620
22782071
24163338
845119
19702327
17475641
1592808
26527213
11802786
16534958
23560638
19286809
16534905
3988708
28202018
27226387
24975018
29262655
17087520
28507071
11454003
34248919
24727225
22344645
21430231
18412547
12809568
34638573
18725508
26341203
19728984
24242235
16430212
31578392
22791172
33170407
17883281
22940581
30715617
25002425
17916066
10.1034_j.1600-0854.2003.00122.x
19348969
22903977
10094686
18192391
30138393
9359862
22267661
25212866
24745605
14640975
9687433
27252697
11322482
217865
16878998
9425109
10427020
19290629
26456460
9726872
19465117
27864169
20797618
26070675
10.1002_cmdc.201700282
8702285
23316036
3957868
27291783
9003368
17223688
27480853
17073823
9742209
2981816
16953575
19243936
23335769
19764816
22917022
25885
17662687
28779158
32968141
18985644
4150713
21989933
9687437
18457426
20964445
26000639
19351161
16347977
1655714
19702337
6161916
9882374
17660279
10926860
29038259
6384188
10542185
23396915
21803076
7107563
22931234
17374145
10527947
9683478
6954878
27789348
8834895
28018295
10508113
26110759
15659684
22210767
28288625
23734739
34290951
18627128
17848100
13678419
11336632
14596685
28388513
12049629
20050615
17472384
28443115
23545530
20303930
23530865
11284717
15489958
2318530
18360740
7642502
22229411
18627175
29406727
12358603
17134376
17661448
18160308
33963
20047307
35508636
17385893
12809551
25658941
29079624
19694439
29342886
21728344
23315745
23672516
16241904
28428565
28158217
28710263
28455340
23203077
18029359
17258460
12358600
7574661
19860740
29426867
24066157
17888665
18229946
17105211
18623062
20160120
15139852
17973403
29402941
27129968
10.1038_emboj.2008.222
27084018
23428849
164432
17475279
24013630
26729722
13678418
26165989
6139361
19371716
30242198
29290764
32327655
23111186
31405854
16535104
234949
11879177
20600629
2859272
26217660
28157283
18823127
6373737
16194279
16768442
30766522
20079438
8135516
19746907
18443127
6275792
10473406
30093673
12933870
18348864
18304579
211119
19591883
17029589
10978159
30547035
873604
28808125
31724401
19891608
3063207
5079073
23058847
17566985
6989801
29261720
26068232
15755260
26032640
10473402
18793849
10.1038_sj.bjp.0705261
11829759
28559297
25344232
4621631
10642529
16159770
26927087
14505498
20809901
23246866
26034298
9088578
17175089
20017496
30072973
23845516
27390658
10.1096_fj.201800450rr
18177842
9931293
11485561
19594169
17603022
9721273
8633883
16076215
12523934
33731920
7622246
17189640
6799490
20527751
22059588
20156198
14556647
19763307
28831735
18598058
14622979
3142860
23263966
19607916
16533047
20104904
18342331
24214948
8031081
21208463
21317263
10.1046_j.1365-2125.2000.00316.x
21166653
8573067
356
23936519
29295539
1629157
30783001
11409992
18189414
21209328
24727420
15625008
20025242
9726873
9973353
23148601
26560897
26666293
28290676
24576660
8390816
20836540
19304844
28500345
4314545
15647004
9696766
16108757
29698518
16349034
30406092
20659325
27741265
12049643
25795674
18930751
20452364
9118956
17594291
21985968
18983167
24261638
1482195
29023101
26440283
17176477
21640076
28695933
14970394
17696873
33407462
25986906
12487625
23088422
21919439
20019290
22286981
9457846
16342932
21170560
18498253
27562619
34631225
25277991
18006157
8973574
234937
23129050
33807844
15233626
16787387
7574610
21462989
16980404
11085917
2361939
16789755
22352831
27721429
16349475
19364139
8645224
16132101
30332817
28258552
22868225
6147309
28274719
11104674
4204435
17567047
23711725
18656443
25645558
25401070
9559809
9758774
15628971
29662499
18816064
20690600
9406381
12962500
16201833
6156933
8779568
17028223
16347498
27513637
19140736
9820827
18183391
17059224
10719389
15262925
19545534
25421478
16229682
26673564
16347662
25022854
21669179
19919534
18225919
19015366
22729546
11171061
20836570
28630128
19309142
24747910
22685138
24509923
30934796
30555824
21378189
20000632
19884377
19932622
16156656
838683
15347288
21159
19095062
6501215
29739976
29757624
16332250
30019324
18307408
26771178
2111121
32448120
17975895
26115038
18775698
23627491
22580100
14640977
28272876
25601215
33342435
9546178
21707079
12568655
29404340
15358350
6401287
12523935
33048542
16759173
20100456
17382284
8206832
19281241
30706985
22247134
16348541
17429948
34745175
30253338
32788630
20527960
19053282
12297037
25857330
20429582
26377129
18422345
10388682
16780799
18396173
10.1111_j.1600-0854.2006.00513.x
25401076
9406399
18603016
34200865
31036013
18295591
19093830
25580683
21803886
19615330
10388730
14973012
12755633
20727152
23955006
14556651
26154836
8606159
17705817
15283675
26415543
20617848
23298222
30962433
16225460
31382676
14972027
15107017
31036724
1644758
20031422
30054521
1854199
29119426
11964185
10.1002_jor.20574
18390652
20722631
9473035
29180287
28414710
16347334
19301871
29430381
10831428
34059946
26976751
23500672
21861921
16421726
15796718
21178309
20476774
9440518
7298579
18634748
23485681
20831184
27284165
23899325
10.1002_cite.202200062
29507608
9307017
23667239
16293111
15447632
23663086
19397282
17950253
10515910
32843629
17976195
21447318
16345185
22194461
16142916
25978379
17223131
32296684
30110394
16607529
27391210
18854029
28790457
25092689
30064208
34445389
23396912
30940816
15813702
6822480
234935
22316217
17900149
22493022
18459799
1522062
1592801
25265
31681371
22925190
19465645
20716488
8694757
9172372
8605214
30487522
20491506
17174996
27037126
25398866
29676148
11731804
28559900
17696876
23860686
26699947
35008493
19231893
27208174
7646030
22636775
29563
17027845
681279
25897591
20400541
16734439
22645592
23704009
31985200
24910111
825509
4384970
20715795
23087034
18672901
29312373
21819071
16347774
17459323
24865947
29255262
16000792
15456402
7798136
24657865
25697095
31936518
25288260
17605817
30949809
9738902
31136762
2757374
19647000
30083673
28743924
25841022
10464198
4327508
9864343
4436255
23204464
18081320
15487984
17086380
17484723
25788979
1644767
22263579
29703974
12529175
12487627
17045481
2997125
17915954
10940474
21450085
26218477
30884848
25605308
21067187
23064330
20036411
4263405
20583792
25344236
16347214
9337869
7961401
18720493
22452347
27052373
1377
31405915
16349464
12852784
30814733
24460480
18656959
9882619
15581422
30287897
19232736
62750
6419677
2539774
914779
25697423
10498712
4362465
17496086
30925705
10074082
24532060
28036068
22788966
30704107
26928935
26483807
1785941
9365
19097895
24039
17176045
30928400
29065131
9864317
20469888
19250638
237878
21710971
14561218
16535684
4821094
19111518
10.1002_jnr.21500
9555882
16548850
12133
12974953
10393097
10049846
23023754
22328667
14516279
29084970
20945916
19130111
26884604
10094675
15447630
20575528
16489931
6319365
19793184
28362483
16784233
18206978
21894910
28625985
3968029
15636583
22387379
10498735
8899997
17087661
19489610
20060817
5122810
23583331
8074519
16346796
21353648
17002302
8546701
32457458
16202239
17300176
17499765
16346377
27047475
19928876
18426211
15607027
22177984
15005616
18445278
18556440
32770029
24123814
34098080
21983973
22482720
34540338
6350272
21876065
10.1002_cctc.200900212
26881849
29101200
9683471
17042480
28630126
21809826
3935048
9453631
26976706
10861207
18986163
17630785
27165660
23629710
30987343
19218403
10542172
7054143
26600431
19166329
21062060
20385411
24362429
17417841
28844741
9733678
25801336
18255326
20608695
18690713
19348502
20360563
23813729
2981815
21766819
10998348
9292995
12930197
10629172
19500344
17428035
24123742
18973344
4633344
25217009
30984409
9495750
33922393
17407266
12162789
21524572
12139488
16039600
27570878
29892076
24375099
22505674
34630359
20302306
21602356
17562323
18653743
23721485
20418438
29150515
6345505
16789214
15171683
11716776
19728741
30355315
10427042
22985389
30050039
20578000
11931659
23276675
19750477
29891918
4360222
6813266
17714078
7462161
16349019
29728377
18798640
21899827
7061389
24935875
12834356
24944578
19057825
28486485
29620872
25217016
16359636
21247194
29229699
9521707
234421
22389486
21598940
27338799
19320426
18771288
26485161
18186617
31253675
21501597
25658043
10417353
29136639
20722388
6145699
23834473
23536681
30457329
1100608
26162870
24464460
2317039
15521822
9260954
26253470
30407793
33377161
10197991
18804446
30402996
30421362
16159313
29180806
16768441
6809728
28351914
21913674
16734431
28686591
16573521
30498244
27694799
29891603
29311274
17927902
27316951
31598075
28341845
10.1111_j.1600-0854.2007.00579.x
10515911
9894146
12144528
10049374
10482538
16669630
22687491
33511099
26149994
4401601
16345941
26010258
34270617
21526795
18700747
23354747
23220587
20701311
6259128
27136302
21187059
6619095
10085226
20570296
19053288
28993256
17007610
324973
22226824
17949110
30703555
30730705
25639975
16800641
18855426
15209560
16345505
22904288
18410129
6358190
25499551
4206871
35008837
23811508
23327645
9864341
31399541
23144135
19950984
28085964
25527535
10.1002_anie.201306487
17250800
16846242
21291263
8434913
27510733
22300533
