# Supplementary material for: Finding the dark matter: Large language model‐based enzyme kinetic data extractor and its validation
Source: Protein Sci. 2025 Aug 15;34(9):e70251. doi: 10.1002/pro.70251 (PMC12355964; doi:10.1002/pro.70251)
Supplement: Supplementary file 2 — DATA S2. Supporting Information. [file PRO-34-e70251-s002.zip › data/dataset_OCR_dataset/resnet_iter3_val.txt]

11966471
18804026
22356126
22446163
19225684
27699905
24041306
22439843
18589895
31698875
15109258
19233285
4154932
15469715
16823514
10.1002_cite.202000231
25285205
22290947
25942017
3894684
27009306
18515100
14766011
16181493
25974161
20643956
10473410
19032152
30400564
16348234
19102727
27991536
21782982
29739899
17989925
15691229
31548583
32655590
24228790
17998142
12297015
21291284
22754298
12009892
25326378
22018137
9677309
17999468
25260
11439089
18031290
26973832
25528584
15248781
24147537
22851054
29578334
16390329
29636528
23464738
10362548
23942051
18359283
30310076
10.1002_cbic.201800378
27100912
27935677
20230056
18060852
18399646
24124477
10947957
27264613
24248535
28959354
19788271
12667141
27940001
19552402
33104755
29806773
17298082
11914133
18672897
10.1046_j.1432-1327.1999.00351.x
17958910
20493855
30108800
11284740
18387352
17208314
16872273
28865997
21988939
19433052
19228020
21958314
19883118
6125497
19705820
28720084
9291139
16784221
12628000
23275500
25837721
17030798
10861225
8021219
21590288
21729287
24261485
28272875
14922
19374748
234947
31745227
29164132
15705060
3918007
19459932
4154039
26663444
27897348
20481475
14926
