# Supplementary material for: Finding the dark matter: Large language model‐based enzyme kinetic data extractor and its validation
Source: Protein Sci. 2025 Aug 15;34(9):e70251. doi: 10.1002/pro.70251 (PMC12355964; doi:10.1002/pro.70251)
Supplement: Supplementary file 2 — DATA S2. Supporting Information. [file PRO-34-e70251-s002.zip › data/EnzyExtract-main/data/backform/checkpoints/perfect_checkpoints.txt]

10419541
10428777
10460163
10585432
10657253
10799553
109126
10978172
11200273
11313355
11502751
11708794
11872475
11931668
12010468
12234486
1248462
12639950
12735293
12794077
12815059
12943761
12946270
1416912
1420294
1425685
14648285
14732720
14919
14973133
15203116
15273326
15381710
15456406
15579906
15650824
15657034
15755419
1597409
16345199
16347214
16347660
16349475
1646603
16535162
16610227
17187678
17499822
17630312
17684705
17786543
17888872
18167342
18390549
18597781
18692377
1898014
1910298
1911861
19285006
1953646
19695097
19710008
19842059
20207735
20589449
20849
20850
20943172
21087780
21118807
21137581
214125
21454608
21527346
2153555
2204246
22194336
22408420
22811320
2317039
23243163
23265898
2342102
23985082
24144487
24272737
24350277
2499256
2500422
25183745
25403332
2542222
25485687
26121302
26956020
2722736
27759097
2804136
28742131
29249727
2938733
29892076
2996486
3024571
3026811
30363080
30407
30706339
3156635
31865477
3233187
32518164
33660
3395127
3488060
3740854
3753884
3800975
3921058
3996588
4015104
4154214
4313
4342552
4762392
4943352
5063073
6084482
6295501
6407525
7117250
7396499
7788561
7937767
8269919
8407847
845119
8491707
8605214
8636044
8790360
9032442
9143358
9211291
9450661
9650588
9696766
9874769
