# Supplementary material for: Finding the dark matter: Large language model‐based enzyme kinetic data extractor and its validation
Source: Protein Sci. 2025 Aug 15;34(9):e70251. doi: 10.1002/pro.70251 (PMC12355964; doi:10.1002/pro.70251)
Supplement: Supplementary file 2 — DATA S2. Supporting Information. [file PRO-34-e70251-s002.zip › data/EnzyExtract-main/enzyextract/backform/backform_tabextr.py]

import pandas as pd

from enzyextract.backform.backform_utils import split_checkpoint


# def construct_context(checkpoint_df: pd.DataFrame):
#     """expected format:
#     enzymes:
#         - full name: <brenda> "catalase"
#         synonyms: "cat-1"
#         mutants: "R190Q, R203Q"
#         organisms: "Escherichia coli"
#     substrates: 
#         - full name: <brenda>
#         synonyms: ""
#     """
#     df_br, df_desc = split_checkpoint(checkpoint_df)
    
    
