# Supplementary material for: Finding the dark matter: Large language model‐based enzyme kinetic data extractor and its validation
Source: Protein Sci. 2025 Aug 15;34(9):e70251. doi: 10.1002/pro.70251 (PMC12355964; doi:10.1002/pro.70251)
Supplement: Supplementary file 2 — DATA S2. Supporting Information. [file PRO-34-e70251-s002.zip › data/EnzyExtract-main/enzyextract/fetch_sequences/accession_schemas.py]

import polars as pl

pdb_df_schema = {
    'pdb': pl.Utf8,
    'descriptor': pl.Utf8,
    'name': pl.Utf8,
    'sys_name': pl.Utf8,
    'organism': pl.Utf8,
    'info': pl.Utf8,
    'seq': pl.Utf8,
    'seq_can': pl.Utf8,
    # 'pmids': pl.Utf8, # these are pipe-separated strings (due to legacy pandas code)
    # 'dois': pl.Utf8, # these are pipe-separated strings (due to legacy pandas code)
    'pmids': pl.List(pl.Utf8),
    'dois': pl.List(pl.Utf8),
}

uniprot_df_schema = {
    'query_uniprot': pl.Utf8,
    'uniprot': pl.Utf8,
    'uniprot_aliases': pl.List(pl.Utf8),
    'enzyme_name': pl.Utf8,
    'organism': pl.Utf8,
    'organism_common': pl.Utf8,
    'sequence': pl.Utf8,
    'ec_numbers': pl.List(pl.Utf8),
    'dois': pl.List(pl.Utf8),
    'pmids': pl.List(pl.Utf8),
    'uniparc': pl.Utf8,
    'why_deleted': pl.Utf8,
    'full_response': pl.Utf8,
}

__all__ = [
    'pdb_df_schema',
    'uniprot_df_schema',
]
