# Supplementary material for: Finding the dark matter: Large language model‐based enzyme kinetic data extractor and its validation
Source: Protein Sci. 2025 Aug 15;34(9):e70251. doi: 10.1002/pro.70251 (PMC12355964; doi:10.1002/pro.70251)
Supplement: Supplementary file 2 — DATA S2. Supporting Information. [file PRO-34-e70251-s002.zip › data/EnzyExtract-main/enzyextract/fetch_sequences/preview_smiles.py]

import pandas as pd


df = pd.read_csv('fetch_sequences/results/smiles/pubchem_smiles_og.csv')

# replace all \n with nothing
df['Smiles'] = df['Smiles'].str.replace('\n', '')
# print(df[df['Name'] == 'maltose'])
# save to csv
df.to_csv('fetch_sequences/results/smiles/pubchem_smiles.csv', index=False)
