# Supplementary material for: Finding the dark matter: Large language model‐based enzyme kinetic data extractor and its validation
Source: Protein Sci. 2025 Aug 15;34(9):e70251. doi: 10.1002/pro.70251 (PMC12355964; doi:10.1002/pro.70251)
Supplement: Supplementary file 2 — DATA S2. Supporting Information. [file PRO-34-e70251-s002.zip › data/EnzyExtract-main/enzyextract/hungarian/csv_fix.py]

import re

import pandas as pd
import polars as pl

from enzyextract.fetch_sequences.read_pdfs_for_idents import amino3
from enzyextract.post.regexes import r_mutant_many_1to4_amino1_legacy, r_pH, r_recombinant, r_temp, r_wildtype, r_wt

_strange_kcat_units = set()
_strange_km_units = set()


superscript_map = {
    '⁰': '0', '¹': '1', '²': '2', '³': '3', '⁴': '4',
    '⁵': '5', '⁶': '6', '⁷': '7', '⁸': '8', '⁹': '9',
    '⁺': '+', '⁻': '-'
}
def fix_scientific_notation(x: str) -> str:
    """
    Convert Unicode scientific notation to ASCII format.
    
    Examples:
        >>> fix_scientific_notation("10³")
        "10^3"
        >>> fix_scientific_notation("2²")
        "2^2"
    """
    # Dictionary mapping Unicode superscript digits to regular digits
    global superscript_map
    
    result = []
    in_superscript = False
    
    for char in x:
        if char in superscript_map:
            if not in_superscript:
                result.append('^')
                in_superscript = True
            result.append(superscript_map[char])
        else:
            in_superscript = False
            result.append(char)
            
    return ''.join(result)

def fix_km(x: str) -> str:
    # match \bmm\b
    if pd.isna(x):
        return None
    if not isinstance(x, str):
        x = str(x)
    
    x = x.replace('\u03BC', '\u00B5') # greek mu \u03BC --> \u00B5
    x = fix_scientific_notation(x)
    
    x = re.sub(',', '', x) # destroy commas, which interfere with matching
    x = re.sub(r'\bmm\b', 'mM', x)
    x = re.sub(r'\bnm\b', 'nM', x)
    x = re.sub(r'\b[puμµ]M\b', 'µM', x, flags=re.IGNORECASE) # greek mu \u03BC --> \u00B5
    # micro symbol \u00B5

    x = re.sub(r'mol/L\b', 'M', x, flags=re.IGNORECASE) # also works if mol has a prefix
    
    units = ''.join(letter for letter in x if letter.isalpha() and not letter in ['x', 'X']) # allow the cross symbol
    _units_pretty = (''.join(l for l in x if l.isalpha() or l in ' /')).strip()
    acceptable_units = ['M', 'mM', 'µM', 'nM', 'pM']
    if not units:
        pass
    elif units not in acceptable_units:
        if 'g/' in x:
            # print("Rejecting Km with g/L unit", x)
            return None
        elif 'mg' in x:
            # print("Rejecting Km with mg unit", x)
            return None
        # print(f"Strange km unit: {x}")
        _strange_km_units.add(_units_pretty)
        return x
    
    return x


def fix_kcat_km_pl(df: pl.DataFrame, *, reject_unsure_units=True, kcat='kcat', km='km') -> pl.DataFrame:
    """
    Fix kcat/km values in a polars DataFrame.
    
    This function applies the `fix_kcat` and `fix_km` functions to the 'kcat' and 'km' columns of the DataFrame.
    It returns a new DataFrame with the fixed values.

    Note: this is much faster (20x) than map_elements(fix_kcat) because of rust and vectorization.

    Permutations of string replacements w.r.t fix_km and fix_kcat should have been kept to a minimum,
    but the changes are:

    - check for blacklisted units are now made before everything else
    - fix_scientific_notation is moved to the beginning, and only targets strings with unicode
        (should have no effect)
    """

    def fix_km_pl(orig: pl.Expr) -> pl.Expr:
        x = orig
        x = x.str.replace_many({
            ',': '', # destroy commas, which interfere with matching
            '\u03BC': '\u00B5', # greek mu \u03BC --> \u00B5
        })
        # x = x.map_elements(fix_scientific_notation, return_dtype=pl.Utf8)
        x = x.str.replace(r'\bmm\b', 'mM')
        x = x.str.replace(r'\bnm\b', 'nM')
        x = x.str.replace(r'(?i)\b[puμµ]M\b', 'µM')
        x = x.str.replace(r'(?i)mol/L\b', 'M') # also works if mol has a prefix
        return x
    
    def fix_kcat_pl(orig: pl.Expr) -> pl.Expr:
        # x = orig.map_elements(fix_scientific_notation, return_dtype=pl.Utf8)
        x = orig
        x = x.str.replace_many({
            ',': '', # destroy commas, which interfere with matching
            '\u03BC': '\u00B5', # greek mu \u03BC --> \u00B5
            '−': '-',
            '–': '-', # minus (\u2212), then en dash (\u2013)
        })
        x = x.str.replace("-'", "-1")
        x = x.str.replace(r'\bsec\b', 's')
        for unit in ['ms', 'millisecond', 's', 'sec', 'second', 'm', 'min', 'minute', 'h', 'hr', 'hour', 'day']:
            x = x.str.replace(r'\b' + f'{unit}' + r'-1\b', unit + '^-1')
        return x


    # apply UDF only to those with unicode superscripts (make it faster)
    unicode_superscripts = ''.join(superscript_map.keys())
    df = df.with_columns(
        (
            pl.when(pl.col(km).str.contains(f'[{unicode_superscripts}]'))
            .then(pl.col(km))
            .otherwise(None)
        ).map_elements(fix_scientific_notation, return_dtype=pl.Utf8, skip_nulls=True)
        .alias('_km_sf'),
        (
            pl.when(pl.col(kcat).str.contains(f'[{unicode_superscripts}]'))
            .then(pl.col(kcat))
            .otherwise(None)
        ).map_elements(fix_scientific_notation, return_dtype=pl.Utf8, skip_nulls=True)
        .alias('_kcat_sf'),
    ).with_columns(
        pl.coalesce(km, '_km_sf').alias(km),
        pl.coalesce(kcat, '_kcat_sf').alias(kcat)
    )
    
    df = df.drop(['_km_sf', '_kcat_sf'])


    if reject_unsure_units:
        df = df.with_columns(
            pl.when(
                pl.col(km).str.contains_any(['g/', 'mg'])
            ).then(None).otherwise(fix_km_pl(pl.col(km))).alias(km),
            pl.when(
                pl.col(kcat).str.contains_any(['mol', 'mg', 'U', '/g', 'l/', 'L'])
                | pl.col(kcat).str.contains(r'\b[mpμµn]?M\b')
                # | pl.col(kcat).str.contains(r'\b[mpμµn]?g\b')
            ).then(None).otherwise(fix_kcat_pl(pl.col(kcat))).alias(kcat)
        )
    else:
        df = df.with_columns(
            fix_km_pl(pl.col(km)).alias(km),
            fix_kcat_pl(pl.col(kcat)).alias(kcat)
        )
    return df

def fix_kcat(x: str) -> str:
    
    if pd.isna(x):
        return None
    if not isinstance(x, str):
        x = str(x)
    
    x = fix_scientific_notation(x)
    
    x = re.sub(',', '', x) # destroy commas, which interfere with matching
    x = re.sub('μ', 'µ', x) # greek mu \u03BC --> \u00B5
    # detect and destroy units
    units = ''.join(letter for letter in x if letter.isalpha() and not letter == 'x') # allow the cross symbol
    _units_pretty = (''.join(l for l in x if l.isalpha() or l in ' /')).strip()
    
    acceptable_units = ['ms', 'millisecond', 's', 'sec', 'second', 'm', 'min', 'minute', 'h', 'hr', 'hour', 'day']
    bad_units = ['mol', 'mg', 'U', '/g', 'l/', 'L']
    more_bad_units = [
        re.compile(x) for x in [r'\bM\b']
    ] + [
        re.compile(unit, re.IGNORECASE) for unit in [r'\bmM\b', r'\bpM\b', r'\bµM\b', r'\bnM\b']
    ]
    
    if not units:
        # no unit. allow for now
        pass
    elif not any(letter.isdigit() for letter in x):
        # no number at all. allow for now
        # this is probably a null value
        pass
    elif units not in acceptable_units: 
        if any(unit in x for unit in bad_units) or any(unit.search(x) for unit in more_bad_units):
            return None
        # strange-looking unacceptable unit
        # print(f"Strange kcat unit: {x}")

        _strange_kcat_units.add(_units_pretty)
        # return ''
    
    # standardize hyphens
    x = x.replace('−', '-').replace('–', '-') # minus (\u2212), then en dash (\u2013)
    x = x.replace("-'", "-1")
    x = re.sub(r'\bsec\b', 's', x)
    for unit in acceptable_units:
        x = re.sub(r'\b' + f'{unit}' + r'-1\b', unit + '^-1', x)
    return x

standardize_mutants1_re = re.compile(rf"({amino3})-?(\d{{1,4}})(\s?→\s?| to |\s?>\s?|!)[ -]?({amino3})") # if arrow or "to", then it is unambiguously a point mutation.
    

def lengthen_enzyme_name(short: str, longer: str) -> str:
    if pd.isna(short):
        return longer
    if pd.isna(longer):
        return short
    
    if short == longer:
        return short
    if len(short) >= 10:
        return short
    return f"{longer} ({short})"
    

def widen_df(df: pd.DataFrame, brenda=True) -> pd.DataFrame:
    """
    Widen df, by expanding the "comments" column into "mutant", "pH", and "temperature" columns.
    """
    # various widening of brenda data
    def extract_mutant(comment: str, brenda=False):
        if not pd.isna(comment):
            if not brenda or "mutant" in comment or "recombinant" in comment:
                # require "mutant" or "recombinant" keyword for brenda only
                mutants = re.findall(r"\b[A-Z]\d{2,4}[A-Z]\b", comment)
                out = '/'.join(mutants)
                if out:
                    return out
            # look for WT
            wildtype = re.findall(r"\bwild[\- ]?type?\b", comment, flags=re.IGNORECASE)
            if wildtype:
                return 'wild-type'
            wildtype = re.findall(r"\bWT\b", comment)
            if wildtype:
                return 'WT'
        return pd.NA
    def extract_mutant_brenda(comment: str):
        return extract_mutant(comment, brenda=True)

    def extract_pH(comment: str):
        if not pd.isna(comment) and "pH" in comment:
            # pH (\b\d+\.?\d+\b)
            pH = re.findall(r_pH, comment)
            if pH:
                return pH[0]
        return pd.NA
    def extract_temp(comment: str):
        if not pd.isna(comment) and "°C" in comment:
            temp = re.findall(r_temp, comment)
            if temp:
                return temp[0]
        return pd.NA
    
    target = 'comments'
    if 'comments' not in df.columns:
        target = 'variant'
        if 'variant' not in df.columns:
            target = 'descriptor'
    df = df.copy()
    
    def use_new_values(df, name, col):
        if name in df.columns:
            df[name] = df[name].fillna(col)
        else:
            df[name] = col
    if brenda:
        use_new_values(df, 'mutant', df[target].apply(extract_mutant_brenda))
    else:
        use_new_values(df, 'mutant', df[target].apply(extract_mutant))
    use_new_values(df, 'pH', df[target].apply(extract_pH))
    use_new_values(df, 'temperature', df[target].apply(extract_temp))
    return df

def pl_widen_df(df: pl.DataFrame) -> pl.DataFrame:
    """
    Widen brenda df, by expanding the "comments" column into "mutant", "pH", and "temperature" columns.
    """

    # mutant regexes, in order of specificity (most to least):
    # \b([A-Z]\d{2,4}[A-Z](?:\/[A-Z]\d{2,4}[A-Z])*)\b
    # mutant ([A-Z]\d{1,4}[A-Z](?:\/[A-Z]\d{1,4}[A-Z])*)\b
    # r"\bwild[\- ]?type?\b"
    # r"\bWT\b"
    # r_mutant_1 = r"\b([A-Z]\d{1,4}[A-Z](?:\/[A-Z]\d{1,4}[A-Z])*)\b"
    # r_mutant_2 = r"mutant ([A-Z]\d{1,4}[A-Z](?:\/[A-Z]\d{1,4}[A-Z])*)\b"
    # r_wildtype = r"(?i)\bwild[\- ]?type?\b"
    # r_wt = r"\bWT\b"

    df = df.with_columns([
        pl.col('comments').str.extract(r_pH, 1).alias('pH'),
        pl.col('comments').str.extract(r_temp, 1).alias('temperature'),
        pl.coalesce([
            pl.when(
                pl.col("comments").str.contains(r_recombinant)
            ).then(
                pl.col('comments').str.extract_all(r_mutant_many_1to4_amino1_legacy).list.join('; ').replace('', None)
            ),
            # pl.col('comments').str.extract(r_mutant_2, 1),
            pl.when(pl.col('comments').str.contains(r_wildtype)).then(pl.lit('wild-type')),
            pl.when(pl.col('comments').str.contains(r_wt)).then(pl.lit('WT'))
        ]).alias('mutant')
    ])

    return df

def pl_prep_brenda_for_hungarian(df: pl.DataFrame) -> pl.DataFrame:
    return (df
        .with_columns([
            pl.col('km_value').map_elements(lambda x: str(x) + ' mM' if x is not None else None, return_dtype=pl.Utf8).alias('km_value'),
            pl.col('turnover_number').map_elements(lambda x: str(x) + ' s^-1' if x is not None else None, return_dtype=pl.Utf8).alias('turnover_number')
        ])
        .rename({
            'turnover_number': 'kcat',
            'km_value': 'km',
            'comments': 'variant'
        })
    )

def pl_remove_ranges(df: pl.DataFrame) -> pl.DataFrame:
    """
    Identify pmids which contain the string " -- " in the columns "kcat", "km". 
    Then, drop all rows that belong to those pmids.
    """
    # Identify pmids containing " -- " in the specified columns
    pmids_to_remove = df.filter(
        (df["kcat"].str.contains(" -- ")) | (df["km"].str.contains(" -- "))
    )["pmid"].unique()
    
    # Filter out rows belonging to those pmids
    filtered_df = df.filter(~df["pmid"].is_in(pmids_to_remove))
    
    return filtered_df
    
def clean_columns_for_valid(df: pd.DataFrame, printme=True) -> pd.DataFrame:
    """
    Main cleaning operation.

    Prepares df for hungarian algorithm.

    If BRENDA, then units are added to km and kcat.

    If not BRENDA, then km and kcat are fixed (we strictly only accept time^-1 and mM).


    converts df pmid to str, if necessary
    """
    if 'turnover_number' in df.columns:
        # brenda variant
        # must add mM suffix to km_value
        # df = df.drop(columns=['kcat_km'])
        # cast km_value and turnover_number to str
        
        with pd.option_context('mode.chained_assignment', None):
            df['km_value'] = df['km_value'].apply(lambda x: str(x) + ' mM' if not pd.isna(x) else None)
            df['turnover_number'] = df['turnover_number'].apply(lambda x: str(x) + ' s^-1' if not pd.isna(x) else None)
        df.rename(columns={'turnover_number': 'kcat', 'km_value': 'km', 'comments': 'variant'}, inplace=True)
    else:
        # regular variant
        
        # df = df.loc[:, ["doi", "enzyme","variant","substrate","kcat","km"]] # ,"kcat/km"]]
        df.rename(columns={'doi': 'pmid'}, inplace=True)
        if 'comments' in df.columns and 'variant' not in df.columns:
            # could be a reformed brenda variant
            df.rename(columns={'comments': 'variant'}, inplace=True)
        df['km'] = df['km'].apply(fix_km)
        df['kcat'] = df['kcat'].apply(fix_kcat)
        if printme:
            print("Strange kcat units", _strange_kcat_units)
            print("Strange km units", _strange_km_units)

            if 'μM' in _strange_km_units:
                raise AssertionError("HOW did mu (μ) not get replaced?")
        

    # cast pmid column to int, then str
    if pd.api.types.is_integer_dtype(df['pmid']):
        df['pmid'] = df['pmid'].astype(str)
    assert 'pmid' in df.columns
    

    return df

# def clean_columns_for_valid(df: pd.DataFrame) -> pd.DataFrame:
#     df.dropna(subset=["kcat", "km"], how='all', inplace=True)
#     # df.reset_index(drop=True, inplace=True)
#     df.fillna("", inplace=True)
#     return df
def _int_like(some_type):
    return 'int' in str(some_type)

def courtesy_fix_pmids(pmids, df, df2=None):
    """Make sure that pmids are the same type as the df"""
    
    if not pmids:
        return []
    
    if df2 is not None:
        if _int_like(df2["pmid"].dtype) != _int_like(df["pmid"].dtype):
            print("[!!!] WARNING: df1 pmids are", df["pmid"].dtype, "but df2 pmids are", df2["pmid"].dtype, "(likely strings)")
            print("Converting both to strings.")
            # convert both to strings
            df.astype({'pmid': 'str'}, inplace=True)
            df2.astype({'pmid': 'str'}, inplace=True)
    
    given_type = type(list(pmids)[0])
    df_type = df["pmid"].dtype
    if _int_like(given_type) != _int_like(df_type):
        print("[!!!] WARNING: provided pmids are", given_type, "but df1 pmids are", df_type, "(likely strings)")
        if _int_like(given_type):
            print("Converting pmids to str")
            pmids = [str(pmid) for pmid in pmids]
        else:
            print("Converting pmids to int")
            pmids = [int(pmid) for pmid in pmids]
    return pmids

if __name__ == '__main__':
    foo = '2.8 × 10⁻³ ± 4.0 × 10⁻⁴ s⁻¹'
    print(fix_scientific_notation(foo))
