# Supplementary material for: Finding the dark matter: Large language model‐based enzyme kinetic data extractor and its validation
Source: Protein Sci. 2025 Aug 15;34(9):e70251. doi: 10.1002/pro.70251 (PMC12355964; doi:10.1002/pro.70251)
Supplement: Supplementary file 2 — DATA S2. Supporting Information. [file PRO-34-e70251-s002.zip › data/EnzyExtract-main/enzyextract/pipeline/accessions/acc5_finalize_accessions.py]

from enzyextract.dependency.prereqs import export
from enzyextract.pipeline.accessions.acc1_regroup_accessions import get_known_accessions


@export("data/enzymes/accessions/final/pdb.parquet")
@export("data/enzymes/accessions/final/uniprot.parquet")
@export("data/enzymes/accessions/final/ncbi.parquet")
def finalize_accessions():
    pdb_known, uniprot_known, ncbi_known = get_known_accessions()
    pdb_known.write_parquet('data/enzymes/accessions/final/pdb.parquet')
    uniprot_known.write_parquet('data/enzymes/accessions/final/uniprot.parquet')
    ncbi_known.write_parquet('data/enzymes/accessions/final/ncbi.parquet')

    print("Finalized accessions")
    print("data/enzymes/accessions/final/pdb.parquet")
    print("data/enzymes/accessions/final/uniprot.parquet")
    print("data/enzymes/accessions/final/ncbi.parquet")

    # refseq_known = read_all_dfs('data/enzymes/accessions/refsesq', so=so)

if __name__ == '__main__':
    # get_unknown_accessions()
    finalize_accessions()
