# Supplementary material for: Finding the dark matter: Large language model‐based enzyme kinetic data extractor and its validation
Source: Protein Sci. 2025 Aug 15;34(9):e70251. doi: 10.1002/pro.70251 (PMC12355964; doi:10.1002/pro.70251)
Supplement: Supplementary file 2 — DATA S2. Supporting Information. [file PRO-34-e70251-s002.zip › data/EnzyExtract-main/enzyextract/pipeline/evaluation/eval1b_compare_precision_recall.py]

from enzyextract.metrics.precision_recall import exact_precision_recall, extract_value_and_unit_df, offby_matches
import polars as pl


def step5b_main(
    working: str,
    against_known: str,
    scino_only: str,
    whitelist: str,
    gpt_df: pl.DataFrame, # the unknown df
    known_df: pl.DataFrame, # the known df
    is_brenda: bool = False,
    offby: bool = True,
):
    so = {'pmid': pl.Utf8, 'km_2': pl.Utf8, 'kcat_2': pl.Utf8, 'kcat_km_2': pl.Utf8, 'pH': pl.Utf8, 'temperature': pl.Utf8}


    

    # exclude scientific notation: exclude "10^" to see if it improves acc like I think
    
    if scino_only is True:
        gpt_df = gpt_df.filter(
            pl.col('kcat').str.contains('10\^')
            | pl.col('km').str.contains('10\^')
        )
        working += '_scientific_notation'
    elif scino_only is False:
        gpt_df = gpt_df.filter(
            (
                ~pl.col('kcat').str.contains('10\^')
                | pl.col('kcat').is_null()
            ) & (
                ~pl.col('km').str.contains('10\^')
                | pl.col('km').is_null()
            )
        )
        working += '_no_scientific_notation'
    elif scino_only == 'false_revised':

        bad_pmids = pl.read_parquet('data/revision/apogee-revision.parquet').filter(
            pl.col('kcat_scientific_notation')
        )
        gpt_df = gpt_df.filter(~pl.col('pmid').is_in(bad_pmids['pmid']))
        gpt_df = gpt_df.filter(
            ~pl.col('kcat').str.contains('10\^')
            & ~pl.col('km').str.contains('10\^')
        )
        working += '_no_scientific_revised'

    
    if whitelist is not None:
        if whitelist == 'hallucinated_micro':
            pmids_df = pl.read_parquet('data/pmids/apogee_hallucinated_micro.parquet')
        elif whitelist == 'wide_tables_only':
            pmids_df = pl.read_parquet('data/pmids/apogee_wide_tables_7plus.parquet')
        else:
            raise ValueError("Invalid whitelist")
        pmids = set(pmids_df['pmid'].unique())
        known_df = known_df.filter(pl.col('pmid').is_in(pmids))
        gpt_df = gpt_df.filter(pl.col('pmid').is_in(pmids))
        working += '_' + whitelist

    # why is it not unique?
    wanted_pmids = set(known_df['pmid'].unique())
    gpt_df = gpt_df.filter(pl.col('pmid').is_in(wanted_pmids))
    gpt_df = gpt_df.unique(maintain_order=True)
    known_df = known_df.unique(maintain_order=True)


    kcat_df = extract_value_and_unit_df(gpt_df, 'kcat').drop('kcat.value', 'kcat.unit')
    km_df = extract_value_and_unit_df(gpt_df, 'km').drop('km.value', 'km.unit')
    known_kcat_df = extract_value_and_unit_df(known_df, 'kcat').drop('kcat.value', 'kcat.unit')
    known_km_df = extract_value_and_unit_df(known_df, 'km').drop('km.value', 'km.unit')
    kcat_df = kcat_df.filter(
        pl.col('pmid').is_in(set(known_kcat_df['pmid']))
    )
    km_df = km_df.filter(
        pl.col('pmid').is_in(set(known_km_df['pmid']))
    )
    known_kcat_df = known_kcat_df.filter(
        pl.col('pmid').is_in(set(kcat_df['pmid']))
    )
    known_km_df = known_km_df.filter(
        pl.col('pmid').is_in(set(km_df['pmid']))
    )
    # dfs, metrics = asof_precision_recall(kcat_df, known_kcat_df, on='kcat.true_value', tolerance=1E-6, keep_all_columns=True)
    kcat_dfs, kcat_metrics = exact_precision_recall(kcat_df, known_kcat_df, on='kcat.true_value', tolerance=1E-6, keep_all_columns=True)

    # print(metrics)

    km_dfs, km_metrics = exact_precision_recall(km_df, known_km_df, on='km.true_value', tolerance=1E-6, keep_all_columns=True)

    offby_dfs = {}
    offby_metrics = {}
    if offby:
        # now, calculate "off by" metrics
        kcat_offby_dfs = offby_matches(
            None, None, [60, 3600, 1000], 
            joined_df=kcat_dfs['joined'],
            on='kcat.true_value',
            by=['pmid'])
        km_offby_dfs = offby_matches(
            None, None, [10**3, 10**6, 10**9, 10**4, 10**5, 10**7, 10**8, 10**10],
            joined_df=km_dfs['joined'],
            on='km.true_value',
            by=['pmid'])
        offby_dfs = {
            'kcat': kcat_offby_dfs,
            'km': km_offby_dfs,
        }
        offby_metrics = {
            'kcat': {
                k: v.height for k, v in kcat_offby_dfs.items()
            },
            'km': {
                k: v.height for k, v in km_offby_dfs.items()
            }
        }

    return kcat_dfs, kcat_metrics, km_dfs, km_metrics, offby_dfs, offby_metrics
    # step 2b: match with brenda
    # _no_scientific_notation
    # if not os.path.exists(match_dest):
    # gpt_df = pl.read_csv('data/valid/_valid_beluga-t2neboth_1.csv', schema_overrides=so)
