# Supplementary material for: Finding the dark matter: Large language model‐based enzyme kinetic data extractor and its validation
Source: Protein Sci. 2025 Aug 15;34(9):e70251. doi: 10.1002/pro.70251 (PMC12355964; doi:10.1002/pro.70251)
Supplement: Supplementary file 2 — DATA S2. Supporting Information. [file PRO-34-e70251-s002.zip › data/EnzyExtract-main/enzyextract/pipeline/step1b_run_pdf_binaries.py]

# working_enzy_table_md, but tableless

from typing import Optional
import polars as pl
import pymupdf
from tqdm import tqdm

from enzyextract.pipeline.step1_run_tableboth import build_manifest, step1_main
from enzyextract.submit.anthropic_management import to_anthropic_batch_request
from enzyextract.utils.pmid_management import pmids_from_directory


def step1b_create_binary_batch(
    *, 
    pdf_root: str, # read pdfs from
    tables_from: Optional[str], # read tables from (IGNORE)
    micro_path: str, # read micro corrections from (IGNORE)
    manifest_view: Optional[pl.DataFrame], # use specific pmids

    namespace: str, # ids
    version: str, # ids
    model_name: str, # model settings
    prompt: str, # prompt settings
    structured: bool = False, # whether to use structured prompt or not
    
    _check_nonzero_tables=False, # validate that tables exist (IGNORE)
    _check_nonzero_reocr=False, # validate that micro corrections exist (IGNORE)
): 
    target_pmids = acceptable_pmids = pmids_from_directory(pdf_root)

    # Option 1: build manifest from PDFs
    if manifest_view is None:
        manifest_view = build_manifest(pdf_root)
    
    # Option 2: use given manifest
    # manifest = pl.read_parquet('data/manifest.parquet')
    # # only readable
    # manifest = manifest.with_columns([
    #     pl.col('filename').str.replace('\.pdf$', '').alias('pmid')
    # ])
    # manifest_view = manifest.filter(
    #     pl.col('readable')
    #     & ~pl.col('bad_ocr')
    #     & pl.col('pmid').is_in(target_pmids)
    # ).unique('filename').select(['fileroot', 'filename', 'pmid'])

    batch = []
    correspondences = []
    for fileroot, filename, pmid in tqdm(manifest_view.iter_rows(), total=manifest_view.height):
        assert pmid in target_pmids
        
        fpath = fileroot + '/' + filename
        try:
            doc = pymupdf.open(fpath)
        except Exception as e:
            print("Error opening", fileroot)
            print(e)
            continue
        
        if len(doc) > 100:
            # 100 pages is excessive
            continue

        # obtain original annotation from part A
        # use the table_md_root

        custom_id = f'{namespace}_{version}_{pmid}'
        if structured:
            raise NotImplementedError("Structured mode is not implemented yet.")
        else:
            req = to_anthropic_batch_request(
                custom_id, 
                prompt, 
                pdf_fpath=fpath, 
                model_name=model_name)
        batch.append(req)
        correspondences.append({"custom_id": custom_id, "pmid": pmid})
    return batch, correspondences

def step1b_main(
    *, 
    namespace: str, # ids
    pdf_root: str, # read from
    model_name: str, # model settings
    prompt: str, 

    log_location: str,
    dest_folder: str, # write to
    corresp_folder: str, 
    
    structured = False,
    llm_provider: str = 'anthropic',
    version=None,
    save_as_jsonl=False,
):
    return step1_main(
        namespace=namespace,
        pdf_root=pdf_root,
        micro_path=None,
        tables_from=None,

        model_name=model_name,
        prompt=prompt,
        log_location=log_location,
        dest_folder=dest_folder,
        corresp_folder=corresp_folder,
        structured=structured,
        llm_provider=llm_provider,
        version=version,

        _check_nonzero_tables=False,  # validate that tables exist (IGNORE)
        _check_nonzero_reocr=False,  # validate that micro corrections exist (IGNORE)
        chunk_size=100,
        create_batch=step1b_create_binary_batch,

        save_as_jsonl=False, # Do not save as JSONL, since binaries can be huge
    )
