# Supplementary material for: Finding the dark matter: Large language model‐based enzyme kinetic data extractor and its validation
Source: Protein Sci. 2025 Aug 15;34(9):e70251. doi: 10.1002/pro.70251 (PMC12355964; doi:10.1002/pro.70251)
Supplement: Supplementary file 2 — DATA S2. Supporting Information. [file PRO-34-e70251-s002.zip › data/EnzyExtract-main/enzyextract/post/finale/scientific.py]

import polars as pl

def attach_scientific_flag(gpt_df: pl.DataFrame) -> pl.DataFrame:
    gpt_df = gpt_df.with_columns(
        ((
            pl.col('kcat').str.contains('10\^')
        ) | (
            pl.col('km').str.contains('10\^')
        )).replace(False, None).alias('flag.scientific')
    )
    return gpt_df
