# Supplementary material for: Finding the dark matter: Large language model‐based enzyme kinetic data extractor and its validation
Source: Protein Sci. 2025 Aug 15;34(9):e70251. doi: 10.1002/pro.70251 (PMC12355964; doi:10.1002/pro.70251)
Supplement: Supplementary file 2 — DATA S2. Supporting Information. [file PRO-34-e70251-s002.zip › data/EnzyExtract-main/enzyextract/post/fragments/fragment_tagging.py]

"""
see also:
enzyextract.hungarian.csv_fix.pl_widen_df
"""


from typing import List, Tuple, Union
import polars as pl

# from enzyextract.post.regexes import r_hyphens, r_mutant_2to4, r_pH_range, r_recombinant, r_temp_kelvin, r_temp_range, r_unclassified, r_wt_exact, r_wt_inexact, unicode_fix
from enzyextract.post.fragments.coalescing import coalesce_collect
from enzyextract.post.fragments.exfiltrate import filter_list_out, filter_out, join_out, join_out_lower, subfilter_out, subjoin_out
from enzyextract.post.regexes import *
from enzyextract.thesaurus.fuzz_utils import compute_fuzz_with_progress
from enzyextract.thesaurus.organism_patterns import organism_patterns
from enzyextract.thesaurus.uniprot_organisms import load_uniprot_names

datadf = pl.read_parquet('data/recontext/1_fromyaml/data.parquet')
datadf = datadf.filter(
    pl.col('kcat').is_not_null() | pl.col('km').is_not_null() | pl.col('kcat_km').is_not_null()
).with_columns(
    unicode_fix('descriptor'),
    unicode_fix_list('fragments')
)
contextdf = pl.read_parquet('data/recontext/1_fromyaml/context.parquet').with_row_index('context_id')
# keep exactly one custom_id (keep the last: keep the final answer)
contextdf = contextdf.unique('custom_id', keep='last', maintain_order=True)
# standardize all context
# contextdf = contextdf.with_columns(
#     unicode_fix_list('temperatures'),
#     unicode_fix_list('pHs'),
# )

descriptors = datadf.select('custom_id', 'descriptor', 'fragments').unique(maintain_order=True).with_row_index('data_id')

descriptors = descriptors.join(
    contextdf.select('context_id', 'custom_id'), # each custom_id gets exactly one context_id
    left_on='custom_id',
    right_on='custom_id',
    how='inner',
    validate='m:1'
)
fragments = descriptors.explode('fragments').with_row_index('fragment_id')
remf = fragments.clone() # remaining fragments
# 531_459

### STEP 1.1: pH
## 1.1a) exact pH matches
pH_exact, remf = filter_out(r_pH_range, remf)
pH_exact2, remf = filter_out(r_pH_suffixed, remf)
# print(pH_exact) # 28_231

### STEP 1.2: temperature
## 1.2a) exact temperature matches

temp_exact, remf = filter_out(r_temp_range, remf)
# kelvin is delayed to after step 4 (enzymes)
# print(temp_exact) # 23_372 -> 23_761


### STEP 1.3: cofactors (tags that begin with 'with')

cofactors, remf = filter_out(r'^\(?[Ww]ith[o ]', remf)
# print(cofactors) # 17_798

### STEP 1.4: enzyme names
enzymedf = contextdf.select('context_id', 'enzymes').explode('enzymes').unnest('enzymes').sort('context_id').with_row_index('enzyme_id')
"""
columns: context_id, enzyme_id, fullname, synonyms, mutants, organisms
"""

# enzymedf = enzymedf.with_columns(
#     unicode_fix(pl.col('fullname')),
#     unicode_fix_list('synonyms'),
#     unicode_fix_list('organisms'),
#     unicode_fix_list('mutants'),
# )
enzymedf_synonyms = enzymedf.select('context_id', 'enzyme_id', 'synonyms').explode('synonyms')


enzymedf_names = pl.concat([
        enzymedf.select('context_id', 'enzyme_id', 'fullname').rename({
            'fullname': 'enzyme_name',
        }).with_columns(
            pl.lit(True).alias('is_fullname')
        ),
        enzymedf_synonyms.rename({
            'synonyms': 'enzyme_name',
        }).with_columns(
            pl.lit(False).alias('is_fullname')
        )
    ], how='diagonal'
).filter(
    pl.col('enzyme_name').is_not_null() 
    & (pl.col('enzyme_name').str.len_chars() > 0)
).sort(
    pl.col('enzyme_name').str.len_chars().over('context_id'),
    descending=True
)
"""
Columns: 
- context_id
- enzyme_id
- fullname
"""

## 1.4a) exact fullname matches
enzyme_exact_full, remf = join_out(
    enzymedf.select('context_id', 'enzyme_id', 'fullname'),
    remf,
    'fullname',
    # validate='m:1'
)
# print(enzyme_exact_full) # 43_906

## 1.4b) exact synonym matches
enzyme_exact_syn, remf = join_out(
    enzymedf_synonyms,
    remf,
    'synonyms',
    # validate='m:1'
)
# print(enzyme_exact_syn) # 90_470

### STEP 1.5: mutants
## 1.5a) "wild-type"
wt_exact, remf = filter_out(r_wt_exact, remf)

## 5b. mutants verbatim from the context
mutantsdf = enzymedf.select('context_id', 'enzyme_id', 'mutants').explode('mutants')
# remove WT
mutantsdf = mutantsdf.filter(
    ~pl.col('mutants').str.contains(r_wt_exact)
)
mutants_exact_ctxl, remf = join_out(
    mutantsdf,
    remf,
    'mutants',
) # 62_941


### STEP 1.6: organisms
# NOTE: for organisms, it is common for fragments to be matched multiple times!
# Possible duplication:
# a. multiple enzymes share the same organism (multiple enzyme_id)
# b. a short genus name is ambiguous (ie. Laminaria japonica vs Lampetra japonica: see organisms_sg_ambiguous)

organismdf = enzymedf.select('context_id', 'enzyme_id', 'organisms').explode('organisms')

# convert, for instance, "Escherichia coli" to "E. coli"
# (short genus)
organisms_sg = organismdf.filter(
    pl.col('organisms').str.contains(r'^([A-Za-z])([a-z]*) (.*)') # needs at least 2 words
).with_columns(
    pl.col('organisms').str.replace(r'^([A-Za-z])([a-z]*) (.*)', r'$1. $3').alias('organism_sg')
) # .drop_nulls('organism_sg')

organisms_sg_ambiguous = organisms_sg.select('organisms', 'organism_sg').unique()
organisms_sg_ambiguous = organisms_sg_ambiguous.filter(
    organisms_sg_ambiguous.select('organism_sg').is_duplicated()
)

## 1.6a) "expressed in" organisms aren't where the enzyme is actually from
organisms_expressedin, remf = filter_out(r'(?i)expressed in', remf) # 765


## 1.6b) exact organism matches
organisms_exact, remf = join_out(
    organismdf,
    remf,
    'organisms',
) # 16_544


## 1.6c) exact organism matches (short genus, ctxl, connected to enzyme id)
organisms_exact_sg_ctxl, remf = join_out(
    organisms_sg,
    remf,
    'organism_sg',
) # 2_913 -> 2_867 + 348

# these matches kind of suck: they have some false positives and/or also remove some 
# additional information
# hence, do not remove them from the remaining fragments

## 1.5d) inexact mention of "mutant" or "recombinant"
# removing from fragments leaves the risk of removing enzyme or organism information
# remf = remf.filter(~pl.col('fragment_id').is_in(set(recombinant_inexact['fragment_id'])))

## 1.5d) [RETRO] regex for point mutants
# single-digit mutants are risking, because it would loop in false positives like "H2O" or "D2O"
# 2+ digits are safer
mutants_exact_re, remf = filter_out(
    # rf"^([Mm]utant )?{r_mutant_many_2to4_amino1_legacy}( [Mm]utant)?$",
    r'^' + r_mutant_omni + r'$',
    remf
) # 3_339 -> 3_769

### STEP 1.7: extra substrates
substratedf = (
    contextdf.select('context_id', 'substrates')
    .explode('substrates').unnest('substrates')
    .sort('context_id').with_row_index('substrate_id')
)
# substratedf = substratedf.with_columns(
#     unicode_fix(pl.col('fullname')),
#     unicode_fix_list('synonyms'),
# )
subs_exact_full, remf = join_out(
    substratedf.select('context_id', 'substrate_id', 'fullname'),
    remf,
    'fullname',
) # 9_107
subs_exact_syn, remf = join_out(
    substratedf.select('context_id', 'substrate_id', 'synonyms').explode('synonyms'),
    remf,
    'synonyms',
) # 5_505

### STEP 1.8: kelvin (needs to be done after enzymes)
temp_exact_k, remf = filter_out(r_temp_kelvin, remf)

### STEP 1.9: activity type
activity_type, _ = filter_out(r' activity$', remf)

### STEP 1.99: filter out known unclassified fragments
unclassified_known, remf = filter_out(r_unclassified, remf)

##### STEP 2.x: case insensitive


remf = remf.with_columns(
    pl.col('fragments').str.to_lowercase().alias('fragment_lower'),
)
# enzymedfi = enzymedf.with_columns(
#     pl.col('fullname').str.to_lowercase().alias('fullname_lower'),
#     pl.col('synonyms').list.eval(pl.element().str.to_lowercase()).alias('synonyms_lower'),
# )
substratedfi = substratedf.with_columns(
    pl.col('fullname').str.to_lowercase().alias('fullname_lower'),
    pl.col('synonyms').list.eval(pl.element().str.to_lowercase()).alias('synonyms_lower'),
)
### 2.4: enzymes

## 2.4a) case-insensitive enzyme fullname matches
# enzyme_casei_full, remf = join_out_lower(
#     enzymedfi.select('context_id', 'enzyme_id', 'fullname_lower'),
#     remf,
#     'fullname_lower',
#     # validate='m:1'
# ) # 718

# # ## 2.4b) case-insensitive enzyme synonym matches
# enzyme_casei_syn, remf = join_out_lower(
#     enzymedfi.select('context_id', 'enzyme_id', 'synonyms_lower').explode('synonyms_lower'),
#     remf,
#     'synonyms_lower',
#     # validate='m:1'
# ) # 181

enzyme_casei, remf = join_out_lower(
    enzymedf_names.select(
        'context_id',
        'enzyme_id',
        pl.col('enzyme_name').str.to_lowercase().alias('name_lower'),
    ),
    remf,
    'name_lower',
    # validate='m:1'
) # 899

### 2.6: organisms
### 2.7: substrates
subs_casei_full, remf = join_out_lower(
    substratedfi.select('context_id', 'substrate_id', 'fullname_lower'),
    remf,
    'fullname_lower',
) # 1_195
subs_casei_syn, remf = join_out_lower(
    substratedfi.select('context_id', 'substrate_id', 'synonyms_lower').explode('synonyms_lower'),
    remf,
    'synonyms_lower',
    # validate='m:1'
) # 505

remf = remf.drop('fragment_lower', strict=False)
##### STEP 3.x: substrings

remf = remf.with_columns(
    pl.col('fragments').alias('shrinkable')
)

### 3.0: "wild-type"
wt_inexact, remf = subfilter_out(r_wt_inexact, remf) # 5_659

### 3.1: pH
pH_inexact, remf = subfilter_out(r'(pH( =)? \d+(\.\d+)?( ?- ?\d+(\.\d+)?)?)', remf)

### 3.2: temp
temp_inexact, remf = subfilter_out(r_lite(r_temp_range), remf)

### 3.4: mutants
# substring match is actually TERRIBLE for ctxl because Q265K will be considered a substring of Q265K/Y195S
mutants_inexact_re, remf = subfilter_out(
    # r_mutant_many_2to4_amino1_legacy,
    r_mutant_omni,
    remf,
) # 10_145 -> 10_657

recombinant_inexact, _ = filter_out(r_recombinant, remf) # 6_742

### 3.5: enzymes


enzymes_inexact, remf = subjoin_out(
    enzymedf_names,
    remf,
    'enzyme_name',
    drop_shrinkable=False,
) # 50_115
pass

### 3.6: organisms
# I place organisms after enzymes, because enzymes may contain an organism name
uniprotdf_names = load_uniprot_names()
organisms_inexact, remf = filter_list_out(
    uniprotdf_names['organism'].to_list(),
    remf,
    ascii_case_insensitive=True
) # 9_802 -> 13_852 -> 15_203

## 3.6d) exact organism matches (short genus), but no associated genus name
organisms_exact_sg_re, remf = filter_out(r_organisms_sg, remf, on='shrinkable', extract=True) # 979

### 3.7: cofactors

cofactors_inexact, remf = subfilter_out(r_cofactor_many, remf) # 8_335 -> 9_579 -> 11_136
cofactors_inexact_ends, remf = filter_out(r' [mnµ]M$', remf, on='shrinkable', extract=True) # 3_409
cofactors_ions, remf = filter_out(r_ions, remf, on='shrinkable', extract=False) # r'[A-Z][a-z][²³]?⁺' # 3_210

## 3.8: organs

organs, remf = subfilter_out(r'(?i)\b(heart|lung|brain|kidney|liver|stomach|(small |large )?intestine|colon|pancreas|gallbladder|ovary|ovarie|test[ie]s|uterus|skin|bladder|spleen|thyroid( gland)?)s?\b', remf) # 1_195 # colon

# purified enzyme; soluble; 
# free enzyme; control; 
# expressed in

# \d+ μg/ml
# \d+ [mn]M
# \d0%
# ΔP =
# MPa

# common ion cofactors:
# NADP+

# phase, case, base, release, disease, increase, decrease

# Mg2+ Ca2+ Na+ K+ Cl-
# 220_955
# 189_572 -> 184_089 -> 180_822 -> 178_256

## 4. string similarity based

# enzymes_fuzzy, remf = fuzzyjoin_out(
#     enzymedf_names,
#     remf,
#     'enzyme_name',
#     remf_on='fragments',
#     remf_min_length=3,  # minimum length of the fragment to be considered
#     threshold=99,  # 100% similarity
#     case_insensitive=True,
# ) # 1_000_000 -> 1_000_000 -> 1_000_000 -> 1_000_000

# enzymes_fuzzy_2, remf = fuzzyjoin_out(
#     enzymedf_names,
#     remf,
#     'enzyme_name',
#     remf_on='shrinkable',
#     remf_min_length=3,  # minimum length of the fragment to be considered
#     threshold=99,  # 100% similarity
#     case_insensitive=True,
# ) # 1_000_000 -> 1_000_000 -> 1_000_000 -> 1_000_000


# only keep contexts that have exactly 1 enzyme
enzyme_singleton = enzymedf.unique('context_id', keep='none', maintain_order=True).select(
    'context_id', 'enzyme_id', 'fullname'
).join(
    descriptors.select('data_id', 'context_id'),
    on='context_id',
    validate='m:m'
)


enzyme_coalesce_instructions = [
    (enzyme_exact_full, 'fullname', ['fragments', 'enzyme_id']),
    (enzyme_exact_syn, 'synonyms', ['fragments', 'enzyme_id']),
    # (enzyme_casei_full, 'fullname_lower', ['fragments', 'enzyme_id']),
    # (enzyme_casei_syn, 'synonyms_lower', ['fragments', 'enzyme_id']),
    (enzyme_casei, 'name_lower', ['fragments', 'enzyme_id']),
    (enzymes_inexact, 'inexact', ['extract', 'enzyme_id']),
    # (enzymes_fuzzy, 'fragments', 'fuzzy_name'),
    # (enzymes_fuzzy_2, 'shrinkable', 'fuzzy_name_2'),
    (enzyme_singleton, 'singleton', ['fullname', 'enzyme_id'])
]


enzyme_coalesced, coalesced_values = coalesce_collect(
    enzyme_coalesce_instructions,
    # additional_columns=['enzyme_id'],
    # common_column_name='fragment_id',
    # final_column_name='enzyme_name'
    column_renames=['match', 'enzyme_id'],
    join_key='data_id'
) # 178471 - 177738 = 733

enzyme_coalesced = enzyme_coalesced.sort('data_id')

enzyme_coalesced = enzyme_coalesced.join(
    descriptors.select('data_id', 'descriptor'),
    on='data_id',
)

pass
# enzyme_coalesced = coalesce_collect(
#     enzyme_coalesce_instructions,
#     # additional_columns=['enzyme_id'],
#     # common_column_name='fragment_id',
#     # final_column_name='enzyme_name'
#     column_renames=['match', 'enzyme_id']
# ).join(
#     fragments.select('fragment_id', 'fragments'),
#     on='fragment_id',
#     how='left',
# ).join(
#     remf.select('fragment_id', 'shrinkable'),
#     on='fragment_id',
#     how='left',
# )

# enzyme_coalesced_by_data_id = coalesce_collect(
#     enzyme_coalesce_instructions,
#     additional_columns=['enzyme_id'],
#     common_column_name='data_id',
#     final_column_name='enzyme_name'
# ) 


enzyme_coalesced.write_parquet('_debug/enzyme_coalesced.parquet')
# enzyme_coalesced_by_data_id.write_parquet('_debug/enzyme_coalesced_by_data_id.parquet')
# print(enzyme_coalesced.schema)
# Schema([('fragment_id', UInt32), ('fullname', List(String)), ('fragment_id_right', UInt32), ('synonyms', List(String)), ('fullname_lower', List(String)), ('synonyms_lower', List(String)), ('inexact', List(String)), ('fuzzy_name', List(String)), ('fuzzy_name_2', List(String)), ('enzyme_name', List(String)), ('fragments', String), ('shrinkable', String)])
# 'fragment_id', 'fullname', 'fragment_id_right', 'synonyms', 'fullname_lower', 'synonyms_lower', 'inexact', 'fuzzy_name', 'fuzzy_name_2', 'enzyme_name', 'fragments', 'shrinkable'
# enzyme_coalesced.select('fragment_id', 'fullname', 'fragment_id_right', 'synonyms', 'fullname_lower', 'synonyms_lower', 'inexact', 'fuzzy_name', 'fuzzy_name_2', 'enzyme_name', 'fragments', 'shrinkable').write_parquet('_debug/uneditable_df.parquet')
pass
