# Supplementary material for: Finding the dark matter: Large language model‐based enzyme kinetic data extractor and its validation
Source: Protein Sci. 2025 Aug 15;34(9):e70251. doi: 10.1002/pro.70251 (PMC12355964; doi:10.1002/pro.70251)
Supplement: Supplementary file 2 — DATA S2. Supporting Information. [file PRO-34-e70251-s002.zip › data/EnzyExtract-main/enzyextract/post/metadata/doctype.py]

import polars as pl
from typing import List, Optional, Tuple
def _filter_out_xmls(data: pl.DataFrame, custom_id_src: pl.DataFrame) -> Tuple[pl.DataFrame, pl.DataFrame]:
    """
    Hallucination detection is only currently available for PDFs, so we need to filter out
    which data was derived from XML versus PDF.

    custom_id_src: should contain 'pmid', 'descriptor', 'custom_id' columns.

    Uses magic strings stored in the custom_id. 
    ("openelse" and "vier" are the magic strings, since the Elsevier API returns XMLs)

    Returns: (pdfdata, xmldata)
    """
    # those that are derived from XML are safe - remove from the analysis
    xml_based_descriptors = custom_id_src.filter(
        pl.col('custom_id').str.contains_any(['openelse', 'vier'])
    ).select(
        pl.col('pmid'),
        pl.col('descriptor'),
        pl.col('custom_id')
    )

    xmldata = data.join(
        xml_based_descriptors,
        on=['pmid', 'descriptor'],
        how='semi'
    )
    pdfdata = data.join(
        xml_based_descriptors,
        on=['pmid', 'descriptor'],
        how='anti'
    )

    # examine pmids common to both thedata_safe and thedata_df, as they are a sign that
    # descriptors are being modified
    conflicting_pmids = xmldata.select('pmid').unique().join(
        pdfdata.select('pmid').unique(),
        on='pmid',
        how='inner'
    ) # height=0. Good. descriptors are left verbatim.

    # NOTE: it is important to call deduplicate(thedata_df) before this, as deduplicate() helps
    # remove documents processed twice. Otherwise the assertion below may fail.
    assert conflicting_pmids.height == 0, "conflicting pmids found between xmldata and pdfdata"
    assert pdfdata.height + xmldata.height == data.height, "pdfdata and xmldata do not cover all data"

    return pdfdata, xmldata

def reattach_custom_id(
    data: pl.DataFrame,
    custom_id_src: pl.DataFrame,
):
    """
    If data does not contain the 'custom_id' column, it will be reattached from custom_id_src.
    Pre:
    data contains 'pmid' and 'descriptor' columns.
    custom_id_src contains 'pmid', 'descriptor', and 'custom_id' columns.
    """

    if 'custom_id' not in data.columns:
        data = data.join(
            custom_id_src.unique(['pmid', 'descriptor']).select('pmid', 'descriptor', 'custom_id'),
            on=['pmid', 'descriptor'],
            how='left',
            validate='m:1'
        )

    return data

def attach_doctype_meta_by_custom_id(
    data: pl.DataFrame, 
    custom_id_src: Optional[pl.DataFrame],
    magic_strings: List[str] = ['openelse', 'vier']
) -> pl.DataFrame:
    """
    Pre: 
    - Option 1:
        - data: should contain 'pmid' and 'descriptor' columns.
        - custom_id_src: should contain 'pmid', 'descriptor', 'custom_id' columns.
    - Option 2:
        - data: should contain 'pmid', 'descriptor', and 'custom_id' columns.
        
    Post:
    - data: additional column named 'meta.doctype' will be added, containing 'xml' or 'pdf'.

    Uses magic strings stored in the custom_id. 
    ("openelse" and "vier" are the magic strings, since the Elsevier API returns XMLs)

    Returns: (pdfdata, xmldata)
    """
    if 'custom_id' in data.columns:
        return data.with_columns(
            pl.when(pl.col('custom_id').str.contains_any(magic_strings)).then(
                pl.lit('xml')
            ).otherwise(
                pl.lit('pdf')
            ).alias('meta.doctype')
        )

    # those that are derived from XML are safe - remove from the analysis
    xml_based_descriptors = custom_id_src.filter(
        pl.col('custom_id').str.contains_any(magic_strings)
    ).select(
        pl.col('pmid'),
        pl.col('descriptor')
    ).with_columns(
        pl.lit('xml').alias('meta.doctype')
    ).unique(['pmid', 'descriptor'])

    data = data.join(
        xml_based_descriptors,
        on=['pmid', 'descriptor'],
        how='left',
        validate='m:1'
    ).with_columns(
        pl.when(pl.col('meta.doctype').is_null()).then(
            pl.lit('pdf')
        ).otherwise(
            pl.col('meta.doctype')
        ).alias('meta.doctype')
    )

    return data

def attach_doctype_meta(
    data: pl.DataFrame,
    pdf_mask: pl.DataFrame,
    magic_strings: List[str] = ['openelse', 'vier']
) -> pl.DataFrame:
    """
    - pdf_mask: mask that indicates which documents are PDFs/XMLs. There are two options:
        - (option 1) DataFrame with a boolean mask with True for PDFs and False for XMLs.
        - (option 2) None. meta.doctype is deduced from magic strings from the custom_id.
    """

    # If possible, try to determine whether documents were XMLs or PDFs.
    if 'meta.doctype' in data.columns:
        return data
    
    if pdf_mask is None:
        if 'custom_id' in data.columns:
            return attach_doctype_meta_by_custom_id(data, None, magic_strings=magic_strings)
        else:
            print("Warning: column meta.doctype is unavailable")
            return data
    
    # Option 1
    assert data.height == pdf_mask.height, "pdf_mask must have the same number of rows as df"
    data = data.with_columns(
        pl.when(pdf_mask).then("pdf").otherwise("xml").alias("meta.doctype")
    )
    return data
