# Supplementary material for: Finding the dark matter: Large language model‐based enzyme kinetic data extractor and its validation
Source: Protein Sci. 2025 Aug 15;34(9):e70251. doi: 10.1002/pro.70251 (PMC12355964; doi:10.1002/pro.70251)
Supplement: Supplementary file 2 — DATA S2. Supporting Information. [file PRO-34-e70251-s002.zip › data/EnzyExtract-main/enzyextract/post/regexes.py]

import polars as pl

r_hyphens = r'[-᠆‑‒–—―﹘﹣－˗−‐⁻]'
r_micros = r'[µμ]' # NOTE: 2 different characters! prefer 'micro'
# "µM": 1e-6, # micro sign, u+00b5
# "μM": 1e-6, # mu sign, u+03bc

def unicode_fix(plcol: pl.Expr) -> pl.Expr:
    if isinstance(plcol, str):
        plcol = pl.col(plcol)
    return (
        plcol.str.replace_all(r_hyphens, "-")
        .str.replace_all(r_micros, "µ")
        # .str.replace_all(r'\s+', ' ') # standardize whitespace
        # .str.strip_chars() # remove leading/trailing whitespace
        # .str.replace_all(r"[\u200B-\u200D\uFEFF]", "") # remove zero-width characters
    )
def unicode_fix_list(plcol: pl.Expr) -> pl.Expr:
    if isinstance(plcol, str):
        plcol = pl.col(plcol)
    return (
        plcol.list.eval(
            unicode_fix(pl.element())
        )
    )

# 1.57 µmol L^-1 Cu 
# 0.25 mg/mL QL-67 latex 
r_concentration = r'([mnµ]?mol L^-1|[mnµ]?g( [mnµ]?L^-1|\/[mnµ]?L)|[mnµ]?M|[kmnµ]g)' # allow pure M
r_cofactor_single = r'\d+(\.\d+)? {concen} [^,]+'.replace('{concen}', r_concentration)
r_cofactor_many = r'([ \+\(]|\d+(\.\d+)\-|^)' + rf'{r_cofactor_single}(, {r_cofactor_single})*'

r_unclassified = (
    r"(?i)^soluble|(enzyme|buffer)|(free|pure|purified)? ?(enzyme|buffer)|control|average|mean|in cells|in vitro|in vivo|female|male|normal|(pre-?|fast |slow )?steady[\- ]state|immobilized|(un)?bound$"
)

r_recombinant = r"(?i)mutant|recombinant"

r_mutant_many_1to4_amino1_legacy = r"\b([A-Z]\d{1,4}[A-Z](\/[A-Z]\d{1,4}[A-Z])*)\b"
# from enzyextract.thesaurus.mutant_patterns import mutant_pattern as r_mutant_1
r_mutant_many_2to4_amino1_legacy = r"\b([A-Z]\d{2,4}[A-Z](\/[A-Z]\d{2,4}[A-Z])*)\b"
# r_mutant = r"([Mm]utant )?{r_mutant_2to4}( [Mm]utant)?"

import enzyextract.thesaurus.mutant_patterns
r_mutant_single_2to4_amino1 = enzyextract.thesaurus.mutant_patterns.mutant_pattern.pattern
r_mutant_single_1to4_amino3 = enzyextract.thesaurus.mutant_patterns.mutant_v3_pattern.pattern
r_mutant_single_1to4_amino3plus = enzyextract.thesaurus.mutant_patterns.standardize_mutants1_re.pattern

def _to_many(r: str):
    """convert a regex to a many regex"""
    r_no_b = r.removeprefix(r'\b').removesuffix(r'\b')
    return r'\b{r_no_b}((\/| ?[,\-\+] ?|[ ]){r_no_b})*\b'.replace(r'{r_no_b}', r_no_b)
r_mutant_many_2to4_amino1 = _to_many(r_mutant_single_2to4_amino1)
r_mutant_many_1to4_amino3 = _to_many(r_mutant_single_1to4_amino3)
r_mutant_many_1to4_amino3plus = _to_many(r_mutant_single_1to4_amino3plus)
# r_mutant_omni = rf'([Mm]utant |[Vv]ariant )?({r_mutant_many_2to4_amino1}|{r_mutant_many_1to4_amino3}|{r_mutant_many_1to4_amino3plus})( [Mm]utant| [Vv]ariant)?'
r_mutant_omni = (
    # r'( |^) +' # optionally enforce a very strict word boundary
    r'([Mm]utant |[Vv]ariant )?'
    + rf'({r_mutant_many_2to4_amino1}|{r_mutant_many_1to4_amino3}|{r_mutant_many_1to4_amino3plus})' 
    + r'( [Mm]utant| [Vv]ariant)?'
    # + r'( |$)' # optionally enforce a very strict word boundary

)

# see: enzyextract.thesaurus.mutant_patterns
# see: standardize_mutants1_re
r_wildtype = r"(?i)\bwild[\- ]?type?\b"
r_wt = r"\bWT\b"

r_wt_exact = r"(?i)^(wild[\- ]?type?|wt)$"
r_wt_inexact = r"(?i)(wild[\- ]?type?|wt)"

r_pH = r"pH (\b\d+(?:\.\d+)?\b)"
# r'^pH( =)? \d+(\.\d+)?( ?- ?\d+(\.\d+)?)?$'

# NOTE: it's important that this regex is an EXACT match, solely because the 
# '\/' character can be both a separator (ie. between pH and temperature) and
# a range separator (ie. between two pH values). So if this is not an exact match, 
# a string could be parsed incorrectly. So if you wish to use this regex
# as a substring-filter-out regex, remove the '\/' character.
r_pH_range = (
    r'^(optimal )?pH( ?[=~><≥≤] ?| )' # "pH = "
    r'\d+(\.\d+)?' # "7.5"
    r'(( ?[±\/\-] ?| to )\d+(\.\d+)?)?$' # "± 0.5" (optional range or error)
)
r_pH_suffixed = (
    r'^\d+(\.\d+)?'
    r'(( ?[±\/\-] ?| to )\d+(\.\d+)?)?'
    r' pH$'
)
# r_temp_exact = r'^-?\d+(\.\d+)?°C$'
r_temp = r"\b(\d+(?:\.\d+)?) ?°C\b"

# NOTE: see note for r_pH_range.
r_temp_range = (
    r'^(T ?|(optimal )?temperature )?[=~><≥≤]? ?' # "T = " (optional)
    r'[+\-]?\d+(\.\d+)?' # "-43.5"
    r'(( ?°C)?( ?[±\/\-] ?| to )-?\d+(\.\d+)?)' # "°C to 100" (optional range or error)
    r'? ?°C$' # "°C"
)
r_temp_kelvin = r_temp_range.replace('°C', 'K')

# r'(-?\d+(\.\d+)?°C)'

def r_lite(regex: str) -> str:
    """convert a regex to a "lite" regex"""
    regex = regex.removeprefix('^').removesuffix('$')
    regex = regex.removeprefix(r'\b').removesuffix(r'\b')
    return r'\b' + regex + r'\b'

# https://www.leonschools.net/cms/lib/FL01903265/Centricity/Domain/4929/polyatomic%20ion%20ref%20sheet.pdf
# r_ions= r'\b((Li|Na|K|Rb|Cs|Ag|Cu)[+⁺]|(Mg|Ca|Sr|Ba|Zn|Cd|Cr|Mn|Fe|Co|Sn|Pb|Hg)(2+|²⁺)|Mn(2+|⁴+)|Cr(2+|³+)|Pb(2+|⁴+))|((F|Cl|Br|I)[-]|(NO3|SO4)(2-|²-)|PO4(3-|³-))\b'
r_ions = (
    # r'(?: |\+|^)'
    r'\b'
    r'([A-Z][a-z][²³⁴][⁺⁻]|'
        # 1+ cations
        r'(Li|Na|K|Rb|Cs|Ag)[+]|'
        # 2+ cations
        r'(Mg|Ca|Sr|Ba|Zn|Cd|Fe|Ni|Co|Pb|Hg|Cu|Sn|Mn|Cr)(2[+])|'
        # 3+ cations
        r'(Al|Bi|Fe|Co|Cr|Mn|La|Eu|Lb)(3[+])|' # TODO: rare earths aren't completely enumerated
        # 4+ cations
        r'(Pb|Sn|Mn)(4[+])|'
        # 1- anions
        r'^(F|Cl|Br|I)[-]$'
        # 2- anions
        # + r'(O|S)(2[-])|'
        # 3- anions
        # r'(N|P)(3[-])|' +
        # 4- anions
        # r'C(4[-])' +
        # + r'[NF]AD(P|H|H2|PH)\+?'
    r')(?:[, \-\+\/\(\)]|$)'
)

r_organisms_sg = r'^([A-Z]\. [a-z][a-z][a-z]+)$'

__all__ = [
    "r_hyphens",
    "r_micros",
    "unicode_fix",
    "unicode_fix_list",
    "r_unclassified",
    "r_recombinant",
    "r_mutant_many_1to4_amino1_legacy",
    "r_mutant_many_2to4_amino1_legacy",
    "r_mutant_single_2to4_amino1",
    "r_mutant_single_1to4_amino3",
    "r_mutant_single_1to4_amino3plus",
    "r_mutant_many_2to4_amino1",
    "r_mutant_many_1to4_amino3",
    "r_mutant_many_1to4_amino3plus",
    "r_mutant_omni",
    # "r_mutant_2",
    "r_wildtype",
    "r_wt",
    "r_wt_exact",
    "r_wt_inexact",
    "r_pH",
    "r_pH_range",
    "r_temp",
    "r_temp_range",
    "r_temp_kelvin",
    "r_ions",
]

# Dynamically collect all variables starting with "r_"
_additional = [name for name in locals() if name.startswith("r_") and name not in __all__]
# Add other non-regex functions that should be exported
__all__.extend(_additional)
