# Supplementary material for: Finding the dark matter: Large language model‐based enzyme kinetic data extractor and its validation
Source: Protein Sci. 2025 Aug 15;34(9):e70251. doi: 10.1002/pro.70251 (PMC12355964; doi:10.1002/pro.70251)
Supplement: Supplementary file 2 — DATA S2. Supporting Information. [file PRO-34-e70251-s002.zip › data/EnzyExtract-main/enzyextract/pre/reocr/micro_fix.py]

# fix pymupdf document by applying redactions. targeting mM -> microM for certain detected
import re
from typing import Generator
import pandas as pd
import polars as pl
import pymupdf

_re_mM = re.compile(r"\bmM\b")
_re_mM_i = re.compile(r"\bmM\b", re.IGNORECASE)

widest_mM_re = re.compile(r'\bmm(?=$|[\Wo2])', re.IGNORECASE)
true_widest_mM_re = re.compile(r'\b[m\u0000\u0001\u0002\u0003\u0004\u0005\u0006\u0007\u0008\u0011\u0012\u0014\u0015\u0016\u0017\u0018\u0019\u001a\u001b\u001c\u001d\u001e\u001f]m(?=$|[\W])', re.IGNORECASE)
ascii_control_re = re.compile(r'[\x00-\x08\x11\x12\x14-\x1F\x7F-\x9F]') # \x7F-\x9F
ends_with_ascii_control_re = re.compile(r'[\x00-\x08\x11\x12\x14-\x1F\x7F-\x9F]$') # \x7F-\x9F


def _iob(bbox1: tuple[float, float, float, float], bbox2: tuple[float, float, float, float]):
    """
    Compute the intersection area over box area, for bbox1.
    """
    intersection = pymupdf.Rect(bbox1).intersect(bbox2)
    
    bbox1_area = pymupdf.Rect(bbox1).get_area()
    if bbox1_area > 0:
        return intersection.get_area() / bbox1_area
    
    return 0

def build_paragraph(words: Generator[tuple, None, None]):
    """
    Alas, this turns all weird unicode control characters like \\u0001 into spaces.

    full_page_text is the full text of the page, if available. 
    """
    result = ""
    prev_block = 0
    for x0, y0, x1, y1, word, blockno, lineno, wordno in words:
        # if prev_block != blockno:
        #     prev_block = blockno
        #     result += "\n\n"
        # el
        if wordno == 0:
            result += "\n"
        else:
            result += ' '
        result += word
    
    # remove preceding \n if present
    if result:
        assert result[0] == '\n'
        result = result[1:]
    return result

def fix_generator(gen: Generator[tuple, None, None], subset: pd.DataFrame, allow_lowercase=True) -> Generator[tuple, None, None]:
    _re = _re_mM_i if allow_lowercase else _re_mM

    micro_subset = subset[subset['real_char'] == 'mu']
    mM_subset = subset[subset['real_char'] == 'm']
    for x0, y0, x1, y1, word, blockno, lineno, wordno in gen:
        if _re.search(word):
            for _, row in micro_subset.iterrows():
                bbox = (row['x0'], row['y0'], row['x1'], row['y1'])
                if _iob(bbox, (x0, y0, x1, y1)) > 0.5:
                    word = _re.sub('µM', word) # print("Swapped")
                    break
            else:
                for _, row in mM_subset.iterrows():
                    bbox = (row['x0'], row['y0'], row['x1'], row['y1'])
                    if _iob(bbox, (x0, y0, x1, y1)) > 0.5:
                        word = _re.sub('mM', word)
                        break
        yield x0, y0, x1, y1, word, blockno, lineno, wordno

        

def mM_corrected_text(doc: pymupdf.Document, pdfname: str, micro_df: pd.DataFrame, allow_lowercase=True) -> list[str]:
    pmid_subset = micro_df[micro_df['pdfname'] == pdfname]
    result = []
    for pageno, page in enumerate(doc):
        subset = pmid_subset[(pmid_subset['pageno'] == pageno)]
        if subset[subset['real_char'] == 'mu'].empty:
            result.append(page.get_text('text'))
        else:
            # TODO: unfortunately, this gets rid of weird unicode control characters
            # which could be a useful indicator of bad OCR or the micromolar symbol. *sigh*
            result.append(
                build_paragraph(
                    fix_generator(
                        page.get_text('words', flags=pymupdf.TEXTFLAGS_WORDS), #  & ~pymupdf.TEXT_CID_FOR_UNKNOWN_UNICODE),
                        subset, allow_lowercase=allow_lowercase)))
    return result
                  
    # apply redaction
    # annot = page.add_redact_annot(bbox)
    
    # insert again
    # page.insert_textbox(bbox, "µM")
    # only necessary when visualizing
    # page.apply_redactions(images=pymupdf.PDF_REDACT_IMAGE_NONE)  # don't touch images


def determine_replacement(gen: Generator[tuple, None, None], subset: pl.DataFrame, allow_lowercase=True, _re: re.Pattern=None) -> Generator[tuple, None, None]:
    """
    Turns a generator of 8-tuples (*bbox, word, *paragraphno) into a generator of 9-tuples, 
    with the last element being the replacement or the original word.
    """
    if _re is None:
        _re = _re_mM_i if allow_lowercase else _re_mM

    # micro_subset = subset[subset['real_char'] == 'mu']
    # mM_subset = subset[subset['real_char'] == 'm']
    micro_subset = subset.filter(pl.col('real_char') == 'mu')
    mM_subset = subset.filter(pl.col('real_char') == 'm')
    for x0, y0, x1, y1, word, blockno, lineno, wordno in gen:
        if _re.search(word):
            for bbox in micro_subset.select(['x0', 'y0', 'x1', 'y1']).iter_rows():
                # bbox = (row['x0'], row['y0'], row['x1'], row['y1'])
                # bbox = (row['letter_x0'], row['letter_y0'], row['letter_x1'], row['letter_y1'])
                if _iob(bbox, (x0, y0, x1, y1)) > 0.5:
                    yield x0, y0, x1, y1, word, blockno, lineno, wordno, _re.sub('µM', word) # print("Swapped")
                    break
            else:
                # TODO: warning: yielding is very tricky
                for bbox in mM_subset.select(['x0', 'y0', 'x1', 'y1']).iter_rows():
                    # bbox = (row['letter_x0'], row['letter_y0'], row['letter_x1'], row['letter_y1'])
                    if _iob(bbox, (x0, y0, x1, y1)) > 0.5:
                        yield x0, y0, x1, y1, word, blockno, lineno, wordno, _re.sub('mM', word) # print("Swapped")
                        break
                else:
                    # TODO: warning: yielding is very tricky
                    yield x0, y0, x1, y1, word, blockno, lineno, wordno, None
                # yield x0, y0, x1, y1, word, blockno, lineno, wordno, None
        else:
            yield x0, y0, x1, y1, word, blockno, lineno, wordno, None

import polars as pl
def duplex_mM_corrected_text(doc: pymupdf.Document, pdfname: str, micro_df: pl.DataFrame, allow_lowercase=True, _re=None) -> list[str]:
    """
    Correct text, with help of both get_text('text') (necessary for the weird unicode control characters) and get_text('words') (necessary for the bbox).
    """
    # pmid_subset = micro_df[micro_df['pdfname'] == pdfname] # type: pymupdf.Page
    pmid_subset = micro_df.filter(pl.col('pdfname') == pdfname)
    result = []
    for pageno, page in enumerate(doc):
        # subset = pmid_subset[(pmid_subset['pageno'] == pageno)]
        subset = pmid_subset.filter(pl.col('pageno') == pageno)
        orig_text = page.get_text('text')
        # if subset[subset['real_char'] == 'mu'].empty:
        if subset.filter(pl.col('real_char') == 'mu').is_empty():
            result.append(orig_text)
        else:
            new_text = ""
            scrolling_cursor = 0 # keep track of where we are in the original text
            for x0, y0, x1, y1, word, blockno, lineno, wordno, replacement in determine_replacement(
                page.get_text('words', flags=pymupdf.TEXTFLAGS_WORDS), subset, allow_lowercase=allow_lowercase,
                _re=_re):

                up_to = orig_text.index(word, scrolling_cursor)
                # up_to = orig_text.find(word)
                # whitespace = orig_text[:up_to]
                whitespace = orig_text[scrolling_cursor:up_to]

                # these are things it could by, according to pymupdf (JM_is_word_delimiter)
                if whitespace:
                    for w in whitespace:
                        ch = ord(w)
                        if not (0
                            or ch <= 32
                            or ch == 160
                            or 0x007f <= ch <= 0x009f
                            or 0x202a <= ch <= 0x202e
                            or 0x008A == ch
                        ):
                            print(f"Whitespace is not whitespace: >{whitespace}<")
                if replacement is None:
                    # no replacement. simply fill in from the original text
                    new_text += whitespace + word
                    # orig_text = orig_text[up_to + len(word):]
                    scrolling_cursor = up_to + len(word)
                else:
                    new_text += whitespace + replacement
                    # orig_text = orig_text[up_to + len(word):]
                    scrolling_cursor = up_to + len(word)
            result.append(new_text)
    return result

def script0():
    # goal: compare manual building versus pymupdf default newline insert
    pmid = 10026218
    doc = pymupdf.open(f"C:/conjunct/tmp/brenda_rekcat_pdfs/{pmid}.pdf")
    
    # print("Manual build")
    manual = build_paragraph(doc[1].get_text('words'))
    
    auto = doc[1].get_text('text')
    
    with open("_debug/manual_pymupdf_build.txt", 'w', encoding='utf-8') as f:
        f.write(manual)
        
    with open("_debug/auto_pymupdf_build.txt", 'w', encoding='utf-8') as f:
        f.write(auto)
    exit(0)

    
def script1():
    # goal: compare manual building versus pymupdf default newline insert
    pmid = 10026218
    doc = pymupdf.open(f"C:/conjunct/tmp/brenda_rekcat_pdfs/{pmid}.pdf")
    
    # print("Manual build")
    micro_df = pd.read_csv("C:/conjunct/vandy/yang/reocr/results/micros_resnet_v1.csv")
    micro_df = micro_df.astype({'pdfname': 'str'})
    
    pmid_subset = micro_df[micro_df['pdfname'] == str(pmid)]
    
    # for pageno in pmid_subset['pageno'].unique():
        # pageno = int(pageno) # convert np.int64 to int
        # page = doc[pageno]
        # subset = pmid_subset[pmid_subset['pageno'] == pageno]
    subset = pmid_subset[pmid_subset['pageno'] == 1]
    manual = build_paragraph(fix_generator(doc[1].get_text('words'), subset))
    
    auto = doc[1].get_text('text')
    
    with open("_debug/manual_pymupdf_build.txt", 'w', encoding='utf-8') as f:
        f.write(manual)
        
    with open("_debug/auto_pymupdf_build.txt", 'w', encoding='utf-8') as f:
        f.write(auto)
    exit(0)

def script2():
    pmid = 10026218
    doc = pymupdf.open(f"C:/conjunct/tmp/brenda_rekcat_pdfs/{pmid}.pdf")
    
    print("Before: ")
    txt = doc[1].get_text("text")
    needle = txt.index("(PIC consisted of leup")
    print(txt[needle:needle+100])
    micro_df = pd.read_csv("C:/conjunct/vandy/yang/reocr/results/micros_resnet_v1.csv")
    micro_df.astype({'pdfname': 'str'})
    mM_corrected_text(doc, pmid, micro_df)
    
    print("After: ")
    txt = doc[1].get_text("text")
    needle = txt.index("(PIC consisted of leup")
    print(txt[needle:needle+100])
    
    
    # save
    # doc.save(f"{pmid}_fixed.pdf")
    
def script3():
    pmid = 10026218
    doc = pymupdf.open(f"C:/conjunct/tmp/brenda_rekcat_pdfs/{pmid}.pdf")
    
    # print("Manual build")
    micro_df = pd.read_csv("C:/conjunct/vandy/yang/reocr/results/micros_resnet_v1.csv")
    micro_df = micro_df.astype({'pdfname': 'str'})
    
    fixed = mM_corrected_text(doc, str(pmid), micro_df)
    assert 'µM' in fixed[1]
    assert 'µM' not in fixed[2]
    assert 'µM' in fixed[5]

if __name__ == '__main__':
    script3()
    
    
    
