# Supplementary material for: Finding the dark matter: Large language model‐based enzyme kinetic data extractor and its validation
Source: Protein Sci. 2025 Aug 15;34(9):e70251. doi: 10.1002/pro.70251 (PMC12355964; doi:10.1002/pro.70251)
Supplement: Supplementary file 2 — DATA S2. Supporting Information. [file PRO-34-e70251-s002.zip › data/EnzyExtract-main/enzyextract/pre/scans/scan_accessions.py]

import os
import re
from enzyextract.dependency.injection import resolve, REQUIRE
from enzyextract.dependency.prereqs import export, require
from enzyextract.thesaurus.protein_patterns import uniprot_pattern, refseq_pattern, genbank_pattern, uniprot_blacklist, pdb_pattern_stricter_i, protein_data_bank_pattern
import pymupdf
from tqdm import tqdm
import polars as pl
import polars.selectors as cs


def extract_enzyme_accessions(df: pl.LazyFrame, col, keep=None):
    """
    df: should have columns 'pmid', 'page_number', and {col}

    Returns: df with columns 'pdb', 'uniprot', 'refseq', 'genbank', and 'has_pdb'

    Caveat: searching for PDB alone, there are many false positives. Hence, we also look for
    the words "Protein Data Bank" (or variations) anywhere in the main text.

    """
    if keep is None:
        keep = ['pmid', 'page_number']
    
    keep.append(col)
    
    df = (
        df.select(keep)
        .with_columns([
            col.str.extract_all(pdb_pattern_stricter_i.pattern).list.unique().alias('pdb'),
            col.str.extract_all(uniprot_pattern.pattern).list.unique().alias('uniprot'),
            col.str.extract_all(refseq_pattern.pattern).list.unique().alias('refseq'),
            col.str.contains(protein_data_bank_pattern.pattern).alias('has_pdb')
        ]).with_columns([
            col.str.extract_all(genbank_pattern.pattern).list.unique() # .alias('genbank')
                .list.set_difference('uniprot').alias('genbank')
        ])
        .select(cs.exclude(col))
        # .select(keep + ['pdb', 'uniprot', 'refseq', 'genbank'])
        .with_columns([
            pl.when(pl.col('pdb').list.len() == 0)
                .then(None).otherwise(pl.col('pdb')).alias('pdb'),
            pl.when(pl.col('uniprot').list.len() == 0)
                .then(None).otherwise(pl.col('uniprot')).alias('uniprot'),
            pl.when(pl.col('refseq').list.len() == 0)
                .then(None).otherwise(pl.col('refseq')).alias('refseq'),
            pl.when(pl.col('genbank').list.len() == 0)
                .then(None).otherwise(pl.col('genbank')).alias('genbank')
        ])
        # .filter((pl.col('mutant1').list.len() > 0)
                # | (pl.col('mutant2').list.len() > 0))
        .filter(pl.col('pdb').is_not_null() | pl.col('uniprot').is_not_null() | pl.col('refseq').is_not_null() | pl.col('genbank').is_not_null())
    )
    return df

@require("data/scans/{alias}.parquet")
@export("data/enzymes/sequence_scans/{alias}_sequences.parquet")
def script_look_for_protein_identifiers():
    # dfs = []

    in_df_names = [
        x.removesuffix('.parquet')
        for x in os.listdir('data/scans')
        if x.endswith('.parquet') and 'xml' not in x
    ]

    for name in in_df_names:
        print("Looking for protein idents in", name)
        df = pl.scan_parquet(f'data/scans/{name}.parquet')

        df = extract_enzyme_accessions(df, col=pl.col('text'))
        
        # df = df.collect() # .unique(maintain_order=True)
        df.sink_parquet(f'data/enzymes/sequence_scans/{name}_sequences.parquet')
        del df

def _extract_accessions_from_text(text):
    # pdb_pattern_stricter: re.Pattern
    pdbs = set(pdb_pattern_stricter_i.findall(text))
    uniprots = set(uniprot_pattern.findall(text))
    refseqs = set(refseq_pattern.findall(text))
    genbanks = set(genbank_pattern.findall(text)) - uniprots
    pdbs = list(pdbs) if pdbs else None
    uniprots = list(uniprots) if uniprots else None
    refseqs = list(refseqs) if refseqs else None
    genbanks = list(genbanks) if genbanks else None

    has_pdb = bool(protein_data_bank_pattern.search(text))
    
    # if pdbs or uniprots or refseqs or genbanks:

    return {"pdb": pdbs, "uniprot": uniprots, "refseq": refseqs, "genbank": genbanks, "has_pdb": has_pdb}
    # return None

from enzyextract.utils.pl_utils import wrap_pbar


@resolve
@export("data/enzymes/sequence_scans/xml_sequences.parquet")
def script_look_for_protein_identifiers_xml(
    df = REQUIRE('data/scans/xml_slim.parquet', eager=True)
):
    # df = pl.scan_parquet('data/scans/xml.parquet')
    # good_pmids = set(pl.read_parquet('data/valid/_valid_bucket-rebuilt.parquet')['pmid'])
    # df = df.filter(pl.col('pmid').is_in(good_pmids))
    # df.sink_parquet('data/scans/xml_slim.parquet')
    # df = pl.scan_parquet('data/scans/xml_slim.parquet')

    # df = pl.read_parquet('data/scans/xml_slim.parquet')
    df = df.select(['pmid', 'content'])


    with tqdm(total=df.height) as pbar:

        df = df.with_columns([
            pl.col('content').map_elements(wrap_pbar(pbar, _extract_accessions_from_text), return_dtype=pl.Struct({
                "pdb": pl.List(pl.Utf8),
                "uniprot": pl.List(pl.Utf8),
                "refseq": pl.List(pl.Utf8),
                "genbank": pl.List(pl.Utf8),
                "has_pdb": pl.Boolean
            })).alias('goodies')
        ]).select(cs.exclude('content'))
        df = df.filter(pl.col('goodies').is_not_null())
        df = df.unnest('goodies')
    df.write_parquet('data/enzymes/sequence_scans/xml_sequences.parquet')
    # df1.sink_parquet(f'data/enzymes/sequence_scans/xml_sequences.parquet')

@resolve
@export("data/enzymes/sequence_scans/xml_abstract_sequences.parquet")
def script_look_for_protein_identifiers_xml_abstract(
    df = REQUIRE('data/scans/xml_slim.parquet', eager=False)
):
    # df = pl.scan_parquet('data/scans/xml_slim.parquet')
    df2 = extract_enzyme_accessions(df, col=(pl.col('abstract')), keep=['pmid'])
    df2.sink_parquet(f'data/enzymes/sequence_scans/xml_abstract_sequences.parquet')

    
    # print(df.head(10).collect())


@require("data/enzymes/sequence_scans/{alias}_sequences.parquet")
@require("data/enzymes/sequence_scans/xml_sequences.parquet")
@export('data/enzymes/sequence_scans/latest_sequence_scans.parquet')
def consolidate_sequence_scans():
    from enzyextract.thesaurus.enzyme_io import read_all_dfs
    def blacklist(x):
        return 'xml_sequences' in x or 'latest_sequence_scans' in x
    df = read_all_dfs('data/enzymes/sequence_scans', blacklist=blacklist)
    df2 = pl.read_parquet('data/enzymes/sequence_scans/xml_sequences.parquet')
    df2 = df2.rename({
        'pdbs': 'pdb',
        'uniprots': 'uniprot',
        'refseqs': 'refseq',
        'genbanks': 'genbank'
    }, strict=False)
    df = pl.concat([df, df2], how='diagonal')
    df.write_parquet('data/enzymes/sequence_scans/latest_sequence_scans.parquet')
    return df


if __name__ == "__main__":
    os.makedirs('data/enzymes/sequence_scans', exist_ok=True)

    script_look_for_protein_identifiers()
    # script_look_for_protein_identifiers_xml()
    # script_look_for_protein_identifiers_xml_abstract()

    # consolidate_sequence_scans()
    pass
