# Supplementary material for: Finding the dark matter: Large language model‐based enzyme kinetic data extractor and its validation
Source: Protein Sci. 2025 Aug 15;34(9):e70251. doi: 10.1002/pro.70251 (PMC12355964; doi:10.1002/pro.70251)
Supplement: Supplementary file 2 — DATA S2. Supporting Information. [file PRO-34-e70251-s002.zip › data/EnzyExtract-main/enzyextract/prompts/agentic_similarity.py]

from typing import List, Optional
from pydantic import BaseModel

def enzyme_substrate_v0_0_0(es="enzyme"):
    return f"""
You are a helpful assistant familiar with many {es}s. 
You are asked to compare the names of two similar {es}s and determine if they are equivalent.

For each item, try to provide the full name of the {es} (inferring from an abbreviation if necessary).
Then, determine if the two items are equivalent, and provide a confidence score (0 to 1, where 1 is most confident).
"""


class SimilarityItem(BaseModel):
    item_number: int
    a_full_name: str
    b_full_name: str
    are_equivalent: bool
    confidence: float


class ESSimilaritySchema(BaseModel):
    items: List[SimilarityItem]
