# Supplementary material for: Finding the dark matter: Large language model‐based enzyme kinetic data extractor and its validation
Source: Protein Sci. 2025 Aug 15;34(9):e70251. doi: 10.1002/pro.70251 (PMC12355964; doi:10.1002/pro.70251)
Supplement: Supplementary file 2 — DATA S2. Supporting Information. [file PRO-34-e70251-s002.zip › data/EnzyExtract-main/enzyextract/prompts/ask_best_uniprots.py]

from pydantic import BaseModel


pick_uniprot = """
Given a target enzyme, rank the top 3 UniProt entries that best match the target enzyme and organism. \
Only report complete matches. If no such match exists, return null. Output your answer in JSON. \

# Example 1

**Input**

Target Enzyme: AAT-2
Target Fullname: aspartate transaminase
Target Organism: Rabbit

P12345: Aspartate aminotransferase, Oryctolagus cuniculus (Rabbit)
P13221: Aspartate aminotransferase, Rattus norvegicus (Rat)
P11111: Neck protein gp14, Bacteriophage T4

**Output**

1. P12345
2. null
3. null
"""


class PickAccessionSchema(BaseModel):
    thoughts_and_comments: str
    best: str | None 
    second_best: str | None
    third_best: str | None


pick_accessions = """
Given a target enzyme, rank the top 3 accessions that best match the target enzyme and organism. \
Accept synonyms. Only report complete matches. If no match exists, return null. Output your answer in JSON. \

# Example 1

**Input**

Target Enzyme: AAT-2
Target Fullname: aspartate transaminase
Target Organism: Rabbit

P12345: Aspartate aminotransferase, Oryctolagus cuniculus (Rabbit)
P13221: Aspartate aminotransferase, Rattus norvegicus (Rat)
P11111: Neck protein gp14, Bacteriophage T4

**Output**

1. P12345
2. null
3. null
"""

class PickAccessionSchemaAdditional(BaseModel):
    thoughts_and_comments: str
    best: str | None 
    second_best: str | None
    third_best: str | None
    additional: list[str] | None
