# Supplementary material for: Finding the dark matter: Large language model‐based enzyme kinetic data extractor and its validation
Source: Protein Sci. 2025 Aug 15;34(9):e70251. doi: 10.1002/pro.70251 (PMC12355964; doi:10.1002/pro.70251)
Supplement: Supplementary file 2 — DATA S2. Supporting Information. [file PRO-34-e70251-s002.zip › data/EnzyExtract-main/enzyextract/prompts/for_abbreviations.py]

from enum import Enum
from typing import List
from pydantic import BaseModel


abbr_v0_0_0 = f"""
You are a helpful assistant and scientific expert. 
You are asked to extract the abbreviations and full names specified by a body of text.
Then, categorize the abbreviations into exactly one of the following categories:
protein, substrate, organism, other
"""

class AbbreviationCategory(str, Enum):
    protein = 'protein'
    substrate = 'substrate'
    organism = 'organism'
    other = 'other'

class AbbreviationItem(BaseModel):
    abbreviation: str
    full_name: str
    category: AbbreviationCategory

class AbbreviationsSchema(BaseModel):
    items: List[AbbreviationItem]
