# Supplementary material for: Finding the dark matter: Large language model‐based enzyme kinetic data extractor and its validation
Source: Protein Sci. 2025 Aug 15;34(9):e70251. doi: 10.1002/pro.70251 (PMC12355964; doi:10.1002/pro.70251)
Supplement: Supplementary file 2 — DATA S2. Supporting Information. [file PRO-34-e70251-s002.zip › data/EnzyExtract-main/enzyextract/submit/openai_management.py]

"""
Formerly located in enzyextract.utils.openai_management

"""

import glob
from dotenv import load_dotenv
import openai
import os
import json

from tqdm import tqdm

from enzyextract.submit.base import do_presubmit

_openai_client = None
def process_env(filepath, raise_if_openai_not_found=True):
    load_dotenv(filepath)
    global _openai_client
    with open(filepath, 'r') as f:
        for line in f:
            key, value = line.strip().split('=', 1)
            if key == 'OPENAI_API_KEY':
                _openai_client = openai.OpenAI(api_key=value)
                break
        else:
            if raise_if_openai_not_found:
                raise ValueError("No OpenAI key found!")
                
def get_openai_client():
    global _openai_client
    if _openai_client is None:
        _openai_client = openai.OpenAI()
        if _openai_client.api_key is None:
            raise ValueError("No OpenAI key found!")
    return _openai_client


def submit_openai_batch_file(filepath, pending_file=None):
    """OpenAI, as a legacy system, still should have the do_presubmit check here."""

    # inp = do_presubmit(
    #     filepath=filepath,
    #     submit_suffix='Submit to OpenAI?',
    # )

    # Count the number of lines in the input file
    with open(filepath, 'r') as f:
        line_count = sum(1 for _ in f)
    print(f'Batch of {line_count} items at {filepath} ready for submission. Submit to OpenAI?')

    inp = input("Proceed ([y]es, [n]o): ")
    
    if inp.lower() != 'y':
        print("Aborted.")
        return None
    
    openai_client = get_openai_client()
    with open(filepath, 'rb') as f:
        batch_input_file = openai_client.files.create(
            file=f,
            purpose="batch"
        )
    batch_input_file_id = batch_input_file.id

    batch_confirm = openai_client.batches.create(
        input_file_id=batch_input_file_id,
        endpoint="/v1/chat/completions",
        completion_window="24h",
        metadata={
            "filepath": filepath
        }
    )
    
    # get the id
    batch_id = batch_confirm.id
    print("Submitted as batch", batch_id)
    
    if pending_file is not None:
        with open(pending_file, 'a') as f:
            f.write(json.dumps({'input': filepath, 'output': batch_id}) + '\n')
    
    return batch_id
    
    # client.batches.list(limit=10)
    
    # check status: 
    # batch_status = client.batches.retrieve(batch_id)


def get_last_n_batches(n: int = 10):
    openai_client = get_openai_client()
    last_n = openai_client.batches.list(limit=n)
    
    # for some reason, this method tends to give all batches
    for i, batch in enumerate(last_n):
        yield batch
        if i > n:
            break

def preview_batches_uploaded():
    
    for batch in get_last_n_batches():
        print(f"{batch.id}, {batch.status}, {batch.metadata}")


def load_id2name(path_to_pending:str = 'batches/pending.jsonl'):
    """
    Constructs _all_batch2name
    """
    _all_batch2name = {}
    if path_to_pending is not None and os.path.exists(path_to_pending):
        # read from pending.jsonl
        with open(path_to_pending, 'r') as f:
            for line in f:
                obj = json.loads(line)
                
                val = obj['input']

                dirname = os.path.dirname(val)
                dirname = dirname.replace('batches', 'completions')

                basename = os.path.basename(val)
                basename = os.path.splitext(basename)[0] # this preserves chunk names; ie. name = my_chunked_file.1000
                _all_batch2name[obj['output']] = (dirname, basename)
    else:
        # take from the last 10 batches
        batches = list(get_last_n_batches())
        # try to retain the name from the metadata
        for batch in batches:
            name = batch.metadata.get('filepath', batch.metadata.get('description'))
            if name is None:
                write_dest = ('', batch.id)
            else:

                dirname = os.path.dirname(name)
                dirname = dirname.replace('batches', 'completions')

                # get the basename, remove the extension
                basename = os.path.basename(name)
                basename = os.path.splitext(basename)[0] # this preserves chunk names; ie. name = my_chunked_file.1000
                write_dest = (dirname, basename)
            _all_batch2name[batch.id] = write_dest
    return _all_batch2name

_glob_batch2name = {}
def get_id2name():
    global _glob_batch2name
    if not _glob_batch2name:
        _glob_batch2name = load_id2name()
    return _glob_batch2name

def preferred_name(batch_id, translator=None):
    if translator is None:
        translator = get_id2name()
    return translator.get(batch_id, batch_id + '_output')[1]

def preferred_dirname(batch_id, translator=None):
    if translator is None:
        translator = get_id2name()
    return translator.get(batch_id, batch_id + '_output')[0]
        
def check_undownloaded(*, path_to_pending:str = 'batches/pending.jsonl', 
                    #    all_download_folders=['completions/enzy', 'completions/_cache/explode', 'completions/_cache/gptclose', 'completions/_cache', 'C:/conjunct/table_eval/completions/enzy',
                    #                          'completions/enzy/apogee', 'completions/enzy/bucket', 'completions/enzy/cobble',
                    #                          'completions/similarity'], 
                       all_download_folders=['C:/conjunct/table_eval/completions/enzy'],
                       _walkable_download_folder='completions',
                       _default_download_folder='completions/enzy', # 'completions/enzy',
                       errors_folder='completions/errors/length',
                       printme=True, autodownload=True, y_for_autodownload=False,
                       _all_batch2name: dict[str, tuple[str, str]] | None = None):
    """
    
    :return: list of tuples (batch, name)
    If autodownload is True, then only the freshly downloaded batches are returned.
    """
    
    
    # downloaded files
    downloaded_files = set()
    for fdr in all_download_folders:
        downloaded_files.update(os.listdir(fdr))
    
    if _walkable_download_folder is not None:
        for dirpath, dirnames, filenames in os.walk(_walkable_download_folder):
            for filename in filenames:
                if filename.endswith('.jsonl'):
                    downloaded_files.add(filename)
            # downloaded_files.update(filenames)
        
    # determine the batch names in question
    batches = []
    translator = _all_batch2name if _all_batch2name is not None else get_id2name()
    
    # we are only interested in batches not yet downloaded
    batch2name = {}
    for batch_id, name in translator.items():
        if preferred_name(batch_id, translator) + '.jsonl' not in downloaded_files and \
                     batch_id + '_output.jsonl' not in downloaded_files:
            batch2name[batch_id] = name
    
    if not batches:
        batches = [get_openai_client().batches.retrieve(batch_id) for batch_id in batch2name.keys()]
    
    
    print()
    print()
    pending = [batch for batch in batches if batch.status == 'in_progress']
    if printme:
        for batch in pending:
            print(f"[PENDING] {batch.id}, {batch.metadata}")
    
    
    undownloaded = [batch for batch in batches if batch.status in ['completed', 'cancelled'] and 
                    (preferred_name(batch.id, translator) + '.jsonl' not in downloaded_files and
                     batch.id + '_output.jsonl' not in downloaded_files # legacy
                     )]
    
    if printme:
        for batch in undownloaded:
            print(f"[{batch.status}] {batch.id}, {batch.metadata}")
    
    if autodownload:        
        freshly_downloaded = []
        if len(undownloaded) == 0:
            print("All batches downloaded.")
        else:
            if not y_for_autodownload:
                y_for_autodownload = input("Download all undownloaded batches? (y/n): ").lower() == 'y'
            if y_for_autodownload:
                
                print(f"Downloading {len(undownloaded)} batches...")
                openai_client = get_openai_client()
                for batch in tqdm(undownloaded):

                    assert batch.status in ['completed', 'cancelled']
                    
                    out_file_id = batch.output_file_id
                    if out_file_id is None:
                        # Cancelled?
                        continue
                    
                    jsonl = openai_client.files.content(batch.output_file_id)
                    
                    correct_name = preferred_name(batch.id, translator)

                    download_folder = preferred_dirname(batch.id)
                    if not os.path.exists(download_folder):
                        y = input(f"Folder {download_folder} does not exist. Create? (y/n): ").lower() == 'y'
                        if y:
                            os.makedirs(download_folder)
                        else:
                            download_folder = _default_download_folder
                    if os.path.exists(f'{download_folder}/{correct_name}.jsonl'):
                        print(f"File {correct_name}.jsonl already exists. Skipping.")
                        continue
                    with open(f'{download_folder}/{correct_name}.jsonl', 'wb') as f:
                        f.write(jsonl.content)
                    freshly_downloaded.append((batch, correct_name))
                    
                    # deposit the errors
                    # if batch.errors:
                    #     with open(f'{errors_folder}/{correct_name}.err.jsonl', 'w') as f:
                    #         # f.write(json.dumps(batch.errors.data))
                    #         for error in batch.errors.data:
                    #             f.write(json.dumps(error) + '\n')
                    if batch.error_file_id:
                        error_jsonl = openai_client.files.content(batch.error_file_id)
                        with open(f'{errors_folder}/{correct_name}.err.jsonl', 'wb') as f:
                            f.write(error_jsonl.content)
        return freshly_downloaded
    return [(batch, preferred_name(batch.id, translator)) for batch in undownloaded]
    # undownloaded
    
    
            
def merge_chunked_completions(namespace, version, compl_folder='completions/enzy', dest_folder='completions/enzy'):
    """
    Merge all the chunked files into one.
    """
    # match namespace_version.\d+.jsonl but not namespace_version.jsonl
    
    chunked = glob.glob(f'{compl_folder}/{namespace}_{version}.*.jsonl')
    if len(chunked) == 0:
        print("No chunked files found.")
        return
    chunked.sort()
    print(f"Found {len(chunked)} chunked files.")
    
    if os.path.exists(f'{dest_folder}/{namespace}_{version}.jsonl'):
        print("Destination file already exists. Aborting.")
        return
    with open(f'{dest_folder}/{namespace}_{version}.jsonl', 'w', encoding='utf-8') as f:
        for chunk in chunked:
            with open(chunk, 'r', encoding='utf-8') as c:
                f.write(c.read())
    print("Merged to", f'{dest_folder}/{namespace}_{version}.jsonl')

def merge_all_chunked_completions(compl_folder, dest_folder):
    """Look for all chunked files and merge them."""
    
    chunked = glob.glob(f'{compl_folder}/*_*.*.jsonl')
    # also make sure that the conglomerated files do not exist
    valid = set()
    for chunk in chunked:
        basename = os.path.basename(chunk)
        
        if basename.count('.') < 2:
            # not a chunked file
            continue
        namespace_version, ending = basename.split('.', 1)
        chunkno, _ = ending.split('.', 1)
        
        if not chunkno.isdigit():
            print("Invalid chunked file", chunk)
            continue
        if not os.path.exists(f'{dest_folder}/{namespace_version}.jsonl'):
            valid.add(namespace_version)
    
    print("Detected the following namespaces to merge:")
    for namespace_version in sorted(valid):
        print(namespace_version)
    
    
    # asser validity of namespaces
    for namespace_version in valid:
        namespace, version = namespace_version.rsplit('_', 1)
        assert version.isdigit()
    
    if not valid or input("Proceed? (y/n): ").lower() == 'y':
        for namespace_version in valid:
            namespace, version = namespace_version.rsplit('_', 1)
            # assert version.isdigit()
            merge_chunked_completions(namespace, version, compl_folder=compl_folder, dest_folder=dest_folder)
    

def iter_all_error_files():
    """
    Oops, I forgot to download the error files.
    """

    openai_client = get_openai_client()
    batches = list(get_last_n_batches(100))
    import time

    for batch in batches:
        if batch.error_file_id:
            try:
                error_jsonl = openai_client.files.retrieve(batch.error_file_id)
            except Exception as e:
                print(f"Error on batch {batch.id}")
                # print(e)
                # wait 0.1s
                
                time.sleep(0.1)
                continue
            yield preferred_name(batch.id), error_jsonl.content
