# Supplementary material for: Finding the dark matter: Large language model‐based enzyme kinetic data extractor and its validation
Source: Protein Sci. 2025 Aug 15;34(9):e70251. doi: 10.1002/pro.70251 (PMC12355964; doi:10.1002/pro.70251)
Supplement: Supplementary file 2 — DATA S2. Supporting Information. [file PRO-34-e70251-s002.zip › data/EnzyExtract-main/enzyextract/thesaurus/enzyme_io.py]

from typing import Callable
import polars as pl
import os

def read_all_dfs(folderpath, blacklist: Callable[[str], bool] = None, so=None, value_if_empty=None) -> pl.DataFrame:
    """
    Reads all dataframes in a folder, then concatenates them.
    """
    dfs = []
    if not os.path.exists(folderpath):
        return value_if_empty
    for filename in os.listdir(folderpath):
        if blacklist is not None and blacklist(filename):
            continue
        if filename.endswith('.tsv'):
            df = pl.read_csv(f'{folderpath}/{filename}', separator='\t', schema_overrides=so)
            dfs.append(df)
        elif filename.endswith('.csv'):
            df = pl.read_csv(f'{folderpath}/{filename}', schema_overrides=so)
            dfs.append(df)
        elif filename.endswith('.parquet'):
            df = pl.read_parquet(f'{folderpath}/{filename}')
            dfs.append(df)
    if not dfs:
        return value_if_empty
    return pl.concat(dfs, how='diagonal')
