# Supplementary material for: Finding the dark matter: Large language model‐based enzyme kinetic data extractor and its validation
Source: Protein Sci. 2025 Aug 15;34(9):e70251. doi: 10.1002/pro.70251 (PMC12355964; doi:10.1002/pro.70251)
Supplement: Supplementary file 2 — DATA S2. Supporting Information. [file PRO-34-e70251-s002.zip › data/EnzyExtract-main/enzyextract/thesaurus/mutant_patterns.py]

import re

from Bio.Data.IUPACData import protein_letters_3to1_extended as amino3to1

amino1 = "ACDEFGHIKLMNPQRSTVWY"
amino3 = "Ala|Cys|Asp|Glu|Phe|Gly|His|Ile|Lys|Leu|Met|Asn|Pro|Gln|Arg|Ser|Thr|Val|Trp|Tyr"
mutant_pattern = re.compile(r'\b([ACDEFGHIKLMNPQRSTVWY][1-9]\d{1,3}[ACDEFGHIKLMNPQRSTVWY])\b')
# mutant_v2_pattern = re.compile(rf'\b(?:{amino3})[1-9]\d{{1,3}}(?:{amino3})\b', re.IGNORECASE)
mutant_v3_pattern = re.compile(rf'\b((?:{amino3})[1-9]\d{{0,3}}(?:{amino3}))\b', re.IGNORECASE)

# mutant_v4_pattern = re.compile(rf'\b((?:{amino3})-?[1-9]\d{{1,3}})\b', re.IGNORECASE)

# mutant_v5_pattern = re.compile(rf"\b((?:{amino3})-?\d{{1,4}}(?:\s*→\s*|\s*to\s*|\s*>\s*|!)-?(?:{amino3}))\b") # if arrow or "to", then it is unambiguously a point mutation.
mutant_v5_pattern = re.compile(rf"\b((?:{amino3})-?\d{{1,4}}(?:\s*→\s*|\s*to\s*|\s*>\s*|!)-?(?:{amino3}))(?:[^\-\w\d]|$)")

standardize_mutants1_re = re.compile(rf"({amino3})-?(\d{{1,4}})(\s*→\s*|\s*to\s*|\s*>\s*|!)[ -]?({amino3})(?:[^\-\w\d]|$)") # if arrow or "to", then it is unambiguously a point mutation.

mutant_to_wt = re.compile('([A-Z]\d+)[A-Z]')

# RECOMMENDED patterns: standardize_mutants1_re, mutant_pattern, mutant_v3_pattern

import polars as pl
import polars.selectors as cs

def with_clean_mutants(df: pl.DataFrame):
    """produces a df with clean mutants

    Required columns:
    - mutant (str)

    Temporary columns generated:
    - mutant1
    - mutant3

    Adds column:
    - clean_mutant (list of str)
    """
    df = df.with_columns([
        pl.col("mutant").str.replace_all(standardize_mutants1_re.pattern, r"$1$2$4").alias("mutant")
    ])
    df = df.with_columns([
        pl.col("mutant").str.extract_all(mutant_pattern.pattern).alias("mutant1"),
        pl.col("mutant").str.extract_all(mutant_v3_pattern.pattern).alias("mutant3"),
    ])

    df = df.with_columns([
        pl.col("mutant3").list.eval(pl.element().str.replace_many(amino3to1)).alias("mutant3"),
    ]).with_columns([
        pl.col("mutant1").list.concat(pl.col("mutant3")).alias("clean_mutant")
    ]).select(cs.exclude('mutant1', 'mutant3'))
    return df
