# Supplementary material for: Finding the dark matter: Large language model‐based enzyme kinetic data extractor and its validation
Source: Protein Sci. 2025 Aug 15;34(9):e70251. doi: 10.1002/pro.70251 (PMC12355964; doi:10.1002/pro.70251)
Supplement: Supplementary file 2 — DATA S2. Supporting Information. [file PRO-34-e70251-s002.zip › data/EnzyExtract-main/enzyextract/utils/foo.txt]

    structured = False
    if namespace.endswith('-mini'):
        
        model_name = 'gpt-4o-mini' # 'ft:gpt-4o-mini-2024-07-18:personal:oneshot:9sZYBFgF' # gpt-4o
    elif namespace.endswith('-tuned'):
        
        prompt = prompt_collections.table_oneshot_v1
        model_name = 'ft:gpt-4o-mini-2024-07-18:personal:oneshot:9sZYBFgF' # gpt-4o
    elif namespace.endswith('-tuneboth'):
            
        prompt = prompt_collections.table_oneshot_v1_2
        model_name = 'ft:gpt-4o-mini-2024-07-18:personal:readboth:9wwLXS4i' # gpt-4o
    elif namespace.endswith('-t2neboth'):
                
        prompt = prompt_collections.table_oneshot_v3
        model_name = 'ft:gpt-4o-mini-2024-07-18:personal:t2neboth:9zuhXZVV' # gpt-4o
    elif namespace.endswith('-t3neboth'):
        prompt = prompt_collections.table_oneshot_v3
        model_name = 'ft:gpt-4o-mini-2024-07-18:personal:t3neboth:AOpwZY6M'
    elif namespace.endswith('-t4neboth'):
        prompt = prompt_collections.table_oneshot_v3
        model_name = 'ft:gpt-4o-mini-2024-07-18:personal:t4neboth:AQOYyPCz'

    elif namespace.endswith('-oneshot') or namespace.endswith('-4o'):
            
        # prompt = prompt_collections.table_oneshot_v1
        model_name = 'gpt-4o-2024-05-13'
    elif namespace.endswith('-4os'):
        model_name = 'gpt-4o-2024-08-06' 
    elif namespace.endswith('-4o-str'): # structured output
        model_name = 'gpt-4o-2024-08-06' 
        structured = True
        
    else:
        raise ValueError("Unrecognized namespace", namespace)
