# Supplementary material for: Finding the dark matter: Large language model‐based enzyme kinetic data extractor and its validation
Source: Protein Sci. 2025 Aug 15;34(9):e70251. doi: 10.1002/pro.70251 (PMC12355964; doi:10.1002/pro.70251)
Supplement: Supplementary file 2 — DATA S2. Supporting Information. [file PRO-34-e70251-s002.zip › data/EnzyExtract-main/enzyextract/utils/md_management.py]

def read_md_by_pmid(content) -> list[int, str]:
    # look for the pmid header, which is ## PMID: 
    result = []
    current_pmid = None
    current_block = None
    lines = content.split('\n')
    
    # current_pmid = None
    for line in lines:
        if line.startswith("## PMID: "):
            if current_pmid is not None:
                result.append((current_pmid, current_block.strip() + '\n'))
            current_pmid = line[len("## PMID: "):]
            current_block = ""
        elif current_pmid is not None:
            current_block += line + '\n'
    # last one
    if current_pmid is not None:
        result.append((current_pmid, current_block.strip() + '\n'))
    return result
