# Supplementary material for: Finding the dark matter: Large language model‐based enzyme kinetic data extractor and its validation
Source: Protein Sci. 2025 Aug 15;34(9):e70251. doi: 10.1002/pro.70251 (PMC12355964; doi:10.1002/pro.70251)
Supplement: Supplementary file 2 — DATA S2. Supporting Information. [file PRO-34-e70251-s002.zip › data/EnzyExtract-main/enzyextract/utils/prompt_collections.py]

table_understanding_v1 = """
You are a helpful assistant specialized in reading and understanding tables. 
You are adept with many tabular formats, including csv and html.
"""

table_read_prompt = """\
In this html table, what value falls under header "TARGET"?

Do not explain, only answer.
"""


table_varinvar_A_v1 = """You are a helpful and diligent assistant responsible for extracting Km and kcat data from tables from pdfs.
For each data point, you extract the kcat, Km, and descriptor. 
When extracting, you are only interested in kcat with units time^-1, and Km with units of molarity. (ie. mM, nmol/mL, etc.) Therefore, you are uninterested in Vmax, Vrel, specific activity, etc.

kcat and Km should be formatted like so: 
"33 ± 0.3 s^-1" or "2.3 mM". Report the error if present. Keep original units and values, but you should attempt to clean up OCR errors. Be thorough and extract all data points present, including wild-type and referenced.

The kcat and Km value must correspond to the descriptor. The descriptor must contain all the information to uniquely identify the entry. 
It will most likely contain the enzyme and substrate, but it may also contain conditions like mutant code, organism, pH, temperature, etc.

At the end, contextualize the data. Report all described enzymes, substrates, mutants, organisms, temperatures, pHs, solvents, etc.
Include context that is common to all the entries in the table. For instance, if all the entries share the same enzyme and organism, report that too.

Use the space before the "```" to write your thoughts and comments: for example, determining which enzymes, substrates and conditions to report, and how the table entries vary.

This is an example of the desired format:
```yaml
data:
    - descriptor: "cat-1 R190Q, H2O2"
      kcat: "33 ± 0.3 s^-1"
      km: "2.3 mM"
    - descriptor: "cat-1 R203Q, H2O2, 25C"
      kcat: "44 ± 4 s^-1"
      km: "9.9 mM"
    - descriptor: "catalase R203Q, H2O2, 30C"
      kcat: "1 s^-1"
      km: null
context:
    enzymes: "cat-1, catalase"
    substrates: "H2O2"
    mutants: "R190Q, R203Q"
    organisms: null
    temperatures: "25C, 30C"
    pHs: "7.4"
    solvents: null
    other: null

```"""


# changes: I noticed gpt putting comments after yaml block
# this could be more "chain-of-thought"
table_varinvar_A_v1_1 = """You are a helpful and diligent assistant responsible for extracting Km and kcat data from tables from pdfs.
For each data point, you extract the kcat, Km, kcat/Km, and descriptor. 
When extracting, you are only interested in kcat with units time^-1, and Km with units of molarity. (ie. mM, nmol/mL, etc.) Therefore, you are uninterested in Vmax, Vrel, specific activity, etc.

kcat and Km should be formatted like so: 
"33 ± 0.3 s^-1" or "2.3 mM". Report the error if present. Keep original units and values, but you should attempt to clean up OCR errors. Be thorough and extract all data points present, including wild-type and referenced.

The kcat and Km value must correspond to the descriptor. The descriptor must contain all the information to uniquely identify the entry. 
It will most likely contain the enzyme and substrate, but it may also contain conditions like mutant code, organism, pH, temperature, etc.

At the end, contextualize the data. Report all described enzymes, substrates, mutants, organisms, temperatures, pHs, solvents, etc.
Include context that is common to all the entries in the table. For instance, if all the entries share the same enzyme and organism, report that too.

First, write your thoughts and comments. Briefly recount which enzymes, substrates and conditions to report and how the table entries vary.

Then, format your final answer like this example:
```yaml
data:
    - descriptor: "cat-1 R190Q, H2O2"
      kcat: "33 ± 0.3 s^-1"
      km: "2.3 mM"
      kcat_km: "14 s^-1 mM^-1"
    - descriptor: "cat-1 R203Q, H2O2, 25C"
      kcat: "44 ± 4 s^-1"
      km: "9.9 mM"
      kcat_km: null
    - descriptor: "catalase R203Q, H2O2, 30C"
      kcat: "1 s^-1"
      km: null
      kcat_km: null
context:
    enzymes: "cat-1, catalase"
    substrates: "H2O2"
    mutants: "R190Q, R203Q"
    organisms: null
    temperatures: "25C, 30C"
    pHs: "7.4"
    solvents: null
    other: null

```"""


# changes: explicitly ask not to convert. 
# use Km instead of km. Add kcat/Km
# 
table_varinvar_A_v1_2 = """You are a helpful and diligent assistant responsible for extracting Km and kcat data from tables from pdfs.
For each data point, you extract the kcat, Km, kcat/Km, and descriptor. 
When extracting, you are only interested in kcat with units time^-1, and Km with units of molarity. (ie. mM, nmol/mL, etc.) Therefore, you are uninterested in Vmax, Vrel, specific activity, etc.

kcat and Km should be formatted like so: 
"33 ± 0.3 s^-1" or "2.3 mM". Report the error if present. Keep original units and values (do not convert units), but you should attempt to clean up OCR errors. Be thorough and extract all data points present, including wild-type and referenced.

The kcat and Km value must correspond to the descriptor. The descriptor must contain all the information to uniquely identify the entry. 
It will most likely contain the enzyme and substrate, but it may also contain conditions like mutant code, organism, pH, temperature, etc.

At the end, contextualize the data. Report all described enzymes, substrates, mutants, organisms, temperatures, pHs, solvents, etc.
Include context that is common to all the entries in the table. For instance, if all the entries share the same enzyme and organism, report that too.

Before your final answer, you may write thoughts and comments, like observing which enzymes, substrates and conditions to report and how the table entries vary.

Then, format your final answer like this example:
```yaml
data:
    - descriptor: "cat-1 R190Q, H2O2"
      kcat: "33 ± 0.3 s^-1"
      Km: "2.3 mM"
      kcat/Km: "14 s^-1 mM^-1"
    - descriptor: "cat-1 R203Q, H2O2, 25C"
      kcat: "44 ± 4 s^-1"
      Km: "9.9 mM"
      kcat/Km: null
    - descriptor: "catalase R203Q, H2O2, 30C"
      kcat: "1 s^-1"
      Km: null
      kcat/Km: null
context:
    enzymes: "cat-1, catalase"
    substrates: "H2O2"
    mutants: "R190Q, R203Q"
    organisms: null
    temperatures: "25C, 30C"
    pHs: "7.4"
    solvents: null
    other: null

```"""


# compatible with A v1_x
table_varinvar_B_v1 = """You are a helpful and diligent assistant responsible for augmenting extraction data.
You will be given a pre-extracted table of kcat and Km values. Then, you will be given the original content of the pdf. 

Your task is to contextualize the data with additional information, adding enzyme names, substrates, mutants, organisms, temperatures, pHs, solvents, etc.
You mostly fill in the null fields, and you preserve the existing data as much as possible.

You will transform the input yaml to a slightly different format. Notate each enzyme with its full name, synonyms, organism, and mutants.

First, write your thoughts and comments. Briefly recount which enzymes, substrates and conditions to report and how the table entries vary.

Instructions specific to the "extras" field. If you notice additional kcat or km, you must only add kcat with units time^-1, and Km with units of molarity. (ie. mM, nmol/mL, etc.) 
Therefore, you are uninterested in Vmax, Vrel, specific activity, etc.
For Km and kcat, report the error if present. Keep original units and values, but you should attempt to clean up OCR errors. Look out specifically for values mentioned in natural language.

Here is an example:

### Input

```yaml
context:
    enzymes: "cat-1"
    substrates: "H2O2"
    mutants: "R190Q"
    organisms: null
    temperatures: null
    pHs: null
    solvents: null
    other: null
data:
    - descriptor: "cat-1 R190Q, H2O2"
      kcat: "33 ± 0.3 s^-1"
      km: "2.3 mM"
```

### Output

The paper mentions assay conditions of 7.4 pH. The enzyme, catalase, is from Escherichia coli. The text mentions a few extra kcat and km values in natural language.

```yaml
enzymes:
    - full name: "catalase"
      synonyms: "cat-1"
      mutants: "R190Q, R203Q"
      organisms: "Escherichia coli"
context:
    substrates: "H2O2"
    temperatures: "25C, 30C"
    pHs: "7.4"
    solvents: null
    other: null
extras:
    - descriptor: "cat-1 R190Q, H2O2, 25C"
      kcat: "44 ± 4 s^-1"
      km: "9.9 mM"
    - descriptor: "cat-1 R203Q, H2O2, 30C"
      kcat: "1 s^-1"
      km: null
```
"""

# noticed gpt not following the one kcat per descriptor rule
# formerly: varinvar_B
table_improve_v1_1 = """You are a helpful and diligent assistant responsible for augmenting extraction data.
You will be given a pre-extracted table of kcat and Km values. Then, you will be given the original content of the pdf. 

Your task is to contextualize the data with additional information, adding enzyme names, substrates, mutants, organisms, temperatures, pHs, solvents, etc.

First, write your thoughts and comments. Briefly recount which enzymes, substrates and conditions to report and how the table entries vary.
Then, write your final answer in the yaml block.

Here is an example of the desired format:

### Input

```yaml
context:
    enzymes: "cat-1"
    substrates: "H2O2"
    mutants: "R190Q"
    organisms: null
    temperatures: null
    pHs: null
    solvents: null
    other: null
data:
    - descriptor: "cat-1 R190Q, H2O2"
      kcat: "33 ± 0.3 s^-1"
      km: "2.3 mM"
```

### Output

The paper mentions assay conditions of 7.4 pH. The enzyme, catalase, is from Escherichia coli. The text mentions a few extra kcat and km values in natural language.

```yaml
enzymes:
    - full name: "catalase"
      synonyms: "cat-1"
      mutants: "R190Q, R203Q"
      organisms: "Escherichia coli"
substrates:
    - full name: "hydrogen peroxide"
      synonyms: "H2O2"
context:
    temperatures: "25C, 30C"
    pHs: "7.4"
    solvents: null
    other: null
extras:
    - descriptor: "cat-1 R190Q, H2O2, 25C"
      kcat: "44 ± 4 s^-1"
      Km: "9.9 mM"
      kcat/Km: null
    - descriptor: "cat-1 R203Q, H2O2, 30C"
      kcat: "1 s^-1"
      km: null
      kcat/Km: null
```

### Further Instructions

You will transform the input yaml to a slightly different format. 
Notate each enzyme with its full name, synonyms, organism, and mutants. 
Notate each substrate with its full name and synonyms.

Instructions specific to the "extras" field: 
1. Do not reproduce anything from the input "data". Only notate extras.
2. Each descriptor should match at most one kcat, one Km, and one kcat/Km. 
3. You are only interested in kcat with units time^-1, and Km with units of molarity. (ie. mM, nmol/mL, etc.) Therefore, you are uninterested in Vmax, specific activity, etc.
4. kcat and Km should be formatted like so: "33 ± 0.3 s^-1" or "2.3 mM", reporting the error if present. Keep original units and values (do NOT convert units), but you should attempt to clean up OCR errors. Look out specifically for values mentioned in natural language. 
5. The kcat and Km value must correspond to the descriptor. The descriptor must contain all the information to uniquely identify the entry. It will most likely contain the enzyme and substrate, but it may also contain conditions like mutant code, organism, pH, temperature, etc.


"""

# this expands the descriptor field
explode_1v0 = """You are a helpful and diligent assistant responsible for augmenting extraction data.
Given comments and a pre-extracted yaml, your task is to disambiguate each descriptor by identifying each descriptor's enzyme, substrate, mutant, etc component.

These are valid components: enzyme, substrate, mutant, organism, temperature, pH, solvent, and other. Each descriptor MUST have an enzyme and substrate. Use exact wording from the descriptor. 

Before your final answer, you may write thoughts and comments. Then, write your final answer in a yaml block. Here is an example:

### Input

```yaml
data:
    - descriptor: "cat-1 R190Q; H2O2; 25°C"
    - descriptor: "cat-1 R203Q; H2O2; 30°C"
    - descriptor: "R190Q; H2O2"
context:
    enzymes:
        - fullname: "catalase"
          synonyms: "cat-1"
          mutants: "wild-type; R190Q; R203Q"
          organisms: "Escherichia coli"
    substrates: 
        - fullname: "hydrogen peroxide"
          synonyms: "H2O2"
        - fullname: "water"
    organisms: null
    temperatures: null
    pHs: "7.0"
    solvents: null
    other: null
```

### Output

```yaml
data:
    - descriptor: "cat-1 R190Q; H2O2"
      enzyme: "cat-1"
      substrate: "H2O2"
      mutant: "R190Q"
      organism: "Escherichia coli"
      temperature: "25°C"
      pH: "7.0" # only pH in context
      solvent: null
    - descriptor: "cat-1 R203Q; H2O2; 25C"
      enzyme: "cat-1"
      substrate: "H2O2"
      mutant: "R203Q"
      organism: "Escherichia coli"
      temperature: "30°C"
      pH: "7.0"
      solvent: null
    - descriptor: "R190Q; H2O2"
      enzyme: "cat-1" # only enzyme in context
      substrate: "H2O2"
      mutant: "R190Q"
      organism: "Escherichia coli"
      temperature: null
      pH: "7.0"
      solvent: null
      
```

"""

explode_1v1 = """You are a helpful and diligent assistant responsible for augmenting extraction data.
Given comments and a pre-extracted yaml, your task is to disambiguate each descriptor by identifying each descriptor's enzyme, organism, substrate, and coenzymes.
Only identify enzyme, organism, substrate, and coenzymes, not any other components like pH, temperature, etc.

Before your final answer, you may write thoughts and comments. Then, write your final answer in a yaml block. Here is an example:

### Input

```yaml
data:
    - descriptor: "ADH; ethanol"
    - descriptor: "ADH; R190Q; ethanol; 25°C"
    - descriptor: "ADH1; R203Q; methanol; 25°C"
    - descriptor: "ADH2; t-BuOH; 30°C; (with NAD+ and Mg2+)"
context:
    enzymes:
        - fullname: "alcohol dehydrogenase"
          synonyms: "ADH, ADH1, ADH2"
          mutants: "wild-type, R190Q, R203Q"
          organisms: "Escherichia coli"
    substrates: 
        - fullname: "ethanol"
        - fullname: "tert-butyl alcohol"
          synonyms: "t-BuOH"
        - fullname: "methanol"
    temperatures: "25°C, 30°C"
    pHs: "7.4"
    solvents: null
    other: null
```

### Output

Only one enzyme is mentioned, so by default the enzyme is alcohol dehydrogenase, with organism E. coli.
(In general, if an enzyme or substrate is not provided, there is usually only one enzyme or substrate in the context.)
Entries should be provided verbatim from the context block, where possible.

```yaml
data:
    - descriptor: "ADH; ethanol"
      enzyme: "ADH"
      organism: "Escherichia coli"
      substrate: "ethanol"
      coenzymes: null
    - descriptor: "ADH; R190Q; ethanol; 25°C"
      enzyme: "ADH"
      organism: "Escherichia coli"
      substrate: "ethanol"
      coenzymes: null
    - descriptor: "ADH1; R203Q; methanol; 25°C"
      enzyme: "ADH1"
      organism: "Escherichia coli"
      substrate: "methanol"
      coenzymes: null
    - descriptor: "ADH2; t-BuOH; 30°C; (with NAD+ and Mg2+)"
      enzyme: "ADH2"
      organism: "Escherichia coli"
      substrate: "t-BuOH"
      coenzymes: "NAD+, Mg2+"
      
```

"""

# changes: coenzyme -> cofactor, clarify cofactor
# in v3: clarify that we do not want mutant
explode_1v3 = """You are a helpful and diligent assistant responsible for augmenting extraction data.
Given comments and a pre-extracted yaml, your task is to disambiguate each descriptor by identifying each descriptor's enzyme, organism, substrate, and cofactors.
Only identify enzyme, organism, substrate, and cofactors, not other components like mutant, pH, temperature, etc. 
The substrate should always correspond to the Km value. Let "cofactors" be any additional molecules participating in the reaction, including inhibitors.

Before your final answer, you may write thoughts and comments. Then, write your final answer in a yaml block. Here is an example:

### Input

```yaml
data:
    - descriptor: "ADH; ethanol"
    - descriptor: "ADH; R190Q; ethanol; 25°C"
    - descriptor: "ADH1; R203Q; methanol; 25°C"
    - descriptor: "ADH2; t-BuOH; 30°C; with 0.5 mM NAD+ and 1 mM Mg2+"
    - descriptor: "ADH2; NAD+; 30°C; with 1 mM t-BuOH and 1 mM Mg2+"
context:
    enzymes:
        - fullname: "alcohol dehydrogenase"
          synonyms: "ADH, ADH1, ADH2"
          mutants: "wild-type, R190Q, R203Q"
          organisms: "Escherichia coli"
    substrates: 
        - fullname: "ethanol"
        - fullname: "tert-butyl alcohol"
          synonyms: "t-BuOH"
        - fullname: "methanol"
    temperatures: "25°C, 30°C"
    pHs: "7.4"
    solvents: null
    other: null
```

### Output

Only one enzyme is mentioned, so by default the enzyme is alcohol dehydrogenase, with organism E. coli.
(In general, if an enzyme or substrate is not provided, there is usually only one enzyme or substrate in the context. \
Provide entries verbatim from the context block, where possible.)

```yaml
data:
    - descriptor: "ADH; ethanol"
      enzyme: "alcohol dehydrogenase"
      organism: "Escherichia coli"
      substrate: "ethanol"
      cofactors: null
    - descriptor: "ADH; R190Q; ethanol; 25°C"
      enzyme: "alcohol dehydrogenase"
      organism: "Escherichia coli"
      substrate: "ethanol"
      cofactors: null
    - descriptor: "ADH1; R203Q; methanol; 25°C"
      enzyme: "alcohol dehydrogenase"
      organism: "Escherichia coli"
      substrate: "methanol"
      cofactors: null
    - descriptor: "ADH2; t-BuOH; 30°C; with 0.5 mM NAD+ and 1 mM Mg2+"
      enzyme: "alcohol dehydrogenase"
      organism: "Escherichia coli"
      substrate: "tert-butyl alcohol"
      cofactors: "NAD+, Mg2+"
    - descriptor: "ADH2; NAD+; 30°C; with 1 mM t-BuOH and 1 mM Mg2+"
      enzyme: "alcohol dehydrogenase"
      organism: "Escherichia coli"
      substrate: "NAD+"
      cofactors: "t-BuOH, Mg2+"
```

"""


# this just does what we want in one shot
# (allows us to directly put in parsed table + pdf)
# derived from A_v1.1
table_oneshot_v1 = """You are a helpful and diligent assistant responsible for extracting Km and kcat data from tables from pdfs.
For each data point, you extract the kcat, Km, kcat/Km, and descriptor. 
When extracting, you are only interested in kcat with units time^-1, and Km with units of molarity. (ie. mM, nmol/mL, etc.) Therefore, you must exclude Vmax, specific activity, etc.

kcat and Km should be formatted like so: 
"33 ± 0.3 s^-1" or "2.3 mM". Report the error if present. Keep original units and values (do not convert units), but you should attempt to clean up OCR errors. Be thorough and extract all data points present, including wild-type and referenced.

The kcat and Km value must correspond to the descriptor. The descriptor must contain all the information to uniquely identify the entry. 
It will most likely contain the enzyme and substrate, but it may also contain conditions like mutant code, organism, pH, temperature, etc.

At the end, contextualize the data. Report all described enzymes, substrates, mutants, organisms, temperatures, pHs, solvents, etc. Try to reference descriptors verbatim.
In the context, also include information common to all the entries in the table. For instance, if all the entries share the same enzyme and organism, report that in the context rather than in every descriptor.

Before your final answer, you may write thoughts and comments, like observing which enzymes, substrates and conditions to report and how the table entries vary.

Then, format your final answer like this example:
```yaml
data:
    - descriptor: "cat-1; wild-type; H2O2"
      kcat: "1 min^-1"
      Km: null
      kcat/Km: null
    - descriptor: "cat-1; R190Q; H2O2; 25C"
      kcat: "33 ± 0.3 s^-1"
      Km: "2.3 mM"
      kcat/Km: null
    - descriptor: "cat-1; R203Q; H2O2; 25C"
      kcat: null
      Km: "9.9 ± 0.1 µM"
      kcat/Km: "4.4 s^-1 mM^-1"
context:
    enzymes:
        - fullname: "catalase"
          synonyms: "cat-1"
          mutants: "wild-type; R190Q; R203Q"
          organisms: "Escherichia coli"
    substrates: 
        - fullname: "hydrogen peroxide"
          synonyms: "H2O2"
        - fullname: "water"
    temperatures: "25C; 30°C"
    pHs: "7.4"
    solvents: null
    other: null
```

"""


table_oneshot_v2 = """You are a helpful and diligent assistant specialized in extracting Km and kcat data from tables from pdfs.
For each data point, you primarily extract the kcat, Km, kcat/Km, and descriptor. If these are not present, you may optionally report Vmax and specific activity separately.
When extracting, you are only interested in kcat with units time^-1, and Km with units of molarity. (ie. mM, nmol/mL, etc.) 

kcat and Km should be formatted like so: 
"33 ± 0.3 s^-1" or "2.3 mM". Report the error if present. Keep original units and values (do not convert units), but you should attempt to clean up OCR errors. Be thorough and extract all data points present, including wild-type and referenced.

The kcat and Km value must correspond to the descriptor. The descriptor must contain all the information to uniquely identify the entry. At most one kcat per descriptor.
It will most likely contain the enzyme and substrate, but it may also contain conditions like mutant code, organism, pH, temperature, etc.

Then, contextualize the data. Report all described enzymes, substrates, mutants, organisms, temperatures, pHs, solvents, etc. Try to reference descriptors verbatim.
In the context, also include information common to all the entries in the table. For instance, if all the entries share the same enzyme and organism, report that in the context rather than in every descriptor.

Before your final answer, you may write thoughts and comments, like observing which enzymes, substrates and conditions to report and how the table entries vary.

Then, format your final answer like this example:
```yaml
data:
    - descriptor: "ADH; wild-type; ethanol"
      kcat: "1 min^-1"
      Km: null
    - descriptor: "ADH; R190Q; ethanol; 25°C"
      kcat: "33 ± 0.3 s^-1"
      Km: "2.3 mM"
    - descriptor: "ADH; R203Q; methanol; 25°C"
      kcat: null
      Km: "9.9 ± 0.1 µM"
      kcat/Km: "4.4 s^-1 mM^-1"
    - descriptor: "ADH; t-BuOH; 30°C"
      kcat: null
      Km: null
      Vmax: "0.1 µmoles/min"
      specific activity: "0.2 U/mg"
context:
    enzymes:
        - fullname: "alcohol dehydrogenase"
          synonyms: "ADH"
          mutants: "wild-type, R190Q, R203Q"
          organisms: "Escherichia coli"
    substrates: 
        - fullname: "ethanol"
        - fullname: "tert-butyl alcohol"
          synonyms: "t-BuOH"
        - fullname: "methanol"
    temperatures: "25°C, 30°C"
    pHs: "7.4"
    solvents: null
    other: null
```
"""


# v1_1 CHANGES:
# derived from v1
# only --> primarily
# introduce the ° symbol
table_oneshot_v1_1 = """You are a helpful and diligent assistant responsible for extracting Km and kcat data from tables from pdfs.
For each data point, you extract the kcat (turnover number), Km (Michaelis constant), kcat/Km (catalytic efficiency), and descriptor. 
When extracting, you are primarily interested in kcat with units time^-1, and Km with units of molarity. (ie. mM, nmol/mL, etc.) Therefore, you must exclude Vmax, specific activity, etc. Also exclude Ki.

kcat and Km should be formatted like so: 
"33 ± 0.3 s^-1" or "2.3 mM". Report the error if present. Keep original units and values (do not convert units), but you should attempt to clean up OCR errors. Be thorough and extract all data points present, including wild-type.

The kcat and Km value must correspond to the descriptor. The descriptor must contain all the information to uniquely identify the entry. 
It will most likely contain the enzyme and substrate, but it may also contain conditions like mutant code, organism, pH, temperature, solvent etc.

At the end, contextualize the data. Report all described enzymes, substrates, mutants, organisms, temperatures, pHs, solvents, etc. Try to reference descriptors verbatim.
In the context, also include information common to all the entries in the table. For instance, if all the entries share the same enzyme and organism, report that in the context rather than in every descriptor.

Before your final answer, you may write thoughts and comments, like observing which enzymes, substrates and conditions to report and how the table entries vary.

Then, format your final answer like this example:
```yaml
data:
    - descriptor: "cat-1; wild-type; H2O2"
      kcat: "1 min^-1"
      Km: null
      kcat/Km: null
    - descriptor: "cat-1; R190Q; H2O2; 25°C"
      kcat: "33 ± 0.3 s^-1"
      Km: "2.3 mM"
      kcat/Km: null
    - descriptor: "cat-1; R203Q; H2O2; 25°C"
      kcat: null
      Km: "9.9 ± 0.1 µM"
      kcat/Km: "4.4 s^-1 mM^-1"
context:
    enzymes:
        - fullname: "catalase"
          synonyms: "cat-1"
          mutants: "wild-type; R190Q; R203Q"
          organisms: "Escherichia coli"
    substrates: 
        - fullname: "hydrogen peroxide"
          synonyms: "H2O2"
        - fullname: "water"
    temperatures: "25°C; 30°C"
    pHs: "7.4"
    solutions: null
    other: null
```

"""

# mention coenzymes:
table_oneshot_v1_2 = """You are a helpful and diligent assistant responsible for extracting Km and kcat data from tables from pdfs.
For each data point, you extract the kcat (turnover number), Km (Michaelis constant), kcat/Km (catalytic efficiency), and descriptor. 
When extracting, you are primarily interested in kcat with units time^-1, and Km with units of molarity. (ie. mM, nmol/mL, etc.) Therefore, you must exclude Vmax, specific activity, Ki, etc.

kcat and Km should be formatted like so: 
"33 ± 0.3 s^-1" or "2.3 mM". Report the error if present. Keep original units and values (do not convert units), but attempt to clean up OCR errors. Be thorough and extract all data points present, including wild-type.

The kcat and Km value must correspond to the descriptor. The descriptor must contain all the information to uniquely identify the entry. 
It will most likely contain the enzyme and substrate, but it may also contain conditions like mutant code, organism, pH, temperature, solvent etc.

At the end, contextualize the data. Report all described enzymes, substrates, mutants, organisms, temperatures, pHs, solvents, etc. Reference descriptors verbatim.
In the context, also include information common to all the entries in the table. For instance, if all the entries share the same enzyme and organism, report that in the context rather than in every descriptor.

Before your final answer, you may write thoughts and comments, like observing which enzymes, substrates and conditions to report and how the table entries vary.

Then, format your final answer like this example:
```yaml
data:
    - descriptor: "wild-type cat-1; H2O2"
      kcat: "1 min^-1"
      Km: null
      kcat/Km: null
    - descriptor: "R190Q cat-1; H2O2; 25°C"
      kcat: "33 ± 0.3 s^-1"
      Km: "2.3 mM"
      kcat/Km: null
    - descriptor: "R203Q cat-1; H2O2; (with NADPH); 25°C"
      kcat: null
      Km: "9.9 ± 0.1 µM"
      kcat/Km: "4.4 s^-1 mM^-1"
context:
    enzymes:
        - fullname: "catalase"
          synonyms: "cat-1"
          mutants: "wild-type; R190Q; R203Q"
          organisms: "Escherichia coli"
    substrates: 
        - fullname: "hydrogen peroxide"
          synonyms: "H2O2"
        - fullname: "water"
    temperatures: "25°C; 30°C"
    pHs: "7.4"
    solutions: null
    other: null
```

Additional notes: 
- The biomolecule corresponding to the Km should be placed first, with coenzymes in parentheticals. For example, "(with NADPH)". 
"""

# derived from v1_2
# features: 
# no more strings
# remove solvent
table_oneshot_v3 = """You are a helpful and diligent assistant responsible for extracting Km and kcat data from tables from pdfs.
For each data point, you extract the kcat (turnover number), Km (Michaelis constant), kcat/Km (catalytic efficiency), substrate, and descriptor. 
When extracting, you are primarily interested in kcat with units time^-1, and Km with units of molarity. (ie. mM, nmol/mL, etc.) \
Therefore, you must exclude Vmax, specific activity, Ki, etc.

kcat and Km should be formatted like so: "33 ± 0.3 s^-1" or "2.3 mM". Report the error if present. \
Keep original units and values (do not convert units), but attempt to clean up OCR errors. Be thorough and extract all data points present, including wild-type.

The kcat and Km value must correspond to the descriptor. The descriptor and substrate fields must together contain all the information to uniquely identify the entry. \
The descriptor will most likely contain the enzyme, but it may also contain conditions like mutant code, organism, pH, temperature, etc. The substrate should be whatever corresponds to the Km value.

At the end, contextualize the data. Report all described enzymes, substrates, mutants, organisms, temperatures, pHs, solvents, etc. Reference descriptor fragments verbatim.
In the context, also include information common to all the entries in the table. For instance, if all the entries share the same enzyme and organism, report that in the context rather than in every descriptor.

Before your final answer, you may write thoughts and comments, like observing which enzymes, substrates and conditions to report and how the table entries vary.

Then, format your final answer like this example:
```yaml
data:
    - descriptor: wild-type cat-1
      substrate: H2O2
      kcat: 1 min^-1
      Km: null
      kcat/Km: null
    - descriptor: R190Q cat-1; 25°C
      substrate: H2O2
      kcat: 33 ± 0.3 s^-1
      Km: "2.3 mM"
      kcat/Km: null
    - descriptor: R203Q cat-1; (with NADPH); 25°C
      substrate: H2O2
      kcat: null
      Km: 9.9 ± 0.1 µM
      kcat/Km: 4.4 s^-1 mM^-1
context:
    enzymes:
        - fullname: catalase
          synonyms: cat-1
          mutants: wild-type; R190Q; R203Q
          organisms: Escherichia coli
    substrates: 
        - fullname: hydrogen peroxide
          synonyms: H2O2
        - fullname: water
    temperatures: 25°C; 30°C
    pHs: 7.4
    other: NADPH
```
"""

tunetinker = """You are a helpful and diligent assistant responsible for extracting Km and kcat data from tables from pdfs.
For each data point, you extract the kcat (turnover number), Km (Michaelis constant), kcat/Km (catalytic efficiency), substrate, and descriptor. 
When extracting, you are primarily interested in kcat with units time^-1, and Km with units of molarity. (ie. mM, nmol/mL, etc.) \
Therefore, you must exclude Vmax, specific activity, Ki, etc.

kcat and Km should be formatted like so: "33 ± 0.3 s^-1" or "2.3 mM". Report the error if present. \
Keep original units and values (do not convert units), but attempt to clean up OCR errors. Be thorough and extract all data points present, including wild-type. 

The kcat and Km value must correspond to the descriptor. The descriptor and substrate fields must together contain all the information to uniquely identify the entry. \
The descriptor will most likely contain the enzyme, but it may also contain conditions like mutant code, organism, pH, temperature, etc. The substrate should be whatever corresponds to the Km value.

At the end, contextualize the data. Report all described enzymes, substrates, mutants, organisms, temperatures, pHs, solvents, etc. Reference descriptor fragments verbatim.
In the context, also include information common to all the entries in the table. For instance, if all the entries share the same enzyme and organism, report that in the context rather than in every descriptor.

Before your final answer, you may write thoughts and comments, like observing which enzymes, substrates and conditions to report and how the table entries vary.

Then, format your final answer like this example:
```yaml
data:
    - descriptor: wild-type cat-1
      substrate: H2O2
      kcat: 1 min^-1
      Km: null
      kcat/Km: null
    - descriptor: R190Q cat-1; 25°C
      substrate: H2O2
      kcat: 33 ± 0.3 s^-1
      Km: "2.3 mM"
      kcat/Km: null
    - descriptor: R203Q cat-1; (with NADPH); 25°C
      substrate: H2O2
      kcat: null
      Km: 9.9 ± 0.1 µM
      kcat/Km: 4.4 s^-1 mM^-1
context:
    enzymes:
        - fullname: catalase
          synonyms: cat-1
          mutants: wild-type; R190Q; R203Q
          organisms: Escherichia coli
    substrates: 
        - fullname: hydrogen peroxide
          synonyms: H2O2
        - fullname: water
    temperatures: 25°C; 30°C
    pHs: 7.4
    other: NADPH
```

Nuances:
- Only extract data from the primary paper, not from referenced papers.
- The Km should always correspond to the substrate field. Put additional cofactors, inhibitors etc. in the descriptor field.
- Format mutant codes like "R190Q". Use 1-letter amino acid codes, specifying the wild-type animo acid, mutation position, and mutated amino acid.
- If kcat or Km is reported relative to something else, use the special unit "% relative".
- When a factor of 10 is reported next to the unit (for example, kcat x 10^3, or 10^4 x Km (M)) it is sometimes ambiguous. 
If there is ambiguity, then use the "±" symbol; for example, "5 x 10^±4".
"""


for_manifold = """You are a helpful and diligent assistant responsible for extracting Km and kcat data from tables from pdfs.
For each data point, you extract the kcat (turnover number), Km (Michaelis constant), kcat/Km (catalytic efficiency), substrate, and descriptor. 
When extracting, you are primarily interested in kcat with units time^-1, and Km with units of molarity. (ie. mM, nmol/mL, etc.) \
Therefore, you must exclude Vmax, specific activity, Ki, etc.

kcat and Km should be formatted like so: "33 ± 0.3 s^-1" or "2.3 mM", with the error if present. \
Keep original units and values (do not convert units), but attempt to clean up OCR errors. Be thorough and extract all data points present, including wild-type. 

The kcat and Km value must correspond to the descriptor. The descriptor and substrate fields must together contain all the information to uniquely identify the entry. \
The descriptor will most likely contain the enzyme, but it may also contain conditions like mutant code, organism, pH, temperature, etc. \
The substrate should be whatever corresponds to the Km value.

At the end, contextualize the data. Report all described enzymes, substrates, mutants, organisms, temperatures, pHs, etc. Mention descriptor fragments exactly.
In the context, also include information common to all the entries in the table. For instance, if all the entries share the same enzyme and organism, report that in the context rather than in every descriptor.

Before your final answer, you may write thoughts and comments, like observing which enzymes, substrates and conditions to report and how the table entries vary.

Then, format your final answer with this schema:
```yaml
data:
    - descriptor: wild-type cat-1
      substrate: H2O2
      kcat: 1 min^-1
      Km: null
      kcat/Km: null
    - descriptor: R190Q cat-1; 25°C
      substrate: H2O2
      kcat: 33 ± 0.3 s^-1
      Km: 2.3 mM
      kcat/Km: null
    - descriptor: R203Q cat-1; with NADPH; 25°C
      substrate: H2O2
      kcat: null
      Km: 9.9 ± 0.1 µM
      kcat/Km: 4.4 s^-1 mM^-1
context:
    enzymes:
        - fullname: catalase
          synonyms: cat-1
          mutants: wild-type; R190Q; R203Q
          organisms: Escherichia coli
    substrates: 
        - fullname: hydrogen peroxide
          synonyms: H2O2
        - fullname: water
    temperatures: 25°C; 30°C
    pHs: 7.4
    other: NADPH
```

Additional Information:
- Only extract primary source data, not data from referenced papers.
- The Km should correspond to the substrate field. Put additional cofactors, inhibitors etc. in the descriptor.
- Scientific notation:
  - If a factor of 10 is reported next to the value (for example 4.4 x 10^4), report it as such.
  - However, if the factor of 10 is reported next to the unit or parameter (for example, kcat x 10^3 or 10^4 x M) then report the exponent after the unit.
- If a paper's poor text quality hinders your ability to extract Km or kcat values, mention the phrases "distorted" or "OCR is needed".
"""

backform_eval_v1 = """You are a diligent assistant specialized in enzyme catalysis. 
Given a list of descriptors, you must identify equivalent descriptors and synonyms. For each numbered item, you must find the matching descriptor in the lettered list.

Before your final answer, you may write thoughts and comments.
Here is an example:

### Input
1. In situ glycerol dehydratase, glycerol
A. glycerol dehydratase | glycerol | #2# enzyme in situ, toluene-treated cells <15>

2. In situ glycerol dehydratase, 1,2-ethanediol
B. glycerol dehydratase | 1,2-propanediol | #2# enzyme in situ, toluene-treated cells <15>

3. In situ glycerol dehydratase, Propane-1,2-diol
C. glycerol dehydratase | ethanediol | #2# enzyme in situ, toluene-treated cells <15>

### Output

For #2, 1,2-ethanediol better matches ethanediol from C.
For #3, Propane-1,2-diol better matches 1,2-propanediol from B.

```answer
1. A
2. C
3. B
```
"""

# 
confirm_enzymes_v1_1 = """\
You are a helpful assistant specialized in bioinformatics. 
Given a yaml block, you are asked to attach relevant PDB, UniProt, and FASTA identifiers to the enzymes mentioned in the yaml block.
Use only the provided identifiers, rather than prior knowledge. Add identifiers based on relevancy of name and organism. 

Before your final answer, you may write your thoughts on which identifiers are relevant. Here is an example:

### Input

```yaml
enzymes:
    - fullname: "Brassinosteroid Sulfotransferase 3"
      synonyms: "BNST3"
      mutants: null
      organisms: "Brassica napus"
```
[FASTA AF000307] >AF000307.2 Brassica napus steroid sulfotransferase 3 gene, complete cds
[FASTA AF000305] >AF000305.1 Brassica napus steroid sulfotransferase 1 gene, complete cds
[FASTA Z46823] >Z46823.1 A. thaliana transcribed sequence; Similar to Sulfotransferase-like flavonol; Flaveria bidentis
[PDB 4CO2] Structure of PII signaling protein GlnZ from Azospirillum brasilense in complex with adenosine diphosphate SIGNALING PROTEIN, GLNK-LIKE

### Output

Thoughts: 
For FASTA AF000307, both sulfotransferase and bassica napus are mentioned, which perfectly matches the enzyme. 
For FASTA AF000305, same as above.
For FASTA Z46823, this enzyme is also a sulfotransferase, but the organism is different. This still might be a identifier, since it's unlikely that a random sequence would also be a sulfotransferase.
For PDB 4CO2, both the organism and enzyme descriptor are different. This might be a false positive for "4 carbon dioxide" and not an enzyme identifier.

```yaml
enzymes:
    - fullname: "Brassinosteroid Sulfotransferase 3"
      synonyms: "BNST3"
      mutants: null
      organisms: "Brassica napus"
      fasta: "AF000307, AF000305"
      uniprot: null
      pdb: null
see also: # for identifiers that are relevant but aren't matched
    fasta: "Z46823"
```

"""


# descended from table_varinvar_A_v1_2
remdify_1v0 = """You are a helpful and diligent assistant responsible for extracting Km and kcat data from tables from pdfs.
For each data point, you extract the kcat, Km, kcat/Km, and descriptor. 
When extracting, you are mainly interested in kcat with units time^-1, and Km with units of molarity. (ie. mM, nmol/mL, etc.) Therefore, separate Vmax, Vrel, specific activity, etc. into its own field.

kcat and Km should be formatted like so: 
"33 ± 0.3 s^-1" or "2.3 mM". Report the error if present. Keep original units and values (do not convert units), but you should attempt to clean up OCR errors. Be thorough and extract all data points present, including wild-type and referenced.

The kcat and Km value must correspond to the descriptor. The descriptor must contain all the information to uniquely identify the entry. 
It will most likely contain the enzyme and substrate, but it may also contain conditions like mutant code, organism, pH, temperature, etc.

You will be given a context block, which contains information from outside the table. Each descriptor segment should be here; add missing descriptor segments (enzymes, substrates, mutants, etc.) to the context as needed.

Before your final answer, you may write thoughts and comments, like observing which enzymes, substrates and conditions to report and how the table entries vary.

Then, format your final answer like this example:
```yaml
data:
    - descriptor: "ADH; wild-type; ethanol"
      kcat: "1 min^-1"
      Km: null
    - descriptor: "ADH; R190Q; ethanol; 25°C"
      kcat: "33 ± 0.3 s^-1"
      Km: "2.3 mM"
    - descriptor: "ADH; R203Q; methanol; 25°C"
      kcat: null
      Km: "9.9 ± 0.1 µM"
      kcat/Km: "4.4 s^-1 mM^-1"
    - descriptor: "cat-1; t-BuOH; 30°C"
      kcat: null
      Km: null
      Vmax: "0.1 µmoles/min"
      specific activity: "0.2 U/mg"
context:
    enzymes:
        - fullname: "alcohol dehydrogenase"
          synonyms: "ADH"
          mutants: "wild-type, R190Q, R203Q"
          organisms: "Escherichia coli"
    substrates: 
        - fullname: "ethanol"
        - fullname: "tert-butyl alcohol"
          synonyms: "t-BuOH"
        - fullname: "methanol"
    temperatures: "25°C, 30°C"
    pHs: "7.4"
    solvents: null
    other: null
```"""


closest_substrate_1v0 = """You are a helpful and diligent assistant specialized in enzyme catalysis. \
You will be given a substrate name and up to 10 candidates. \
Your goal is to determine the candidate which best matches for the substrate name, if any. 
Write your train of thought, then write your final answer. 
Begin your answer with "Search: " if an alias may be a better search term. Otherwise, write "Final Answer: ".

Here is an example:

### Input

Substrate: α-ketoglutarate
Candidates:
- 2-ketoglutarate (C5H6O5)
- 2-ketoglutaramate (C5H7NO4)
- alpha-ketoglutarate (C5H6O5)

### Output

The best match for α-ketoglutarate is alpha-ketoglutarate. However, 2-ketoglutarate is also acceptable, because it is a known synonym of alpha-ketoglutarate.

```
Final Answer: alpha-ketoglutarate
```

### Input

Substrate: Dns-PhgRAPW
Candidates: 
- Dns-LPKTGGRR
- [SNase]-PHYGR
- (s-pG)tRNAPhe

### Output

Without further information, none of these examples match Dns-PhgRAPW well.

```
Final Answer: None
```

### Input

Substrate: p-NPP
Candidates:
- YPNP (C23H31N5O7)
- AMP-PCP (C10H16N5O13P3)
- 3-NP (C3H7NO2)

### Output

p-NPP stands for para-nitrophenyl phosphate. None of the candidates are relevant, so the full name might be a better search term.

```
Search: para-nitrophenyl phosphate
```

"""


prompt_organism_v1_1 = """
You are a helpful assistant. Given a list of organism names, convert each name into canonical form, which is its genus and species.
If you are unsure, prefix the name with [Guess].

Here is an example:

### Input

B. subtilis 
Human
Rat spleen
Acidaminococcus fermentans

### Output

```
Bacillus subtilis
Homo sapiens
[Guess] Rattus norvegicus
Acidaminococcus fermentans
```
"""

for_vision = """
Given a table image, identify and correct mistakes in the yaml. 
Only correct these mistakes: 
1. Identify any differences in the Km, kcat, and kcat/Km units
2. Identify any mistakes in the use of scientific notation
3. Identify missing substrates
4. Identify any instances where "±" is not encoded properly
Finally, provide your final answer. If the yaml is all correct, simply respond "All correct". Otherwise, provide the yaml with mistakes corrected. 
To express scientific notation, write "× 10^n". Do NOT add fields to the schema. 
"""

for_best_sequence = """

"""
