# Supplementary material for: Finding the dark matter: Large language model‐based enzyme kinetic data extractor and its validation
Source: Protein Sci. 2025 Aug 15;34(9):e70251. doi: 10.1002/pro.70251 (PMC12355964; doi:10.1002/pro.70251)
Supplement: Supplementary file 2 — DATA S2. Supporting Information. [file PRO-34-e70251-s002.zip › data/EnzyExtract-main/enzyextract/utils/working.py]

import os


def pmid_to_tables_from(md_folder) -> dict[str, list[str]]:
    all_tables = [f for f in os.listdir(md_folder) if f.endswith('.md')]
    pmid_to_tables = {}
    for table in all_tables:
        pmid = table.rsplit('_', 1)[0]
        if pmid not in pmid_to_tables:
            pmid_to_tables[pmid] = []
        pmid_to_tables[pmid].append(table)
    pmid_to_tables = dict(sorted(pmid_to_tables.items()))
    return pmid_to_tables
