# Supplementary material for: Finding the dark matter: Large language model‐based enzyme kinetic data extractor and its validation
Source: Protein Sci. 2025 Aug 15;34(9):e70251. doi: 10.1002/pro.70251 (PMC12355964; doi:10.1002/pro.70251)
Supplement: Supplementary file 2 — DATA S2. Supporting Information. [file PRO-34-e70251-s002.zip › data/EnzyExtract-main/experiments/example/evaluation/ex_eval1_compare_dfs.py]

import polars as pl
import os

from enzyextract.pipeline.evaluation.eval1_compare_dfs import gpt_dataframe, load_rumble_df, eval1_main


if __name__ == '__main__':
    # raise NotImplementedError("This script is only an example.")
    
    working = 'pruned'
    # working = 'unpruned'
    # working = 'rumble'

    # against = 'rumble'
    against = 'brenda'
    # against = 'sabiork'

    scino_only = None # include all
    # scino_only = True
    # scino_only = False
    # scino_only = 'false_revised'

    whitelist = None
    # whitelist = 'wide_tables_only'
    # whitelist = 'hallucinated_micro'

    # step 2: matching
    # '_debug/cache/beluga_matched_based_on_EnzymeSubstrate.parquet'
    gpt_df = gpt_dataframe(working)

    if scino_only is True:
        working += '_scientific_notation'
    elif scino_only is False:
        working += '_no_scientific_notation'
    elif scino_only == 'false_revised':
        working += '_no_scientific_revised'
    
    is_brenda = False
    if against == 'rumble':
        known_df = load_rumble_df(exclude_train=True)
    elif against == 'sabiork':
        known_df = pl.read_parquet('data/sabiork/valid_sabiork.parquet')
    else:
        known_df = None
        is_brenda = True


    matched_view = eval1_main(
        working=working,
        against_known=against,
        scino_only=scino_only,
        whitelist=whitelist,
        gpt_df=gpt_df,
        known_df=known_df,
        is_brenda=is_brenda,
    )
    fdir = f'data/metrics/{against}'
    os.makedirs(fdir, exist_ok=True)
    matched_view.write_parquet(f'{fdir}/{against}_{working}.parquet')
    print("Results saved to:", f'{fdir}/{against}_{working}.parquet')
    pass
