# Supplementary material for: Finding the dark matter: Large language model‐based enzyme kinetic data extractor and its validation
Source: Protein Sci. 2025 Aug 15;34(9):e70251. doi: 10.1002/pro.70251 (PMC12355964; doi:10.1002/pro.70251)
Supplement: Supplementary file 2 — DATA S2. Supporting Information. [file PRO-34-e70251-s002.zip › data/EnzyExtract-main/experiments/example/pipeline/ex_step0b_preprocess_xmls.py]

import os
from enzyextract.pre.reocr.m_mu_reocr import script_scan_mM
from enzyextract.pre.scans.scan_to_parquet import scan_papers
from enzyextract.pre.table.scan_tables import process_pdfs
if __name__ == '__main__':
    raise NotImplementedError("This script is only an example.")

    xml_root = 'D:/papers' # XMLs to process
    enzy_root = 'D:/MyExtractionRun/.enzy' # where intermediate data for these XMLs is stored

    print(f"Compressing XMLs to {enzy_root}/scans/xml/xml.parquet")
    df = scan_xmls_by_folder(
        pdfs_folder=pdf_root,
        recursive=False,
    )
    os.makedirs(f'{enzy_root}/scans/xml', exist_ok=True)
    df.write_parquet(f'{enzy_root}/scans/xml/xml.parquet')
