# Supplementary material for: Finding the dark matter: Large language model‐based enzyme kinetic data extractor and its validation
Source: Protein Sci. 2025 Aug 15;34(9):e70251. doi: 10.1002/pro.70251 (PMC12355964; doi:10.1002/pro.70251)
Supplement: Supplementary file 2 — DATA S2. Supporting Information. [file PRO-34-e70251-s002.zip › data/EnzyExtract-main/experiments/example/pipeline/ex_step2_download.py]

from enzyextract.pipeline.step2_download import process_env, download

if __name__ == "__main__":
    # raise NotImplementedError("This script is only an example.")
    process_env('.env')
    download(
        log_location=".enzy/llm_log.tsv",
        dest_folder=".enzy/completions",
        err_folder=".enzy/errors",
    )
