# Supplementary material for: Finding the dark matter: Large language model‐based enzyme kinetic data extractor and its validation
Source: Protein Sci. 2025 Aug 15;34(9):e70251. doi: 10.1002/pro.70251 (PMC12355964; doi:10.1002/pro.70251)
Supplement: Supplementary file 2 — DATA S2. Supporting Information. [file PRO-34-e70251-s002.zip › data/EnzyExtract-main/experiments/example/pipeline/ex_step3_llm_to_df.py]

import polars as pl
import os

from enzyextract.dependency.prereqs import export
from enzyextract.pipeline.llm_log import llm_log_schema, read_log
from enzyextract.pipeline.step3_llm_to_df import generate_valid_parquet, namespace_to_parquet


def main_example3():
    namespace_to_parquet(
        namespace='bench dev2',
        log_location='.enzy/llm_log.tsv',
        write_dir='.enzy/post/valid'
    )


@export("data/export/TheData_bare.parquet")
def bare_example3():
    """
    TheData_bare.parquet is created by vertically stacking the results of many runs.
    """
    pass
    

if __name__ == "__main__":
    main_example3()
