# Supplementary material for: Finding the dark matter: Large language model‐based enzyme kinetic data extractor and its validation
Source: Protein Sci. 2025 Aug 15;34(9):e70251. doi: 10.1002/pro.70251 (PMC12355964; doi:10.1002/pro.70251)
Supplement: Supplementary file 2 — DATA S2. Supporting Information. [file PRO-34-e70251-s002.zip › data/EnzyExtract-main/pyproject.toml]

[project]
name = "enzyextract"
version = "0.0.1"
description = "EnzyExtract successor"
authors = [
  {name = "conjuncts"}
]
license = {text = "MIT License"}
readme = "README.md"
requires-python = ">=3.9"

classifiers = [
  "Development Status :: 4 - Beta",
  "License :: OSI Approved :: MIT License",
]

dependencies = [
  "pandas",
  "polars",
  "litellm",
  "biopython",
  "seaborn",
  "google-cloud-storage",
  "anthropic",
  "gmft>=0.4.1",
  "ryaml",
  "tenacity",
  "colorama",
]


[build-system]
build-backend = "flit_core.buildapi"
requires = ["flit_core >=3.2,<4"]
